# Supplementary material for: Biomarkers and Immune Repertoire Metrics Identified by Peripheral Blood Transcriptomic Sequencing Reveal the Pathogenesis of COVID-19
Source: Front Immunol. 2021 Aug 24;12:677025. doi: 10.3389/fimmu.2021.677025 (PMC8421539; doi:10.3389/fimmu.2021.677025)
Supplement: Supplementary file 1 [file DataSheet_1.zip › TCR_BCR/IGK/convert.20S039658A.clonotypes.IGK.txt]

count	freq	cdr3nt	cdr3aa	v	d	j	VEnd	DStart	DEnd	JStart
55	0.03403465346534654	TGCATGCAAGGTACATACTGGCCCACTTTT	CMQGTYWPTF	IGKV2-30	.	IGKJ2	22	-1	-1	23
52	0.03217821782178218	TGCCAACAGTTTAATGGTTATTCCCTCACTTTC	CQQFNGYSLTF	IGKV1-16	.	IGKJ4	19	-1	-1	24
42	0.02599009900990099	TGTCAACAGAGTCAAAACATCCCGTGGACGTTC	CQQSQNIPWTF	IGKV1-39	.	IGKJ1	11	-1	-1	22
33	0.02042079207920792	TGCCAACAGTTTGCTGCTTATTCCCTCACTTTC	CQQFAAYSLTF	IGKV1-16	.	IGKJ4	9	-1	-1	24
32	0.019801980198019802	TGCCAACAATTTAGTGCTTATTCCCTCACTTTC	CQQFSAYSLTF	IGKV1-16	.	IGKJ4	7	-1	-1	24
26	0.01608910891089109	TGTCAACAGAGTTACAGTACCCCCACCTTC	CQQSYSTPTF	IGKV1-39	.	IGKJ5	22	-1	-1	23
25	0.01547029702970297	TGCCAACAGTTTAATGCTTATTCCCTCACTTTC	CQQFNAYSLTF	IGKV1-13	.	IGKJ4	14	-1	-1	24
22	0.013613861386138614	TGCCAACAGTTTAATGGTTATTCCCTCACTTTC	CQQFNGYSLTF	IGKV1-5	.	IGKJ4	22	-1	-1	24
19	0.011757425742574257	TGTCAACAATATTATACTGCTCCGGTCACCTTC	CQQYYTAPVTF	IGKV4-1	.	IGKJ4	22	-1	-1	25
19	0.011757425742574257	TGCCTACAAGGTACATACTGGCCCACTTTT	CLQGTYWPTF	IGKV2-30	.	IGKJ2	22	-1	-1	23
18	0.011138613861386138	TGTCAACAGAGTTCCACTATCCCGTGGACGTTC	CQQSSTIPWTF	IGKV1-39	.	IGKJ1	22	-1	-1	22
18	0.011138613861386138	TGCCAACAGTTTAATAGTTATCCCCTCACCTTC	CQQFNSYPLTF	IGKV1-16	.	IGKJ4	19	-1	-1	24
16	0.009900990099009901	TGCATGCAAGGTACATATTGGCCCACTTTT	CMQGTYWPTF	IGKV2-30	.	IGKJ2	22	-1	-1	23
15	0.009282178217821782	TGCCAACAGTTTACTGCTTATTCCCTCACTTTC	CQQFTAYSLTF	IGKV1-16	.	IGKJ4	9	-1	-1	24
13	0.008044554455445545	TGCCAACAGTTTAATAGTTATTCCCTCACTTTC	CQQFNSYSLTF	IGKV1-16	.	IGKJ4	19	-1	-1	24
11	0.006806930693069307	TGTCAACAGAGTTACATTATCCCGTGGACGTTC	CQQSYIIPWTF	IGKV1-39	.	IGKJ1	22	-1	-1	22
10	0.006188118811881188	TGTCAACAGAGTTCCACTACCCCGTGGACGTTC	CQQSSTTPWTF	IGKV1-39	.	IGKJ1	22	-1	-1	22
10	0.006188118811881188	TGCATTCAAACTCTAGAAACCCCATTCACTTTC	CIQTLETPFTF	IGKV2-28	.	IGKJ3	19	-1	-1	23
10	0.006188118811881188	TGTCAACAGAGTTTCAGTATCCCCACCTTC	CQQSFSIPTF	IGKV1-39	.	IGKJ5	22	-1	-1	23
10	0.006188118811881188	TGTCAACAGAGTTACAGTGTCCCCACCTTC	CQQSYSVPTF	IGKV1-39	.	IGKJ5	17	-1	-1	23
9	0.005569306930693069	TGTCAGCAATATTATGGTGCTCCTCTCACTTTC	CQQYYGAPLTF	IGKV4-1	.	IGKJ4	23	-1	-1	24
9	0.005569306930693069	TGCCAACAGTTTAGTACTTATTCCCTCACTTTC	CQQFSTYSLTF	IGKV1-13	.	IGKJ4	19	-1	-1	24
9	0.005569306930693069	TGCCAACAGTTTAATGCTTATCCCCTCACTTTC	CQQFNAYPLTF	IGKV1-13	.	IGKJ4	14	-1	-1	24
9	0.005569306930693069	TGCATGCAAGGAACATACTGGCCCACTTTT	CMQGTYWPTF	IGKV2-30	.	IGKJ2	22	-1	-1	23
8	0.0049504950495049506	TGTCAACAGCTTAAAAGTTACCCCCTCACTTTC	CQQLKSYPLTF	IGKV1-9	.	IGKJ4	22	-1	-1	24
8	0.0049504950495049506	TGCTTGCAGGGTACATTCTGGCCCACTTTT	CLQGTFWPTF	IGKV2-30	.	IGKJ2	22	-1	-1	23
7	0.004331683168316832	TGTCTACAACATGATAATTTGCCTTACACTTTT	CLQHDNLPYTF	IGKV5-2	.	IGKJ2	23	-1	-1	24
7	0.004331683168316832	TGTCAGCAATATCATAGCTCTCCACTCACTTTC	CQQYHSSPLTF	IGKV4-1	.	IGKJ4	16	-1	-1	24
7	0.004331683168316832	TGTCAACAGACTTACTCTCCCCCCATCACCTTC	CQQTYSPPITF	IGKV1-39	.	IGKJ5	14	-1	-1	24
7	0.004331683168316832	TGTCAACAATTTAAGACTTCCACGCTCACTTTC	CQQFKTSTLTF	IGKV1-13	.	IGKJ4	13	-1	-1	22
7	0.004331683168316832	TGCATGCAATCTCTGGAAATCCCACTCACTTTC	CMQSLEIPLTF	IGKV2-28	.	IGKJ3	13	-1	-1	25
7	0.004331683168316832	TGCATGCAAACTCTGCTGACCCCATTCACTTTC	CMQTLLTPFTF	IGKV2-26	.	IGKJ3	8	-1	-1	23
7	0.004331683168316832	TGCATGCAAGGTACTTACTGGCCCACTTTT	CMQGTYWPTF	IGKV2-30	.	IGKJ2	22	-1	-1	23
6	0.0037128712871287127	TGCCAACAATACAATTCTTATTCTTCCCCCATGTACACTTTT	CQQYNSYSSPMYTF	IGKV1-5	.	IGKJ2	23	-1	-1	29
6	0.0037128712871287127	TGTCAACAGAGTTTCGATTCCTCCGTGTGGACGTTC	CQQSFDSSVWTF	IGKV1-39	.	IGKJ1	12	-1	-1	26
6	0.0037128712871287127	TGTCACCAGCATTTTGCTGCTCCGGTCACCTTC	CHQHFAAPVTF	IGKV4-1	.	IGKJ5	4	-1	-1	25
6	0.0037128712871287127	TGTCAGCAGTATTATAGCTCTCCACTCACTTTC	CQQYYSSPLTF	IGKV4-1	.	IGKJ4	16	-1	-1	24
6	0.0037128712871287127	TGTCAGCAGTATCATGCCTGGCCGATCACCTTC	CQQYHAWPITF	IGKV3-15	.	IGKJ5	22	-1	-1	22
6	0.0037128712871287127	TGTCAGCAATGTTATAGTTCTCGTAGGACTTTT	CQQCYSSRRTF	IGKV4-1	.	IGKJ2	27	-1	-1	27
6	0.0037128712871287127	TGTCAGCAATATTATCTTACTCCTCGGACTTTT	CQQYYLTPRTF	IGKV4-1	.	IGKJ2	27	-1	-1	27
6	0.0037128712871287127	TGTCAGCAATATTATAGTACTCCGTGGACGTTC	CQQYYSTPWTF	IGKV4-1	.	IGKJ1	22	-1	-1	22
6	0.0037128712871287127	TGTCAGCAATATTATAGTACTCCGTACACTTTT	CQQYYSTPYTF	IGKV4-1	.	IGKJ2	22	-1	-1	23
6	0.0037128712871287127	TGTCAACAGAGTTATGGAAGCCCTCGGACCTTT	CQQSYGSPRTF	IGKV1-39	.	IGKJ2	13	-1	-1	30
6	0.0037128712871287127	TGTCAACAGAGTTACAGTACCCCTCGGACGTTC	CQQSYSTPRTF	IGKV1D-39	.	IGKJ1	24	-1	-1	25
6	0.0037128712871287127	TGCCAACAATATCATACTTATTATACTTTT	CQQYHTYYTF	IGKV1-5	.	IGKJ2	21	-1	-1	24
6	0.0037128712871287127	TGCATGCAAGGTTCACACTGGCCCTCTTTT	CMQGSHWPSF	IGKV2-30	.	IGKJ2	22	-1	-1	25
6	0.0037128712871287127	TGCATGCAAACTATACAGCCGACGTTC	CMQTIQPTF	IGKV2D-29	.	IGKJ1	18	-1	-1	20
5	0.003094059405940594	TGCCAACAGTATCAGAGTTATTCTCCCATCACTTTT	CQQYQSYSPITF	IGKV1-5	.	IGKJ2	23	-1	-1	29
5	0.003094059405940594	TGTCATCAGGGTTACAGTGCCCCGTTCACTTTT	CHQGYSAPFTF	IGKV1-39	.	IGKJ2	22	-1	-1	26
5	0.003094059405940594	TGTCAGCAGTCTGGTATCTCACCTCGCACTTTC	CQQSGISPRTF	IGKV3D-20	.	IGKJ1	24	-1	-1	30
5	0.003094059405940594	TGTCAGCAGCGCAGCAACTGGCCTCTCACTTTC	CQQRSNWPLTF	IGKV3-11	.	IGKJ4	23	-1	-1	24
5	0.003094059405940594	TGTCAGCAGGGTCGTGCTTTCCCTCCCACCTTC	CQQGRAFPPTF	IGKV1-12	.	IGKJ5	9	-1	-1	26
5	0.003094059405940594	TGTCAGCAGAGTTATTTTATCCCGTGGACGTTC	CQQSYFIPWTF	IGKV1-39	.	IGKJ1	13	-1	-1	22
5	0.003094059405940594	TGTCAGCAATATTTTACTATTCCTCGGACGTTC	CQQYFTIPRTF	IGKV4-1	.	IGKJ1	27	-1	-1	25
5	0.003094059405940594	TGTCAACAGTTTAAGACTTCCACTCTCACTTTC	CQQFKTSTLTF	IGKV1-13	.	IGKJ4	13	-1	-1	24
5	0.003094059405940594	TGTCAACAGGCTAATGGTTTCCCGTGGACGTTC	CQQANGFPWTF	IGKV1-12	.	IGKJ1	22	-1	-1	22
5	0.003094059405940594	TGTCAACAGAGTTTCATTATCCCGTGGACGTTC	CQQSFIIPWTF	IGKV1-39	.	IGKJ1	22	-1	-1	22
5	0.003094059405940594	TGTCAACAATATAAAACTTCTCCTCAGACGTTC	CQQYKTSPQTF	IGKV4-1	.	IGKJ1	11	-1	-1	26
5	0.003094059405940594	TGTCAACAGAGTTATAGTATCCCCACATTC	CQQSYSIPTF	IGKV1-39	.	IGKJ5	22	-1	-1	23
5	0.003094059405940594	TGTCAACAGAGTTACACTATCCCCACCTTC	CQQSYTIPTF	IGKV1-39	.	IGKJ5	22	-1	-1	23
5	0.003094059405940594	TGTCAACAGAGTTACACTACCCCCTCCTTC	CQQSYTTPSF	IGKV1-39	.	IGKJ5	22	-1	-1	25
5	0.003094059405940594	TGTATGCAAGGTACATATTGGCCCACTTTT	CMQGTYWPTF	IGKV2-30	.	IGKJ2	22	-1	-1	23
4	0.0024752475247524753	TGTCAGCAGTGTGGTGGCTCACCTCCGGAGTGGACGTTC	CQQCGGSPPEWTF	IGKV3D-20	.	IGKJ1	29	-1	-1	29
4	0.0024752475247524753	TGCATGCAAGGTCTACAAACTCCTCGGATCGCTTTC	CMQGLQTPRIAF	IGKV2D-28	.	IGKJ3	24	-1	-1	31
4	0.0024752475247524753	TGTCTACAGAGTCACAGAATCCCGTACACTTTT	CLQSHRIPYTF	IGKV1-39	.	IGKJ2	16	-1	-1	23
4	0.0024752475247524753	TGTCACCAATATTATGATACTCCTCGCACTTTT	CHQYYDTPRTF	IGKV4-1	.	IGKJ2	23	-1	-1	26
4	0.0024752475247524753	TGTCAGCAGTATGGTAGCTCACCTCGGACGTTC	CQQYGSSPRTF	IGKV3D-20	.	IGKJ1	24	-1	-1	25
4	0.0024752475247524753	TGTCAGCAGTATAATTATAGGCCATTGACTTTC	CQQYNYRPLTF	IGKV3-15	.	IGKJ3	14	-1	-1	23
4	0.0024752475247524753	TGTCAGCAGTATAATTACTGGCCGATCACCTTC	CQQYNYWPITF	IGKV3-15	.	IGKJ5	22	-1	-1	22
4	0.0024752475247524753	TGTCAGCAGTATAATAACTGGCCTCTCACTTTC	CQQYNNWPLTF	IGKV3-15	.	IGKJ4	23	-1	-1	24
4	0.0024752475247524753	TGTCAACAGAGTTTCATTACCCCGTGGACGTTC	CQQSFITPWTF	IGKV1-39	.	IGKJ1	22	-1	-1	22
4	0.0024752475247524753	TGTCAACAGAGTTCCACTATTCCGTGGACGTTC	CQQSSTIPWTF	IGKV1-39	.	IGKJ1	12	-1	-1	22
4	0.0024752475247524753	TGTCAACAGAGTTACGGTACCCCGTACACTTTT	CQQSYGTPYTF	IGKV1-39	.	IGKJ2	22	-1	-1	23
4	0.0024752475247524753	TGTCAACAGAGTTACACTGCCCCGTACACTTTT	CQQSYTAPYTF	IGKV1-39	.	IGKJ2	22	-1	-1	23
4	0.0024752475247524753	TGTCAACAGAGTCACAATAGCCCTCGCACTTTT	CQQSHNSPRTF	IGKV1D-39	.	IGKJ2	24	-1	-1	26
4	0.0024752475247524753	TGTCAACAGAGTAAAAACACCCCGTGGACGTTC	CQQSKNTPWTF	IGKV1-39	.	IGKJ1	11	-1	-1	22
4	0.0024752475247524753	TGCCAGCAGTATATTCGTTATCCGTGGACGTTC	CQQYIRYPWTF	IGKV1-5	.	IGKJ1	20	-1	-1	22
4	0.0024752475247524753	TGCCAGCAGCATGATAGTTACCCTCGAACGTTC	CQQHDSYPRTF	IGKV1D-16	.	IGKJ1	24	-1	-1	27
4	0.0024752475247524753	TGCCAACAGTATACTACTTACCCTCTCACTTTC	CQQYTTYPLTF	IGKV1D-16	.	IGKJ4	24	-1	-1	24
4	0.0024752475247524753	TGCCAACAGTATAATATTGTTCCCATCACCTTC	CQQYNIVPITF	IGKV1-5	.	IGKJ5	15	-1	-1	24
4	0.0024752475247524753	TGCATGCAATCTACACATTTCCCTCGGACGTTC	CMQSTHFPRTF	IGKV2-24	.	IGKJ1	27	-1	-1	25
4	0.0024752475247524753	TGCATGCAACCTCTACAAACTCCTCGGGCGTTC	CMQPLQTPRAF	IGKV2D-28	.	IGKJ1	24	-1	-1	28
4	0.0024752475247524753	TGCATGCAAGCTACAGAATTTCCGTGGACGTTC	CMQATEFPWTF	IGKV2-24	.	IGKJ1	22	-1	-1	22
4	0.0024752475247524753	TGCATGCAAACTCTGCTGACCCCATTCACTTTC	CMQTLLTPFTF	IGKV2-28	.	IGKJ3	13	-1	-1	23
4	0.0024752475247524753	TGTCAACAGAGTTTCTCTGTCCCCACGTTC	CQQSFSVPTF	IGKV1-39	.	IGKJ5	12	-1	-1	23
4	0.0024752475247524753	TGTCAACAGAGTTACACTTCCCCCACCTTC	CQQSYTSPTF	IGKV1-39	.	IGKJ5	22	-1	-1	23
4	0.0024752475247524753	TGTCAACAGAGTTACACAACCCCCTCCTTC	CQQSYTTPSF	IGKV1-39	.	IGKJ5	22	-1	-1	25
4	0.0024752475247524753	TGCCAACAATATAAAACTTACCGGACGTTC	CQQYKTYRTF	IGKV1-5	.	IGKJ1	13	-1	-1	22
4	0.0024752475247524753	TGCATGCAGGCTCTACAAGCCTGGACGTTC	CMQALQAWTF	IGKV2-28	.	IGKJ1	17	-1	-1	21
3	0.0018564356435643563	TGTCAGCAGTATCATAGCTCAGGTCCACAGTACACTTTT	CQQYHSSGPQYTF	IGKV3-20	.	IGKJ2	20	-1	-1	29
3	0.0018564356435643563	TGTCAGCAGTATGGTAGGTCACCTCCCATGTACACTTTC	CQQYGRSPPMYTF	IGKV3D-20	.	IGKJ2	25	-1	-1	26
3	0.0018564356435643563	TGTCAGCACTGTGATAGCGCCCGGGGATTCACTTTC	CQHCDSARGFTF	IGKV3-20	.	IGKJ3	17	-1	-1	26
3	0.0018564356435643563	TGTCAGCAGTATAATAACTGGCCTCCGTACACTTTT	CQQYNNWPPYTF	IGKV3D-15	.	IGKJ2	26	-1	-1	26
3	0.0018564356435643563	TGTCAACAGAGTTACAATACCCTCATGTACACTTTT	CQQSYNTLMYTF	IGKV1-39	.	IGKJ2	21	-1	-1	23
3	0.0018564356435643563	TGTCTACAGCATAATAGTTACCCGTACACTTTT	CLQHNSYPYTF	IGKV1-17	.	IGKJ2	22	-1	-1	23
3	0.0018564356435643563	TGTCTACAAGATTACAGTTACCCGTACACTTTT	CLQDYSYPYTF	IGKV1-6	.	IGKJ2	22	-1	-1	23
3	0.0018564356435643563	TGTCTACAAGATTACAATTACCCATTCACTTTC	CLQDYNYPFTF	IGKV1-6	.	IGKJ3	22	-1	-1	23
3	0.0018564356435643563	TGTCACCAATATGGGAGCCCACCTTACACTTTT	CHQYGSPPYTF	IGKV3-20	.	IGKJ2	23	-1	-1	24
3	0.0018564356435643563	TGTCAGCAGTATGGTAGTCCACCGTGGACGTTC	CQQYGSPPWTF	IGKV3-20	.	IGKJ1	16	-1	-1	16
3	0.0018564356435643563	TGTCAGCAGTATGATAACTGGCCTCGGACTTTT	CQQYDNWPRTF	IGKV3-15	.	IGKJ2	23	-1	-1	27
3	0.0018564356435643563	TGTCAGCAGCGTGCCAACTGGCCGCTCACTTTC	CQQRANWPLTF	IGKV3-11	.	IGKJ4	22	-1	-1	22
3	0.0018564356435643563	TGTCAGCAGCGTAGCAACTGGCCTCTCACTTTC	CQQRSNWPLTF	IGKV3-11	.	IGKJ4	23	-1	-1	24
3	0.0018564356435643563	TGTCAGCAGACTTACTCTAATCCTATCACCTTC	CQQTYSNPITF	IGKV1-13	.	IGKJ5	8	-1	-1	24
3	0.0018564356435643563	TGTCAGCAGACTTACACCACCCCTGGGCCTTTC	CQQTYTTPGPF	IGKV1-39	.	IGKJ3	23	-1	-1	28
3	0.0018564356435643563	TGTCAGCAATGTTATGGTACTCCTAGGACTTTT	CQQCYGTPRTF	IGKV4-1	.	IGKJ2	27	-1	-1	27
3	0.0018564356435643563	TGTCAGCAATATTATGGTCCTCCTCCGATGTTT	CQQYYGPPPMF	IGKV4-1	.	IGKJ1	23	-1	-1	29
3	0.0018564356435643563	TGTCAGCAATATTATAGTGCTCCTGTGACGTTC	CQQYYSAPVTF	IGKV4-1	.	IGKJ1	23	-1	-1	26
3	0.0018564356435643563	TGTCAGCAACGCAGCAACTGGCCTCTCACTTTC	CQQRSNWPLTF	IGKV3-11	.	IGKJ4	23	-1	-1	24
3	0.0018564356435643563	TGTCAGCAACATCATAGTTGCCCTCTCACCTTC	CQQHHSCPLTF	IGKV4-1	.	IGKJ3	17	-1	-1	25
3	0.0018564356435643563	TGTCAACAGTTTAATAGTTACCCTCGGACGTTC	CQQFNSYPRTF	IGKV1D-13	.	IGKJ1	24	-1	-1	25
3	0.0018564356435643563	TGTCAACAGTTTAATAGGTATCCCTACAGTTTT	CQQFNRYPYSF	IGKV1D-13	.	IGKJ2	16	-1	-1	24
3	0.0018564356435643563	TGTCAACAGTTTAAGAGTTCCACGCTCACTTTC	CQQFKSSTLTF	IGKV1D-13	.	IGKJ4	18	-1	-1	22
3	0.0018564356435643563	TGTCAACAGTCTGATAATCGCCCGTACACTTTT	CQQSDNRPYTF	IGKV1-33	.	IGKJ2	22	-1	-1	23
3	0.0018564356435643563	TGTCAACAGTCTGACAATCGCCCGTACAGTTTT	CQQSDNRPYSF	IGKV1-33	.	IGKJ2	22	-1	-1	23
3	0.0018564356435643563	TGTCAACAGTATAAAATTTACCCGTGGACGTTC	CQQYKIYPWTF	IGKV1-13	.	IGKJ1	22	-1	-1	22
3	0.0018564356435643563	TGTCAACAGGCTAACAATTTCCCTCGTACGTTC	CQQANNFPRTF	IGKV1-12	.	IGKJ1	23	-1	-1	27
3	0.0018564356435643563	TGTCAACAGATTAAGATTTACCCGCTCACTTTC	CQQIKIYPLTF	IGKV1-13	.	IGKJ4	22	-1	-1	22
3	0.0018564356435643563	TGTCAACAGAGTTCCACCACCCCGTGGACGTTC	CQQSSTTPWTF	IGKV1-39	.	IGKJ1	22	-1	-1	22
3	0.0018564356435643563	TGTCAACAGAGTTACAGTACCCCGTGGACGTTC	CQQSYSTPWTF	IGKV1-39	.	IGKJ1	22	-1	-1	22
3	0.0018564356435643563	TGTCAACAGAGTTACAGTACCCCGTACACTTTT	CQQSYSTPYTF	IGKV1-39	.	IGKJ2	22	-1	-1	23
3	0.0018564356435643563	TGTCAACAGAGCTCCACTACCCCGTGGACGTTC	CQQSSTTPWTF	IGKV1-39	.	IGKJ1	22	-1	-1	22
3	0.0018564356435643563	TGTCAACAGAGCAGTACCATCCCGTGGACGTTC	CQQSSTIPWTF	IGKV1-39	.	IGKJ1	10	-1	-1	22
3	0.0018564356435643563	TGCCAGCAATATTCTACTTATTCATACTCTTTC	CQQYSTYSYSF	IGKV1-5	.	IGKJ2	22	-1	-1	24
3	0.0018564356435643563	TGCCAACAGTTTAGTGGTTATTCCCTCACTTTC	CQQFSGYSLTF	IGKV1-16	.	IGKJ4	19	-1	-1	24
3	0.0018564356435643563	TGCCAACAGTTTAGTACTTATCCCCTCACTTTC	CQQFSTYPLTF	IGKV1-5	.	IGKJ4	20	-1	-1	24
3	0.0018564356435643563	TGCCAACAGTATAATAGTTATCCACTCACTTTC	CQQYNSYPLTF	IGKV1-5	.	IGKJ4	20	-1	-1	24
3	0.0018564356435643563	TGCCAACAATTTAATGCTTATTCCCTCACTTTC	CQQFNAYSLTF	IGKV1-13	.	IGKJ4	14	-1	-1	24
3	0.0018564356435643563	TGCCAACAATATGCTTCTTATCCGTGGACGTTC	CQQYASYPWTF	IGKV1-5	.	IGKJ1	11	-1	-1	22
3	0.0018564356435643563	TGCCAACAATATATTACTTATCCGTGGACGTTC	CQQYITYPWTF	IGKV1-5	.	IGKJ1	20	-1	-1	22
3	0.0018564356435643563	TGCCAACAATATAATAGTTATCCTCTCACATTC	CQQYNSYPLTF	IGKV1D-16	.	IGKJ4	24	-1	-1	24
3	0.0018564356435643563	TGCATGCAATCTCTAGAAACCCCATTCACTTTC	CMQSLETPFTF	IGKV2-28	.	IGKJ3	19	-1	-1	23
3	0.0018564356435643563	TGCATGCAATCTACACACTGGCCTCTTACTTTC	CMQSTHWPLTF	IGKV2D-30	.	IGKJ5	24	-1	-1	30
3	0.0018564356435643563	TGTCACCAGTATTCTCCTCCTCCTTCGTTC	CHQYSPPPSF	IGKV4-1	.	IGKJ1	12	-1	-1	25
3	0.0018564356435643563	TGTCAGCAGTATGGTAGCTCACTCACTTTC	CQQYGSSLTF	IGKV3-20	.	IGKJ4	21	-1	-1	21
3	0.0018564356435643563	TGTCAGCAGTATAATAACTGGTACACTTTT	CQQYNNWYTF	IGKV3-15	.	IGKJ2	20	-1	-1	20
3	0.0018564356435643563	TGTCAGCAGTATAATAAGTGGCCCTCTTTC	CQQYNKWPSF	IGKV3-15	.	IGKJ4	22	-1	-1	25
3	0.0018564356435643563	TGTCAACAGAGTTTCAGTATCCCCACGTTC	CQQSFSIPTF	IGKV1-39	.	IGKJ5	22	-1	-1	23
3	0.0018564356435643563	TGCTTGCAGGGTACATATTGGCCCACTTTT	CLQGTYWPTF	IGKV2-30	.	IGKJ2	22	-1	-1	23
3	0.0018564356435643563	TGCCTGCAAGGTACATACTGGCCCACTTTT	CLQGTYWPTF	IGKV2-30	.	IGKJ2	22	-1	-1	23
3	0.0018564356435643563	TGCCAACAATATGATACTTATTACACTTTT	CQQYDTYYTF	IGKV1-5	.	IGKJ2	21	-1	-1	21
2	0.0012376237623762376	TGTCTACAGCATAATAGTTACCCTAAGTACACTTTT	CLQHNSYPKYTF	IGKV1-17	.	IGKJ2	24	-1	-1	26
2	0.0012376237623762376	TGTCACCAGTTTGGTAGCACACCTCCTTGGACGTTC	CHQFGSTPPWTF	IGKV3D-20	.	IGKJ1	25	-1	-1	27
2	0.0012376237623762376	TGTCACCAGTATTCTGAGTCACCGGGGCTCTCTTTC	CHQYSESPGLSF	IGKV3-20	.	IGKJ4	11	-1	-1	26
2	0.0012376237623762376	TGTCAGCAGTATGGTAGCTCACCTCCGCTCACTTTC	CQQYGSSPPLTF	IGKV3D-20	.	IGKJ4	26	-1	-1	25
2	0.0012376237623762376	TGTCAGCAGTATAGTAACTGGCCTCCGCTCACTTTC	CQQYSNWPPLTF	IGKV3D-15	.	IGKJ4	26	-1	-1	25
2	0.0012376237623762376	TGTCAACAGTATGATAATCTCCCTCCGAACACTTTC	CQQYDNLPPNTF	IGKV1D-33	.	IGKJ4	26	-1	-1	29
2	0.0012376237623762376	TGTCAACAGAGTTACAGTTCCCCCGCCTTCGCTTTC	CQQSYSSPAFAF	IGKV1-39	.	IGKJ5	22	-1	-1	33
2	0.0012376237623762376	TGTCAACAGAGTATCAGTGCCCCTCGGGGCACTTTT	CQQSISAPRGTF	IGKV1-39	.	IGKJ2	32	-1	-1	29
2	0.0012376237623762376	TGCCAGCAGTATGGTGACTCAACTCCACTCACTTTC	CQQYGDSTPLTF	IGKV3D-20	.	IGKJ3	25	-1	-1	28
2	0.0012376237623762376	TGCCAACAGTATGATACTTATCCTATATTCACTTTC	CQQYDTYPIFTF	IGKV1-5	.	IGKJ3	24	-1	-1	24
2	0.0012376237623762376	TGCATGCAACCTATAGAGTTTCCTTCGTGCACTTTT	CMQPIEFPSCTF	IGKV2-40	.	IGKJ2	26	-1	-1	29
2	0.0012376237623762376	TGTCTACAGAGTCACAGTATCCCGTACACTTTT	CLQSHSIPYTF	IGKV1-39	.	IGKJ2	22	-1	-1	23
2	0.0012376237623762376	TGTCTACAAGATAATACTTACCCTTGGACATTC	CLQDNTYPWTF	IGKV1-6	.	IGKJ1	23	-1	-1	24
2	0.0012376237623762376	TGTCATCAGAGTAGTAGTTTACCGTACACTTTT	CHQSSSLPYTF	IGKV6-21	.	IGKJ2	22	-1	-1	23
2	0.0012376237623762376	TGTCACCAGTCTGCTTACTCACCGTACACTTTT	CHQSAYSPYTF	IGKV3-20	.	IGKJ2	22	-1	-1	23
2	0.0012376237623762376	TGTCACCAGTATGGTGGCCCACCTTACACTTTT	CHQYGGPPYTF	IGKV3-20	.	IGKJ2	23	-1	-1	24
2	0.0012376237623762376	TGTCACCAATATCATACTCTTCCGCTCACTTTC	CHQYHTLPLTF	IGKV4-1	.	IGKJ4	15	-1	-1	22
2	0.0012376237623762376	TGTCACCAACATTATGCTGCTCCGCTCACCTTC	CHQHYAAPLTF	IGKV4-1	.	IGKJ5	14	-1	-1	25
2	0.0012376237623762376	TGTCACCAACATTATGCTGCTCCGATCACCTTC	CHQHYAAPITF	IGKV4-1	.	IGKJ5	14	-1	-1	22
2	0.0012376237623762376	TGTCAGCAGTTCTCTGCTATTCCTCTCACTTTC	CQQFSAIPLTF	IGKV4-1	.	IGKJ4	7	-1	-1	24
2	0.0012376237623762376	TGTCAGCAGTATGCTTACCCACCGTGGACCTTC	CQQYAYPPWTF	IGKV3-20	.	IGKJ1	12	-1	-1	22
2	0.0012376237623762376	TGTCAGCAGTATGCTGACTCACCTGGGACGTTC	CQQYADSPGTF	IGKV3-20	.	IGKJ1	23	-1	-1	25
2	0.0012376237623762376	TGTCAGCAGTATGGTGGGTCACCCGTCACTTTT	CQQYGGSPVTF	IGKV3-20	.	IGKJ2	22	-1	-1	26
2	0.0012376237623762376	TGTCAGCAGTATGGTATCTCACTGTACACTTTT	CQQYGISLYTF	IGKV3-20	.	IGKJ2	21	-1	-1	22
2	0.0012376237623762376	TGTCAGCAGTATGGTAGCTCACTGTACACTTTT	CQQYGSSLYTF	IGKV3-20	.	IGKJ2	21	-1	-1	22
2	0.0012376237623762376	TGTCAGCAGTATGGTAGCTCACCTCTGACGTTC	CQQYGSSPLTF	IGKV3D-20	.	IGKJ1	24	-1	-1	26
2	0.0012376237623762376	TGTCAGCAGTATGGTAGCTCACCTCAGACTTTT	CQQYGSSPQTF	IGKV3D-20	.	IGKJ2	24	-1	-1	27
2	0.0012376237623762376	TGTCAGCAGTATGGTAGCTCACCGTGGACGTTC	CQQYGSSPWTF	IGKV3-20	.	IGKJ1	22	-1	-1	22
2	0.0012376237623762376	TGTCAGCAGTATAATAGCTGGCCGCTCACTTTC	CQQYNSWPLTF	IGKV3-15	.	IGKJ4	22	-1	-1	22
2	0.0012376237623762376	TGTCAGCAGTATAATAACTGGCCCCTCACTTTC	CQQYNNWPLTF	IGKV3-15	.	IGKJ4	22	-1	-1	24
2	0.0012376237623762376	TGTCAGCAGCGTAGCAACTGGCCTGACACCTTC	CQQRSNWPDTF	IGKV3-11	.	IGKJ5	23	-1	-1	26
2	0.0012376237623762376	TGTCAGCAGCGTAACAACTGGCGATTCAGTTTC	CQQRNNWRFSF	IGKV3-11	.	IGKJ3	21	-1	-1	23
2	0.0012376237623762376	TGTCAGCAGGGTGCTTCTTACCCATTTACTTTC	CQQGASYPFTF	IGKV1-8	.	IGKJ3	8	-1	-1	23
2	0.0012376237623762376	TGTCAGCAGAGTTACAGTATCCCTGTCACCTTT	CQQSYSIPVTF	IGKV1-39	.	IGKJ2	23	-1	-1	26
2	0.0012376237623762376	TGTCAGCAGAGTTACAGTACGAGCTACACTTTT	CQQSYSTSYTF	IGKV1-39	.	IGKJ2	19	-1	-1	24
2	0.0012376237623762376	TGTCAGCAATATTTTACTAGTCCGTACAATTTT	CQQYFTSPYNF	IGKV4-1	.	IGKJ2	22	-1	-1	23
2	0.0012376237623762376	TGTCAGCAATATTATGATCCTCCGTACACTTTT	CQQYYDPPYTF	IGKV4-1	.	IGKJ2	14	-1	-1	23
2	0.0012376237623762376	TGTCAGCAATATTATACTACTCCTCAGACGTTC	CQQYYTTPQTF	IGKV4-1	.	IGKJ1	23	-1	-1	26
2	0.0012376237623762376	TGTCAGCAATATTATAGTGTTCCCGTCACTTTC	CQQYYSVPVTF	IGKV4-1	.	IGKJ4	17	-1	-1	25
2	0.0012376237623762376	TGTCAGCAATATTATAGTACTCCTTGGTCGTTC	CQQYYSTPWSF	IGKV4-1	.	IGKJ1	23	-1	-1	24
2	0.0012376237623762376	TGTCAGCAATATTATAGTACTCCTCTCACTTTC	CQQYYSTPLTF	IGKV4-1	.	IGKJ4	23	-1	-1	24
2	0.0012376237623762376	TGTCAGCAATATTATAGTACTCCTCAGACTTTT	CQQYYSTPQTF	IGKV4-1	.	IGKJ2	23	-1	-1	27
2	0.0012376237623762376	TGTCAGCAATATTATAGTACTCCTCAAACGTTC	CQQYYSTPQTF	IGKV4-1	.	IGKJ1	23	-1	-1	27
2	0.0012376237623762376	TGTCAGCAATATTATAAAACTCCGTGGACGTTC	CQQYYKTPWTF	IGKV4-1	.	IGKJ1	22	-1	-1	22
2	0.0012376237623762376	TGTCAGCAATATTACAGTTCTCCGCTCACTTTC	CQQYYSSPLTF	IGKV4-1	.	IGKJ4	22	-1	-1	22
2	0.0012376237623762376	TGTCAGCAATATGGTAGCTCACCGTACACTTTC	CQQYGSSPYTF	IGKV3-20	.	IGKJ3	22	-1	-1	26
2	0.0012376237623762376	TGTCAACAGTATTATAGTTACCCTCGGACGTTC	CQQYYSYPRTF	IGKV1-8	.	IGKJ1	23	-1	-1	25
2	0.0012376237623762376	TGTCAACAGTATCTTAGTCTCCCCTACACTTTT	CQQYLSLPYTF	IGKV1-33	.	IGKJ2	22	-1	-1	24
2	0.0012376237623762376	TGTCAACAGTATCACAACTGGCCCCTCACTTTC	CQQYHNWPLTF	IGKV3-15	.	IGKJ4	22	-1	-1	24
2	0.0012376237623762376	TGTCAACAGTATGATACTTATCCGTGGACGTTC	CQQYDTYPWTF	IGKV1-5	.	IGKJ1	20	-1	-1	22
2	0.0012376237623762376	TGTCAACAGCTTTATAGATACCCCCTCACTTTC	CQQLYRYPLTF	IGKV1-9	.	IGKJ4	22	-1	-1	24
2	0.0012376237623762376	TGTCAACAGCTTAATAGTTTCCCACTCACTTTC	CQQLNSFPLTF	IGKV1-9	.	IGKJ4	22	-1	-1	24
2	0.0012376237623762376	TGTCAACAGCTTAATAGTTACCCTCGGACGTTC	CQQLNSYPRTF	IGKV1-9	.	IGKJ1	23	-1	-1	25
2	0.0012376237623762376	TGTCAACAGCTTAATAGTTACCCCCTAGCCTTC	CQQLNSYPLAF	IGKV1-9	.	IGKJ5	22	-1	-1	28
2	0.0012376237623762376	TGTCAACAGGTTAATAGTTACCCTCTCACTTTC	CQQVNSYPLTF	IGKV1D-13	.	IGKJ3	24	-1	-1	25
2	0.0012376237623762376	TGTCAACAGGCTAACAGTTTCCCGCTCACTTTC	CQQANSFPLTF	IGKV1-12	.	IGKJ4	22	-1	-1	22
2	0.0012376237623762376	TGTCAACAGGCTAAGGCTTTCCCGTGGACGTTC	CQQAKAFPWTF	IGKV1-12	.	IGKJ1	13	-1	-1	22
2	0.0012376237623762376	TGTCAACAGATTAAGATGTATCCGCTCACTTTC	CQQIKMYPLTF	IGKV1-13	.	IGKJ4	13	-1	-1	22
2	0.0012376237623762376	TGTCAACAGAGTTATGGAAACCCCCCGACGTTC	CQQSYGNPPTF	IGKV1-39	.	IGKJ1	13	-1	-1	26
2	0.0012376237623762376	TGTCAACAGAGTTACGGTCTCCCGTACACTTTT	CQQSYGLPYTF	IGKV1-39	.	IGKJ2	14	-1	-1	23
2	0.0012376237623762376	TGTCAACAGAGTTACAGTACCCCTCAGACGTTC	CQQSYSTPQTF	IGKV1D-39	.	IGKJ1	24	-1	-1	26
2	0.0012376237623762376	TGTCAACAGAGTTACAGTAATTTGTGGTCCTTC	CQQSYSNLWSF	IGKV1-39	.	IGKJ1	18	-1	-1	23
2	0.0012376237623762376	TGTCAACAGAGTCAACTTATCCCGTGGACGTTC	CQQSQLIPWTF	IGKV1-39	.	IGKJ1	11	-1	-1	22
2	0.0012376237623762376	TGTCAACAGAGTCAAAACACCCCGTGGACGTTC	CQQSQNTPWTF	IGKV1-39	.	IGKJ1	11	-1	-1	22
2	0.0012376237623762376	TGTCAACAGAGTAAACATATCCCGTGGACGTTC	CQQSKHIPWTF	IGKV1-39	.	IGKJ1	11	-1	-1	22
2	0.0012376237623762376	TGTCAACAGAGTAAAACTATTCCGTGGACGTTC	CQQSKTIPWTF	IGKV1-39	.	IGKJ1	11	-1	-1	22
2	0.0012376237623762376	TGTCAACAGAGTAAAACCACCCCGTGGACGTTC	CQQSKTTPWTF	IGKV1-39	.	IGKJ1	11	-1	-1	22
2	0.0012376237623762376	TGTCAACAGAATTTCATTACCCCTCTGACGTTC	CQQNFITPLTF	IGKV1D-39	.	IGKJ1	24	-1	-1	26
2	0.0012376237623762376	TGTCAACAGAATACTCTTATCCCATACACTTTT	CQQNTLIPYTF	IGKV1-39	.	IGKJ2	9	-1	-1	24
2	0.0012376237623762376	TGTCAACAATTTAATAGGTTTCCGTACAGTTTT	CQQFNRFPYSF	IGKV1D-13	.	IGKJ2	16	-1	-1	23
2	0.0012376237623762376	TGTCAACAATCTAAGAATTTCCCTCTTTCTTTC	CQQSKNFPLSF	IGKV1-12	.	IGKJ4	23	-1	-1	28
2	0.0012376237623762376	TGTCAACAATATGCTTATCTCCCCCTCACTTTC	CQQYAYLPLTF	IGKV1-33	.	IGKJ4	22	-1	-1	24
2	0.0012376237623762376	TGTCAACAACTTAATTATTACCCGTACACTTTT	CQQLNYYPYTF	IGKV1-13	.	IGKJ2	22	-1	-1	23
2	0.0012376237623762376	TGTCAACAACATGGTCCCTCACCTCGGACGTTC	CQQHGPSPRTF	IGKV3D-20	.	IGKJ1	24	-1	-1	25
2	0.0012376237623762376	TGTCAACAAAACTTCGGTGTGCCCATCACTTTC	CQQNFGVPITF	IGKV1-39	.	IGKJ5	7	-1	-1	24
2	0.0012376237623762376	TGTCAAAAGTATAATTCTGCCCCTCTCACTTTC	CQKYNSAPLTF	IGKV1-27	.	IGKJ4	23	-1	-1	24
2	0.0012376237623762376	TGTCAAAAGTATAACAGTGCCCCTCGGACGTTC	CQKYNSAPRTF	IGKV1-27	.	IGKJ1	23	-1	-1	25
2	0.0012376237623762376	TGTCAAAAGTATAACAGTGCCCCATTCACTTTC	CQKYNSAPFTF	IGKV1-27	.	IGKJ3	22	-1	-1	23
2	0.0012376237623762376	TGTCAAAAATATAACGGTGCCCCATTCACTTTC	CQKYNGAPFTF	IGKV1-27	.	IGKJ3	22	-1	-1	23
2	0.0012376237623762376	TGCCAGCAGTCTGGTATCTCACCTCGCACTTTC	CQQSGISPRTF	IGKV3D-20	.	IGKJ1	24	-1	-1	30
2	0.0012376237623762376	TGCCAGCAGTATATTCGTTATCCGTGGACGTTC	CQQYIRYPWTF	IGKV3-15	.	IGKJ1	12	-1	-1	22
2	0.0012376237623762376	TGCCAGCAGTATAGTGATTATCCCTGGACATTC	CQQYSDYPWTF	IGKV1-5	.	IGKJ1	12	-1	-1	24
2	0.0012376237623762376	TGCCAACAGTTTAATACTTATTCCCTCACTTTC	CQQFNTYSLTF	IGKV1-5	.	IGKJ4	22	-1	-1	24
2	0.0012376237623762376	TGCCAACAGTTTAATACTTATCCTCGGACGTTC	CQQFNTYPRTF	IGKV1-5	.	IGKJ1	20	-1	-1	25
2	0.0012376237623762376	TGCCAACAGTTTAATAGTTATCCCCTCACCTTC	CQQFNSYPLTF	IGKV1D-13	.	IGKJ4	19	-1	-1	24
2	0.0012376237623762376	TGCCAACAGTATGATGGTTTCCCGTACACTTTT	CQQYDGFPYTF	IGKV1-5	.	IGKJ2	18	-1	-1	23
2	0.0012376237623762376	TGCCAACAGTATGATACTTACCCGTACACTTTT	CQQYDTYPYTF	IGKV1-5	.	IGKJ2	19	-1	-1	23
2	0.0012376237623762376	TGCCAACAGTATAATGGTTATCCGTACACTTTT	CQQYNGYPYTF	IGKV1-5	.	IGKJ2	20	-1	-1	23
2	0.0012376237623762376	TGCCAACAGTATAATACTTATCCGTGGACGTTC	CQQYNTYPWTF	IGKV1-5	.	IGKJ1	20	-1	-1	22
2	0.0012376237623762376	TGCCAACAGTATAATAGTTACCCTCTCACTTTC	CQQYNSYPLTF	IGKV1D-16	.	IGKJ4	24	-1	-1	24
2	0.0012376237623762376	TGCCAACAGTATAAAACTTATCCGTGGACGTTC	CQQYKTYPWTF	IGKV1-5	.	IGKJ1	20	-1	-1	22
2	0.0012376237623762376	TGCCAACAGTATAAAACTTACCCTTGGACGTTC	CQQYKTYPWTF	IGKV1-16	.	IGKJ1	23	-1	-1	24
2	0.0012376237623762376	TGCCAACAGTACAAAGATTACCCTCTCACTTTC	CQQYKDYPLTF	IGKV1D-16	.	IGKJ4	24	-1	-1	24
2	0.0012376237623762376	TGCCAACAGGCTAACAGTTTCCCGCTCACTTTC	CQQANSFPLTF	IGKV1-12	.	IGKJ4	22	-1	-1	22
2	0.0012376237623762376	TGCCAACAATTTGCTGCTTATTCCCTCACTTTC	CQQFAAYSLTF	IGKV1-16	.	IGKJ4	7	-1	-1	24
2	0.0012376237623762376	TGCCAACAATATAATACCTTTTCTCGGACGTTC	CQQYNTFSRTF	IGKV1-5	.	IGKJ1	15	-1	-1	25
2	0.0012376237623762376	TGCCAAGAGTATAGCAGTTATTTCTTTACTTTC	CQEYSSYFFTF	IGKV1-5	.	IGKJ3	21	-1	-1	27
2	0.0012376237623762376	TGCATGCAATCTAAACTATTTCCTCGGACGTTC	CMQSKLFPRTF	IGKV2-24	.	IGKJ1	27	-1	-1	25
2	0.0012376237623762376	TGCATGCAACGTTTAGAGGATCCTTTCACTTTC	CMQRLEDPFTF	IGKV2-40	.	IGKJ3	24	-1	-1	24
2	0.0012376237623762376	TGCATGCAAGCTCTACAAACTCCTCCCACTTTT	CMQALQTPPTF	IGKV2D-28	.	IGKJ2	25	-1	-1	26
2	0.0012376237623762376	TGCATGCAAGCTCTACAAACTCCGTACACTTTT	CMQALQTPYTF	IGKV2-28	.	IGKJ2	22	-1	-1	23
2	0.0012376237623762376	TGCATGCAAGCTACCCAGTTTCCTCACACTTTC	CMQATQFPHTF	IGKV2-24	.	IGKJ2	23	-1	-1	25
2	0.0012376237623762376	TGCATGCAAGCTACACAATTTCCTTACACTTTT	CMQATQFPYTF	IGKV2-24	.	IGKJ2	23	-1	-1	24
2	0.0012376237623762376	TGCATGCAAGCTACACAATTTCCGTGGACGTTC	CMQATQFPWTF	IGKV2-24	.	IGKJ1	22	-1	-1	22
2	0.0012376237623762376	TGCATGCAAGGTACGCACTTGCCGTACACTTTT	CMQGTHLPYTF	IGKV2-30	.	IGKJ2	22	-1	-1	23
2	0.0012376237623762376	TGCATGCAAACTCTACAGAATCCTCGGGCGTTC	CMQTLQNPRAF	IGKV2D-28	.	IGKJ1	24	-1	-1	28
2	0.0012376237623762376	TGTCACCAGTATTCTCCTCCTCCTTCCTTC	CHQYSPPPSF	IGKV1D-43	.	IGKJ1	12	-1	-1	27
2	0.0012376237623762376	TGTCAGCAACGAACCAACTGGCCAGCTTTC	CQQRTNWPAF	IGKV3-11	.	IGKJ4	22	-1	-1	25
2	0.0012376237623762376	TGTCAACAGAGTTATAGTATCCCCACATTC	CQQSYSIPTF	IGKV1D-43	.	IGKJ5	22	-1	-1	23
2	0.0012376237623762376	TGTCAACAGAGTTACAGTAAACCCACGTTC	CQQSYSKPTF	IGKV1-39	.	IGKJ5	18	-1	-1	23
2	0.0012376237623762376	TGTCAACAGAGTATCACTTCTCCCACCTTC	CQQSITSPTF	IGKV1-12	.	IGKJ5	8	-1	-1	23
2	0.0012376237623762376	TGCCTACAGTATAATACTTATTCCTCTTTT	CLQYNTYSSF	IGKV1-5	.	IGKJ2	22	-1	-1	25
2	0.0012376237623762376	TGCCAACATTATGATGGCTTGTGGACGTTC	CQHYDGLWTF	IGKV1-16	.	IGKJ1	11	-1	-1	20
2	0.0012376237623762376	TGCCAACAGTATGATACTTGGTATACTTTT	CQQYDTWYTF	IGKV1-5	.	IGKJ2	15	-1	-1	20
2	0.0012376237623762376	TGCATGCAAGGTACATTCTGGCCCACTTTT	CMQGTFWPTF	IGKV2-30	.	IGKJ2	22	-1	-1	23
2	0.0012376237623762376	TGCATGCAAGGTACAGACTGGTACACTTTT	CMQGTDWYTF	IGKV2-30	.	IGKJ2	20	-1	-1	20
2	0.0012376237623762376	TGCATGAAAGCTACACACCCGTACACTTTT	CMKATHPYTF	IGKV2-18	.	IGKJ2	16	-1	-1	20
2	0.0012376237623762376	TGCATGGACAACCCGAGGCACGCTTTT	CMDNPRHAF	IGKV2-30	.	IGKJ2	5	-1	-1	22
1	6.188118811881188E-4	TGTCAACACCTTACTGATTACCCACTCACTTTCCCATTCATTTTC	CQHLTDYPLTFPFIF	IGKV1-13	.	IGKJ3	22	-1	-1	35
1	6.188118811881188E-4	TGTCAACACCTTAGTCATTACCCATTGACTTTCCCATTCACTTTC	CQHLSHYPLTFPFTF	IGKV1-9	.	IGKJ3	22	-1	-1	35
1	6.188118811881188E-4	TGTCAGCAGTATAATAACTGGCCTCCGTTCATGTACACTTTT	CQQYNNWPPFMYTF	IGKV3D-15	.	IGKJ2	26	-1	-1	29
1	6.188118811881188E-4	TGTCAGCAGCGTAGCAACTGGCTTACCGCCCCGCTCACTTTC	CQQRSNWLTAPLTF	IGKV3-11	.	IGKJ4	21	-1	-1	31
1	6.188118811881188E-4	TGTCAGCAGCATAGTAATTCACCTCCGAGTCAATTTACTTTC	CQQHSNSPPSQFTF	IGKV3D-20	.	IGKJ3	26	-1	-1	32
1	6.188118811881188E-4	TGCCAACAGTATAATGATTATCCTCCGAACGCGCTCGCTTTC	CQQYNDYPPNALAF	IGKV1-5	.	IGKJ4	14	-1	-1	30
1	6.188118811881188E-4	TGTCAGCATTATGATCATTGGCCGCCCACGTGGACGTTC	CQHYDHWPPTWTF	IGKV3-15	.	IGKJ1	22	-1	-1	25
1	6.188118811881188E-4	TGTCAGCATTATGATCACTGGCCTCCCACGTGGACGTTC	CQHYDHWPPTWTF	IGKV3D-15	.	IGKJ1	25	-1	-1	25
1	6.188118811881188E-4	TGTCAGCACTCTAGTGGCTCGCCTCCGGAGTGGACGCTC	CQHSSGSPPEWTL	IGKV3D-20	.	IGKJ1	29	-1	-1	29
1	6.188118811881188E-4	TGTCAGCAGTATGATAAGTGGCCTCCGCGGATCACTTTC	CQQYDKWPPRITF	IGKV3-15	.	IGKJ3	23	-1	-1	31
1	6.188118811881188E-4	TGTCAGCAGTATAATAACTGGCCTCCGATGTACACTTTT	CQQYNNWPPMYTF	IGKV3-15	.	IGKJ2	23	-1	-1	27
1	6.188118811881188E-4	TGTCAGCAGTACCATTACTGGCTTCCCATGTACACTTTT	CQQYHYWLPMYTF	IGKV3-15	.	IGKJ2	21	-1	-1	26
1	6.188118811881188E-4	TGTCAGCAGCGTAGCAACTGGCCTCTTATGTACACTTTT	CQQRSNWPLMYTF	IGKV3-11	.	IGKJ2	23	-1	-1	27
1	6.188118811881188E-4	TGTCAACACCGTAACAGCTGGCCTCCTGCGCTCAGTTTC	CQHRNSWPPALSF	IGKV3-11	.	IGKJ4	23	-1	-1	27
1	6.188118811881188E-4	TGTCAACAGTATAATAACTGGCCTCCCATGTACACTTTT	CQQYNNWPPMYTF	IGKV3D-15	.	IGKJ2	25	-1	-1	26
1	6.188118811881188E-4	TGTCAACAATATGATGATCTCCCTCCCATACTCACTTTC	CQQYDDLPPILTF	IGKV1D-33	.	IGKJ3	25	-1	-1	27
1	6.188118811881188E-4	TGCCAACAATATAATAGTTATTCCGAGAAAAAGACGTTC	CQQYNSYSEKKTF	IGKV1-5	.	IGKJ1	22	-1	-1	32
1	6.188118811881188E-4	TGTCAGCACTTTGGGAGGACACCTCCGTACACTTTT	CQHFGRTPPYTF	IGKV3D-20	.	IGKJ2	26	-1	-1	26
1	6.188118811881188E-4	TGTCAGCACTATCATAATTGGCCTCCGTATACTTTT	CQHYHNWPPYTF	IGKV3-15	.	IGKJ2	23	-1	-1	26
1	6.188118811881188E-4	TGTCAGCAGTTTAATAACTGGCCTCCGTGGACGTTC	CQQFNNWPPWTF	IGKV3D-15	.	IGKJ1	26	-1	-1	25
1	6.188118811881188E-4	TGTCAGCAGTATGGTGCCTCACCTCGGCTCATTTTC	CQQYGASPRLIF	IGKV3D-20	.	IGKJ4	24	-1	-1	26
1	6.188118811881188E-4	TGTCAGCAGTATGGTACCTCACCATCGTACACTTTT	CQQYGTSPSYTF	IGKV3-20	.	IGKJ2	22	-1	-1	26
1	6.188118811881188E-4	TGTCAGCAGTATGGTAGCTCATCAGGGTTCACTTTC	CQQYGSSSGFTF	IGKV3-20	.	IGKJ3	20	-1	-1	27
1	6.188118811881188E-4	TGTCAGCAGTATGGTAGCTCACTTTCCTACACTTTT	CQQYGSSLSYTF	IGKV3-20	.	IGKJ2	21	-1	-1	27
1	6.188118811881188E-4	TGTCAGCAGTATGGTAGCTCACCTCTACTCACTTTC	CQQYGSSPLLTF	IGKV3D-20	.	IGKJ4	24	-1	-1	27
1	6.188118811881188E-4	TGTCAGCAGTATGGTAGCTCACCTCCGTACACTTTT	CQQYGSSPPYTF	IGKV3D-20	.	IGKJ2	26	-1	-1	26
1	6.188118811881188E-4	TGTCAGCAGTATGGCGCCTCACCTCCGTACAGTTTT	CQQYGASPPYSF	IGKV3D-20	.	IGKJ2	26	-1	-1	26
1	6.188118811881188E-4	TGTCAGCAGTATGATACCCCGCCCATGTACACTTTT	CQQYDTPPMYTF	IGKV3-20	.	IGKJ2	12	-1	-1	23
1	6.188118811881188E-4	TGTCAGCAGTATAATAACTGGCCCCCGTACACTTTT	CQQYNNWPPYTF	IGKV3D-15	.	IGKJ2	26	-1	-1	26
1	6.188118811881188E-4	TGTCAGCAGTATAATAACTGGCCCCCGCTCACTTTC	CQQYNNWPPLTF	IGKV3D-15	.	IGKJ4	26	-1	-1	25
1	6.188118811881188E-4	TGTCAGCAGTATAAAAACTGGCCTCCGTGGACGTTC	CQQYKNWPPWTF	IGKV3D-15	.	IGKJ1	26	-1	-1	25
1	6.188118811881188E-4	TGTCAGCAGCGTAGCAACTGGCCCCCGTACACTTTT	CQQRSNWPPYTF	IGKV3-11	.	IGKJ2	22	-1	-1	26
1	6.188118811881188E-4	TGTCAGCAGCGTAGCAACTGGCACCCTCTCACTTTC	CQQRSNWHPLTF	IGKV3D-11	.	IGKJ4	22	-1	-1	27
1	6.188118811881188E-4	TGTCAGCAGAGTTACATTACCCCTCCGTACACTTTT	CQQSYITPPYTF	IGKV1D-39	.	IGKJ2	26	-1	-1	26
1	6.188118811881188E-4	TGTCAGCAATATTATAGTAGTCCTCCGAGTACTTTT	CQQYYSSPPSTF	IGKV4-1	.	IGKJ2	32	-1	-1	30
1	6.188118811881188E-4	TGTCAGCAATATAATAACTTGCCTCACTACACTTTT	CQQYNNLPHYTF	IGKV3-15	.	IGKJ2	23	-1	-1	27
1	6.188118811881188E-4	TGTCAGCAAAATTCCAACTGGCCTTCATTCACTTTC	CQQNSNWPSFTF	IGKV3-11	.	IGKJ3	7	-1	-1	26
1	6.188118811881188E-4	TGTCAACTGTACACTAATGTCCCCGCCTTCATTTTT	CQLYTNVPAFIF	IGKV1-8	.	IGKJ4	10	-1	-1	28
1	6.188118811881188E-4	TGTCAACTGTACACTAATGTCCCCGCCTTCATTTTT	CQLYTNVPAFIF	IGKV1-33	.	IGKJ4	10	-1	-1	28
1	6.188118811881188E-4	TGTCAACATTATGATAATCTCCCTCCGATCACCTTC	CQHYDNLPPITF	IGKV1D-33	.	IGKJ5	26	-1	-1	25
1	6.188118811881188E-4	TGTCAACAGTTTGATACTTTTCCTCAAAACACTTTC	CQQFDTFPQNTF	IGKV1D-13	.	IGKJ2	25	-1	-1	28
1	6.188118811881188E-4	TGTCAACAGTTTAATTTCTATCCCCCCCTCACTTTC	CQQFNFYPPLTF	IGKV1-13	.	IGKJ4	14	-1	-1	27
1	6.188118811881188E-4	TGTCAACAGTATGGTAGCTCGTCTACGTGGACGTTC	CQQYGSSSTWTF	IGKV3-20	.	IGKJ1	19	-1	-1	19
1	6.188118811881188E-4	TGTCAACAGCTTAATAGTTACCCTCCGTGGACGTTC	CQQLNSYPPWTF	IGKV1-9	.	IGKJ1	23	-1	-1	25
1	6.188118811881188E-4	TGTCAACAGCTTAATAGTTACCCCTCGATCACCTTC	CQQLNSYPSITF	IGKV1-9	.	IGKJ5	22	-1	-1	24
1	6.188118811881188E-4	TGTCAACAGCTTAATAGTTACCCGGCGCTCACTTTC	CQQLNSYPALTF	IGKV1-9	.	IGKJ4	22	-1	-1	24
1	6.188118811881188E-4	TGTCAACAGCGTGACACCTGGCCCTCGATCACCTTC	CQQRDTWPSITF	IGKV3-11	.	IGKJ5	22	-1	-1	24
1	6.188118811881188E-4	TGTCAACAGAGTTTCAGTACTCCCCTTCTCACTTTC	CQQSFSTPLLTF	IGKV1-39	.	IGKJ4	19	-1	-1	27
1	6.188118811881188E-4	TGTCAACAGAGTTACATTACTCGCCCGTTCACTTTT	CQQSYITRPFTF	IGKV1-39	.	IGKJ2	19	-1	-1	29
1	6.188118811881188E-4	TGTCAACAGAGTTACAGTTCCCCTCAGTACACTTTT	CQQSYSSPQYTF	IGKV1D-39	.	IGKJ2	24	-1	-1	26
1	6.188118811881188E-4	TGTCAACAGAGTTACAGTACCCCTACCTACACTTTT	CQQSYSTPTYTF	IGKV1-39	.	IGKJ2	24	-1	-1	27
1	6.188118811881188E-4	TGTCAACAATATTACAATACTCCTTCGATCACCTTC	CQQYYNTPSITF	IGKV4-1	.	IGKJ5	23	-1	-1	24
1	6.188118811881188E-4	TGCCAGCAGTATTATTCTGCTCCCCTGTTTAGTTTC	CQQYYSAPLFSF	IGKV4-1	.	IGKJ3	14	-1	-1	32
1	6.188118811881188E-4	TGCCAACAGTATAATAGTTATTCTCCGTTCACTTTC	CQQYNSYSPFTF	IGKV1-5	.	IGKJ3	23	-1	-1	27
1	6.188118811881188E-4	TGCCAACAGTATAAAACTTACCCCGTATTCACTTTC	CQQYKTYPVFTF	IGKV1-16	.	IGKJ3	22	-1	-1	25
1	6.188118811881188E-4	TGCATGCAAGGTACACACTGGCCCCCTGCCACGTTC	CMQGTHWPPATF	IGKV2-30	.	IGKJ1	22	-1	-1	30
1	6.188118811881188E-4	TGCATGCAAAGTATACAGCTTCCCCTGTACACTTTT	CMQSIQLPLYTF	IGKV2D-29	.	IGKJ2	22	-1	-1	25
1	6.188118811881188E-4	TTCATACAAGAGGCACAAGATCTGTGGACGTTC	FIQEAQDLWTF	IGKV2-26	.	IGKJ1	21	-1	-1	23
1	6.188118811881188E-4	TGTCTTCAGTATTATGGGACTCCCCTGACTTTC	CLQYYGTPLTF	IGKV1-33	.	IGKJ3	11	-1	-1	27
1	6.188118811881188E-4	TGTCTGCAGTACGGTGCCTCACTATGGACGTTC	CLQYGASLWTF	IGKV3-20	.	IGKJ1	21	-1	-1	24
1	6.188118811881188E-4	TGTCTGCAGCGTAACAGCTGGCCTCAGACCTTC	CLQRNSWPQTF	IGKV3-11	.	IGKJ1	23	-1	-1	26
1	6.188118811881188E-4	TGTCTGCAGAATCACAGTTTCCCCTGGACGTTC	CLQNHSFPWTF	IGKV1-17	.	IGKJ3	22	-1	-1	30
1	6.188118811881188E-4	TGTCTACATGATTCCAGTTATCCTCGGACGTTC	CLHDSSYPRTF	IGKV1-6	.	IGKJ1	23	-1	-1	25
1	6.188118811881188E-4	TGTCTACAGCATAATAGTTGCCCTCACACTTTT	CLQHNSCPHTF	IGKV1D-17	.	IGKJ2	24	-1	-1	25
1	6.188118811881188E-4	TGTCTACAGCATAATAGTTACCCTCTCACTTTC	CLQHNSYPLTF	IGKV1D-17	.	IGKJ4	24	-1	-1	24
1	6.188118811881188E-4	TGTCTACAGCATAATAGTTACCCCCTCACTTTC	CLQHNSYPLTF	IGKV1-17	.	IGKJ4	22	-1	-1	24
1	6.188118811881188E-4	TGTCTACAATATTATAGTCTTCCGCTCACTTTC	CLQYYSLPLTF	IGKV4-1	.	IGKJ4	17	-1	-1	22
1	6.188118811881188E-4	TGTCTACAACATAATAGTTACCCGATCACCTTC	CLQHNSYPITF	IGKV1-17	.	IGKJ5	22	-1	-1	22
1	6.188118811881188E-4	TGTCTACAACACAGTTCTTACCCGTGGACGTTC	CLQHSSYPWTF	IGKV1-17	.	IGKJ1	7	-1	-1	22
1	6.188118811881188E-4	TGTCTACAAGATTACACTTACCCGTACACTTTT	CLQDYTYPYTF	IGKV1-6	.	IGKJ2	22	-1	-1	23
1	6.188118811881188E-4	TGTCTACAAGATTACAATTTCCCGTTCACTTTC	CLQDYNFPFTF	IGKV1-6	.	IGKJ3	22	-1	-1	24
1	6.188118811881188E-4	TGTCTACAAGATTACAATTACCCTTTCACTTTC	CLQDYNYPFTF	IGKV1-6	.	IGKJ4	23	-1	-1	25
1	6.188118811881188E-4	TGTCTACAAGATTACAATTACCCGTGGACGTTC	CLQDYNYPWTF	IGKV1-6	.	IGKJ1	22	-1	-1	22
1	6.188118811881188E-4	TGTCTACAAGACTTCAACTACCCTCAGACGTTC	CLQDFNYPQTF	IGKV1-6	.	IGKJ1	23	-1	-1	26
1	6.188118811881188E-4	TGTCGACAATATTATAGTATGCCCGGCACCTTC	CRQYYSMPGTF	IGKV4-1	.	IGKJ4	18	-1	-1	26
1	6.188118811881188E-4	TGTCATCAGTATTATGGTGCTCCTCTCACTTTC	CHQYYGAPLTF	IGKV1D-43	.	IGKJ4	24	-1	-1	24
1	6.188118811881188E-4	TGTCATCAGTATGCTGGGTCACCTTACACTTTT	CHQYAGSPYTF	IGKV3-20	.	IGKJ2	23	-1	-1	24
1	6.188118811881188E-4	TGTCATCAGTATGGTAGGTCACCCTTCACCTTC	CHQYGRSPFTF	IGKV3-20	.	IGKJ3	22	-1	-1	24
1	6.188118811881188E-4	TGTCATCAGACTACTAGTTTGCCGCTCACTTTC	CHQTTSLPLTF	IGKV6-21	.	IGKJ4	19	-1	-1	22
1	6.188118811881188E-4	TGTCATCAGAGTAGTACTATACCTCTCACTTTC	CHQSSTIPLTF	IGKV6-21	.	IGKJ4	23	-1	-1	24
1	6.188118811881188E-4	TGTCATCAGAGTAGTACCTTACCCCACACTTTT	CHQSSTLPHTF	IGKV6-21	.	IGKJ2	22	-1	-1	25
1	6.188118811881188E-4	TGTCATCAGAGTAGTAGTTTACCGATCACTTTC	CHQSSSLPITF	IGKV6-21	.	IGKJ5	22	-1	-1	22
1	6.188118811881188E-4	TGTCACCACTATGGTCGTTCATTGGACACCTTT	CHHYGRSLDTF	IGKV3-20	.	IGKJ2	14	-1	-1	25
1	6.188118811881188E-4	TGTCACCAGTATGAGAACTCTCCTAACACATTC	CHQYENSPNTF	IGKV3-20	.	IGKJ1	12	-1	-1	30
1	6.188118811881188E-4	TGTCACCAGCGTAGCAAGTGGCCTCGAACGTTC	CHQRSKWPRTF	IGKV3-11	.	IGKJ1	23	-1	-1	27
1	6.188118811881188E-4	TGTCACCAGAGTTACACTATCCCGTGGACGTTC	CHQSYTIPWTF	IGKV1-39	.	IGKJ1	22	-1	-1	22
1	6.188118811881188E-4	TGTCACCAATATTATCATACTCCTCGGACGTTC	CHQYYHTPRTF	IGKV4-1	.	IGKJ1	27	-1	-1	25
1	6.188118811881188E-4	TGTCACCAATATTATGATACTCCTCGAACGTTC	CHQYYDTPRTF	IGKV4-1	.	IGKJ1	23	-1	-1	27
1	6.188118811881188E-4	TGTCACCAATATTATAGTACTCCTCGGACGTTC	CHQYYSTPRTF	IGKV4-1	.	IGKJ1	27	-1	-1	25
1	6.188118811881188E-4	TGTCACCAATATGGTACCTCACCTTACACTTTT	CHQYGTSPYTF	IGKV3-20	.	IGKJ2	23	-1	-1	24
1	6.188118811881188E-4	TGTCACCAATATGGTAGTACACCTCAGACGTTC	CHQYGSTPQTF	IGKV3D-20	.	IGKJ1	24	-1	-1	26
1	6.188118811881188E-4	TGTCACAACTATGCATACACCCCGTTCACTTTT	CHNYAYTPFTF	IGKV1-9	.	IGKJ4	4	-1	-1	25
1	6.188118811881188E-4	TGTCACAACTATGCATACACCCCGTTCACTTTT	CHNYAYTPFTF	IGKV3-20	.	IGKJ4	4	-1	-1	25
1	6.188118811881188E-4	TGTCAGCACTTTCATGGTTACCCGATCACCTTC	CQHFHGYPITF	IGKV1D-13	.	IGKJ5	22	-1	-1	22
1	6.188118811881188E-4	TGTCAGCACTGTGGTGATTTACGAGCGACGTTC	CQHCGDLRATF	IGKV3-20	.	IGKJ1	14	-1	-1	26
1	6.188118811881188E-4	TGTCAGCACTATGGTGGCCCACCGTACACCTTT	CQHYGGPPYTF	IGKV3-20	.	IGKJ2	22	-1	-1	23
1	6.188118811881188E-4	TGTCAGCACTATGGAAGTCCACCTCGCACTTTC	CQHYGSPPRTF	IGKV4-1	.	IGKJ4	11	-1	-1	26
1	6.188118811881188E-4	TGTCAGCACCTTACTGATTATCCATTCACTTTC	CQHLTDYPFTF	IGKV1-9	.	IGKJ3	12	-1	-1	23
1	6.188118811881188E-4	TGTCAGCAGTTTTACACTACACCGTTCACTTTT	CQQFYTTPFTF	IGKV1-39	.	IGKJ2	19	-1	-1	26
1	6.188118811881188E-4	TGTCAGCAGTGTAATCGCTCACCGTACCCTTTT	CQQCNRSPYPF	IGKV3-20	.	IGKJ2	22	-1	-1	23
1	6.188118811881188E-4	TGTCAGCAGTATTCTGGCTCACCTTGGACGTTC	CQQYSGSPWTF	IGKV3-20	.	IGKJ1	23	-1	-1	24
1	6.188118811881188E-4	TGTCAGCAGTATTATGGTGCTCCTCTCACTTTC	CQQYYGAPLTF	IGKV4-1	.	IGKJ4	23	-1	-1	24
1	6.188118811881188E-4	TGTCAGCAGTATTATGACTCTCCACTCACTTTC	CQQYYDSPLTF	IGKV4-1	.	IGKJ4	14	-1	-1	24
1	6.188118811881188E-4	TGTCAGCAGTATTATAGTTTTCCGTACACTTTT	CQQYYSFPYTF	IGKV4-1	.	IGKJ2	17	-1	-1	23
1	6.188118811881188E-4	TGTCAGCAGTATCATAACTGGCTTCGGACGTTC	CQQYHNWLRTF	IGKV3-15	.	IGKJ1	21	-1	-1	25
1	6.188118811881188E-4	TGTCAGCAGTATGTTAGCTCGCCGTACACTTTT	CQQYVSSPYTF	IGKV3-20	.	IGKJ2	19	-1	-1	23
1	6.188118811881188E-4	TGTCAGCAGTATGCTTACCCACCGTGGACGTTC	CQQYAYPPWTF	IGKV3-20	.	IGKJ1	12	-1	-1	22
1	6.188118811881188E-4	TGTCAGCAGTATGGTCCCTCAGTTCGGACTTTT	CQQYGPSVRTF	IGKV3-20	.	IGKJ2	14	-1	-1	27
1	6.188118811881188E-4	TGTCAGCAGTATGGTACCTCACCGGGGACGTTC	CQQYGTSPGTF	IGKV3-20	.	IGKJ1	22	-1	-1	25
1	6.188118811881188E-4	TGTCAGCAGTATGGTAGTTTACCGTACACCTTT	CQQYGSLPYTF	IGKV3-20	.	IGKJ2	16	-1	-1	23
1	6.188118811881188E-4	TGTCAGCAGTATGGTAGCTCACTCATCACCTTC	CQQYGSSLITF	IGKV3-20	.	IGKJ5	21	-1	-1	24
1	6.188118811881188E-4	TGTCAGCAGTATGGTAGCTCACCTCCATCTTTC	CQQYGSSPPSF	IGKV3D-20	.	IGKJ4	25	-1	-1	28
1	6.188118811881188E-4	TGTCAGCAGTATGGTAGCTCACCTCGAACTTTT	CQQYGSSPRTF	IGKV3D-20	.	IGKJ2	24	-1	-1	27
1	6.188118811881188E-4	TGTCAGCAGTATGGTAGCTCACCTCGAACCTTT	CQQYGSSPRTF	IGKV3D-20	.	IGKJ2	24	-1	-1	30
1	6.188118811881188E-4	TGTCAGCAGTATGGTAGCTCACCGCTCACTTTC	CQQYGSSPLTF	IGKV3-20	.	IGKJ4	22	-1	-1	22
1	6.188118811881188E-4	TGTCAGCAGTATGGTAGCTCACCGGTCACTTTC	CQQYGSSPVTF	IGKV3-20	.	IGKJ3	22	-1	-1	25
1	6.188118811881188E-4	TGTCAGCAGTATGGTAGCTCACCGATCACTTTC	CQQYGSSPITF	IGKV3-20	.	IGKJ4	22	-1	-1	25
1	6.188118811881188E-4	TGTCAGCAGTATGGTAGCTCAAGTCGGACGTTC	CQQYGSSSRTF	IGKV3-20	.	IGKJ1	20	-1	-1	25
1	6.188118811881188E-4	TGTCAGCAGTATGGTAGGTCACCTTTCGCTTTC	CQQYGRSPFAF	IGKV3-20	.	IGKJ3	23	-1	-1	24
1	6.188118811881188E-4	TGTCAGCAGTATGGTAATACACCCACTTCTTTC	CQQYGNTPTSF	IGKV3-20	.	IGKJ3	15	-1	-1	28
1	6.188118811881188E-4	TGTCAGCAGTATGGCATCTCACCGTACACTTTC	CQQYGISPYTF	IGKV3-20	.	IGKJ3	22	-1	-1	26
1	6.188118811881188E-4	TGTCAGCAGTATGGCAGCTCACCGTACACTTTT	CQQYGSSPYTF	IGKV3-20	.	IGKJ2	22	-1	-1	23
1	6.188118811881188E-4	TGTCAGCAGTATGGGATGTCACCTCAGGGTTTC	CQQYGMSPQGF	IGKV3D-20	.	IGKJ4	24	-1	-1	29
1	6.188118811881188E-4	TGTCAGCAGTATGGGAGCCCACCTCGCACTTTC	CQQYGSPPRTF	IGKV3D-20	.	IGKJ4	24	-1	-1	26
1	6.188118811881188E-4	TGTCAGCAGTATGGATTCTCACCATACACTTTT	CQQYGFSPYTF	IGKV3-20	.	IGKJ2	13	-1	-1	24
1	6.188118811881188E-4	TGTCAGCAGTATGGAACCTCAACGAGCACTTTT	CQQYGTSTSTF	IGKV3-20	.	IGKJ2	20	-1	-1	26
1	6.188118811881188E-4	TGTCAGCAGTATGGAAGCTCACCGTACACTTTT	CQQYGSSPYTF	IGKV3-20	.	IGKJ2	22	-1	-1	23
1	6.188118811881188E-4	TGTCAGCAGTATACTAGGTCACCCGACACTTTT	CQQYTRSPDTF	IGKV3-20	.	IGKJ2	22	-1	-1	25
1	6.188118811881188E-4	TGTCAGCAGTATAGTAGCTCACCGTACACTTTT	CQQYSSSPYTF	IGKV3-20	.	IGKJ2	22	-1	-1	23
1	6.188118811881188E-4	TGTCAGCAGTATAATGGCTGGCCTCGGACGTTC	CQQYNGWPRTF	IGKV3-15	.	IGKJ1	23	-1	-1	25
1	6.188118811881188E-4	TGTCAGCAGTATAATGACTGGCCTCTCACTTTC	CQQYNDWPLTF	IGKV3-15	.	IGKJ4	23	-1	-1	24
1	6.188118811881188E-4	TGTCAGCAGTATAATAGTAGACCATTCACTTTC	CQQYNSRPFTF	IGKV3-15	.	IGKJ3	15	-1	-1	23
1	6.188118811881188E-4	TGTCAGCAGTATAATAACTGGCCTTCGACGTTC	CQQYNNWPSTF	IGKV3-15	.	IGKJ1	23	-1	-1	26
1	6.188118811881188E-4	TGTCAGCAGTATAATAACTGGCCTCCGGCCTTC	CQQYNNWPPAF	IGKV3D-15	.	IGKJ5	27	-1	-1	28
1	6.188118811881188E-4	TGTCAGCAGTATAATAACTGGCCTCGGACGTTC	CQQYNNWPRTF	IGKV3-15	.	IGKJ1	23	-1	-1	25
1	6.188118811881188E-4	TGTCAGCAGTATAATAACTGGCCTGAGACGTTC	CQQYNNWPETF	IGKV3-15	.	IGKJ1	23	-1	-1	26
1	6.188118811881188E-4	TGTCAGCAGTATAATAACTGGCCTATCACCTTC	CQQYNNWPITF	IGKV3-15	.	IGKJ5	24	-1	-1	24
1	6.188118811881188E-4	TGTCAGCAGTATAATAACTGGCCCTACACTTTT	CQQYNNWPYTF	IGKV3-15	.	IGKJ2	22	-1	-1	24
1	6.188118811881188E-4	TGTCAGCAGTATAATAACTGGCCCCGGACGTTC	CQQYNNWPRTF	IGKV3-15	.	IGKJ1	22	-1	-1	25
1	6.188118811881188E-4	TGTCAGCAGTATAATAACTGGCCGTACACTTTT	CQQYNNWPYTF	IGKV3-15	.	IGKJ2	22	-1	-1	23
1	6.188118811881188E-4	TGTCAGCAGTATAATAACTGGCGCCTCACTTTC	CQQYNNWRLTF	IGKV3-15	.	IGKJ3	21	-1	-1	25
1	6.188118811881188E-4	TGTCAGCAGTATAATAAGTGGGTGTACACCTTT	CQQYNKWVYTF	IGKV3-15	.	IGKJ2	20	-1	-1	22
1	6.188118811881188E-4	TGTCAGCAGTATAATAAATGGCCCCTCACTTTC	CQQYNKWPLTF	IGKV3-15	.	IGKJ4	22	-1	-1	24
1	6.188118811881188E-4	TGTCAGCAGTACTATGGTGGTCCTCTCACTTTC	CQQYYGGPLTF	IGKV4-1	.	IGKJ4	14	-1	-1	24
1	6.188118811881188E-4	TGTCAGCAGTACTATGGTAGTCCTCTAACTTTC	CQQYYGSPLTF	IGKV4-1	.	IGKJ4	23	-1	-1	27
1	6.188118811881188E-4	TGTCAGCAGCGTGACACCTGGCAGGGGACGTTC	CQQRDTWQGTF	IGKV3D-11	.	IGKJ1	22	-1	-1	25
1	6.188118811881188E-4	TGTCAGCAGCGTAGCAACTGGCTATTCACTTTC	CQQRSNWLFTF	IGKV3-11	.	IGKJ3	21	-1	-1	22
1	6.188118811881188E-4	TGTCAGCAGCGTAGCAACTGGCCTAGGACTTTT	CQQRSNWPRTF	IGKV3-11	.	IGKJ2	26	-1	-1	27
1	6.188118811881188E-4	TGTCAGCAGCGTAGCAACTGGCCCTTCACTTTC	CQQRSNWPFTF	IGKV3-11	.	IGKJ3	22	-1	-1	24
1	6.188118811881188E-4	TGTCAGCAGCGTAGCAACTGGCCCCTCACTTTC	CQQRSNWPLTF	IGKV3-11	.	IGKJ4	22	-1	-1	24
1	6.188118811881188E-4	TGTCAGCAGCGTAGCAACTGGCCGTGGACGTTC	CQQRSNWPWTF	IGKV3-11	.	IGKJ1	22	-1	-1	22
1	6.188118811881188E-4	TGTCAGCAGCGTAGCAACTGGCCGTACACTTTT	CQQRSNWPYTF	IGKV3-11	.	IGKJ2	22	-1	-1	23
1	6.188118811881188E-4	TGTCAGCAGCGTAGCAACTGGCCGGTCACTTTC	CQQRSNWPVTF	IGKV3-11	.	IGKJ4	22	-1	-1	25
1	6.188118811881188E-4	TGTCAGCAGCATTATGGTATTCCGTACACTTTT	CQQHYGIPYTF	IGKV4-1	.	IGKJ2	22	-1	-1	23
1	6.188118811881188E-4	TGTCAGCAGCATGGTAGCTCACCATTCACTTTC	CQQHGSSPFTF	IGKV3-20	.	IGKJ3	22	-1	-1	23
1	6.188118811881188E-4	TGTCAGCAGCATATGAGTTCGCCATTCACTTTC	CQQHMSSPFTF	IGKV3-20	.	IGKJ3	8	-1	-1	23
1	6.188118811881188E-4	TGTCAGCAGCATAATAACTGGCCTCTCACTTTC	CQQHNNWPLTF	IGKV3-15	.	IGKJ4	23	-1	-1	24
1	6.188118811881188E-4	TGTCAGCAGGTTAAGACTCTCCCCTTCACTTTC	CQQVKTLPFTF	IGKV1D-43	.	IGKJ3	8	-1	-1	24
1	6.188118811881188E-4	TGTCAGCAGGGTGCTTCTTACCCGTTTACTTTC	CQQGASYPFTF	IGKV1-8	.	IGKJ3	8	-1	-1	27
1	6.188118811881188E-4	TGTCAGCAGGGTGCTTCTTACCCATTTACTTTC	CQQGASYPFTF	IGKV1-39	.	IGKJ3	8	-1	-1	23
1	6.188118811881188E-4	TGTCAGCAGGGAACCAACTGGCCGCTCACCTTC	CQQGTNWPLTF	IGKV3-11	.	IGKJ4	22	-1	-1	22
1	6.188118811881188E-4	TGTCAGCAGAGTTACACTTTCCCACTCACTTTC	CQQSYTFPLTF	IGKV1-39	.	IGKJ4	15	-1	-1	24
1	6.188118811881188E-4	TGTCAGCAGAGTTACAGTACCCCCTACACTTTT	CQQSYSTPYTF	IGKV1-39	.	IGKJ2	22	-1	-1	24
1	6.188118811881188E-4	TGTCAGCAATTTTATAGTTTTCCGTACACTTTT	CQQFYSFPYTF	IGKV4-1	.	IGKJ2	17	-1	-1	23
1	6.188118811881188E-4	TGTCAGCAATTTGACACTTATACATACAGTTTT	CQQFDTYTYSF	IGKV1-13	.	IGKJ2	11	-1	-1	24
1	6.188118811881188E-4	TGTCAGCAATTTAATAATTATCCACTCACTTTC	CQQFNNYPLTF	IGKV1-13	.	IGKJ4	19	-1	-1	24
1	6.188118811881188E-4	TGTCAGCAATGTTATAGCTCTCCACTCACTTTC	CQQCYSSPLTF	IGKV4-1	.	IGKJ4	16	-1	-1	24
1	6.188118811881188E-4	TGTCAGCAATATTCTGTTACTCCTCTCACTTTC	CQQYSVTPLTF	IGKV4-1	.	IGKJ4	23	-1	-1	24
1	6.188118811881188E-4	TGTCAGCAATATTCTACTACTCCTTGGTCGTTC	CQQYSTTPWSF	IGKV4-1	.	IGKJ1	23	-1	-1	24
1	6.188118811881188E-4	TGTCAGCAATATTCTAGTACTCCGCTCACTTTC	CQQYSSTPLTF	IGKV4-1	.	IGKJ4	22	-1	-1	22
1	6.188118811881188E-4	TGTCAGCAATATTATGATGCTCCTCTCACTTTC	CQQYYDAPLTF	IGKV4-1	.	IGKJ4	14	-1	-1	24
1	6.188118811881188E-4	TGTCAGCAATATTATAGTCTTCCGTACACTTTT	CQQYYSLPYTF	IGKV4-1	.	IGKJ2	17	-1	-1	23
1	6.188118811881188E-4	TGTCAGCAATATTATAGTCCTCCGTGGACGTTC	CQQYYSPPWTF	IGKV4-1	.	IGKJ1	22	-1	-1	22
1	6.188118811881188E-4	TGTCAGCAATATTATAGTCCTCCGTACACTTTT	CQQYYSPPYTF	IGKV4-1	.	IGKJ2	22	-1	-1	23
1	6.188118811881188E-4	TGTCAGCAATATTATAGTATTCCTCCCACTTTC	CQQYYSIPPTF	IGKV4-1	.	IGKJ4	23	-1	-1	26
1	6.188118811881188E-4	TGTCAGCAATATTATAGTACTTTGATCACCTTC	CQQYYSTLITF	IGKV4-1	.	IGKJ5	20	-1	-1	23
1	6.188118811881188E-4	TGTCAGCAATATTATAGTACTCTTCGGACGTTC	CQQYYSTLRTF	IGKV4-1	.	IGKJ1	21	-1	-1	25
1	6.188118811881188E-4	TGTCAGCAATATTATAGTACTCTGTTCACTTTC	CQQYYSTLFTF	IGKV4-1	.	IGKJ4	21	-1	-1	25
1	6.188118811881188E-4	TGTCAGCAATATTATAGTACTCCTTGGACGTTC	CQQYYSTPWTF	IGKV4-1	.	IGKJ1	27	-1	-1	24
1	6.188118811881188E-4	TGTCAGCAATATTATAGTACTCCTCGGACGTTC	CQQYYSTPRTF	IGKV4-1	.	IGKJ1	27	-1	-1	25
1	6.188118811881188E-4	TGTCAGCAATATTATAGTACTCCTCGAACGTTC	CQQYYSTPRTF	IGKV4-1	.	IGKJ1	23	-1	-1	27
1	6.188118811881188E-4	TGTCAGCAATATTATAGTACTCCTCAGACGTTC	CQQYYSTPQTF	IGKV4-1	.	IGKJ1	23	-1	-1	26
1	6.188118811881188E-4	TGTCAGCAATATTATAGTACTCCCTACACTTTT	CQQYYSTPYTF	IGKV4-1	.	IGKJ2	22	-1	-1	24
1	6.188118811881188E-4	TGTCAGCAATATTATAGTACTCCGTACAGTTTT	CQQYYSTPYSF	IGKV4-1	.	IGKJ2	22	-1	-1	23
1	6.188118811881188E-4	TGTCAGCAATATTATAGTACTCCATTCACTTTC	CQQYYSTPFTF	IGKV4-1	.	IGKJ3	22	-1	-1	23
1	6.188118811881188E-4	TGTCAGCAATATTATAGTAATCCGTGGACGTTC	CQQYYSNPWTF	IGKV4-1	.	IGKJ1	22	-1	-1	22
1	6.188118811881188E-4	TGTCAGCAATATTATAATACTCCTCTCACTTTC	CQQYYNTPLTF	IGKV4-1	.	IGKJ4	23	-1	-1	24
1	6.188118811881188E-4	TGTCAGCAATATTACAGTACTGCGTACACTTTT	CQQYYSTAYTF	IGKV4-1	.	IGKJ2	20	-1	-1	23
1	6.188118811881188E-4	TGTCAGCAATATCATACAAGTCCGTGGACGTTC	CQQYHTSPWTF	IGKV4-1	.	IGKJ1	15	-1	-1	22
1	6.188118811881188E-4	TGTCAGCAATATCATAGTACTCCGTACACTTTT	CQQYHSTPYTF	IGKV4-1	.	IGKJ2	22	-1	-1	23
1	6.188118811881188E-4	TGTCAGCAATATGCTAGGACACCTCGGACGTTC	CQQYARTPRTF	IGKV3D-20	.	IGKJ1	24	-1	-1	25
1	6.188118811881188E-4	TGTCAGCAATATGGTAGCTCACCGATCACCTTC	CQQYGSSPITF	IGKV3-20	.	IGKJ5	22	-1	-1	22
1	6.188118811881188E-4	TGTCAGCAATATGGTAGGTCACCTTTCGCTTTC	CQQYGRSPFAF	IGKV3-20	.	IGKJ3	23	-1	-1	24
1	6.188118811881188E-4	TGTCAGCAACATTACGGTATTCCGTACACTTTT	CQQHYGIPYTF	IGKV4-1	.	IGKJ2	13	-1	-1	23
1	6.188118811881188E-4	TGTCAGCAACAAGGTTCCGCACCATTCTCATTC	CQQQGSAPFSF	IGKV4-1	.	IGKJ3	8	-1	-1	23
1	6.188118811881188E-4	TGTCAGAATTATGGTGGTGCACCAGTCGCTTTC	CQNYGGAPVAF	IGKV3-20	.	IGKJ3	14	-1	-1	28
1	6.188118811881188E-4	TGTCAACTATATAAAACTTCTCCTCAGACGTTC	CQLYKTSPQTF	IGKV4-1	.	IGKJ1	11	-1	-1	26
1	6.188118811881188E-4	TGTCAACGGTATAACAGTGCCCCTCCGACCTTC	CQRYNSAPPTF	IGKV1-27	.	IGKJ1	23	-1	-1	26
1	6.188118811881188E-4	TGTCAACACTGTACTGCTTACCCACACACTTTT	CQHCTAYPHTF	IGKV1-13	.	IGKJ2	7	-1	-1	25
1	6.188118811881188E-4	TGTCAACACACTTACACTGCCCCTGGGACTTTT	CQHTYTAPGTF	IGKV1-39	.	IGKJ2	23	-1	-1	27
1	6.188118811881188E-4	TGTCAACAGTTTTATAGTTACCCTCGGACGTTC	CQQFYSYPRTF	IGKV1D-13	.	IGKJ1	24	-1	-1	25
1	6.188118811881188E-4	TGTCAACAGTTTAATAGTTATCCCTTCACTTTC	CQQFNSYPFTF	IGKV1D-13	.	IGKJ3	19	-1	-1	24
1	6.188118811881188E-4	TGTCAACAGTTTAATAGTTACCCTCTCACTTTC	CQQFNSYPLTF	IGKV1D-13	.	IGKJ4	24	-1	-1	24
1	6.188118811881188E-4	TGTCAACAGTTTAATAGTTACCCTCGAACCTTC	CQQFNSYPRTF	IGKV1D-13	.	IGKJ5	24	-1	-1	27
1	6.188118811881188E-4	TGTCAACAGTTTAATAGTTACCCCCTCACTTTC	CQQFNSYPLTF	IGKV1D-13	.	IGKJ4	22	-1	-1	24
1	6.188118811881188E-4	TGTCAACAGTTTAATAGTTACCCGCTCACTTTC	CQQFNSYPLTF	IGKV1D-13	.	IGKJ4	22	-1	-1	22
1	6.188118811881188E-4	TGTCAACAGTCTGATGCTCGCCCGTACACTTTT	CQQSDARPYTF	IGKV1-33	.	IGKJ2	14	-1	-1	23
1	6.188118811881188E-4	TGTCAACAGTGTAAAAGTTACCCGCTCACTTTC	CQQCKSYPLTF	IGKV1D-13	.	IGKJ4	22	-1	-1	22
1	6.188118811881188E-4	TGTCAACAGTATTATACTTTCCCATACACTTTT	CQQYYTFPYTF	IGKV1D-43	.	IGKJ2	15	-1	-1	24
1	6.188118811881188E-4	TGTCAACAGTATTATAGTTTCCCTCCCACTTTC	CQQYYSFPPTF	IGKV1D-8	.	IGKJ4	25	-1	-1	26
1	6.188118811881188E-4	TGTCAACAGTATTATAGTTTCCCTCCGGCGTTC	CQQYYSFPPAF	IGKV1D-8	.	IGKJ1	27	-1	-1	28
1	6.188118811881188E-4	TGTCAACAGTATTATAGTTTCCCGTGGACGTTC	CQQYYSFPWTF	IGKV1D-8	.	IGKJ1	22	-1	-1	22
1	6.188118811881188E-4	TGTCAACAGTATTATAGTTTCCCGTACACTTTT	CQQYYSFPYTF	IGKV1D-8	.	IGKJ2	22	-1	-1	23
1	6.188118811881188E-4	TGTCAACAGTATTATAGTTACCCGTACACTTTT	CQQYYSYPYTF	IGKV1-8	.	IGKJ2	22	-1	-1	23
1	6.188118811881188E-4	TGTCAACAGTATGCTGGCTCACCTCGGACTTTT	CQQYAGSPRTF	IGKV3D-20	.	IGKJ2	24	-1	-1	27
1	6.188118811881188E-4	TGTCAACAGTATGGTCATTCACCTCTCACTTTC	CQQYGHSPLTF	IGKV3D-20	.	IGKJ4	24	-1	-1	24
1	6.188118811881188E-4	TGTCAACAGTATGATAATCTCCCTCCCACTTTC	CQQYDNLPPTF	IGKV1D-33	.	IGKJ4	25	-1	-1	26
1	6.188118811881188E-4	TGTCAACAGTATGATAATCTCCCGCTCACTTTC	CQQYDNLPLTF	IGKV1-33	.	IGKJ4	22	-1	-1	22
1	6.188118811881188E-4	TGTCAACAGTATGACAATCTCCCGCTCACTTTC	CQQYDNLPLTF	IGKV1-33	.	IGKJ4	22	-1	-1	22
1	6.188118811881188E-4	TGTCAACAGTATAGCCAATATCCGTGGACGTTC	CQQYSQYPWTF	IGKV1-5	.	IGKJ1	12	-1	-1	22
1	6.188118811881188E-4	TGTCAACAGTATAATACTTATCCGTGGACGTTC	CQQYNTYPWTF	IGKV1-5	.	IGKJ1	20	-1	-1	22
1	6.188118811881188E-4	TGTCAACAGTATAATAGTTGGCCTCTGACGTTC	CQQYNSWPLTF	IGKV1-8	.	IGKJ1	18	-1	-1	26
1	6.188118811881188E-4	TGTCAACAGTATAACGCTTACCCGATCACCTTC	CQQYNAYPITF	IGKV1-13	.	IGKJ5	13	-1	-1	22
1	6.188118811881188E-4	TGTCAACAGTATAAGAGTTCCACCCTCACTTTC	CQQYKSSTLTF	IGKV1D-13	.	IGKJ4	18	-1	-1	24
1	6.188118811881188E-4	TGTCAACAGCTTAATAGTTACCTTTGGACGTTC	CQQLNSYLWTF	IGKV1-9	.	IGKJ1	21	-1	-1	24
1	6.188118811881188E-4	TGTCAACAGCTTAAAAAGTATCCCCTCACTTTC	CQQLKKYPLTF	IGKV1-9	.	IGKJ4	13	-1	-1	24
1	6.188118811881188E-4	TGTCAACAGCATTATGATTTCCCATTCACTTTC	CQQHYDFPFTF	IGKV1D-8	.	IGKJ3	22	-1	-1	23
1	6.188118811881188E-4	TGTCAACAGCATGAAAATCTCCCGCTCACTTTC	CQQHENLPLTF	IGKV1-33	.	IGKJ4	22	-1	-1	22
1	6.188118811881188E-4	TGTCAACAGGTTTATACTTGGCCTCTCACTTTC	CQQVYTWPLTF	IGKV1-13	.	IGKJ4	15	-1	-1	24
1	6.188118811881188E-4	TGTCAACAGGCTGACAGTTTCCCTCTCACTTTC	CQQADSFPLTF	IGKV1-12	.	IGKJ4	23	-1	-1	24
1	6.188118811881188E-4	TGTCAACAGGCTGACAATTTCCCTCTCATTTTT	CQQADNFPLIF	IGKV1-12	.	IGKJ4	23	-1	-1	24
1	6.188118811881188E-4	TGTCAACAGGCTATCAGTTTTCCGCCCACCTTC	CQQAISFPPTF	IGKV1-12	.	IGKJ5	19	-1	-1	26
1	6.188118811881188E-4	TGTCAACAGGCTAATAGTTTCCCTCGGACGTTC	CQQANSFPRTF	IGKV1-12	.	IGKJ1	23	-1	-1	25
1	6.188118811881188E-4	TGTCAACAGGCTAACAGTTTCCCGTACACTTTT	CQQANSFPYTF	IGKV1-12	.	IGKJ2	22	-1	-1	23
1	6.188118811881188E-4	TGTCAACAGGCTAACAATTTCGTGTGGACGTTC	CQQANNFVWTF	IGKV1-12	.	IGKJ1	20	-1	-1	23
1	6.188118811881188E-4	TGTCAACAGGCCAACAATTTCCCTCGTACGTTC	CQQANNFPRTF	IGKV1-12	.	IGKJ1	23	-1	-1	27
1	6.188118811881188E-4	TGTCAACAGACTTTCCGTCCCCCGTACACTTTT	CQQTFRPPYTF	IGKV1-39	.	IGKJ2	22	-1	-1	23
1	6.188118811881188E-4	TGTCAACAGACTTTCAGTGAGCCGTGGACGTTT	CQQTFSEPWTF	IGKV1-39	.	IGKJ1	17	-1	-1	22
1	6.188118811881188E-4	TGTCAACAGACTTACACTACCCCGTGCACTTTT	CQQTYTTPCTF	IGKV1-39	.	IGKJ2	22	-1	-1	26
1	6.188118811881188E-4	TGTCAACAGACTTACACTACCCAGTGGACCTTC	CQQTYTTQWTF	IGKV1-39	.	IGKJ1	21	-1	-1	23
1	6.188118811881188E-4	TGTCAACAGACTTACAGTTCCCCCTTCGGTTTC	CQQTYSSPFGF	IGKV1-39	.	IGKJ4	22	-1	-1	29
1	6.188118811881188E-4	TGTCAACAGACTTACAGTAGCCCGCACACTTTT	CQQTYSSPHTF	IGKV1-39	.	IGKJ2	22	-1	-1	25
1	6.188118811881188E-4	TGTCAACAGAGTTTCACTATTCCGTACACTTTT	CQQSFTIPYTF	IGKV1-39	.	IGKJ2	12	-1	-1	23
1	6.188118811881188E-4	TGTCAACAGAGTTTCACTACCCCGTACACTTTT	CQQSFTTPYTF	IGKV1-39	.	IGKJ2	22	-1	-1	23
1	6.188118811881188E-4	TGTCAACAGAGTTTCAGTTCCCCTCGCACTTTC	CQQSFSSPRTF	IGKV1D-39	.	IGKJ3	24	-1	-1	26
1	6.188118811881188E-4	TGTCAACAGAGTTTAACTGTCCCATTCACTTTC	CQQSLTVPFTF	IGKV1-39	.	IGKJ3	12	-1	-1	23
1	6.188118811881188E-4	TGTCAACAGAGTTACACTACCCCTCGGACGTTC	CQQSYTTPRTF	IGKV1D-39	.	IGKJ1	24	-1	-1	25
1	6.188118811881188E-4	TGTCAACAGAGTTACACTACCCCCTGGACGTTC	CQQSYTTPWTF	IGKV1-39	.	IGKJ1	22	-1	-1	24
1	6.188118811881188E-4	TGTCAACAGAGTTACAGTGCCCCCCTCACTTTC	CQQSYSAPLTF	IGKV1-39	.	IGKJ4	22	-1	-1	24
1	6.188118811881188E-4	TGTCAACAGAGTTACAGTATGCCATTCACTTTC	CQQSYSMPFTF	IGKV1-39	.	IGKJ3	18	-1	-1	23
1	6.188118811881188E-4	TGTCAACAGAGTTACAGTACCCTTCTCACTTTC	CQQSYSTLLTF	IGKV1-39	.	IGKJ4	21	-1	-1	24
1	6.188118811881188E-4	TGTCAACAGAGTTACAGTACCCCTCTGACTTTT	CQQSYSTPLTF	IGKV1D-39	.	IGKJ2	24	-1	-1	27
1	6.188118811881188E-4	TGTCAACAGAGTTACAGTACCCCTCGGACTTTT	CQQSYSTPRTF	IGKV1D-39	.	IGKJ2	24	-1	-1	27
1	6.188118811881188E-4	TGTCAACAGAGTTACAGTACCCCTGGAACGTTC	CQQSYSTPGTF	IGKV1-39	.	IGKJ1	23	-1	-1	27
1	6.188118811881188E-4	TGTCAACAGAGTTACAGTACCCCTAGGACGTTC	CQQSYSTPRTF	IGKV1-39	.	IGKJ1	26	-1	-1	25
1	6.188118811881188E-4	TGTCAACAGAGTTACAGTACCCCCCGGACTTTT	CQQSYSTPRTF	IGKV1D-39	.	IGKJ2	27	-1	-1	27
1	6.188118811881188E-4	TGTCAACAGAGTTACAGTAATGTCCGGACGTTC	CQQSYSNVRTF	IGKV1-39	.	IGKJ1	18	-1	-1	25
1	6.188118811881188E-4	TGTCAACAGAGTCACAGTTCCCCTCCCACTTTC	CQQSHSSPPTF	IGKV1D-8	.	IGKJ4	25	-1	-1	26
1	6.188118811881188E-4	TGTCAACAGAGTCACAGTACCCCGTTCACTTTC	CQQSHSTPFTF	IGKV1-39	.	IGKJ4	22	-1	-1	25
1	6.188118811881188E-4	TGTCAACAGAGTCACAACATCCCGATCACCTTC	CQQSHNIPITF	IGKV1-39	.	IGKJ5	15	-1	-1	22
1	6.188118811881188E-4	TGTCAACAGAGTATTAGTTTACCGGGGACGTTC	CQQSISLPGTF	IGKV6-21	.	IGKJ1	22	-1	-1	25
1	6.188118811881188E-4	TGTCAACAGAGCAGTACCATCCCGTGGACGTTC	CQQSSTIPWTF	IGKV1-8	.	IGKJ1	8	-1	-1	22
1	6.188118811881188E-4	TGTCAACAGAATTTCGGTGTGCCCATCACCTTC	CQQNFGVPITF	IGKV1-39	.	IGKJ5	9	-1	-1	24
1	6.188118811881188E-4	TGTCAACAGAATTACAATTCCCCATTCACTTTC	CQQNYNSPFTF	IGKV1-39	.	IGKJ3	22	-1	-1	23
1	6.188118811881188E-4	TGTCAACAATTTTATAGCTCTCCACTCACTTTC	CQQFYSSPLTF	IGKV4-1	.	IGKJ4	16	-1	-1	24
1	6.188118811881188E-4	TGTCAACAATGTCATAGTGAACCGCTCGCTTTC	CQQCHSEPLAF	IGKV4-1	.	IGKJ4	17	-1	-1	22
1	6.188118811881188E-4	TGTCAACAATATTTTAGTACTCTATACACTTTT	CQQYFSTLYTF	IGKV4-1	.	IGKJ2	21	-1	-1	24
1	6.188118811881188E-4	TGTCAACAATATTCTACACAGCCCGTCACTTTC	CQQYSTQPVTF	IGKV4-1	.	IGKJ4	12	-1	-1	25
1	6.188118811881188E-4	TGTCAACAATATTATACTACTCCGATGACTTTC	CQQYYTTPMTF	IGKV4-1	.	IGKJ4	22	-1	-1	27
1	6.188118811881188E-4	TGTCAACAATATTATAGTACTCCTTTCACTTTC	CQQYYSTPFTF	IGKV4-1	.	IGKJ3	23	-1	-1	24
1	6.188118811881188E-4	TGTCAACAATATGATGAATACCCTCTCTCTTTC	CQQYDEYPLSF	IGKV1D-43	.	IGKJ4	11	-1	-1	24
1	6.188118811881188E-4	TGTCAACAATATGATAATTTTGGTCTCGCCTTC	CQQYDNFGLAF	IGKV1-33	.	IGKJ4	17	-1	-1	30
1	6.188118811881188E-4	TGTCAACAATATACTCATTACCCGATCACCTTC	CQQYTHYPITF	IGKV3-7	.	IGKJ5	4	-1	-1	22
1	6.188118811881188E-4	TGTCAACAACGTGGCACGTGGCCTTTGACATTC	CQQRGTWPLTF	IGKV3-11	.	IGKJ1	23	-1	-1	26
1	6.188118811881188E-4	TGTCAACAAGTTAATAGTTACCCATTCACTTTC	CQQVNSYPFTF	IGKV1-9	.	IGKJ3	22	-1	-1	23
1	6.188118811881188E-4	TGTCAAGAGTATAGCAGTTTTTTCTTTACTTTC	CQEYSSFFFTF	IGKV1-5	.	IGKJ3	12	-1	-1	27
1	6.188118811881188E-4	TGTCAAGAGGTCAACAGTTTCCCATTCACTTTC	CQEVNSFPFTF	IGKV1-12	.	IGKJ3	22	-1	-1	23
1	6.188118811881188E-4	TGTCAAGAGAGTTACACTGATTACAGGACGTTC	CQESYTDYRTF	IGKV1-39	.	IGKJ1	15	-1	-1	25
1	6.188118811881188E-4	TGTCAAGAGAGTGACAGTAATACGTACACTTTT	CQESDSNTYTF	IGKV1-39	.	IGKJ2	18	-1	-1	23
1	6.188118811881188E-4	TGTCAAAGATATAACGATGCCCCTCCGACGTTC	CQRYNDAPPTF	IGKV1-27	.	IGKJ1	23	-1	-1	26
1	6.188118811881188E-4	TGTCAAAAGTATAATTCTGCCCCTCTCACTTTT	CQKYNSAPLTF	IGKV1-27	.	IGKJ4	23	-1	-1	24
1	6.188118811881188E-4	TGTCAAAAGTATAACAGTGCCCCTCCCACTTTC	CQKYNSAPPTF	IGKV1-27	.	IGKJ3	23	-1	-1	26
1	6.188118811881188E-4	TGTCAAAAGTATAACAGTGCCCCTCGAACGTTC	CQKYNSAPRTF	IGKV1-27	.	IGKJ1	23	-1	-1	27
1	6.188118811881188E-4	TGTCAAAAGTATAACAGTGCCCCTCAGACTTTC	CQKYNSAPQTF	IGKV1-27	.	IGKJ3	23	-1	-1	27
1	6.188118811881188E-4	TGTCAAAAGTATAACAGTGCCCCGTGGACGTTC	CQKYNSAPWTF	IGKV1-27	.	IGKJ1	22	-1	-1	22
1	6.188118811881188E-4	TGTCAAAAGTATAACAGTGCCCCGTGGACATTC	CQKYNSAPWTF	IGKV1-27	.	IGKJ1	22	-1	-1	22
1	6.188118811881188E-4	TGTCAAAAGTATAACAGTGCCCCGATCACCTTC	CQKYNSAPITF	IGKV1-27	.	IGKJ5	22	-1	-1	22
1	6.188118811881188E-4	TGTCAAAAATATGACAATGCCCCTCGAACGTTC	CQKYDNAPRTF	IGKV1-27	.	IGKJ1	23	-1	-1	27
1	6.188118811881188E-4	TGTCAAAAAATTAATGCTTTGCCGTTCACTTTC	CQKINALPFTF	IGKV1-13	.	IGKJ3	5	-1	-1	24
1	6.188118811881188E-4	TGTAGTCAAGCTTCACAACCTCTCTGGACGTTC	CSQASQPLWTF	IGKV2-24	.	IGKJ1	17	-1	-1	24
1	6.188118811881188E-4	TGCTTCCAAGGCACACACTGGCCGTACACTTTT	CFQGTHWPYTF	IGKV2-30	.	IGKJ2	22	-1	-1	23
1	6.188118811881188E-4	TGCTTGCAAACTCTAGAAATCCCACTCACTTTC	CLQTLEIPLTF	IGKV2-28	.	IGKJ3	18	-1	-1	25
1	6.188118811881188E-4	TGCCAGCAGTATGGTGGCTCACCGTACACTTTT	CQQYGGSPYTF	IGKV3-20	.	IGKJ2	22	-1	-1	23
1	6.188118811881188E-4	TGCCAGCAGTATGAAAGCTCACCGTACACTTTT	CQQYESSPYTF	IGKV3-20	.	IGKJ2	22	-1	-1	23
1	6.188118811881188E-4	TGCCAGCAGTATAAAACCTTAACGTGGACGTTC	CQQYKTLTWTF	IGKV1-5	.	IGKJ1	13	-1	-1	21
1	6.188118811881188E-4	TGCCAGCAATATTACAGTTCTCCGCTCACTTTC	CQQYYSSPLTF	IGKV4-1	.	IGKJ4	22	-1	-1	22
1	6.188118811881188E-4	TGCCAGCAATATGATAGGTCACCTTGGGCGTTC	CQQYDRSPWAF	IGKV3-20	.	IGKJ1	23	-1	-1	24
1	6.188118811881188E-4	TGCCAACTCTATAATAGTTACCCTCTCACTTTC	CQLYNSYPLTF	IGKV1D-16	.	IGKJ4	24	-1	-1	24
1	6.188118811881188E-4	TGCCAACATTTTAATAGTTATTCTCCGACTTTT	CQHFNSYSPTF	IGKV1-5	.	IGKJ2	23	-1	-1	27
1	6.188118811881188E-4	TGCCAACACTATAAAGATTATCCGCTCACTTTC	CQHYKDYPLTF	IGKV1-5	.	IGKJ4	13	-1	-1	22
1	6.188118811881188E-4	TGCCAACAGTATCATAGTTATTCTTACACTTTT	CQQYHSYSYTF	IGKV1-5	.	IGKJ2	23	-1	-1	24
1	6.188118811881188E-4	TGCCAACAGTATGATAGTTATTCGTGGACGTTC	CQQYDSYSWTF	IGKV1-5	.	IGKJ1	22	-1	-1	22
1	6.188118811881188E-4	TGCCAACAGTATAGTAGTTACCCTCCCACTTTC	CQQYSSYPPTF	IGKV1D-16	.	IGKJ4	25	-1	-1	26
1	6.188118811881188E-4	TGCCAACAGTATAATAGTTTCCCTCGGACGTTC	CQQYNSFPRTF	IGKV1D-16	.	IGKJ1	24	-1	-1	25
1	6.188118811881188E-4	TGCCAACAGTATAATAGTTATTCTCGGACTTTC	CQQYNSYSRTF	IGKV1-5	.	IGKJ3	23	-1	-1	27
1	6.188118811881188E-4	TGCCAACAGTATAATAGTTACCTCCTCACTTTC	CQQYNSYLLTF	IGKV1-5	.	IGKJ4	19	-1	-1	24
1	6.188118811881188E-4	TGCCAACAGTATAATAGTTACCCTCGAACGTTC	CQQYNSYPRTF	IGKV1D-16	.	IGKJ1	24	-1	-1	27
1	6.188118811881188E-4	TGCCAACAGTATAATAGTTACCCCCTCACTTTT	CQQYNSYPLTF	IGKV1-5	.	IGKJ2	19	-1	-1	26
1	6.188118811881188E-4	TGCCAACAGTATAATAGTTACCCGTACACTTTT	CQQYNSYPYTF	IGKV1-16	.	IGKJ2	22	-1	-1	23
1	6.188118811881188E-4	TGCCAACAGTATAATAGTTACCCGTACACCTTC	CQQYNSYPYTF	IGKV1-16	.	IGKJ3	22	-1	-1	26
1	6.188118811881188E-4	TGCCAACAGTATAATAGTTACCCGATCACCTTC	CQQYNSYPITF	IGKV1-16	.	IGKJ5	22	-1	-1	22
1	6.188118811881188E-4	TGCCAACAGTATAACACTTATTCCCGGACGTTC	CQQYNTYSRTF	IGKV1-5	.	IGKJ1	22	-1	-1	25
1	6.188118811881188E-4	TGCCAACAGTACAATACCTATTCATACACTTTT	CQQYNTYSYTF	IGKV1-16	.	IGKJ2	15	-1	-1	24
1	6.188118811881188E-4	TGCCAACAATTTAGTGCTTATTCCCTCACTTTC	CQQFSAYSLTF	IGKV1-39	.	IGKJ4	7	-1	-1	24
1	6.188118811881188E-4	TGCCAACAATTTAATGTTTATCCCCTCACTTTC	CQQFNVYPLTF	IGKV1-13	.	IGKJ4	14	-1	-1	24
1	6.188118811881188E-4	TGCCAACAATTTAATGCTTATCCCCTCACTTTC	CQQFNAYPLTF	IGKV1-13	.	IGKJ4	14	-1	-1	24
1	6.188118811881188E-4	TGCCAACAATATGATAGTCTCCCATTCACTTTC	CQQYDSLPFTF	IGKV1-16	.	IGKJ3	17	-1	-1	23
1	6.188118811881188E-4	TGCCAACAATATACTAGTTACCCTCTCACTTTC	CQQYTSYPLTF	IGKV1D-16	.	IGKJ4	24	-1	-1	24
1	6.188118811881188E-4	TGCCAAGAATTTCATGCTTTCCCTCCCCACTTC	CQEFHAFPPHF	IGKV1-16	.	IGKJ4	5	-1	-1	30
1	6.188118811881188E-4	TGCCAAGAATATACCAGTTATTTTTTTACTTTC	CQEYTSYFFTF	IGKV1-5	.	IGKJ3	21	-1	-1	27
1	6.188118811881188E-4	TGCGTGCAAACCTTCGAGACCCCTCTAAGTTTT	CVQTFETPLSF	IGKV2-28	.	IGKJ2	8	-1	-1	29
1	6.188118811881188E-4	TGCATTCAAACTCTAGAAACCCCATTCACTTTC	CIQTLETPFTF	IGKV2-40	.	IGKJ3	8	-1	-1	23
1	6.188118811881188E-4	TGCATCCAAGATGCACAAGATCCTTTCACTTTC	CIQDAQDPFTF	IGKV2-26	.	IGKJ3	23	-1	-1	24
1	6.188118811881188E-4	TGCATGCAGAGTCTACAAACTCCATATACTTTC	CMQSLQTPYTF	IGKV2-28	.	IGKJ3	22	-1	-1	27
1	6.188118811881188E-4	TGCATGCAATCTCTACGTATTCCACTCACTTTC	CMQSLRIPLTF	IGKV2-28	.	IGKJ3	15	-1	-1	25
1	6.188118811881188E-4	TGCATGCAATCTACACATTTCCCTCGGGCGTTC	CMQSTHFPRAF	IGKV2-24	.	IGKJ1	21	-1	-1	28
1	6.188118811881188E-4	TGCATGCAACGTGTAGAGTTTCCTTGGACTTTT	CMQRVEFPWTF	IGKV2-40	.	IGKJ2	24	-1	-1	27
1	6.188118811881188E-4	TGCATGCAACGTATAGAGTTTCCGATCACCTTC	CMQRIEFPITF	IGKV2-40	.	IGKJ5	22	-1	-1	22
1	6.188118811881188E-4	TGCATGCAAGCTTTACAACCTCTCTGGACGTTC	CMQALQPLWTF	IGKV2-28	.	IGKJ1	21	-1	-1	24
1	6.188118811881188E-4	TGCATGCAAGCTCTGCAAACTGGGATCACCTTC	CMQALQTGITF	IGKV2-28	.	IGKJ5	20	-1	-1	23
1	6.188118811881188E-4	TGCATGCAAGCTCTACTAACTCCAAGGACGTTC	CMQALLTPRTF	IGKV2-28	.	IGKJ1	27	-1	-1	25
1	6.188118811881188E-4	TGCATGCAAGCTCTACAAACTCCTTTCACCTTC	CMQALQTPFTF	IGKV2-28	.	IGKJ5	23	-1	-1	25
1	6.188118811881188E-4	TGCATGCAAGCTCTACAAACTCCTTGGACGTTC	CMQALQTPWTF	IGKV2-28	.	IGKJ1	27	-1	-1	24
1	6.188118811881188E-4	TGCATGCAAGCTCTACAAACTCCTTACACCTTC	CMQALQTPYTF	IGKV2-28	.	IGKJ5	23	-1	-1	26
1	6.188118811881188E-4	TGCATGCAAGCTCTACAAACTCCTCCCACTTTC	CMQALQTPPTF	IGKV2D-28	.	IGKJ4	25	-1	-1	26
1	6.188118811881188E-4	TGCATGCAAGCTCTACAAACTCCGCTCACTTTC	CMQALQTPLTF	IGKV2-28	.	IGKJ4	22	-1	-1	22
1	6.188118811881188E-4	TGCATGCAAGCTCTACAAACTCCATTCACTTTC	CMQALQTPFTF	IGKV2-28	.	IGKJ3	22	-1	-1	23
1	6.188118811881188E-4	TGCATGCAAGCTCTACAAACCCCATTCACTTTC	CMQALQTPFTF	IGKV2-28	.	IGKJ3	19	-1	-1	23
1	6.188118811881188E-4	TGCATGCAAGCTCTACAAACCACACGGACGTTC	CMQALQTTRTF	IGKV2-28	.	IGKJ1	19	-1	-1	25
1	6.188118811881188E-4	TGCATGCAAGCTCTACAAACGCCGTACACTTTT	CMQALQTPYTF	IGKV2-28	.	IGKJ2	19	-1	-1	23
1	6.188118811881188E-4	TGCATGCAAGCTACCCACCAGCCGCGGGGTTTT	CMQATHQPRGF	IGKV2D-18	.	IGKJ2	13	-1	-1	29
1	6.188118811881188E-4	TGCATGCAAGCTACACACATTCCTCACACTTTT	CMQATHIPHTF	IGKV2-18	.	IGKJ2	23	-1	-1	25
1	6.188118811881188E-4	TGCATGCAAGCTACACAATTACCGTGGACGTTC	CMQATQLPWTF	IGKV2-24	.	IGKJ1	19	-1	-1	22
1	6.188118811881188E-4	TGCATGCAAGGTCTTCAGACTCCTGTCACTTTC	CMQGLQTPVTF	IGKV2-28	.	IGKJ4	23	-1	-1	25
1	6.188118811881188E-4	TGCATGCAAGGTCTACAAACTCCTCCGACTTTC	CMQGLQTPPTF	IGKV2D-28	.	IGKJ4	26	-1	-1	27
1	6.188118811881188E-4	TGCATGCAAGGTACACGCTGGCCGATGACGTTC	CMQGTRWPMTF	IGKV2-30	.	IGKJ1	22	-1	-1	26
1	6.188118811881188E-4	TGCATGCAAGGTACACACTGGCCTTACACTTTT	CMQGTHWPYTF	IGKV2-30	.	IGKJ2	23	-1	-1	24
1	6.188118811881188E-4	TGCATGCAAGGTACACACTGGCCCGGAACGTTC	CMQGTHWPGTF	IGKV2-30	.	IGKJ1	22	-1	-1	27
1	6.188118811881188E-4	TGCATGCAAGGTACACACTGGCCGCTCACTTTC	CMQGTHWPLTF	IGKV2-30	.	IGKJ4	22	-1	-1	22
1	6.188118811881188E-4	TGCATGCAAGGTACACAGTGGCCGTACACTTTT	CMQGTQWPYTF	IGKV2-30	.	IGKJ2	22	-1	-1	23
1	6.188118811881188E-4	TGCATGCAAGGCAGACACTGGCCGTACACTTTT	CMQGRHWPYTF	IGKV2-30	.	IGKJ2	22	-1	-1	23
1	6.188118811881188E-4	TGCATGCAAGGAACACACTGGCCGTACACTTTT	CMQGTHWPYTF	IGKV2-30	.	IGKJ2	22	-1	-1	23
1	6.188118811881188E-4	TGCATGCAAACTCTAGAGACCCCATTCACTTTC	CMQTLETPFTF	IGKV2-28	.	IGKJ3	14	-1	-1	23
1	6.188118811881188E-4	TGCATGCAAAGTTTACAGATTCCTCTCACTTTC	CMQSLQIPLTF	IGKV2D-29	.	IGKJ4	24	-1	-1	24
1	6.188118811881188E-4	TGCATGCAAAGTATAGAGTATCCCCGAACTTTC	CMQSIEYPRTF	IGKV2-40	.	IGKJ4	22	-1	-1	27
1	6.188118811881188E-4	TGCATGCAAAGTACACAATTTCCGTGGACGTTC	CMQSTQFPWTF	IGKV2-24	.	IGKJ1	22	-1	-1	22
1	6.188118811881188E-4	TGTCAGTCCTATGATAATGTTCCCACCTTC	CQSYDNVPTF	IGKV1-33	.	IGKJ5	17	-1	-1	23
1	6.188118811881188E-4	TGTCAGCATTATGGTAGCTCACACACTTTT	CQHYGSSHTF	IGKV3-20	.	IGKJ2	21	-1	-1	22
1	6.188118811881188E-4	TGTCAGCAGTATGGTAGCTTGCTCACTTTC	CQQYGSLLTF	IGKV3-20	.	IGKJ4	18	-1	-1	20
1	6.188118811881188E-4	TGTCAGCAGTATGGTAGCTTATTCACTTTC	CQQYGSLFTF	IGKV3-20	.	IGKJ3	18	-1	-1	19
1	6.188118811881188E-4	TGTCAGCAGTATAATAACTGGCCTCTTTTT	CQQYNNWPLF	IGKV3-15	.	IGKJ2	23	-1	-1	26
1	6.188118811881188E-4	TGTCAGCAGTATAATAACTGGCCCACTTTT	CQQYNNWPTF	IGKV3-15	.	IGKJ2	22	-1	-1	23
1	6.188118811881188E-4	TGTCAGCAGCTTATTAGTTACCCCGCCTTC	CQQLISYPAF	IGKV1-9	.	IGKJ5	22	-1	-1	25
1	6.188118811881188E-4	TGTCAGCAGCGTTCCAACCGCTGGACGTTC	CQQRSNRWTF	IGKV3D-11	.	IGKJ1	11	-1	-1	21
1	6.188118811881188E-4	TGTCAGCAGCGTAGCGACTGGCCTTCTTTC	CQQRSDWPSF	IGKV3-11	.	IGKJ3	23	-1	-1	25
1	6.188118811881188E-4	TGTCAGCAGCGTAGCGACCGCTGGACGTTC	CQQRSDRWTF	IGKV3-11	.	IGKJ1	14	-1	-1	21
1	6.188118811881188E-4	TGTCAGCAGCGTAGCAACTTATTCACTTTC	CQQRSNLFTF	IGKV3-11	.	IGKJ3	18	-1	-1	19
1	6.188118811881188E-4	TGTCAGCAGCGTAGCAACTGGCCCCACCCC	CQQRSNWPHP	IGKV3-11	.	IGKJ4	22	-1	-1	29
1	6.188118811881188E-4	TGTCAGCAATATTCTGTTTCACCCACCTTC	CQQYSVSPTF	IGKV4-1	.	IGKJ4	12	-1	-1	23
1	6.188118811881188E-4	TGTCAGCAATATTATAGTACCCTCACCTTC	CQQYYSTLTF	IGKV4-1	.	IGKJ5	19	-1	-1	22
1	6.188118811881188E-4	TGTCAACAGTATTATAGTTACCCCTCTTTC	CQQYYSYPSF	IGKV1-8	.	IGKJ4	22	-1	-1	25
1	6.188118811881188E-4	TGTCAACAGAGTTTCAGGACCCGGACGTTC	CQQSFRTRTF	IGKV1-39	.	IGKJ1	21	-1	-1	22
1	6.188118811881188E-4	TGTCAACAGAGTTATGATACCTACACTTTT	CQQSYDTYTF	IGKV1-39	.	IGKJ2	13	-1	-1	21
1	6.188118811881188E-4	TGTCAACAGAGTTATGATACGTACACTTTT	CQQSYDTYTF	IGKV1-39	.	IGKJ2	13	-1	-1	20
1	6.188118811881188E-4	TGTCAACAGAGTTACACTTTCCCCACCTTC	CQQSYTFPTF	IGKV1-39	.	IGKJ5	15	-1	-1	23
1	6.188118811881188E-4	TGTCAACAGAGTTACACTACCCCCACGTTC	CQQSYTTPTF	IGKV1-39	.	IGKJ5	22	-1	-1	23
1	6.188118811881188E-4	TGTCAACAGAGTTACAGTACTGTCACCTTC	CQQSYSTVTF	IGKV1-39	.	IGKJ5	19	-1	-1	22
1	6.188118811881188E-4	TGTCAACAGAGTTACAGTACCCCGGGTTTC	CQQSYSTPGF	IGKV1-39	.	IGKJ4	22	-1	-1	26
1	6.188118811881188E-4	TGTCAACAATATTCCAGTGCCCGGACGTTC	CQQYSSARTF	IGKV1-39	.	IGKJ1	7	-1	-1	22
1	6.188118811881188E-4	TGTCAACAACGTACCACCCGGCCCACCTTC	CQQRTTRPTF	IGKV3-11	.	IGKJ5	22	-1	-1	23
1	6.188118811881188E-4	TGTCAAGAACATGGTGAGTCGTACGCTTTT	CQEHGESYAF	IGKV3-11	.	IGKJ2	4	-1	-1	20
1	6.188118811881188E-4	TGCCATCAGTATAGTCGTTATTCGACGTTC	CHQYSRYSTF	IGKV1-5	.	IGKJ1	22	-1	-1	23
1	6.188118811881188E-4	TGCCAGCAGTATAATAGTTATTTCACTTTT	CQQYNSYFTF	IGKV1-5	.	IGKJ2	21	-1	-1	23
1	6.188118811881188E-4	TGCCAACAGTATTATAATTATGAGACGTTC	CQQYYNYETF	IGKV1-5	.	IGKJ1	20	-1	-1	23
1	6.188118811881188E-4	TGCCAACAGTATAGTCGTCTTTGGACGTTC	CQQYSRLWTF	IGKV1-5	.	IGKJ1	12	-1	-1	21
1	6.188118811881188E-4	TGCCAACAGTATAATACTTATTGGACGTTC	CQQYNTYWTF	IGKV1-5	.	IGKJ1	21	-1	-1	21
1	6.188118811881188E-4	TGCCAACAGTATAATAGTTATTCGACGTTC	CQQYNSYSTF	IGKV1-5	.	IGKJ1	22	-1	-1	23
1	6.188118811881188E-4	TGCCAACAGTATAATAGTCTTTGGACGTTC	CQQYNSLWTF	IGKV1-5	.	IGKJ1	17	-1	-1	21
1	6.188118811881188E-4	TGCCAACAGAGTTTCAGTATCCCCACCTTC	CQQSFSIPTF	IGKV1-39	.	IGKJ5	22	-1	-1	23
1	6.188118811881188E-4	TGCCAACAATATAGTGCTAATCCTTCTTTC	CQQYSANPSF	IGKV1-16	.	IGKJ4	12	-1	-1	25
1	6.188118811881188E-4	TGCCAACAATATAATATTGACATCACCTTC	CQQYNIDITF	IGKV1-5	.	IGKJ5	15	-1	-1	21
1	6.188118811881188E-4	TGCCAACAATATAAAACTTACCGGACGTTC	CQQYKTYRTF	IGKV1-35	.	IGKJ1	21	-1	-1	22
1	6.188118811881188E-4	TGCATGCAAGCAACACATTCGAGGACGCTC	CMQATHSRTL	IGKV2-24	.	IGKJ1	16	-1	-1	22
1	6.188118811881188E-4	TGCATGCAAGGTTCAAACTGGCCCTCTTTT	CMQGSNWPSF	IGKV2-30	.	IGKJ2	22	-1	-1	25
1	6.188118811881188E-4	TGCATGCAAGGTACTTACTGGCCCACTGTT	CMQGTYWPTV	IGKV2-30	.	IGKJ2	22	-1	-1	23
1	6.188118811881188E-4	TGCATGCAAGGTACATACTGGCCCACTTTT	CMQGTYWPTF	IGKV2D-30	.	IGKJ2	22	-1	-1	23
1	6.188118811881188E-4	TGTCTACAACATGATAATTTCCTCTTT	CLQHDNFLF	IGKV5-2	.	IGKJ2	21	-1	-1	24
1	6.188118811881188E-4	TGTCATCAGGGTACCCCATACACTTTT	CHQGTPYTF	IGKV1-39	.	IGKJ2	8	-1	-1	18
1	6.188118811881188E-4	TGTCACCAGCGTGTCTCGTGGACGTTC	CHQRVSWTF	IGKV3-11	.	IGKJ1	11	-1	-1	16
1	6.188118811881188E-4	TGTCAACAGTATAACACTTACTCTTTT	CQQYNTYSF	IGKV1D-43	.	IGKJ2	11	-1	-1	18
1	6.188118811881188E-4	TGTCAGCAGTATAGGGACACTTTT	CQQYRDTF	IGKV3-20	.	IGKJ2	11	-1	-1	16
1	6.188118811881188E-4	TGCCAATACTATAATAGCCTTTTT	CQYYNSLF	IGKV1-5	.	IGKJ2	16	-1	-1	20
1	6.188118811881188E-4	TGCCAATACCATAGGACTTTT	CQYHRTF	IGKV1-5	.	IGKJ2	5	-1	-1	15
