# Supplementary material for: Biomarkers and Immune Repertoire Metrics Identified by Peripheral Blood Transcriptomic Sequencing Reveal the Pathogenesis of COVID-19
Source: Front Immunol. 2021 Aug 24;12:677025. doi: 10.3389/fimmu.2021.677025 (PMC8421539; doi:10.3389/fimmu.2021.677025)
Supplement: Supplementary file 1 [file DataSheet_1.zip › TCR_BCR/IGK/convert.20S039659A.clonotypes.IGK.txt]

count	freq	cdr3nt	cdr3aa	v	d	j	VEnd	DStart	DEnd	JStart
16	0.01972872996300863	TGTCAACATTATTATAATTTCCCTCACACTTTT	CQHYYNFPHTF	IGKV1D-8	.	IGKJ2	24	-1	-1	25
12	0.014796547472256474	TGTCAGCAGTATGCCTCCTCACCGATCACCTTC	CQQYASSPITF	IGKV3-20	.	IGKJ5	12	-1	-1	22
12	0.014796547472256474	TGCATGCAAGGTCTAGACCTTCCGGCCACTTTC	CMQGLDLPATF	IGKV2-29	.	IGKJ4	22	-1	-1	26
11	0.013563501849568433	TGTCAACAATATGAGGATCTCCCTCTCACTTTC	CQQYEDLPLTF	IGKV1D-33	.	IGKJ4	24	-1	-1	24
10	0.012330456226880395	TGTCAGGTACATACTACCTCACCCGAATTCACTTTC	CQVHTTSPEFTF	IGKV3-20	.	IGKJ3	5	-1	-1	26
9	0.011097410604192354	TGTCACCAATATGGTAGCTCACCTCCGTACACTTTT	CHQYGSSPPYTF	IGKV3D-20	.	IGKJ2	26	-1	-1	26
9	0.011097410604192354	TGTCAGCAGTATCATAGCTGGCCTCAGACGTTC	CQQYHSWPQTF	IGKV3-15	.	IGKJ1	23	-1	-1	26
9	0.011097410604192354	TGTCAACAGTATGCTAGGTCACCGCTCACCTTC	CQQYARSPLTF	IGKV3-20	.	IGKJ5	22	-1	-1	15
9	0.011097410604192354	TGCATGCAAGGTGTGCACCTTCCGTGGACGTTC	CMQGVHLPWTF	IGKV2-29	.	IGKJ1	22	-1	-1	22
8	0.009864364981504316	TGCATGCAACCTGCACACATTCCTCAGTACACTTTT	CMQPAHIPQYTF	IGKV2-28	.	IGKJ2	8	-1	-1	26
8	0.009864364981504316	TGCCAACAGTATAGTAATTACCCTCTCACTTTC	CQQYSNYPLTF	IGKV1D-16	.	IGKJ4	24	-1	-1	24
8	0.009864364981504316	TGCATGCAAACTACACACTGGCACACTTTT	CMQTTHWHTF	IGKV2-30	.	IGKJ2	21	-1	-1	22
7	0.008631319358816275	TGTCTACAGCATGATAGTTTCCCGGTCACCTTC	CLQHDSFPVTF	IGKV1-17	.	IGKJ5	22	-1	-1	25
7	0.008631319358816275	TGTCAGCAGTATGCTTCCTCACCGATCACCTTC	CQQYASSPITF	IGKV3-20	.	IGKJ5	22	-1	-1	22
7	0.008631319358816275	TGTCAGCAGTATGCTCATTCACCGATCACCTTC	CQQYAHSPITF	IGKV3-20	.	IGKJ5	12	-1	-1	22
7	0.008631319358816275	TGTCAGCAGTATGCTGGCTCACCGATCACCTTC	CQQYAGSPITF	IGKV3-20	.	IGKJ5	22	-1	-1	22
6	0.007398273736128237	TGTCAACACTATCGTAATCTCCCGCTCACTTTC	CQHYRNLPLTF	IGKV1-33	.	IGKJ4	22	-1	-1	22
6	0.007398273736128237	TGCCAGCACCATCATGAATATGTTGGGGCGTTC	CQHHHEYVGAF	IGKV1-16	.	IGKJ1	4	-1	-1	28
6	0.007398273736128237	TGCATGCAAACTCTACAAGTTCCATTCACTTTC	CMQTLQVPFTF	IGKV2-28	.	IGKJ3	17	-1	-1	23
5	0.006165228113440197	TGTCAACATAGTTACATTTCCCCGTACTCTTTT	CQHSYISPYSF	IGKV1-39	.	IGKJ2	22	-1	-1	23
5	0.006165228113440197	TGTCAACAGAGTTACATTTCCCCGTACTCTTTT	CQQSYISPYSF	IGKV1-39	.	IGKJ2	22	-1	-1	23
5	0.006165228113440197	TGCCAGCAGTATGCCTTCTCACCGATCACCTTC	CQQYAFSPITF	IGKV3-20	.	IGKJ5	12	-1	-1	22
5	0.006165228113440197	TGCCAACAGTATAATACTTACCCCCTCACTTTC	CQQYNTYPLTF	IGKV1-16	.	IGKJ4	22	-1	-1	24
5	0.006165228113440197	TGCATGCAGGGGACACAGTGGCCCCACACTTTC	CMQGTQWPHTF	IGKV2-30	.	IGKJ3	22	-1	-1	26
5	0.006165228113440197	TGCATGCAAGCTCTACAAACTCCGTGGACGTTC	CMQALQTPWTF	IGKV2-28	.	IGKJ1	22	-1	-1	22
5	0.006165228113440197	TGCATGCAAGCTCAACAAATGCCTCACACTTTT	CMQAQQMPHTF	IGKV2-28	.	IGKJ2	18	-1	-1	25
4	0.004932182490752158	TGTCAGCAGTATGGGAACTCACCTCTATTCAGTTTC	CQQYGNSPLFSF	IGKV3D-20	.	IGKJ3	24	-1	-1	25
4	0.004932182490752158	TGTCAACAGGCTGACAGTTTCCCCCTTTTCACTTTC	CQQADSFPLFTF	IGKV1-12	.	IGKJ3	22	-1	-1	27
4	0.004932182490752158	TGCATGCAAGGTACATACTGGTCCCTCTTCACTTTC	CMQGTYWSLFTF	IGKV2-30	.	IGKJ3	20	-1	-1	27
4	0.004932182490752158	TGTCTACAGACCTACAGTAGCCCGTACACTTTT	CLQTYSSPYTF	IGKV1-39	.	IGKJ2	22	-1	-1	23
4	0.004932182490752158	TGTCTACAACATGATAATTTCCCGTACACTTTT	CLQHDNFPYTF	IGKV5-2	.	IGKJ2	22	-1	-1	23
4	0.004932182490752158	TGTCTACAACATAAGACTTACCCGCTCACTTTC	CLQHKTYPLTF	IGKV1-17	.	IGKJ4	22	-1	-1	22
4	0.004932182490752158	TGTCACCAATACTTTGGTGGTTCGTGGACGTTC	CHQYFGGSWTF	IGKV4-1	.	IGKJ1	10	-1	-1	22
4	0.004932182490752158	TGTCAGCACTATGCCTCCTCACCGATCTCTTTT	CQHYASSPISF	IGKV3-20	.	IGKJ2	12	-1	-1	28
4	0.004932182490752158	TGTCAGCACTATGGTACTTCATCGTACACTTTT	CQHYGTSSYTF	IGKV3-20	.	IGKJ2	15	-1	-1	23
4	0.004932182490752158	TGTCAGCACTATAATGACTGGCCTCTCACTTTC	CQHYNDWPLTF	IGKV3-15	.	IGKJ4	23	-1	-1	24
4	0.004932182490752158	TGTCAGCAGTATGCTTCCTCACCGGTCACTTTT	CQQYASSPVTF	IGKV3-20	.	IGKJ2	22	-1	-1	26
4	0.004932182490752158	TGTCAGCAGTATGGACAGTGGCCGCTCACTTTC	CQQYGQWPLTF	IGKV3-15	.	IGKJ3	11	-1	-1	25
4	0.004932182490752158	TGTCAGCAATATTATACTACTCCTTACACTTTT	CQQYYTTPYTF	IGKV4-1	.	IGKJ2	23	-1	-1	24
4	0.004932182490752158	TGTCAGCAATATTATAGTACTCCTCGGACGTTC	CQQYYSTPRTF	IGKV4-1	.	IGKJ1	27	-1	-1	25
4	0.004932182490752158	TGTCAGCAATATTATAGTACTCCTCAGGCGTTC	CQQYYSTPQAF	IGKV4-1	.	IGKJ1	23	-1	-1	28
4	0.004932182490752158	TGTCAACAGAGTTACAGTACCCCGTGGACGTTC	CQQSYSTPWTF	IGKV1-39	.	IGKJ1	22	-1	-1	22
4	0.004932182490752158	TGCCAGCAATATGATACTCCCCCCTATAGTTTT	CQQYDTPPYSF	IGKV1-5	.	IGKJ2	15	-1	-1	29
4	0.004932182490752158	TGCCAACGCTATAATGGTTACCCGCTCTCTTTC	CQRYNGYPLSF	IGKV1-16	.	IGKJ4	22	-1	-1	22
4	0.004932182490752158	TGCATGCAAGCTCTACAAACTTCATTCATTTTC	CMQALQTSFIF	IGKV2-28	.	IGKJ3	20	-1	-1	23
4	0.004932182490752158	TGCATGCAAGCTCTACAAACTCCTCTCACTTTC	CMQALQTPLTF	IGKV2D-28	.	IGKJ4	24	-1	-1	24
4	0.004932182490752158	TGCATGCAAGGTGTAGGCCTTCACACTTTT	CMQGVGLHTF	IGKV2-29	.	IGKJ2	21	-1	-1	22
4	0.004932182490752158	TGCATGCAAAGTTTACAGTTTCGGACGTTC	CMQSLQFRTF	IGKV2D-29	.	IGKJ1	21	-1	-1	22
3	0.0036991368680641184	TGTCATCAGTATGATAGGTCATTCCCCCCGTGGACGTTC	CHQYDRSFPPWTF	IGKV3-20	.	IGKJ1	20	-1	-1	28
3	0.0036991368680641184	TGTCAGCACTTTACTGAGTCGCCCCCCAGGTACACTTTT	CQHFTESPPRYTF	IGKV3-20	.	IGKJ2	7	-1	-1	29
3	0.0036991368680641184	TGTCAACAGAGTTCCGGTGACCCTCCGAGGTTCACTTTC	CQQSSGDPPRFTF	IGKV1D-39	.	IGKJ3	26	-1	-1	30
3	0.0036991368680641184	TGTCAGCAGTATGGAAGCTCACCCATGTACACTTTT	CQQYGSSPMYTF	IGKV3-20	.	IGKJ2	22	-1	-1	23
3	0.0036991368680641184	TGTCAACAGTATCATAATCTCCCTCCGCTCACTTTC	CQQYHNLPPLTF	IGKV1D-33	.	IGKJ4	26	-1	-1	25
3	0.0036991368680641184	TGCCAACAGTACAGCGGTTACCAGGGGTACACTTTT	CQQYSGYQGYTF	IGKV1-5	.	IGKJ2	10	-1	-1	26
3	0.0036991368680641184	TGTCTACAGACCTACAGTAGCCCGTACACTTTT	CLQTYSSPYTF	IGKV1-17	.	IGKJ2	8	-1	-1	23
3	0.0036991368680641184	TGTCACCAATATTATGCCACTCCTTCGACGTTC	CHQYYATPSTF	IGKV4-1	.	IGKJ1	14	-1	-1	26
3	0.0036991368680641184	TGTCAGCAGTGCGGGACCTCAGTGTGGACGTTC	CQQCGTSVWTF	IGKV3-20	.	IGKJ1	9	-1	-1	23
3	0.0036991368680641184	TGTCAGCAGTATTATAGTACTCCTCGCACTTTT	CQQYYSTPRTF	IGKV4-1	.	IGKJ2	23	-1	-1	26
3	0.0036991368680641184	TGTCAGCAGTATGCTTACTCACCGATCACCTTC	CQQYAYSPITF	IGKV3-20	.	IGKJ5	22	-1	-1	22
3	0.0036991368680641184	TGTCAGCAGTATGGTAGTTTACCGTACACTTTT	CQQYGSLPYTF	IGKV3-20	.	IGKJ2	16	-1	-1	23
3	0.0036991368680641184	TGTCAGCAGTATAATAACTGGCCAGGGACGTTC	CQQYNNWPGTF	IGKV3-15	.	IGKJ1	22	-1	-1	25
3	0.0036991368680641184	TGTCAGACCTTACGCAATGCCCCCCTGACGTTC	CQTLRNAPLTF	IGKV1-13	.	IGKJ1	4	-1	-1	26
3	0.0036991368680641184	TGTCAACAGTTTAATAATTACCCTCTCACTTTC	CQQFNNYPLTF	IGKV1-13	.	IGKJ4	23	-1	-1	24
3	0.0036991368680641184	TGTCAACAGTCTTACAGCACCCCCTGGACGTTC	CQQSYSTPWTF	IGKV1-39	.	IGKJ1	22	-1	-1	24
3	0.0036991368680641184	TGTCAACAGTATGATAATCTCCCTCTCACTTTC	CQQYDNLPLTF	IGKV1D-33	.	IGKJ4	24	-1	-1	24
3	0.0036991368680641184	TGTCAACAGGCTCACAGTTTCCCCCTCACTTTT	CQQAHSFPLTF	IGKV1-12	.	IGKJ4	22	-1	-1	24
3	0.0036991368680641184	TGTCAACAGACTTTCACCGACCCTCAAACGTTC	CQQTFTDPQTF	IGKV1-39	.	IGKJ1	9	-1	-1	27
3	0.0036991368680641184	TGTCAACAGAGTTACAGTGCCCCGTGGACGTTC	CQQSYSAPWTF	IGKV1-39	.	IGKJ1	22	-1	-1	22
3	0.0036991368680641184	TGTCAACAATATGCTAGCACACCGTACACTTTT	CQQYASTPYTF	IGKV3-20	.	IGKJ2	22	-1	-1	23
3	0.0036991368680641184	TGTCAAAAGTATAACAGTGCCCCTCTGACTTTC	CQKYNSAPLTF	IGKV1-27	.	IGKJ3	23	-1	-1	27
3	0.0036991368680641184	TGCCTGCAAGGTAGACACTGGCCTTATACTTTT	CLQGRHWPYTF	IGKV2-30	.	IGKJ2	23	-1	-1	27
3	0.0036991368680641184	TGCCATCAGCATACTGCCACCCCCCTCACTTTC	CHQHTATPLTF	IGKV1-16	.	IGKJ4	12	-1	-1	24
3	0.0036991368680641184	TGCCATCAGCATACTGCCACCCCGCTCACTTTC	CHQHTATPLTF	IGKV1-16	.	IGKJ4	12	-1	-1	22
3	0.0036991368680641184	TGCCACCAGTATTCTGATTACCAGTACACTTTT	CHQYSDYQYTF	IGKV1-5	.	IGKJ2	11	-1	-1	23
3	0.0036991368680641184	TGCCAACAATATGATAGTTTTTCTCCGACGTTC	CQQYDSFSPTF	IGKV1-5	.	IGKJ1	23	-1	-1	26
3	0.0036991368680641184	TGCCAACAATATGATAGTTACCCTCTCACTTTC	CQQYDSYPLTF	IGKV1D-16	.	IGKJ4	24	-1	-1	24
3	0.0036991368680641184	TGCCAACAATATGATAGTCTTTCTCCGACGTTC	CQQYDSLSPTF	IGKV1-5	.	IGKJ1	17	-1	-1	26
3	0.0036991368680641184	TGCATGCAGGGTCTACACCTTCCTCGGACGTTC	CMQGLHLPRTF	IGKV2-29	.	IGKJ1	27	-1	-1	25
3	0.0036991368680641184	TGCATGCAAGCTACACACTGGCCGTGGACGTTC	CMQATHWPWTF	IGKV2-30	.	IGKJ1	22	-1	-1	22
3	0.0036991368680641184	TGCATGCAAGGTTTATACGTTCCTCACACTTTT	CMQGLYVPHTF	IGKV2-29	.	IGKJ2	23	-1	-1	25
3	0.0036991368680641184	TGCATGCAAGGTCTACAAAGTCCGCTCACTTTC	CMQGLQSPLTF	IGKV2-28	.	IGKJ4	22	-1	-1	22
3	0.0036991368680641184	TGCATGCAAGGTACACACTGGCCTCTCACTTTC	CMQGTHWPLTF	IGKV2D-30	.	IGKJ4	24	-1	-1	24
3	0.0036991368680641184	TGCATGCAAGGTACACACGGGCCGTGGACGTTC	CMQGTHGPWTF	IGKV2-30	.	IGKJ1	22	-1	-1	22
3	0.0036991368680641184	TGCATGCAAGGTACACAAGTTCCGGGGACCTTC	CMQGTQVPGTF	IGKV2-30	.	IGKJ5	16	-1	-1	27
3	0.0036991368680641184	TGCATGCAAGGGACACAGTGGCCCCACACTTTC	CMQGTQWPHTF	IGKV2-30	.	IGKJ3	22	-1	-1	26
3	0.0036991368680641184	TGCACGCAAGGCACACAATTTCCTCACACTTTT	CTQGTQFPHTF	IGKV2D-24	.	IGKJ2	25	-1	-1	25
3	0.0036991368680641184	TGCAAGCAAGCTTCACACTGGCCCTGGACGTTC	CKQASHWPWTF	IGKV2-30	.	IGKJ1	22	-1	-1	24
3	0.0036991368680641184	TGTCAGCAGTTTGCTGGCTCACTCACTTTC	CQQFAGSLTF	IGKV3-20	.	IGKJ4	21	-1	-1	21
3	0.0036991368680641184	TGTCAGCAGTATTATCAGTGGCCCCAGTTC	CQQYYQWPQF	IGKV3-15	.	IGKJ4	22	-1	-1	27
3	0.0036991368680641184	TGTCAGCAGCGTTATGACTGGCGGTCCTTC	CQQRYDWRSF	IGKV3-11	.	IGKJ5	11	-1	-1	25
3	0.0036991368680641184	TGTCAGCAAATTTACTATGGCCCCACTTTT	CQQIYYGPTF	IGKV1-13	.	IGKJ2	4	-1	-1	23
3	0.0036991368680641184	TGCCAACAGTATAACATTTATTACAGTTTT	CQQYNIYYSF	IGKV1-5	.	IGKJ2	21	-1	-1	21
3	0.0036991368680641184	TGCGAACAGTATAATACTTATTACACTTTT	CEQYNTYYTF	IGKV1-5	.	IGKJ2	21	-1	-1	21
3	0.0036991368680641184	TGCATGCAATCTCTACAAACCTGGACGTTC	CMQSLQTWTF	IGKV2-28	.	IGKJ1	19	-1	-1	21
3	0.0036991368680641184	TGCATGCAAGGTACATACTGGCCCACTTTC	CMQGTYWPTF	IGKV2-30	.	IGKJ4	22	-1	-1	23
3	0.0036991368680641184	TGCATGGAAGGTACATACCTCAACACTTTT	CMEGTYLNTF	IGKV2-30	.	IGKJ2	14	-1	-1	22
2	0.002466091245376079	TGTCAGGTCTATGATTACTCACCACCCATGCACACTTTT	CQVYDYSPPMHTF	IGKV3-20	.	IGKJ2	5	-1	-1	26
2	0.002466091245376079	TGTCACCAGTATGGTAGTTCACGTTCGTGGGCGTTC	CHQYGSSRSWAF	IGKV3-20	.	IGKJ1	21	-1	-1	25
2	0.002466091245376079	TGTCAGCAGTATGGTAGCTCACCTCCGTGGACGTTC	CQQYGSSPPWTF	IGKV3D-20	.	IGKJ1	26	-1	-1	25
2	0.002466091245376079	TGTCAACAGTATGATGATTTCCCTCCGCTCACTTTC	CQQYDDFPPLTF	IGKV1D-33	.	IGKJ4	26	-1	-1	25
2	0.002466091245376079	TGTCAACAGACTTTCAATATGATTCCCTACACCTTT	CQQTFNMIPYTF	IGKV1-39	.	IGKJ2	9	-1	-1	27
2	0.002466091245376079	TGTCAACAGACTTACAATATGATTCCCTACACCTTT	CQQTYNMIPYTF	IGKV1-39	.	IGKJ2	15	-1	-1	27
2	0.002466091245376079	TGCTGGCAAGGTTCACACTTTCCTCCGTGGACGTTC	CWQGSHFPPWTF	IGKV2D-30	.	IGKJ1	26	-1	-1	25
2	0.002466091245376079	TGCATGCAAGCTCTACAAACTCTTCCGTTCACTTTT	CMQALQTLPFTF	IGKV2D-28	.	IGKJ2	26	-1	-1	29
2	0.002466091245376079	TGCATGCAAGGCACACACTGGCCACCCATCACCTTC	CMQGTHWPPITF	IGKV2-30	.	IGKJ5	22	-1	-1	27
2	0.002466091245376079	TGTCTACAGCATAATACTTACCCTTGGACGTTC	CLQHNTYPWTF	IGKV1-17	.	IGKJ1	23	-1	-1	24
2	0.002466091245376079	TGTCATCACTATGGTGAGGCACCGCTCACTTTC	CHHYGEAPLTF	IGKV3-20	.	IGKJ4	14	-1	-1	22
2	0.002466091245376079	TGTCATCAGAGTAGTAGTTTACCCCTCACTTTC	CHQSSSLPLTF	IGKV6-21	.	IGKJ4	22	-1	-1	24
2	0.002466091245376079	TGTCACCAGTATGCGAAGGATCCCTGGACGTTC	CHQYAKDPWTF	IGKV3-20	.	IGKJ1	12	-1	-1	24
2	0.002466091245376079	TGTCACCAATTTGCTAGTCTTCCGTTCACCTTT	CHQFASLPFTF	IGKV4-1	.	IGKJ2	9	-1	-1	26
2	0.002466091245376079	TGTCACCAATATCAAAGCACTCCATTCACTTTC	CHQYQSTPFTF	IGKV4-1	.	IGKJ3	22	-1	-1	23
2	0.002466091245376079	TGTCACCAACATGGGAGTGTTCCCTTCACTTTC	CHQHGSVPFTF	IGKV3-20	.	IGKJ4	4	-1	-1	25
2	0.002466091245376079	TGTCAGCACTATGGTACCTCAACGTACACTTTT	CQHYGTSTYTF	IGKV3-20	.	IGKJ2	20	-1	-1	23
2	0.002466091245376079	TGTCAGCACCGTAGGAACTGGCCTCAGAGTTTT	CQHRRNWPQSF	IGKV3-11	.	IGKJ2	23	-1	-1	29
2	0.002466091245376079	TGTCAGCAGTGTGGTAGCGCACCGAACACTTTT	CQQCGSAPNTF	IGKV3-20	.	IGKJ2	22	-1	-1	25
2	0.002466091245376079	TGTCAGCAGTATGCCTTCTCACCGATCACCTTC	CQQYAFSPITF	IGKV3-20	.	IGKJ5	12	-1	-1	22
2	0.002466091245376079	TGTCAGCAGTATGGTGGTACACCTTACACTTTT	CQQYGGTPYTF	IGKV3-20	.	IGKJ2	14	-1	-1	24
2	0.002466091245376079	TGTCAGCAGTATGGTAGTGCACCGTTCACTTTT	CQQYGSAPFTF	IGKV3-20	.	IGKJ2	16	-1	-1	26
2	0.002466091245376079	TGTCAGCAGTATGGTAGCTCACCGTACACTTTT	CQQYGSSPYTF	IGKV3-20	.	IGKJ2	22	-1	-1	23
2	0.002466091245376079	TGTCAGCAGTATAGTGGCTCACCGTGGACGTTC	CQQYSGSPWTF	IGKV3-20	.	IGKJ1	22	-1	-1	22
2	0.002466091245376079	TGTCAGCAGCGTAGCATCTGGCCGCTCACTTTC	CQQRSIWPLTF	IGKV3-11	.	IGKJ4	22	-1	-1	22
2	0.002466091245376079	TGTCAGCAGCGTAGCAACTGGCCTCTCACTTTC	CQQRSNWPLTF	IGKV3-11	.	IGKJ4	23	-1	-1	24
2	0.002466091245376079	TGTCAGCAATATTATGCTACTCCGTGGACGTTC	CQQYYATPWTF	IGKV4-1	.	IGKJ1	22	-1	-1	22
2	0.002466091245376079	TGTCAGCAATATTATGATACCCCATTCACTTTC	CQQYYDTPFTF	IGKV4-1	.	IGKJ3	14	-1	-1	23
2	0.002466091245376079	TGTCAGCAATATTATAGTGTTCTGTACACTTTT	CQQYYSVLYTF	IGKV4-1	.	IGKJ2	17	-1	-1	22
2	0.002466091245376079	TGTCAGCAATATTATAGTAAGCCCCCAGTTTTC	CQQYYSKPPVF	IGKV4-1	.	IGKJ4	18	-1	-1	29
2	0.002466091245376079	TGTCAGCAATATGGTAGTTCACCTTACACTTTT	CQQYGSSPYTF	IGKV3-20	.	IGKJ2	23	-1	-1	24
2	0.002466091245376079	TGTCAGCAATATACTAGCTCACCCCGGACGTTC	CQQYTSSPRTF	IGKV3D-20	.	IGKJ1	27	-1	-1	25
2	0.002466091245376079	TGTCAGCAACATCATAGTCCTCCGCTCACTTTC	CQQHHSPPLTF	IGKV4-1	.	IGKJ4	22	-1	-1	22
2	0.002466091245376079	TGTCAGCAAAATTACAGTCCTCCCTATACTTTT	CQQNYSPPYTF	IGKV4-1	.	IGKJ2	22	-1	-1	27
2	0.002466091245376079	TGTCAACACTATAGTAATCTCCCCCTCACTTTC	CQHYSNLPLTF	IGKV1-33	.	IGKJ4	22	-1	-1	24
2	0.002466091245376079	TGTCAACAGTATGATGATCTCCCGCTCACTTTC	CQQYDDLPLTF	IGKV1-33	.	IGKJ4	22	-1	-1	22
2	0.002466091245376079	TGTCAACAGCGTATCAACTGGCCTCTTACTTTC	CQQRINWPLTF	IGKV3-11	.	IGKJ4	23	-1	-1	27
2	0.002466091245376079	TGTCAACAGGCTAACAGTTTCCCATTCACTTTC	CQQANSFPFTF	IGKV1-12	.	IGKJ3	22	-1	-1	23
2	0.002466091245376079	TGTCAACAGGGTTACGATCTGCCTCACACTTTT	CQQGYDLPHTF	IGKV1-39	.	IGKJ2	14	-1	-1	25
2	0.002466091245376079	TGTCAACAGGGTGACAGTTTTCCGCTCTCTTTC	CQQGDSFPLSF	IGKV1-12	.	IGKJ4	19	-1	-1	22
2	0.002466091245376079	TGTCAACAGACTTACAGGACCCCGCTCACTTTC	CQQTYRTPLTF	IGKV1-39	.	IGKJ4	22	-1	-1	22
2	0.002466091245376079	TGTCAACAGAGTTCCAGTACCCCTCACACTTTC	CQQSSSTPHTF	IGKV1D-39	.	IGKJ4	24	-1	-1	26
2	0.002466091245376079	TGTCAACAGAGTTACCTTGGCCCTCGAACTTTT	CQQSYLGPRTF	IGKV1-39	.	IGKJ2	14	-1	-1	27
2	0.002466091245376079	TGTCAACAGAGTTACGGTAGCCCTCGGACGTTC	CQQSYGSPRTF	IGKV1D-39	.	IGKJ1	24	-1	-1	25
2	0.002466091245376079	TGTCAACAGAGTTACAGTCCCCCGTACACTTTT	CQQSYSPPYTF	IGKV1-39	.	IGKJ2	22	-1	-1	23
2	0.002466091245376079	TGTCAACAGAGTTACAGTACCCCTCACACGTTC	CQQSYSTPHTF	IGKV1D-39	.	IGKJ1	24	-1	-1	27
2	0.002466091245376079	TGTCAACAGAGTTACAGTACCCCGCTCACTTTC	CQQSYSTPLTF	IGKV1-39	.	IGKJ4	22	-1	-1	22
2	0.002466091245376079	TGTCAACAGAGTTACAGCACCCCATTCACTTTC	CQQSYSTPFTF	IGKV1-39	.	IGKJ3	22	-1	-1	23
2	0.002466091245376079	TGTCAACAGAGTTACAGCACCCCATACACTTTT	CQQSYSTPYTF	IGKV1-39	.	IGKJ2	22	-1	-1	24
2	0.002466091245376079	TGTCAACAGAGTCACAGTACCCCGTACATTTTT	CQQSHSTPYIF	IGKV1-39	.	IGKJ2	22	-1	-1	23
2	0.002466091245376079	TGTCAACAGAGTCACAGCTTTCCCCTCACTTTC	CQQSHSFPLTF	IGKV1-39	.	IGKJ4	16	-1	-1	24
2	0.002466091245376079	TGTCAACAATTTAGTACTCACCCGCTCACTTTC	CQQFSTHPLTF	IGKV1-13	.	IGKJ4	22	-1	-1	22
2	0.002466091245376079	TGTCAACAATATGGTAGTTTTCCGAGGTCGTTC	CQQYGSFPRSF	IGKV1D-43	.	IGKJ1	11	-1	-1	28
2	0.002466091245376079	TGTCAACAAGTTAGTGCTTCCCCTCTGACCTTC	CQQVSASPLTF	IGKV1-13	.	IGKJ4	7	-1	-1	30
2	0.002466091245376079	TGTCAAGAGCGTTGGGACTGGGCGCTCACTTTC	CQERWDWALTF	IGKV3-11	.	IGKJ4	11	-1	-1	21
2	0.002466091245376079	TGTCAAAAGTGTGACAGTGATCCATTCACTTTC	CQKCDSDPFTF	IGKV1-27	.	IGKJ3	18	-1	-1	23
2	0.002466091245376079	TGTATGCAAAGTCTTCAAACTCCTCGGACTTTC	CMQSLQTPRTF	IGKV2-30	.	IGKJ1	8	-1	-1	25
2	0.002466091245376079	TGCCAGCACTATAATTCCATCCCCTACGCGTTT	CQHYNSIPYAF	IGKV1-5	.	IGKJ2	14	-1	-1	30
2	0.002466091245376079	TGCCAGCAGTATAAAAGTTACCCGATCACCTTC	CQQYKSYPITF	IGKV1-16	.	IGKJ5	22	-1	-1	22
2	0.002466091245376079	TGCCAGCAATATAAAGATTACCCGCTCACTTTC	CQQYKDYPLTF	IGKV1-16	.	IGKJ4	13	-1	-1	22
2	0.002466091245376079	TGCCAACACTATAATAGTTACCCGATCACCTTC	CQHYNSYPITF	IGKV1-16	.	IGKJ5	22	-1	-1	22
2	0.002466091245376079	TGCCAACAGTATGATCGTTTTTCTCCGACCTTC	CQQYDRFSPTF	IGKV1-5	.	IGKJ1	23	-1	-1	26
2	0.002466091245376079	TGCCAACAGTATAATAGTTGGCCACTCACTTTC	CQQYNSWPLTF	IGKV1-16	.	IGKJ4	18	-1	-1	24
2	0.002466091245376079	TGCCAACAGTATAATAGTTATCCTCTCATTTTC	CQQYNSYPLIF	IGKV1D-16	.	IGKJ4	24	-1	-1	24
2	0.002466091245376079	TGCCAACAGTATAATAGTTACCCTTACACTTTT	CQQYNSYPYTF	IGKV1-16	.	IGKJ2	23	-1	-1	24
2	0.002466091245376079	TGCATGCAAGTTCTACAAACTCCGTACACTTTT	CMQVLQTPYTF	IGKV2-28	.	IGKJ2	22	-1	-1	23
2	0.002466091245376079	TGCATGCAAGCTCTACAGACTCCTCAAACTTTT	CMQALQTPQTF	IGKV2D-28	.	IGKJ2	24	-1	-1	27
2	0.002466091245376079	TGCATGCAAGCTACACACTGGCCGAGGACGTTC	CMQATHWPRTF	IGKV2-30	.	IGKJ1	26	-1	-1	25
2	0.002466091245376079	TGCATGCAAGCGCTACAAACTTTGTACACTTTT	CMQALQTLYTF	IGKV2-28	.	IGKJ2	20	-1	-1	22
2	0.002466091245376079	TGCATGCAAGGTCTAGACCTTCCGGCCACTTTC	CMQGLDLPATF	IGKV2-30	.	IGKJ4	11	-1	-1	26
2	0.002466091245376079	TGCATGCAAGGTACACACTGGCCTCGGACGTTC	CMQGTHWPRTF	IGKV2D-30	.	IGKJ1	24	-1	-1	25
2	0.002466091245376079	TGCATGCAAGGTACACACGGGCCTCGTACGTTC	CMQGTHGPRTF	IGKV2D-30	.	IGKJ1	24	-1	-1	27
2	0.002466091245376079	TGCATGCAAGGTAGACACCTCCCGATCACCTTC	CMQGRHLPITF	IGKV2-29	.	IGKJ5	19	-1	-1	22
2	0.002466091245376079	TGCATGCAAACTCTACAAACTCCGTGGACGTTC	CMQTLQTPWTF	IGKV2-28	.	IGKJ1	22	-1	-1	22
2	0.002466091245376079	TGTCACCAGCGTTACTTCTCCGGGACTTTT	CHQRYFSGTF	IGKV3-11	.	IGKJ2	11	-1	-1	24
2	0.002466091245376079	TGTCACCAGCGTTACATCTCCGGGACTTTT	CHQRYISGTF	IGKV3-11	.	IGKJ2	11	-1	-1	24
2	0.002466091245376079	TGTCAGCAGTATAATAACTGGTGGACGTTC	CQQYNNWWTF	IGKV3-15	.	IGKJ1	20	-1	-1	20
2	0.002466091245376079	TGTCAGCAGCGTTACGACTTGATCACCTTC	CQQRYDLITF	IGKV3-11	.	IGKJ5	11	-1	-1	20
2	0.002466091245376079	TGTCAACAGACTCACATTGCCCGGACGTTC	CQQTHIARTF	IGKV1-39	.	IGKJ1	9	-1	-1	22
2	0.002466091245376079	TGCCAACACTATGATAGTTTGTACACTTTT	CQHYDSLYTF	IGKV1-5	.	IGKJ2	18	-1	-1	19
2	0.002466091245376079	TGCCAACAATGTAATGCTCACTTCCCTGCC	CQQCNAHFPA	IGKV1-16	.	IGKJ3	14	-1	-1	29
2	0.002466091245376079	TGCCAACAATATGAGACTTTCTGGACGTTC	CQQYETFWTF	IGKV1-5	.	IGKJ1	11	-1	-1	21
2	0.002466091245376079	TGCATGCAGGCTACACACTGGTGGACGTTC	CMQATHWWTF	IGKV2-30	.	IGKJ1	20	-1	-1	20
2	0.002466091245376079	TGCATGCAAGCTCTACAAACACCCACTTTC	CMQALQTPTF	IGKV2-28	.	IGKJ3	19	-1	-1	23
1	0.0012330456226880395	TGTCATCAGTATGATAGGTCATCCCCCCCGTGGACGTTC	CHQYDRSSPPWTF	IGKV3-20	.	IGKJ1	20	-1	-1	28
1	0.0012330456226880395	TGTCACCATTATGATACCGCCTCAGACATGCACACTTTT	CHHYDTASDMHTF	IGKV3-20	.	IGKJ2	12	-1	-1	25
1	0.0012330456226880395	TGTCACCAGTATAATAACTGGCCTCTTATGCACACTTTT	CHQYNNWPLMHTF	IGKV3-15	.	IGKJ2	23	-1	-1	27
1	0.0012330456226880395	TGTCAGCACTATGGTAGCTCACCTCCTAGATTGACCTTC	CQHYGSSPPRLTF	IGKV3D-20	.	IGKJ3	25	-1	-1	29
1	0.0012330456226880395	TGTCAACACTATGGAACCCCACCTCCCATGTACACCTTT	CQHYGTPPPMYTF	IGKV3D-20	.	IGKJ2	25	-1	-1	26
1	0.0012330456226880395	TGTTACCAGTATGGTCCCACACCTCCGAACACTTTT	CYQYGPTPPNTF	IGKV3D-20	.	IGKJ2	26	-1	-1	28
1	0.0012330456226880395	TGTCTCCAATATTATAGTACTCCTCGGGTCGCTTTC	CLQYYSTPRVAF	IGKV4-1	.	IGKJ3	23	-1	-1	31
1	0.0012330456226880395	TGTCAGCAGTATTTCGACTGGTGGTGGTGGACGTTC	CQQYFDWWWWTF	IGKV3-15	.	IGKJ1	11	-1	-1	26
1	0.0012330456226880395	TGTCAGCAGTATTATATCTGGCCTCCATACACTTTT	CQQYYIWPPYTF	IGKV3D-7	.	IGKJ2	25	-1	-1	27
1	0.0012330456226880395	TGTCAGCAGTATGGTAGCTCACACATGTACACTTTT	CQQYGSSHMYTF	IGKV3-20	.	IGKJ2	21	-1	-1	22
1	0.0012330456226880395	TGTCAGCAGTATGATAATTGGCCTCCGTACACTTTT	CQQYDNWPPYTF	IGKV3D-15	.	IGKJ2	26	-1	-1	26
1	0.0012330456226880395	TGTCAGCAGTATAATAACTGGCCTCCGTACACTTTT	CQQYNNWPPYTF	IGKV3D-15	.	IGKJ2	26	-1	-1	26
1	0.0012330456226880395	TGTCAGCAGTATAATAACTGGCCTCCGATCACCTTC	CQQYNNWPPITF	IGKV3-15	.	IGKJ5	23	-1	-1	25
1	0.0012330456226880395	TGTCAGCAGTATAATAACTGGCCTCAGGGCACTTTT	CQQYNNWPQGTF	IGKV3-15	.	IGKJ2	23	-1	-1	29
1	0.0012330456226880395	TGTCAGCAGCGTTATAACTGGCCTCCGATCACCTTC	CQQRYNWPPITF	IGKV3-11	.	IGKJ5	23	-1	-1	25
1	0.0012330456226880395	TGTCAGCAGCGTGTCACCTGGCCTCCGCTCACTTTC	CQQRVTWPPLTF	IGKV3-11	.	IGKJ4	23	-1	-1	25
1	0.0012330456226880395	TGTCAGCAGCGAAAAGTCTGGCCTCCGCTCACTTTC	CQQRKVWPPLTF	IGKV3-11	.	IGKJ4	10	-1	-1	25
1	0.0012330456226880395	TGTCAGGAGTATAATAACTGGCCTCCAGTCACTTTC	CQEYNNWPPVTF	IGKV3D-15	.	IGKJ3	25	-1	-1	28
1	0.0012330456226880395	TGTCAGGAATATAATAACTGGCCTTCGTTCACTTTT	CQEYNNWPSFTF	IGKV3-15	.	IGKJ2	23	-1	-1	29
1	0.0012330456226880395	TGTCAACAGTATCGTCATCTCCCTCCACTCACTTTC	CQQYRHLPPLTF	IGKV1D-33	.	IGKJ4	25	-1	-1	27
1	0.0012330456226880395	TGTCAACAGTATGATAATCTCCCTCCGGGCACCTTC	CQQYDNLPPGTF	IGKV1D-33	.	IGKJ5	27	-1	-1	29
1	0.0012330456226880395	TGTCAACAGACTTCCAATATGATTCCCTACACCTTT	CQQTSNMIPYTF	IGKV1-39	.	IGKJ2	9	-1	-1	27
1	0.0012330456226880395	TGTCAACAATATTATACTAGTCCCGCGCTCACTTTC	CQQYYTSPALTF	IGKV4-1	.	IGKJ4	22	-1	-1	24
1	0.0012330456226880395	TGTCAACAATATGAAACCATCCCCACGTACACTTTT	CQQYETIPTYTF	IGKV1-33	.	IGKJ2	13	-1	-1	26
1	0.0012330456226880395	TGTCAACAAACTTACCTTAGGACCGCGATCACCTTC	CQQTYLRTAITF	IGKV1-39	.	IGKJ5	14	-1	-1	25
1	0.0012330456226880395	TGTCAACAAAGTTACAGTACTTCTCAGCTCACTTTC	CQQSYSTSQLTF	IGKV1-39	.	IGKJ4	19	-1	-1	26
1	0.0012330456226880395	TGCATGCAACCTCTACAAACTCCTCCGGGCACCTTC	CMQPLQTPPGTF	IGKV2D-28	.	IGKJ5	27	-1	-1	29
1	0.0012330456226880395	TGCATGCAACCTGGACAAATTCCTCAGTACACTTTT	CMQPGQIPQYTF	IGKV2D-28	.	IGKJ2	24	-1	-1	26
1	0.0012330456226880395	TGTCTACAGCATAATAGTTACCCTCTCACTTTC	CLQHNSYPLTF	IGKV1D-17	.	IGKJ4	24	-1	-1	24
1	0.0012330456226880395	TGTCTACAGCATAATAGTTACCCGTACACTTTT	CLQHNSYPYTF	IGKV1-17	.	IGKJ2	22	-1	-1	23
1	0.0012330456226880395	TGTCTACAGACCTACAGTAGCCTGTACACTTTT	CLQTYSSLYTF	IGKV1-39	.	IGKJ2	18	-1	-1	22
1	0.0012330456226880395	TGTCTACAGACCTACAGTAGCCCGTACACTTTT	CLQTYSSPYTF	IGKV1-6	.	IGKJ2	7	-1	-1	23
1	0.0012330456226880395	TGTCTACAACATGATAATTTCCCTGGGACTTTC	CLQHDNFPGTF	IGKV5-2	.	IGKJ3	23	-1	-1	27
1	0.0012330456226880395	TGTCTACAAGATTACAATTACCCCTACACTTTT	CLQDYNYPYTF	IGKV1-6	.	IGKJ2	22	-1	-1	24
1	0.0012330456226880395	TGTCATCAGTATGAAGGTCCACCGTGGACCTTC	CHQYEGPPWTF	IGKV3-20	.	IGKJ1	12	-1	-1	12
1	0.0012330456226880395	TGTCACCAGTATGGTAGTTCGCCTGCCACCTTC	CHQYGSSPATF	IGKV3-20	.	IGKJ5	23	-1	-1	26
1	0.0012330456226880395	TGTCACCAGCGTAGCGACTGGCCGTCCACTTTT	CHQRSDWPSTF	IGKV3-11	.	IGKJ2	22	-1	-1	26
1	0.0012330456226880395	TGTCACCAATATTATACTACTCCCATCACTTTT	CHQYYTTPITF	IGKV4-1	.	IGKJ2	22	-1	-1	26
1	0.0012330456226880395	TGTCACCAATATGGGACCGAACCCTGGACATTC	CHQYGTEPWTF	IGKV3-20	.	IGKJ1	13	-1	-1	24
1	0.0012330456226880395	TGTCACGTGTATGGTAACTCTCTGTGGACGTTC	CHVYGNSLWTF	IGKV3-20	.	IGKJ1	19	-1	-1	23
1	0.0012330456226880395	TGTCAGCGATATGAAAGTTCGCCGTACACTTTT	CQRYESSPYTF	IGKV3-20	.	IGKJ2	6	-1	-1	23
1	0.0012330456226880395	TGTCAGCACTTTGGTAGCTCATCGTACACTTTT	CQHFGSSSYTF	IGKV3-20	.	IGKJ2	20	-1	-1	23
1	0.0012330456226880395	TGTCAGCACTATGATGTCTCACCGTCTGCTTTT	CQHYDVSPSAF	IGKV3-20	.	IGKJ2	22	-1	-1	28
1	0.0012330456226880395	TGTCAGCACTATGAAAATCTCCCCCTCACTTTC	CQHYENLPLTF	IGKV1-33	.	IGKJ4	22	-1	-1	24
1	0.0012330456226880395	TGTCAGCACTATAATAACTGGCCTCCCCCTTTT	CQHYNNWPPPF	IGKV3D-15	.	IGKJ2	25	-1	-1	28
1	0.0012330456226880395	TGTCAGCAGTGTTGCACCAGGGGGCGCACTTTC	CQQCCTRGRTF	IGKV3-11	.	IGKJ4	15	-1	-1	26
1	0.0012330456226880395	TGTCAGCAGTATCATACCTGGCCGCCCACCTTC	CQQYHTWPPTF	IGKV3-15	.	IGKJ5	22	-1	-1	26
1	0.0012330456226880395	TGTCAGCAGTATGCTGGCTCACCGATCAGCTTC	CQQYAGSPISF	IGKV1-33	.	IGKJ5	12	-1	-1	22
1	0.0012330456226880395	TGTCAGCAGTATGCTAGCTCACCTCGGAACTTC	CQQYASSPRNF	IGKV3D-20	.	IGKJ5	24	-1	-1	29
1	0.0012330456226880395	TGTCAGCAGTATGGTGCCTCACCGCTCACTTTC	CQQYGASPLTF	IGKV3-20	.	IGKJ4	22	-1	-1	22
1	0.0012330456226880395	TGTCAGCAGTATGGTACCTCACCTTCAACCTTC	CQQYGTSPSTF	IGKV3-20	.	IGKJ5	23	-1	-1	27
1	0.0012330456226880395	TGTCAGCAGTATGGTACCGTTCCTCTCACTTTC	CQQYGTVPLTF	IGKV3-20	.	IGKJ4	15	-1	-1	24
1	0.0012330456226880395	TGTCAGCAGTATGGTAGTTCACCGCTCACTTTC	CQQYGSSPLTF	IGKV3-20	.	IGKJ4	22	-1	-1	22
1	0.0012330456226880395	TGTCAGCAGTATGGTAGCTCTCTGTACACTTTT	CQQYGSSLYTF	IGKV3-20	.	IGKJ2	19	-1	-1	22
1	0.0012330456226880395	TGTCAGCAGTATGGTAGCTCCCCGTACACTTTT	CQQYGSSPYTF	IGKV3-20	.	IGKJ2	19	-1	-1	23
1	0.0012330456226880395	TGTCAGCAGTATGGTAGCTCACCTCGGACGTTC	CQQYGSSPRTF	IGKV3D-20	.	IGKJ1	24	-1	-1	25
1	0.0012330456226880395	TGTCAGCAGTATGGTAGCTCACCTCAAACGTTC	CQQYGSSPQTF	IGKV3D-20	.	IGKJ1	24	-1	-1	27
1	0.0012330456226880395	TGTCAGCAGTATGGTAGCTCACCGGAAACGTTC	CQQYGSSPETF	IGKV3-20	.	IGKJ1	22	-1	-1	27
1	0.0012330456226880395	TGTCAGCAGTATAATAACTGGCCTCTCACTTTC	CQQYNNWPLTF	IGKV3D-15	.	IGKJ4	24	-1	-1	24
1	0.0012330456226880395	TGTCAGCAGTATAATAACTGGCCCTTCACTTTC	CQQYNNWPFTF	IGKV3-15	.	IGKJ4	22	-1	-1	25
1	0.0012330456226880395	TGTCAGCAGTATAAGCAGTGGCCTCGGACGTTC	CQQYKQWPRTF	IGKV3D-15	.	IGKJ1	24	-1	-1	25
1	0.0012330456226880395	TGTCAGCAGCGTAGCGACTGGCCTCTCACCTTC	CQQRSDWPLTF	IGKV3-11	.	IGKJ4	23	-1	-1	24
1	0.0012330456226880395	TGTCAGCAGCGTAGCAACTGGCCTCGCACTTTC	CQQRSNWPRTF	IGKV3-11	.	IGKJ3	23	-1	-1	26
1	0.0012330456226880395	TGTCAGCAGCGTAGCAACTGGCCCTGGACGTTC	CQQRSNWPWTF	IGKV3-11	.	IGKJ1	22	-1	-1	24
1	0.0012330456226880395	TGTCAGCAGCGTAGCAACTGGCCGCTCACTTTC	CQQRSNWPLTF	IGKV3-11	.	IGKJ4	22	-1	-1	22
1	0.0012330456226880395	TGTCAGCAGCGTAGCAACTGGCCGATCACCTTC	CQQRSNWPITF	IGKV3-11	.	IGKJ5	22	-1	-1	22
1	0.0012330456226880395	TGTCAGCAGCGCGCCAGTTTGCCCCTCACTTTC	CQQRASLPLTF	IGKV3-11	.	IGKJ3	10	-1	-1	25
1	0.0012330456226880395	TGTCAGCAATGGTATAGTCCTCCGCTCACTTTC	CQQWYSPPLTF	IGKV4-1	.	IGKJ4	22	-1	-1	22
1	0.0012330456226880395	TGTCAGCAATATTTTACTTCTCCTCCGACGTTC	CQQYFTSPPTF	IGKV4-1	.	IGKJ1	23	-1	-1	26
1	0.0012330456226880395	TGTCAGCAATATTTCTCAACTCCGTTCACTTTC	CQQYFSTPFTF	IGKV4-1	.	IGKJ3	12	-1	-1	24
1	0.0012330456226880395	TGTCAGCAATATTCTAACTCACCGTACACTTTT	CQQYSNSPYTF	IGKV3-20	.	IGKJ2	22	-1	-1	23
1	0.0012330456226880395	TGTCAGCAATATTATGGTACTCCGCTCACTTTC	CQQYYGTPLTF	IGKV4-1	.	IGKJ4	22	-1	-1	22
1	0.0012330456226880395	TGTCAGCAATATTATGATACTCCTCGAACTTTT	CQQYYDTPRTF	IGKV4-1	.	IGKJ2	23	-1	-1	27
1	0.0012330456226880395	TGTCAGCAATATTATATCACTCCTCGGACGTTC	CQQYYITPRTF	IGKV4-1	.	IGKJ1	27	-1	-1	25
1	0.0012330456226880395	TGTCAGCAATATTATACTCCTGTTCTCACCTTC	CQQYYTPVLTF	IGKV4-1	.	IGKJ5	15	-1	-1	25
1	0.0012330456226880395	TGTCAGCAATATTATACTACTCCTCTCACTTTC	CQQYYTTPLTF	IGKV4-1	.	IGKJ4	23	-1	-1	24
1	0.0012330456226880395	TGTCAGCAATATTATAGTTTTCCGTACACTTTT	CQQYYSFPYTF	IGKV4-1	.	IGKJ2	17	-1	-1	23
1	0.0012330456226880395	TGTCAGCAATATTATAGTACTCTTATCACCTTC	CQQYYSTLITF	IGKV4-1	.	IGKJ5	21	-1	-1	24
1	0.0012330456226880395	TGTCAGCAATATTATAGTACTCCTCTCACTTTC	CQQYYSTPLTF	IGKV4-1	.	IGKJ4	23	-1	-1	24
1	0.0012330456226880395	TGTCAGCAATATTATAGTACTCCTCCGGCGTTC	CQQYYSTPPAF	IGKV4-1	.	IGKJ1	23	-1	-1	28
1	0.0012330456226880395	TGTCAGCAATATTATAGTACTCCTCGCACCTTT	CQQYYSTPRTF	IGKV4-1	.	IGKJ2	23	-1	-1	26
1	0.0012330456226880395	TGTCAGCAATATTATAGTACTCCCCGGACGTTC	CQQYYSTPRTF	IGKV4-1	.	IGKJ1	22	-1	-1	25
1	0.0012330456226880395	TGTCAGCAATATTATAGTACTCCGGTCACTTTC	CQQYYSTPVTF	IGKV4-1	.	IGKJ3	22	-1	-1	25
1	0.0012330456226880395	TGTCAGCAATATTATAGTAGTCCGTGGACGTTC	CQQYYSSPWTF	IGKV4-1	.	IGKJ1	22	-1	-1	22
1	0.0012330456226880395	TGTCAGCAATATGCTACTTCACCGCTCACTTTC	CQQYATSPLTF	IGKV3-20	.	IGKJ4	22	-1	-1	22
1	0.0012330456226880395	TGTCAGCAATATGGTAACTCACCTGGCACTTTT	CQQYGNSPGTF	IGKV3-20	.	IGKJ2	23	-1	-1	26
1	0.0012330456226880395	TGTCAGAGATACAATGCTGCCCCGCTCAGGTTC	CQRYNAAPLRF	IGKV3-7	.	IGKJ4	5	-1	-1	22
1	0.0012330456226880395	TGTCAACATTATTATAATTTTCCTCACACTTTT	CQHYYNFPHTF	IGKV1D-8	.	IGKJ2	24	-1	-1	25
1	0.0012330456226880395	TGTCAACATTATTATAATTCCCCTCACACTTTT	CQHYYNSPHTF	IGKV1D-8	.	IGKJ2	24	-1	-1	25
1	0.0012330456226880395	TGTCAACATTATCATAATTTCCCTCATACTTTT	CQHYHNFPHTF	IGKV1-12	.	IGKJ2	7	-1	-1	27
1	0.0012330456226880395	TGTCAACATTATCATAATTTCCCTCATACTTTT	CQHYHNFPHTF	IGKV1D-8	.	IGKJ2	24	-1	-1	27
1	0.0012330456226880395	TGTCAACATTATCATAATTTCCCTCATACTTTT	CQHYHNFPHTF	IGKV6-21	.	IGKJ2	4	-1	-1	27
1	0.0012330456226880395	TGTCAACACTCTAGGAGTTTCCCCTTGACGTTC	CQHSRSFPLTF	IGKV1-12	.	IGKJ3	22	-1	-1	30
1	0.0012330456226880395	TGTCAACACTATGAGAATCTCCCTCTTACTTTC	CQHYENLPLTF	IGKV1D-33	.	IGKJ4	24	-1	-1	27
1	0.0012330456226880395	TGTCAACACCTTAATAGTTTCCCGTACACTTTT	CQHLNSFPYTF	IGKV1D-13	.	IGKJ2	22	-1	-1	23
1	0.0012330456226880395	TGTCAACACAGTTACATTTCCCCGTACTCTTTT	CQHSYISPYSF	IGKV1-39	.	IGKJ2	22	-1	-1	23
1	0.0012330456226880395	TGTCAACACAGTTACAATGCCCCGTACACATTT	CQHSYNAPYTF	IGKV1-39	.	IGKJ2	22	-1	-1	23
1	0.0012330456226880395	TGTCAACAGTCTGATGACCTCCCCCCCCATTTT	CQQSDDLPPHF	IGKV4-1	.	IGKJ2	4	-1	-1	29
1	0.0012330456226880395	TGTCAACAGTATTTCACTTTTCCGTTCACTTTT	CQQYFTFPFTF	IGKV4-1	.	IGKJ2	12	-1	-1	26
1	0.0012330456226880395	TGTCAACAGTATGCTAGGTCACCGCTCACCTTC	CQQYARSPLTF	IGKV1-13	.	IGKJ5	9	-1	-1	15
1	0.0012330456226880395	TGTCAACAGTATGGTAGTTCACCGTATACTTTT	CQQYGSSPYTF	IGKV3-20	.	IGKJ2	22	-1	-1	23
1	0.0012330456226880395	TGTCAACAGTATGGGAGTTCACCTCGGACGTTC	CQQYGSSPRTF	IGKV3D-20	.	IGKJ1	24	-1	-1	25
1	0.0012330456226880395	TGTCAACAGTATGATAATCTCCCTATCACCTTC	CQQYDNLPITF	IGKV1-33	.	IGKJ5	24	-1	-1	24
1	0.0012330456226880395	TGTCAACAGCTTCTTGATTATCCCCTCACTTTC	CQQLLDYPLTF	IGKV1-9	.	IGKJ3	11	-1	-1	25
1	0.0012330456226880395	TGTCAACAGCTTAATAGGTACCCGTTCACTTTC	CQQLNRYPFTF	IGKV1-9	.	IGKJ4	22	-1	-1	25
1	0.0012330456226880395	TGTCAACAGCGTAGTGATTACCCTGTCACCTTC	CQQRSDYPVTF	IGKV1-13	.	IGKJ5	23	-1	-1	25
1	0.0012330456226880395	TGTCAACAGGCTTACAGTCTCCCCCTCACTTTC	CQQAYSLPLTF	IGKV1-39	.	IGKJ4	17	-1	-1	24
1	0.0012330456226880395	TGTCAACAGGCTAACATGTTCCCGTACACTTTT	CQQANMFPYTF	IGKV1-12	.	IGKJ2	22	-1	-1	23
1	0.0012330456226880395	TGTCAACAGGCTAACAGTTTCCCTCCCACCTTC	CQQANSFPPTF	IGKV1-12	.	IGKJ5	23	-1	-1	26
1	0.0012330456226880395	TGTCAACAGGCTAACAGTTTCCCGCTCACTTTC	CQQANSFPLTF	IGKV1-12	.	IGKJ4	22	-1	-1	22
1	0.0012330456226880395	TGTCAACAGGGTAGTGACAGGCCGGCGACGTTC	CQQGSDRPATF	IGKV3-11	.	IGKJ1	13	-1	-1	26
1	0.0012330456226880395	TGTCAACAGGGCTACAGTACTCCTCAGACGTTC	CQQGYSTPQTF	IGKV1D-39	.	IGKJ1	24	-1	-1	26
1	0.0012330456226880395	TGTCAACAGACTTACAGTTCCCGAAGCTCGTTC	CQQTYSSRSSF	IGKV1-39	.	IGKJ1	21	-1	-1	28
1	0.0012330456226880395	TGTCAACAGACTTACAGTCCCCCGCTCACTTTC	CQQTYSPPLTF	IGKV1-39	.	IGKJ4	22	-1	-1	22
1	0.0012330456226880395	TGTCAACAGACTTACAGTCCCCCGAGAACCTTC	CQQTYSPPRTF	IGKV1D-43	.	IGKJ3	22	-1	-1	30
1	0.0012330456226880395	TGTCAACAGACTCACAGTCCCCCTCGCACTTTT	CQQTHSPPRTF	IGKV1D-39	.	IGKJ2	24	-1	-1	26
1	0.0012330456226880395	TGTCAACAGACTAACACTGTCGCGATCACTTTC	CQQTNTVAITF	IGKV1-12	.	IGKJ4	15	-1	-1	21
1	0.0012330456226880395	TGTCAACAGAGTTACGATCCCCCCCTCACTTTC	CQQSYDPPLTF	IGKV1-39	.	IGKJ3	14	-1	-1	25
1	0.0012330456226880395	TGTCAACAGAGTTACATTGCCCCGTACTCTTTT	CQQSYIAPYSF	IGKV1-39	.	IGKJ2	22	-1	-1	23
1	0.0012330456226880395	TGTCAACAGAGTTACACTACCCCCTACACTTTT	CQQSYTTPYTF	IGKV1-39	.	IGKJ2	22	-1	-1	24
1	0.0012330456226880395	TGTCAACAGAGTTACAGTGCCCCCCTCACTTTC	CQQSYSAPLTF	IGKV1-39	.	IGKJ4	22	-1	-1	24
1	0.0012330456226880395	TGTCAACAGAGTTACAGTACCCCTCGGACGTTC	CQQSYSTPRTF	IGKV1D-39	.	IGKJ1	24	-1	-1	25
1	0.0012330456226880395	TGTCAACAGAGTTACAGTACCCCTCGAACGTTC	CQQSYSTPRTF	IGKV1D-39	.	IGKJ1	24	-1	-1	27
1	0.0012330456226880395	TGTCAACAGAGTTACAGTACCCCTCAAACGTTC	CQQSYSTPQTF	IGKV1D-39	.	IGKJ1	24	-1	-1	27
1	0.0012330456226880395	TGTCAACAGAGTTACAGTACCCCGTGCACTTTT	CQQSYSTPCTF	IGKV1-39	.	IGKJ2	22	-1	-1	26
1	0.0012330456226880395	TGTCAACAGAGTTACAATACCCCTCCCACTTTC	CQQSYNTPPTF	IGKV1D-39	.	IGKJ4	25	-1	-1	26
1	0.0012330456226880395	TGTCAACAGAGTCACAGATCACCCTACACTTTT	CQQSHRSPYTF	IGKV1-39	.	IGKJ2	16	-1	-1	24
1	0.0012330456226880395	TGTCAACAGAGTGCCACTTTACCATTCAGTTTC	CQQSATLPFSF	IGKV1-39	.	IGKJ4	11	-1	-1	25
1	0.0012330456226880395	TGTCAACAATATTATTCTTATCCTCACACCTTC	CQQYYSYPHTF	IGKV1-27	.	IGKJ1	5	-1	-1	30
1	0.0012330456226880395	TGTCAACAATATTATAGTCTTCCCCTCACTTTT	CQQYYSLPLTF	IGKV4-1	.	IGKJ4	17	-1	-1	24
1	0.0012330456226880395	TGTCAACAATATGGTAGCGCTCCTCGGACGTTC	CQQYGSAPRTF	IGKV3D-20	.	IGKJ1	24	-1	-1	25
1	0.0012330456226880395	TGTCAACAATATGGTAGCGCCCCCCGGACGTTC	CQQYGSAPRTF	IGKV3-20	.	IGKJ1	17	-1	-1	25
1	0.0012330456226880395	TGTCAACAATATGAGGCTCTCCCTCTCACTTTC	CQQYEALPLTF	IGKV1D-33	.	IGKJ4	24	-1	-1	24
1	0.0012330456226880395	TGTCAACAATATAAGAGTGTCCCGATCACCTTC	CQQYKSVPITF	IGKV1-27	.	IGKJ5	22	-1	-1	22
1	0.0012330456226880395	TGTCAACAACTTAATAGTTACCCTCGGACGTTC	CQQLNSYPRTF	IGKV1D-13	.	IGKJ1	24	-1	-1	25
1	0.0012330456226880395	TGTCAACAACTTAAAACTTATCCGATCACGTTC	CQQLKTYPITF	IGKV1-27	.	IGKJ5	5	-1	-1	22
1	0.0012330456226880395	TGTCAACAACGTTCCAACTGGCCTCGAACCTTC	CQQRSNWPRTF	IGKV3-11	.	IGKJ3	23	-1	-1	30
1	0.0012330456226880395	TGTCAACAACATAACAGTTCTCCGTACACATTT	CQQHNSSPYTF	IGKV1-12	.	IGKJ2	18	-1	-1	23
1	0.0012330456226880395	TGTCAACAAACTTCCGGCTCCCCGTGGACGTTC	CQQTSGSPWTF	IGKV1-33	.	IGKJ1	7	-1	-1	18
1	0.0012330456226880395	TGTCAAGAATATAACAGTGCCCCCTGGACTTTC	CQEYNSAPWTF	IGKV1-27	.	IGKJ1	22	-1	-1	24
1	0.0012330456226880395	TGTCAAAACTATAACAGATCTCCTCTCACCTTC	CQNYNRSPLTF	IGKV1-27	.	IGKJ4	16	-1	-1	24
1	0.0012330456226880395	TGTCAAAACTATAAGAGAGCCCCATTCACTTTC	CQNYKRAPFTF	IGKV1-27	.	IGKJ3	22	-1	-1	23
1	0.0012330456226880395	TGTCAAAAGTATAGCAGTGCCCCGTGGACGTTC	CQKYSSAPWTF	IGKV1-27	.	IGKJ1	22	-1	-1	22
1	0.0012330456226880395	TGTCAAAAGTATAACAGTGCCCCTCAGACGTTC	CQKYNSAPQTF	IGKV1-27	.	IGKJ1	23	-1	-1	26
1	0.0012330456226880395	TGCCTGCAACAGACACAGTGGCCGTGGACGTTC	CLQQTQWPWTF	IGKV2-30	.	IGKJ1	22	-1	-1	22
1	0.0012330456226880395	TGCCTGCAAGGCACACACCTTCCGATCACTTTC	CLQGTHLPITF	IGKV2-30	.	IGKJ4	17	-1	-1	25
1	0.0012330456226880395	TGCCAACAGTATCATAGTTATCCCTACAGTTTT	CQQYHSYPYSF	IGKV1-5	.	IGKJ2	20	-1	-1	24
1	0.0012330456226880395	TGCCAACAGTATCAAAGTTATCCGTACACTTTT	CQQYQSYPYTF	IGKV1-5	.	IGKJ2	20	-1	-1	23
1	0.0012330456226880395	TGCCAACAGTATAGTCGTTATCCGATCACCTTC	CQQYSRYPITF	IGKV1-16	.	IGKJ5	19	-1	-1	22
1	0.0012330456226880395	TGCCAACAGTATAGTAGTTATGGGTACACTTTT	CQQYSSYGYTF	IGKV1-5	.	IGKJ2	20	-1	-1	23
1	0.0012330456226880395	TGCCAACAGTATAATAGTTATTCGTGGACGTTC	CQQYNSYSWTF	IGKV1-5	.	IGKJ1	22	-1	-1	22
1	0.0012330456226880395	TGCCAACAGTATAATAATTATCCTCTCACTTTC	CQQYNNYPLTF	IGKV1D-16	.	IGKJ4	24	-1	-1	24
1	0.0012330456226880395	TGCCAACAGTATAACAGTTATGTCATCACCTTC	CQQYNSYVITF	IGKV1-16	.	IGKJ5	19	-1	-1	24
1	0.0012330456226880395	TGCCAACAATATGAAAGTTACCCTCGGGCGTTC	CQQYESYPRAF	IGKV1D-16	.	IGKJ1	24	-1	-1	28
1	0.0012330456226880395	TGCCAACAATACAGTATTTATCCGTGGACTTTC	CQQYSIYPWTF	IGKV1-5	.	IGKJ1	20	-1	-1	22
1	0.0012330456226880395	TGCCAAGAGCATAACAGTTATCTGTATTCTTTT	CQEHNSYLYSF	IGKV1-5	.	IGKJ2	20	-1	-1	28
1	0.0012330456226880395	TGCCAAAAATATGACATTTCACCCTGGACGTTC	CQKYDISPWTF	IGKV1-27	.	IGKJ1	15	-1	-1	24
1	0.0012330456226880395	TGCGCGCAAAGTACACAATTTCCGTACACTTTT	CAQSTQFPYTF	IGKV2D-24	.	IGKJ2	22	-1	-1	23
1	0.0012330456226880395	TGCATTCAGGCTACACAGTGGCCATTCACTTTC	CIQATQWPFTF	IGKV2-30	.	IGKJ3	22	-1	-1	23
1	0.0012330456226880395	TGCATGCACGCTCTACAAACTCCTGTCACCTTC	CMHALQTPVTF	IGKV2-28	.	IGKJ5	23	-1	-1	25
1	0.0012330456226880395	TGCATGCAATCTCTACAAACTCCTTACACTTTT	CMQSLQTPYTF	IGKV2-28	.	IGKJ2	23	-1	-1	24
1	0.0012330456226880395	TGCATGCAACCTCTACAAATTCCTCTGACTTTT	CMQPLQIPLTF	IGKV2D-28	.	IGKJ2	24	-1	-1	27
1	0.0012330456226880395	TGCATGCAACATACACTCTGGCCGCTCACTTTC	CMQHTLWPLTF	IGKV2-30	.	IGKJ4	22	-1	-1	22
1	0.0012330456226880395	TGCATGCAAGCTCTACAAATTCCATTCACTTTC	CMQALQIPFTF	IGKV2-28	.	IGKJ3	22	-1	-1	23
1	0.0012330456226880395	TGCATGCAAGCTCTACAAACTCCTTTCACTTTC	CMQALQTPFTF	IGKV2-28	.	IGKJ3	23	-1	-1	24
1	0.0012330456226880395	TGCATGCAAGCTCTACAAAGCCCCAGGACGTTC	CMQALQSPRTF	IGKV2-28	.	IGKJ1	18	-1	-1	25
1	0.0012330456226880395	TGCATGCAAGCTCGACAAACTCCTCTCACTTTC	CMQARQTPLTF	IGKV2D-28	.	IGKJ4	24	-1	-1	24
1	0.0012330456226880395	TGCATGCAAGGTCTAGACCTTCCGGCCACTTTC	CMQGLDLPATF	IGKV2D-29	.	IGKJ4	22	-1	-1	26
1	0.0012330456226880395	TGCATGCAAGGTGTGCACCTTCCGTGGACGTTC	CMQGVHLPWTF	IGKV2-30	.	IGKJ1	11	-1	-1	22
1	0.0012330456226880395	TGCATGCAAGGTGTACACCTTCCGCCCTCTTTC	CMQGVHLPPSF	IGKV2-29	.	IGKJ4	22	-1	-1	28
1	0.0012330456226880395	TGCATGCAAGGTATACACCTCTCGCTCACTTTC	CMQGIHLSLTF	IGKV2-29	.	IGKJ4	19	-1	-1	22
1	0.0012330456226880395	TGCATGCAAGGTATACACCTCCCGCTCACTTTC	CMQGIHLPLTF	IGKV2-29	.	IGKJ4	19	-1	-1	22
1	0.0012330456226880395	TGCATGCAAGGCACACACTGGCCGTGGACGTTC	CMQGTHWPWTF	IGKV2-30	.	IGKJ1	22	-1	-1	22
1	0.0012330456226880395	TGCATGCAAACTACACTCTGGCCGCTCACTTTC	CMQTTLWPLTF	IGKV2-30	.	IGKJ4	22	-1	-1	22
1	0.0012330456226880395	TGCATGCAAAGTCTACATCTTCCTCTCACTTTC	CMQSLHLPLTF	IGKV2D-29	.	IGKJ4	24	-1	-1	24
1	0.0012330456226880395	TGCATGGAAGTTCTACAAGCTCCGTTCACTTTT	CMEVLQAPFTF	IGKV2-28	.	IGKJ2	22	-1	-1	26
1	0.0012330456226880395	TGCACGCAAGCTACACACTCTCCTCACACTTTT	CTQATHSPHTF	IGKV2D-24	.	IGKJ2	25	-1	-1	25
1	0.0012330456226880395	TGCACGCAAGGTACAGATCTTCCTCTCACTTTT	CTQGTDLPLTF	IGKV2D-24	.	IGKJ2	24	-1	-1	26
1	0.0012330456226880395	TGTCATCAGAGTTACAGTGGCCACACTTTT	CHQSYSGHTF	IGKV1-39	.	IGKJ2	17	-1	-1	22
1	0.0012330456226880395	TGTCACCAGCGTACCTACGAAGGCACTTTC	CHQRTYEGTF	IGKV3-11	.	IGKJ4	12	-1	-1	23
1	0.0012330456226880395	TGTCAGCAGTATTATAATTGGTGGACGTTC	CQQYYNWWTF	IGKV3-15	.	IGKJ1	20	-1	-1	20
1	0.0012330456226880395	TGTCAGCAGTATGGTAGCTCCCTCACTTTC	CQQYGSSLTF	IGKV3-20	.	IGKJ4	19	-1	-1	21
1	0.0012330456226880395	TGTCAGCAGTATGGTAGCTCACCTTCCTTT	CQQYGSSPSF	IGKV3-20	.	IGKJ2	23	-1	-1	27
1	0.0012330456226880395	TGTCAGCAGTATGGTAGCTCACCCACTTTC	CQQYGSSPTF	IGKV3-20	.	IGKJ4	22	-1	-1	23
1	0.0012330456226880395	TGTCAGCAGTATGGTAACTCCCTCACTTTT	CQQYGNSLTF	IGKV3-20	.	IGKJ4	19	-1	-1	21
1	0.0012330456226880395	TGTCAGCAGTATAATGACTGGGTCACTTTC	CQQYNDWVTF	IGKV3-15	.	IGKJ4	20	-1	-1	22
1	0.0012330456226880395	TGTCAGCAGCGTTATGACTGGCGGTCCTTC	CQQRYDWRSF	IGKV4-1	.	IGKJ5	7	-1	-1	25
1	0.0012330456226880395	TGTCAGCAGCGTAGCGACTGGGTTACGTTC	CQQRSDWVTF	IGKV3-11	.	IGKJ5	20	-1	-1	27
1	0.0012330456226880395	TGTCAGCAGCGTAGCAACTGGTACACTTTT	CQQRSNWYTF	IGKV3-11	.	IGKJ2	20	-1	-1	20
1	0.0012330456226880395	TGTCAGCAATATCATAATTCGTGGACGTTC	CQQYHNSWTF	IGKV4-1	.	IGKJ1	15	-1	-1	19
1	0.0012330456226880395	TGTCAGCAATATGATGATCTCAGGACTTTT	CQQYDDLRTF	IGKV1-33	.	IGKJ2	20	-1	-1	24
1	0.0012330456226880395	TGTCAGCAATATGATGATCTCAGGACTTTT	CQQYDDLRTF	IGKV1D-43	.	IGKJ3	11	-1	-1	24
1	0.0012330456226880395	TGTCAGCAATATGATAACTCGTACACTTTT	CQQYDNSYTF	IGKV3-20	.	IGKJ2	19	-1	-1	20
1	0.0012330456226880395	TGTCAACAGTATAATGGTTTGTGGACGTTC	CQQYNGLWTF	IGKV1-5	.	IGKJ1	18	-1	-1	20
1	0.0012330456226880395	TGTCAACAGAGTTATAGTACCCCGACTTTT	CQQSYSTPTF	IGKV1-39	.	IGKJ2	22	-1	-1	24
1	0.0012330456226880395	TGTCAACAGAGTTACAGTTCCCTCACTTTC	CQQSYSSLTF	IGKV1-39	.	IGKJ3	21	-1	-1	22
1	0.0012330456226880395	TGTCAACAGAGTTACAGTGCGTGGACGTTC	CQQSYSAWTF	IGKV1-39	.	IGKJ1	17	-1	-1	19
1	0.0012330456226880395	TGCCATCACTATGATAGTTTGTACACTTTT	CHHYDSLYTF	IGKV1-5	.	IGKJ2	18	-1	-1	19
1	0.0012330456226880395	TGCCAACAGTCTTATAATTTGTGGACCTTC	CQQSYNLWTF	IGKV1-5	.	IGKJ1	9	-1	-1	20
1	0.0012330456226880395	TGCCAACAGTATAATTACCTGTGGACGTTC	CQQYNYLWTF	IGKV1-5	.	IGKJ1	14	-1	-1	20
1	0.0012330456226880395	TGCATGCAATCTACTCACTGGCCAACGTTC	CMQSTHWPTF	IGKV2-30	.	IGKJ1	22	-1	-1	24
1	0.0012330456226880395	TGCATGCAACGCACACACTGGCTCACTTTC	CMQRTHWLTF	IGKV2-30	.	IGKJ4	21	-1	-1	20
1	0.0012330456226880395	TGCATGCAAGGTCTACTCCCGTACACTTTT	CMQGLLPYTF	IGKV2-28	.	IGKJ2	15	-1	-1	20
1	0.0012330456226880395	TGCATGCAAGGTCTACAACAGGGGACCTTC	CMQGLQQGTF	IGKV2-29	.	IGKJ3	16	-1	-1	27
1	0.0012330456226880395	TGCATGCAAAATATACAGTTTCCGACCTTC	CMQNIQFPTF	IGKV2D-29	.	IGKJ5	22	-1	-1	24
1	0.0012330456226880395	TGCATACAAGGTAGAAACGTTCACACATTC	CIQGRNVHTF	IGKV2-29	.	IGKJ1	12	-1	-1	27
1	0.0012330456226880395	TGCATGGAATCTCTACGGACTTTT	CMESLRTF	IGKV2-28	.	IGKJ2	15	-1	-1	18
1	0.0012330456226880395	TGTCAACAGAGCGAGGCTTTC	CQQSEAF	IGKV1-39	.	IGKJ3	10	-1	-1	16
1	0.0012330456226880395	TGCATGCAAGGGTGGACGTTC	CMQGWTF	IGKV2-30	.	IGKJ1	10	-1	-1	11
