# Supplementary material for: Biomarkers and Immune Repertoire Metrics Identified by Peripheral Blood Transcriptomic Sequencing Reveal the Pathogenesis of COVID-19
Source: Front Immunol. 2021 Aug 24;12:677025. doi: 10.3389/fimmu.2021.677025 (PMC8421539; doi:10.3389/fimmu.2021.677025)
Supplement: Supplementary file 1 [file DataSheet_1.zip › TCR_BCR/IGK/convert.20S039660A.clonotypes.IGK.txt]

count	freq	cdr3nt	cdr3aa	v	d	j	VEnd	DStart	DEnd	JStart
103	0.03310832529733205	TGTCAGCAGTTTGGTATCCCAGGTACTTTT	CQQFGIPGTF	IGKV3-20	.	IGKJ2	15	-1	-1	24
85	0.0273224043715847	TGTCAGCACTATGGTAGTTCATCTCTTACGTGGACGTTC	CQHYGSSSLTWTF	IGKV3D-20	.	IGKJ1	24	-1	-1	27
79	0.02539376406300225	TGTCAGCAGTATAATAATAGGCCCTGGGCGTTC	CQQYNNRPWAF	IGKV3-15	.	IGKJ1	16	-1	-1	24
59	0.018964963034394086	TGTCAACAGAGTTATATTAGTTCGACTTTC	CQQSYISSTF	IGKV1-39	.	IGKJ3	13	-1	-1	24
57	0.01832208293153327	TGTCAGCAGCGTAACAACTGGCCCCGCAACACTTTT	CQQRNNWPRNTF	IGKV3-11	.	IGKJ2	22	-1	-1	28
43	0.013821922211507553	TGTCAACAGAGTTTCAGTACGTTCACTTTC	CQQSFSTFTF	IGKV1-39	.	IGKJ3	19	-1	-1	21
36	0.011571841851494697	TGTCAGCAATATAATACGTGGCCCTGGGCATTC	CQQYNTWPWAF	IGKV3-15	.	IGKJ1	22	-1	-1	30
33	0.010607521697203472	TGTCAGCAGTATGGTAGCTCCCGAGCGCTCACTTTC	CQQYGSSRALTF	IGKV3-20	.	IGKJ4	19	-1	-1	22
31	0.009964641594342655	TGTCAGCAGTATGGTGACTCACCGATCACCTTC	CQQYGDSPITF	IGKV3-20	.	IGKJ5	22	-1	-1	22
29	0.00932176149148184	TGTCAGCAGTACGGTGCCGTTCCGTGGACGTTC	CQQYGAVPWTF	IGKV3-20	.	IGKJ1	14	-1	-1	22
25	0.008036001285760206	TGTCAGCAGTATGGTAGTTCATCTCTTACGTGGACGTTC	CQQYGSSSLTWTF	IGKV3D-20	.	IGKJ1	24	-1	-1	27
25	0.008036001285760206	TGCATGCAAGGTACACACTGGCCCCTCACTTTC	CMQGTHWPLTF	IGKV2-30	.	IGKJ4	22	-1	-1	24
22	0.007071681131468981	TGTCAGCACTATTATAGTCCTCCTCCGTACACTTTT	CQHYYSPPPYTF	IGKV4-1	.	IGKJ2	23	-1	-1	26
22	0.007071681131468981	TGTCAGCAGTATAATAACTGGCCTCGAACGTTC	CQQYNNWPRTF	IGKV3-15	.	IGKJ1	23	-1	-1	27
22	0.007071681131468981	TGTCAGCAATATGGTGCCGTTCCGTGGACGTTC	CQQYGAVPWTF	IGKV3-20	.	IGKJ1	14	-1	-1	22
22	0.007071681131468981	TGTCAGCAGTATGGTATCCCAGGTGCTTTT	CQQYGIPGAF	IGKV3-20	.	IGKJ2	15	-1	-1	25
21	0.006750241080038573	TGTCAGCAATATTATAGTCCTCCTTTCACTTTT	CQQYYSPPFTF	IGKV4-1	.	IGKJ2	23	-1	-1	26
21	0.006750241080038573	TGTCAACAGAGTTACAGTACCCCGTACACTTTT	CQQSYSTPYTF	IGKV1-39	.	IGKJ2	22	-1	-1	23
21	0.006750241080038573	TGTCAACAGAGTTACAGTACGTTCACTTTC	CQQSYSTFTF	IGKV1-39	.	IGKJ3	19	-1	-1	21
20	0.006428801028608165	TGTCAGCAGTATGGTAGGTCATCATTCACTTTC	CQQYGRSSFTF	IGKV3-20	.	IGKJ3	20	-1	-1	23
19	0.006107360977177756	TGTCAACATTATTATAGTCCTCCTCCGTGGACGTTC	CQHYYSPPPWTF	IGKV4-1	.	IGKJ1	23	-1	-1	25
19	0.006107360977177756	TGTCAGCAATATAATAATAGGCCCTGGGCGTTC	CQQYNNRPWAF	IGKV3-15	.	IGKJ1	16	-1	-1	24
18	0.0057859209257473485	TGTCAGCAATATGATTACTCGCCTCCTACGTACACTTTT	CQQYDYSPPTYTF	IGKV3D-20	.	IGKJ2	25	-1	-1	29
17	0.00546448087431694	TGTCAGCAGTATGGTGGCTCACCTCAGTACTCTTTT	CQQYGGSPQYSF	IGKV3D-20	.	IGKJ2	24	-1	-1	26
17	0.00546448087431694	TGTCAGCAGCGTAGCGACTGGCCTCTCACTTTT	CQQRSDWPLTF	IGKV3-11	.	IGKJ4	23	-1	-1	24
16	0.005143040822886531	TGTCAGCAGTATAGTGTGTGGCCTCACACGTTC	CQQYSVWPHTF	IGKV3-15	.	IGKJ1	12	-1	-1	27
16	0.005143040822886531	TGTCAGCAGTATAATAGGTGGCCCTGGGCGTTC	CQQYNRWPWAF	IGKV3-15	.	IGKJ1	22	-1	-1	24
16	0.005143040822886531	TGTCAACAGTATTATGGAACTCCCCGAACTTTT	CQQYYGTPRTF	IGKV4-1	.	IGKJ2	22	-1	-1	27
15	0.0048216007714561235	TGTCAGCAATATGGTTACTCGCCTCCTACGTACACTTTT	CQQYGYSPPTYTF	IGKV3D-20	.	IGKJ2	25	-1	-1	29
15	0.0048216007714561235	TGTCAACAGAGTCACACTAACCCTCGGACGTTC	CQQSHTNPRTF	IGKV1D-39	.	IGKJ1	24	-1	-1	25
15	0.0048216007714561235	TGTCAGCAGTATGGTAGCTCATCCACCTTC	CQQYGSSSTF	IGKV3-20	.	IGKJ5	20	-1	-1	23
14	0.004500160720025715	TGTCAGCAGTGTTATGGTTATCCTCGTACTTTC	CQQCYGYPRTF	IGKV1-8	.	IGKJ3	23	-1	-1	27
14	0.004500160720025715	TGTCAACAATATTACAGTGCTCCGCTCACTTTC	CQQYYSAPLTF	IGKV4-1	.	IGKJ4	22	-1	-1	22
14	0.004500160720025715	TGTCAACAGAGTTACAGTACCTTCACTTTC	CQQSYSTFTF	IGKV1-39	.	IGKJ3	20	-1	-1	21
13	0.004178720668595307	TGTCAGCAGTATAGTAATCGGCCCTGGGCGTTC	CQQYSNRPWAF	IGKV3-15	.	IGKJ1	16	-1	-1	24
13	0.004178720668595307	TGTCAGCAGTATAATAGTAGGCCCTGGGCGTTC	CQQYNSRPWAF	IGKV3-15	.	IGKJ1	15	-1	-1	24
13	0.004178720668595307	TGTCAGCAATATTATGGTTCTCCGCTCTCTTTC	CQQYYGSPLSF	IGKV4-1	.	IGKJ4	22	-1	-1	22
13	0.004178720668595307	TGTCAACAAAATTATGTTGCGCCGTGGACGTTC	CQQNYVAPWTF	IGKV1-39	.	IGKJ1	7	-1	-1	22
13	0.004178720668595307	TGTCAGCAGTATGGTATCCCAGGTACTTTT	CQQYGIPGTF	IGKV3-20	.	IGKJ2	15	-1	-1	24
12	0.003857280617164899	TGTCAGCACTATGGAAGTTCATCTCTTACGTGGACGTTC	CQHYGSSSLTWTF	IGKV3D-20	.	IGKJ1	24	-1	-1	27
12	0.003857280617164899	TGTCAACAGTATGATAATCTGCCTGCAACCTTC	CQQYDNLPATF	IGKV1-33	.	IGKJ5	23	-1	-1	27
12	0.003857280617164899	TGTCAACAATATGATGATCTCCCCCGAACTTTT	CQQYDDLPRTF	IGKV1-33	.	IGKJ2	22	-1	-1	27
12	0.003857280617164899	TGTCACCAATATGGTATCCCAGGTCCTTTT	CHQYGIPGPF	IGKV3-20	.	IGKJ2	15	-1	-1	25
11	0.0035358405657344907	TGTCAGCAGTATAGTAATAGGCCCTGGGCGTTC	CQQYSNRPWAF	IGKV3-15	.	IGKJ1	16	-1	-1	24
11	0.0035358405657344907	TGTCAGCAGTATAATAAGTGGCCCTGGGCGTTC	CQQYNKWPWAF	IGKV3-15	.	IGKJ1	22	-1	-1	24
11	0.0035358405657344907	TGTCAGCAGCGTGACAGCTGCCCGCTCACTTTC	CQQRDSCPLTF	IGKV3-11	.	IGKJ4	11	-1	-1	22
11	0.0035358405657344907	TGTCAACAGTATGATAATCTCCCGTACACTTTT	CQQYDNLPYTF	IGKV1-33	.	IGKJ2	22	-1	-1	23
11	0.0035358405657344907	TGTCAACAGAGTTACAGTACCCCCTACACTTTT	CQQSYSTPYTF	IGKV1-39	.	IGKJ2	22	-1	-1	24
11	0.0035358405657344907	TGTCAACAATATGATGATCTCCCTCGAACTTTT	CQQYDDLPRTF	IGKV1D-33	.	IGKJ2	24	-1	-1	27
10	0.0032144005143040825	TGTCAGCAGTATGGTAGCTCACCTCCGTGGACGTTC	CQQYGSSPPWTF	IGKV3D-20	.	IGKJ1	26	-1	-1	25
10	0.0032144005143040825	TGTCAGCAGTATGGTGCCGTTCCGTGGACGTTC	CQQYGAVPWTF	IGKV3-20	.	IGKJ1	14	-1	-1	22
10	0.0032144005143040825	TGTCAACAGTATGAAGGTCTCCCGTACACCTTT	CQQYEGLPYTF	IGKV1-33	.	IGKJ2	13	-1	-1	23
10	0.0032144005143040825	TGTCAAAAGTATAATGGTGGGCCCCTCACTTTC	CQKYNGGPLTF	IGKV1-27	.	IGKJ3	13	-1	-1	25
9	0.0028929604628736743	TGTCAGCAGCGTGACAACTGGCCTGAGTTCACTTTT	CQQRDNWPEFTF	IGKV3-11	.	IGKJ2	23	-1	-1	29
9	0.0028929604628736743	TGTCAGCAGCGTAACAACTGGCCCCGCAACAGTTTT	CQQRNNWPRNSF	IGKV3-11	.	IGKJ2	22	-1	-1	28
9	0.0028929604628736743	TGTCAGCACTATACTAGCCTTCCTCTCACTTTC	CQHYTSLPLTF	IGKV3-15	.	IGKJ4	12	-1	-1	24
9	0.0028929604628736743	TGTCAGCAGTATGGTAGCTCACCGTACACTTTT	CQQYGSSPYTF	IGKV3-20	.	IGKJ2	22	-1	-1	23
9	0.0028929604628736743	TGTCAGCAATATTCTAGTGCTCCTTGGACGTTC	CQQYSSAPWTF	IGKV4-1	.	IGKJ1	27	-1	-1	24
9	0.0028929604628736743	TGTCAGCAATATTATAATTCTCCCGTCACCTTC	CQQYYNSPVTF	IGKV4-1	.	IGKJ5	22	-1	-1	25
9	0.0028929604628736743	TGTCAACACTACAAGACTTATCCGTACACGTTC	CQHYKTYPYTF	IGKV1-5	.	IGKJ1	20	-1	-1	27
9	0.0028929604628736743	TGCATGCAAGGTACACACTGGCCTCTCACTTTC	CMQGTHWPLTF	IGKV2D-30	.	IGKJ4	24	-1	-1	24
9	0.0028929604628736743	TGCCAACAGTATAATACTCATTTC	CQQYNTHF	IGKV1-5	.	IGKJ4	15	-1	-1	20
8	0.0025715204114432656	TGTCAGCAGCGTAGCAACTGGCCTCAGATCACCTTC	CQQRSNWPQITF	IGKV3-11	.	IGKJ5	23	-1	-1	26
8	0.0025715204114432656	TGTCAACAACGTGACAATTGGCCCCGCAACTCTTTT	CQQRDNWPRNSF	IGKV3-11	.	IGKJ2	22	-1	-1	31
8	0.0025715204114432656	TGTCAACAACGTGACAACTGGCCCCGCAACTCTTTT	CQQRDNWPRNSF	IGKV3-11	.	IGKJ2	22	-1	-1	31
8	0.0025715204114432656	TGTCAACAAAATTACATAACGCCTCCCATCACCTTC	CQQNYITPPITF	IGKV1D-39	.	IGKJ5	25	-1	-1	27
8	0.0025715204114432656	TGTCTACAAGATTACAAATTTCCGTGGACGTTC	CLQDYKFPWTF	IGKV1-6	.	IGKJ1	16	-1	-1	22
8	0.0025715204114432656	TGTCAGCATTATTTTAACTCGGGGGTCACTTTC	CQHYFNSGVTF	IGKV4-1	.	IGKJ3	12	-1	-1	25
8	0.0025715204114432656	TGTCAGCATTATAACATCCTCCCTCTCACTTTC	CQHYNILPLTF	IGKV3-15	.	IGKJ4	13	-1	-1	24
7	0.0022500803600128574	TGTCAGCAATATCATTACTCGCCTCCTACGTACACTTTT	CQQYHYSPPTYTF	IGKV3-20	.	IGKJ2	11	-1	-1	29
7	0.0022500803600128574	TGTCAGCAATATGATTACTCGCCGCCTACCTACAGTTTT	CQQYDYSPPTYSF	IGKV3-20	.	IGKJ2	12	-1	-1	30
7	0.0022500803600128574	TGTCAACAGAGTTCCGTTATGCGTGGGCTCACTTTC	CQQSSVMRGLTF	IGKV1-39	.	IGKJ4	12	-1	-1	26
7	0.0022500803600128574	TGTCATCAGTATGATAGTCTCCCTCGTACTTTT	CHQYDSLPRTF	IGKV1D-33	.	IGKJ2	24	-1	-1	27
7	0.0022500803600128574	TGTCAGCAGTATTATAACTGGCCCTGGGCGTTC	CQQYYNWPWAF	IGKV3-15	.	IGKJ1	22	-1	-1	24
7	0.0022500803600128574	TGTCAGCAGTATGGTAGCTCACCTCTCACTTTC	CQQYGSSPLTF	IGKV3D-20	.	IGKJ4	24	-1	-1	24
7	0.0022500803600128574	TGTCAGCAGTATGATAGTAGGCCCTGGGCGTTC	CQQYDSRPWAF	IGKV3-15	.	IGKJ1	15	-1	-1	24
7	0.0022500803600128574	TGTCAGCAGTATAATACGTGGCCTCGGACTTTT	CQQYNTWPRTF	IGKV3-15	.	IGKJ2	23	-1	-1	27
7	0.0022500803600128574	TGTCAGCAGTATAATAACTGGCCCTGGGCGTTC	CQQYNNWPWAF	IGKV3-15	.	IGKJ1	22	-1	-1	24
7	0.0022500803600128574	TGTCAACAGTATGGTGCCTCACCGTGGACGTTC	CQQYGASPWTF	IGKV3-20	.	IGKJ1	22	-1	-1	22
7	0.0022500803600128574	TGTCAACAGAGTCACAGTAACCCTCGGACGTTC	CQQSHSNPRTF	IGKV1D-39	.	IGKJ1	24	-1	-1	25
7	0.0022500803600128574	TGTCAACAATATTATAGTACTCCACTCACCTTC	CQQYYSTPLTF	IGKV4-1	.	IGKJ4	22	-1	-1	24
7	0.0022500803600128574	TGTCAAAAGTATGACAGAATACCCCGGACGTTC	CQKYDRIPRTF	IGKV1-27	.	IGKJ1	16	-1	-1	25
7	0.0022500803600128574	TGCTTGCAAGCTACACACTGGCCTCTCACTTTC	CLQATHWPLTF	IGKV2D-30	.	IGKJ4	24	-1	-1	24
6	0.0019286403085824494	TGTCACCAATATCATAACTGGCTTCTCACCTTC	CHQYHNWLLTF	IGKV3-15	.	IGKJ5	21	-1	-1	25
6	0.0019286403085824494	TGTCAGCAGTATAATAATAGGCCCTGGACGTTC	CQQYNNRPWTF	IGKV3-15	.	IGKJ1	16	-1	-1	24
6	0.0019286403085824494	TGTCAGCAGTATAATAACTGGCCTCGGACGTTC	CQQYNNWPRTF	IGKV3-15	.	IGKJ1	23	-1	-1	25
6	0.0019286403085824494	TGTCAGCAATCCTATACACATCCGATCACCTTC	CQQSYTHPITF	IGKV4-1	.	IGKJ5	9	-1	-1	22
6	0.0019286403085824494	TGTCAGCAATATTATGCTACTCCGCTCACTTTC	CQQYYATPLTF	IGKV4-1	.	IGKJ4	22	-1	-1	22
6	0.0019286403085824494	TGTCAGCAATATTATAGTACTCCTCGGACGTTC	CQQYYSTPRTF	IGKV4-1	.	IGKJ1	27	-1	-1	25
6	0.0019286403085824494	TGTCAGCAATATCATAGTATTCCGTTCACTTTT	CQQYHSIPFTF	IGKV4-1	.	IGKJ2	22	-1	-1	26
6	0.0019286403085824494	TGTCAGCAATATAAGACCTGGCCGATCACCTTC	CQQYKTWPITF	IGKV3-15	.	IGKJ5	22	-1	-1	22
6	0.0019286403085824494	TGTCAACACTATGGTGACTCACCAATCGCCTTC	CQHYGDSPIAF	IGKV3-20	.	IGKJ5	22	-1	-1	24
6	0.0019286403085824494	TGTCAACAGAATTACAATGCTCCGTGGACGTTC	CQQNYNAPWTF	IGKV1-39	.	IGKJ1	15	-1	-1	22
6	0.0019286403085824494	TGCCTGCAAGCAACACACTGGCCGCTCACTTTC	CLQATHWPLTF	IGKV2-30	.	IGKJ4	22	-1	-1	22
6	0.0019286403085824494	TGCATGCAAGGTACACACTGGCGGACGTTC	CMQGTHWRTF	IGKV2-30	.	IGKJ1	21	-1	-1	22
5	0.0016072002571520412	TGTCAGCATTATGATAGTTCACCTCCCATGTACACTTTT	CQHYDSSPPMYTF	IGKV3D-20	.	IGKJ2	25	-1	-1	26
5	0.0016072002571520412	TGTCAACAGTTTAATAGTTACCCTCATATGTACACTTTT	CQQFNSYPHMYTF	IGKV1D-13	.	IGKJ2	26	-1	-1	27
5	0.0016072002571520412	TGTCAGCATTATGATACCTCACCCTCGTGGACGTTC	CQHYDTSPSWTF	IGKV3-20	.	IGKJ1	22	-1	-1	25
5	0.0016072002571520412	TGTCAGCAGTATGGTGGCTCACCTGGTTACACTTTT	CQQYGGSPGYTF	IGKV3-20	.	IGKJ2	23	-1	-1	27
5	0.0016072002571520412	TGTCAGCAACGTGACAACTGGCCCCGCAACTCTTTT	CQQRDNWPRNSF	IGKV3-11	.	IGKJ2	22	-1	-1	31
5	0.0016072002571520412	TGTCAACAGAATTACATTACCCCTCCCATCACCTTC	CQQNYITPPITF	IGKV1D-39	.	IGKJ5	25	-1	-1	27
5	0.0016072002571520412	TGTCAACAACATAGCAACTGGCCCCGCAACACTTTT	CQQHSNWPRNTF	IGKV3-11	.	IGKJ2	22	-1	-1	28
5	0.0016072002571520412	TGTCAGCGGCGGACCAGCTGGCAGATCACCTTC	CQRRTSWQITF	IGKV3D-11	.	IGKJ5	22	-1	-1	23
5	0.0016072002571520412	TGTCAGCAATATAATGACTGGCCTCGGACTTTT	CQQYNDWPRTF	IGKV3-15	.	IGKJ2	23	-1	-1	27
5	0.0016072002571520412	TGTCAGCAATACTATGGCTCTCCTTTCACTTTC	CQQYYGSPFTF	IGKV4-1	.	IGKJ4	14	-1	-1	25
5	0.0016072002571520412	TGTCAGCAATACTACAGTGCTCCGCTCACTTTC	CQQYYSAPLTF	IGKV4-1	.	IGKJ4	22	-1	-1	22
5	0.0016072002571520412	TGTCAACACTATGATCGTCTCCCGCTCACTTTC	CQHYDRLPLTF	IGKV1-33	.	IGKJ4	22	-1	-1	22
5	0.0016072002571520412	TGTCAACAGACTTATATTACCCCTCACACTTTC	CQQTYITPHTF	IGKV1D-39	.	IGKJ1	24	-1	-1	30
5	0.0016072002571520412	TGTCAACAGACTTATAGTATCCCGTACTCTTTT	CQQTYSIPYSF	IGKV1-39	.	IGKJ2	22	-1	-1	23
5	0.0016072002571520412	TGTCAACAGAGTTACACTACCCCGTACACTTTT	CQQSYTTPYTF	IGKV1-39	.	IGKJ2	22	-1	-1	23
5	0.0016072002571520412	TGTCAACAATATGAAAGTCTCACGTGGACTTTC	CQQYESLTWTF	IGKV1-5	.	IGKJ1	11	-1	-1	20
5	0.0016072002571520412	TGTCAAAAGTATGACCGAATTCCCCGGACGTTC	CQKYDRIPRTF	IGKV1-27	.	IGKJ1	11	-1	-1	25
5	0.0016072002571520412	TGTCAAAAGTATAACGGTGGCCCCCTCACATTC	CQKYNGGPLTF	IGKV1-27	.	IGKJ3	22	-1	-1	25
5	0.0016072002571520412	TGCCAACAGTATGATAGTTACCCTCCCACTTTC	CQQYDSYPPTF	IGKV1D-16	.	IGKJ4	25	-1	-1	26
5	0.0016072002571520412	TGCCAACAGTATGAAAGTCTCACGTGGACATTC	CQQYESLTWTF	IGKV1-5	.	IGKJ1	11	-1	-1	20
5	0.0016072002571520412	TGCCAACAGTATAATGTTTATTCGAAGATGTTC	CQQYNVYSKMF	IGKV1-5	.	IGKJ1	22	-1	-1	29
5	0.0016072002571520412	TGTCACCAGTATGGTATCCCAGGTACTTTT	CHQYGIPGTF	IGKV3-20	.	IGKJ2	15	-1	-1	24
5	0.0016072002571520412	TGTCAGCAGTATTTAACTGAGTGGACGTTC	CQQYLTEWTF	IGKV4-1	.	IGKJ1	12	-1	-1	20
5	0.0016072002571520412	TGTCAGCAATATCTTGCTGAGTGGACGTTC	CQQYLAEWTF	IGKV4-1	.	IGKJ1	11	-1	-1	20
5	0.0016072002571520412	TGTCAACAGAGTTACGATAAGTGGGCGTTC	CQQSYDKWAF	IGKV1-39	.	IGKJ1	14	-1	-1	20
5	0.0016072002571520412	TGTCAACAGAGTCAGGGTACCCTCACTTTC	CQQSQGTLTF	IGKV1-39	.	IGKJ4	21	-1	-1	21
5	0.0016072002571520412	TGCATGCAAGGTCAACATCTCTGGACGTTC	CMQGQHLWTF	IGKV2D-29	.	IGKJ1	8	-1	-1	21
5	0.0016072002571520412	TGCATGCAAGGTACACTCTGGCGCACGTTC	CMQGTLWRTF	IGKV2-30	.	IGKJ1	21	-1	-1	24
4	0.0012857602057216328	TGTCAGCACTATGGTTCTTCATCTCTTATGTGGACGTTC	CQHYGSSSLMWTF	IGKV3-20	.	IGKJ1	14	-1	-1	29
4	0.0012857602057216328	TGTCAATGTTATAACAGTGACCCTCCGGGATTCACTTTC	CQCYNSDPPGFTF	IGKV1-27	.	IGKJ3	23	-1	-1	29
4	0.0012857602057216328	TGTCAACACTTTGATATTTACTCTCAGGGATTCTCTTTC	CQHFDIYSQGFSF	IGKV1D-13	.	IGKJ3	25	-1	-1	29
4	0.0012857602057216328	TGTCAACAGTTTAACAACTGGCCTCCGGGGTCCACTTTT	CQQFNNWPPGSTF	IGKV1-13	.	IGKJ2	13	-1	-1	32
4	0.0012857602057216328	TGCCAACAGCGTGCCAGGTGGCCTCCGTCCGCTTCTTTC	CQQRARWPPSASF	IGKV3-11	.	IGKJ4	11	-1	-1	34
4	0.0012857602057216328	TGTCAGCAGCGTGACAACTGGCCCCGCAACAGTTTT	CQQRDNWPRNSF	IGKV3-11	.	IGKJ2	22	-1	-1	28
4	0.0012857602057216328	TGTCAGCAGCGTAGCAGTTGGCCTGCGGTCTCTTTC	CQQRSSWPAVSF	IGKV3-11	.	IGKJ3	23	-1	-1	31
4	0.0012857602057216328	TGTCAGCAGCGTAATAATTGGCCCCGCAACACTTTC	CQQRNNWPRNTF	IGKV3-11	.	IGKJ2	22	-1	-1	28
4	0.0012857602057216328	TGTCAGCAGCGGAGCAACTGGCCTCGGATCACCTTC	CQQRSNWPRITF	IGKV3-11	.	IGKJ5	23	-1	-1	26
4	0.0012857602057216328	TGTCAGCAATATTATACTACTCTTCCGGTCACTTTC	CQQYYTTLPVTF	IGKV4-1	.	IGKJ4	21	-1	-1	28
4	0.0012857602057216328	TGTCAGCAATATAAAGACTGGCTTGAGTACACTTTT	CQQYKDWLEYTF	IGKV3-15	.	IGKJ2	21	-1	-1	26
4	0.0012857602057216328	TGCATGCAAGCTCTACAAGCTCCTCAGTACACTTTT	CMQALQAPQYTF	IGKV2D-28	.	IGKJ2	24	-1	-1	26
4	0.0012857602057216328	TGTCTCCAATATTATAGTTTTCCTTGGACGTTC	CLQYYSFPWTF	IGKV4-1	.	IGKJ1	27	-1	-1	24
4	0.0012857602057216328	TGTCATCAGAGTAGTAGTTTACCGCTCACTTTC	CHQSSSLPLTF	IGKV6-21	.	IGKJ4	22	-1	-1	22
4	0.0012857602057216328	TGTCATCAATATCATAGTAGTCCTCTGACGTTC	CHQYHSSPLTF	IGKV4-1	.	IGKJ1	23	-1	-1	26
4	0.0012857602057216328	TGTCAGCACTATGGTAGGTCACCTCAGACGTTC	CQHYGRSPQTF	IGKV3D-20	.	IGKJ1	24	-1	-1	26
4	0.0012857602057216328	TGTCAGCAGTATCATACTCCTCCTTGGACGTTC	CQQYHTPPWTF	IGKV4-1	.	IGKJ1	27	-1	-1	24
4	0.0012857602057216328	TGTCAGCAGTATGCTAGTTCACCTCCGACGTTC	CQQYASSPPTF	IGKV3D-20	.	IGKJ1	26	-1	-1	26
4	0.0012857602057216328	TGTCAGCAGTATGGTAGCTCACCTCGGACGTTC	CQQYGSSPRTF	IGKV3D-20	.	IGKJ1	24	-1	-1	25
4	0.0012857602057216328	TGTCAGCAGTATGGTAGCTCACCGTGGACGTTC	CQQYGSSPWTF	IGKV3-20	.	IGKJ1	22	-1	-1	22
4	0.0012857602057216328	TGTCAGCAGTATGAGACCTGGCCTCGGACGTTC	CQQYETWPRTF	IGKV3-15	.	IGKJ1	23	-1	-1	25
4	0.0012857602057216328	TGTCAGCAGTATAATAGGCGGCCCTGGGCGTTC	CQQYNRRPWAF	IGKV3-15	.	IGKJ1	15	-1	-1	24
4	0.0012857602057216328	TGTCAGCAGTATAATAATAGGCCCTGGGCCTTC	CQQYNNRPWAF	IGKV3-15	.	IGKJ1	16	-1	-1	30
4	0.0012857602057216328	TGTCAGCAGTATAATAAGTGGCCTGGGGGCTTC	CQQYNKWPGGF	IGKV3-15	.	IGKJ5	23	-1	-1	29
4	0.0012857602057216328	TGTCAGCAGGGTTACAGTTCCCCTCTGACTTTC	CQQGYSSPLTF	IGKV1D-39	.	IGKJ4	24	-1	-1	27
4	0.0012857602057216328	TGTCAGCAGAGTTATAGTAGTCCTCGGGCGTTC	CQQSYSSPRAF	IGKV1-39	.	IGKJ1	18	-1	-1	28
4	0.0012857602057216328	TGTCAGCAATATTATAGTACTCCGCTCACTTTC	CQQYYSTPLTF	IGKV4-1	.	IGKJ4	22	-1	-1	22
4	0.0012857602057216328	TGTCAGCAATATTATAGTAGTCCGTACACTTTT	CQQYYSSPYTF	IGKV4-1	.	IGKJ2	22	-1	-1	23
4	0.0012857602057216328	TGTCAGCAATATTACAGTGCTCCACTCACTTTC	CQQYYSAPLTF	IGKV4-1	.	IGKJ4	22	-1	-1	24
4	0.0012857602057216328	TGTCAGCAATATGCAAGTTATCCTCACAGTTTT	CQQYASYPHSF	IGKV4-1	.	IGKJ2	11	-1	-1	25
4	0.0012857602057216328	TGTCAGCAATACGGTGCCGTTCCGTGGACGTTC	CQQYGAVPWTF	IGKV3-20	.	IGKJ1	14	-1	-1	22
4	0.0012857602057216328	TGTCAACACTACAAAAATCTCCCGCTCACTTTC	CQHYKNLPLTF	IGKV1-33	.	IGKJ4	22	-1	-1	22
4	0.0012857602057216328	TGTCAACAGTATGATGTTCTCCCTCGTACTTTT	CQQYDVLPRTF	IGKV1D-33	.	IGKJ2	24	-1	-1	27
4	0.0012857602057216328	TGTCAACAGTATGATGATCTCCCTCGTACTTTC	CQQYDDLPRTF	IGKV1D-33	.	IGKJ2	24	-1	-1	27
4	0.0012857602057216328	TGTCAACAGTATGATAATCTCCCTCCCACTTTC	CQQYDNLPPTF	IGKV1D-33	.	IGKJ4	25	-1	-1	26
4	0.0012857602057216328	TGTCAACAGTATGAAAATCTCCCGTACACCTTT	CQQYENLPYTF	IGKV1-33	.	IGKJ2	22	-1	-1	23
4	0.0012857602057216328	TGTCAACAGTACGATAATCTCCCGTACACTTTT	CQQYDNLPYTF	IGKV1-33	.	IGKJ2	22	-1	-1	23
4	0.0012857602057216328	TGTCAACAGGGTAACAGTGTCCCACTCACTTTC	CQQGNSVPLTF	IGKV1-12	.	IGKJ3	22	-1	-1	25
4	0.0012857602057216328	TGTCAACAGACTTACCGTTTGCCGTACACTTTT	CQQTYRLPYTF	IGKV1-13	.	IGKJ2	8	-1	-1	23
4	0.0012857602057216328	TGTCAACAGACTTACAGTACCCCGTACACTTTT	CQQTYSTPYTF	IGKV1-39	.	IGKJ2	22	-1	-1	23
4	0.0012857602057216328	TGTCAACAGAGTTATACTACCCCGTGGACTTTC	CQQSYTTPWTF	IGKV1-39	.	IGKJ1	22	-1	-1	22
4	0.0012857602057216328	TGTCAACAGAGTTATAGTGTCCCAGCGACGTTC	CQQSYSVPATF	IGKV1-39	.	IGKJ1	17	-1	-1	26
4	0.0012857602057216328	TGTCAACAATATTATACTACTCCTCGAACTTTT	CQQYYTTPRTF	IGKV4-1	.	IGKJ2	23	-1	-1	27
4	0.0012857602057216328	TGTCAAAAGTATGATAGTGTCCCATTTACTTTC	CQKYDSVPFTF	IGKV1-27	.	IGKJ3	22	-1	-1	23
4	0.0012857602057216328	TGCCAACAATATGAGAGTCTCACGTGGACATTC	CQQYESLTWTF	IGKV1-5	.	IGKJ1	11	-1	-1	20
4	0.0012857602057216328	TGCCAACAATATAATTCTTACCCTCGGACCTTC	CQQYNSYPRTF	IGKV1D-16	.	IGKJ1	24	-1	-1	25
4	0.0012857602057216328	TGCATGCAAGTTACACTATTTCCGTACACTTTT	CMQVTLFPYTF	IGKV2-24	.	IGKJ2	22	-1	-1	23
4	0.0012857602057216328	TGCATGCAAGCTCTACGAACTCCTAACACGTTC	CMQALRTPNTF	IGKV2-28	.	IGKJ1	24	-1	-1	27
4	0.0012857602057216328	TGCATGCAAGCTACACACTGGCCTATCACCTTC	CMQATHWPITF	IGKV2-30	.	IGKJ5	24	-1	-1	24
4	0.0012857602057216328	TGCATGCAAAGTACACACTGGCCCCTCACTTTC	CMQSTHWPLTF	IGKV2-30	.	IGKJ4	22	-1	-1	24
4	0.0012857602057216328	TGTCAGCACTATGGTACCTCGCTCACTTTC	CQHYGTSLTF	IGKV3-20	.	IGKJ4	19	-1	-1	19
4	0.0012857602057216328	TGTCAGCAGTATGGTAGTTTACTCACTTTC	CQQYGSLLTF	IGKV3-20	.	IGKJ4	16	-1	-1	21
4	0.0012857602057216328	TGTCAGCAGTATGGTAGTTCACTCACTTTC	CQQYGSSLTF	IGKV3-20	.	IGKJ4	21	-1	-1	21
4	0.0012857602057216328	TGTCAACAGAGTTACGATAAATGGGCGTTC	CQQSYDKWAF	IGKV1-39	.	IGKJ1	14	-1	-1	21
4	0.0012857602057216328	TGTCAACAAAGTTACAGTACGTTCACTTTC	CQQSYSTFTF	IGKV1-39	.	IGKJ3	19	-1	-1	21
3	9.643201542912247E-4	TGTCAGCAATTTAATAGCCTCCCTCCCGTCAGGCTCGCTTTC	CQQFNSLPPVRLAF	IGKV1D-13	.	IGKJ4	16	-1	-1	32
3	9.643201542912247E-4	TGTCAGCATTATGTTAGCTCACCTCCGGGGTTCACTTTC	CQHYVSSPPGFTF	IGKV3D-20	.	IGKJ3	27	-1	-1	30
3	9.643201542912247E-4	TGTCAGCACTACAGTAGTTCATCTGTTACGTGGACGTTC	CQHYSSSSVTWTF	IGKV3-20	.	IGKJ1	20	-1	-1	27
3	9.643201542912247E-4	TGTCAGCAGTATGGTAGCTCACCTCAGATGTATACTTTT	CQQYGSSPQMYTF	IGKV3D-20	.	IGKJ2	24	-1	-1	27
3	9.643201542912247E-4	TGTCAGCAGTATGATAGTTCATCTCTTACGTGGACGTTC	CQQYDSSSLTWTF	IGKV3D-20	.	IGKJ1	24	-1	-1	27
3	9.643201542912247E-4	TGTCAGCAATATGGTTACTCGCCTCCTACCTATACTTTC	CQQYGYSPPTYTF	IGKV3D-20	.	IGKJ2	25	-1	-1	33
3	9.643201542912247E-4	TGTCAACAGAGTTACACTGCCCCCCGCATCTACACTTTT	CQQSYTAPRIYTF	IGKV1-39	.	IGKJ2	22	-1	-1	26
3	9.643201542912247E-4	TGTCAACAGAGTTACACTGCCCCCCGCATATACACTTTT	CQQSYTAPRIYTF	IGKV1-39	.	IGKJ2	22	-1	-1	26
3	9.643201542912247E-4	TGTCAACAGAGTTACAGTGCCCCCCACATGTATTCCTTT	CQQSYSAPHMYSF	IGKV1-39	.	IGKJ2	22	-1	-1	25
3	9.643201542912247E-4	TGTCAACAATATGATTACTCGCCTCCTACGTACACTTTT	CQQYDYSPPTYTF	IGKV3D-20	.	IGKJ2	25	-1	-1	29
3	9.643201542912247E-4	TGCCAACACTATGAGAGCTCACCTCCCATGTACACTTTT	CQHYESSPPMYTF	IGKV3D-20	.	IGKJ2	25	-1	-1	26
3	9.643201542912247E-4	TGTCTCCAGCGGAGCCACTGGCCTGAGTGGACTTTT	CLQRSHWPEWTF	IGKV3-11	.	IGKJ2	23	-1	-1	30
3	9.643201542912247E-4	TGTCATCAATATAAAGACTGGCCACCGCTCACTTTC	CHQYKDWPPLTF	IGKV3-15	.	IGKJ4	22	-1	-1	25
3	9.643201542912247E-4	TGTCACCAGTATGGGAGCTCACCTCTGTGGACGTTC	CHQYGSSPLWTF	IGKV3D-20	.	IGKJ1	24	-1	-1	26
3	9.643201542912247E-4	TGTCAGCAGTATGGTAGCTCACCTCCTTGGGCGTTC	CQQYGSSPPWAF	IGKV3D-20	.	IGKJ1	25	-1	-1	27
3	9.643201542912247E-4	TGTCAGCAGTATGGTAGCTCACCTGGGTACACTTTT	CQQYGSSPGYTF	IGKV3-20	.	IGKJ2	27	-1	-1	26
3	9.643201542912247E-4	TGTCAGCAGTATGGTAGGTCACCTCTATTCAGTTTC	CQQYGRSPLFSF	IGKV3D-20	.	IGKJ3	24	-1	-1	25
3	9.643201542912247E-4	TGTCAGCAGTATGATGACTGGCCTCCGTACACTTTT	CQQYDDWPPYTF	IGKV3-15	.	IGKJ2	23	-1	-1	26
3	9.643201542912247E-4	TGTCAGCAGTATGATAGTTCACCTGAGTATACTTTT	CQQYDSSPEYTF	IGKV3-20	.	IGKJ2	23	-1	-1	26
3	9.643201542912247E-4	TGTCAGCAGTATAAAAACTGGGCTCCGATCACTTTC	CQQYKNWAPITF	IGKV3-15	.	IGKJ4	20	-1	-1	28
3	9.643201542912247E-4	TGTCAGCAGCGAAACAACTGGCCCCGCAACACTTTT	CQQRNNWPRNTF	IGKV3-11	.	IGKJ2	22	-1	-1	28
3	9.643201542912247E-4	TGTCAGCAGCATGGTTACTCACCTCCGTACACTTTT	CQQHGYSPPYTF	IGKV3D-20	.	IGKJ2	26	-1	-1	26
3	9.643201542912247E-4	TGTCAGCAATATTATAATCCGCCCCTGCTCACTTTC	CQQYYNPPLLTF	IGKV4-1	.	IGKJ4	15	-1	-1	26
3	9.643201542912247E-4	TGTCAACAGACTTTCAGTAGCCCTCCGCACACTTTC	CQQTFSSPPHTF	IGKV1D-39	.	IGKJ3	26	-1	-1	29
3	9.643201542912247E-4	TGTCAACAGACTTACAATGCCCCTCCGTATAGTTTT	CQQTYNAPPYSF	IGKV1D-39	.	IGKJ2	26	-1	-1	32
3	9.643201542912247E-4	TGTCAACAGAGTTCCGTTATGCGTGGGCTCACTTTC	CQQSSVMRGLTF	IGKV1-13	.	IGKJ4	8	-1	-1	26
3	9.643201542912247E-4	TGTCAACAACGTGACAACTGGCCCCGCAACTCCTTC	CQQRDNWPRNSF	IGKV3-11	.	IGKJ2	22	-1	-1	36
3	9.643201542912247E-4	TGTCAACAACATTACATAACTCCTCCCTTCACCTTC	CQQHYITPPFTF	IGKV1-39	.	IGKJ5	7	-1	-1	28
3	9.643201542912247E-4	TGCCAACAATTTTTTGATCTCCCTCCGTGGACGTTC	CQQFFDLPPWTF	IGKV1D-33	.	IGKJ1	26	-1	-1	25
3	9.643201542912247E-4	TGTCTGCACTATAATACCTGGCTCCGGACGTTC	CLHYNTWLRTF	IGKV3-15	.	IGKJ1	21	-1	-1	25
3	9.643201542912247E-4	TGTCTACAGTATGATAGTCTTCCGTACACTTTT	CLQYDSLPYTF	IGKV1-33	.	IGKJ2	19	-1	-1	23
3	9.643201542912247E-4	TGTCACCAGTATTATAGGTCACCTCGGACTTTT	CHQYYRSPRTF	IGKV3D-20	.	IGKJ2	24	-1	-1	27
3	9.643201542912247E-4	TGTCACCAGTACGGTAGGTCACCGTGGACGTTC	CHQYGRSPWTF	IGKV3-20	.	IGKJ1	22	-1	-1	22
3	9.643201542912247E-4	TGTCACCAATATTATGGTTATCCTCGGACGTTC	CHQYYGYPRTF	IGKV1-8	.	IGKJ1	23	-1	-1	25
3	9.643201542912247E-4	TGTCAGCGGCGAACCAGCCGGCAGATCACCTTC	CQRRTSRQITF	IGKV3-11	.	IGKJ5	10	-1	-1	23
3	9.643201542912247E-4	TGTCAGCATTATGGTAGTGGACCCGTGACGTTC	CQHYGSGPVTF	IGKV3-20	.	IGKJ1	16	-1	-1	26
3	9.643201542912247E-4	TGTCAGCATTATAATGATCTGCCTCTCACTTTC	CQHYNDLPLTF	IGKV3-15	.	IGKJ4	14	-1	-1	24
3	9.643201542912247E-4	TGTCAGCAGTCTGGGAGTCTCCCGCACACTTTT	CQQSGSLPHTF	IGKV3-20	.	IGKJ2	13	-1	-1	25
3	9.643201542912247E-4	TGTCAGCAGTCTAATAACTGGCCGTACACTTTT	CQQSNNWPYTF	IGKV3-15	.	IGKJ2	22	-1	-1	23
3	9.643201542912247E-4	TGTCAGCAGTATTTTGGCTGGCCGAAGACGTTC	CQQYFGWPKTF	IGKV3-15	.	IGKJ1	11	-1	-1	26
3	9.643201542912247E-4	TGTCAGCAGTATTATAGTTCACCTCGGACTTTC	CQQYYSSPRTF	IGKV3D-20	.	IGKJ4	24	-1	-1	27
3	9.643201542912247E-4	TGTCAGCAGTATGGTTTGTCACCGTACACTTTT	CQQYGLSPYTF	IGKV3-20	.	IGKJ2	14	-1	-1	23
3	9.643201542912247E-4	TGTCAGCAGTATGGTGCCGTCCCGTGGACGTTC	CQQYGAVPWTF	IGKV3-20	.	IGKJ1	14	-1	-1	17
3	9.643201542912247E-4	TGTCAGCAGTATGGTAGCTCCATGTACACTTTT	CQQYGSSMYTF	IGKV3-20	.	IGKJ2	19	-1	-1	20
3	9.643201542912247E-4	TGTCAGCAGTATGGAAACTCACCTCAGACGTTC	CQQYGNSPQTF	IGKV3D-20	.	IGKJ1	24	-1	-1	26
3	9.643201542912247E-4	TGTCAGCAGTATGATACCTCACCGTACACTTTT	CQQYDTSPYTF	IGKV3-20	.	IGKJ2	22	-1	-1	23
3	9.643201542912247E-4	TGTCAGCAGTATGATAGTCTCCCTCGTACTTTT	CQQYDSLPRTF	IGKV1D-33	.	IGKJ2	24	-1	-1	27
3	9.643201542912247E-4	TGTCAGCAGTATGATAGTCGGCCCTGGGCGTTC	CQQYDSRPWAF	IGKV3-15	.	IGKJ1	15	-1	-1	24
3	9.643201542912247E-4	TGTCAGCAGTATGATAACTGGCCTCTCACCTTC	CQQYDNWPLTF	IGKV3-15	.	IGKJ4	23	-1	-1	24
3	9.643201542912247E-4	TGTCAGCAGTATAGTACCTCACCTCTCACTTTC	CQQYSTSPLTF	IGKV3D-20	.	IGKJ4	24	-1	-1	24
3	9.643201542912247E-4	TGTCAGCAGTATAGTACGTCTCCGAGGACGTTC	CQQYSTSPRTF	IGKV3-20	.	IGKJ1	15	-1	-1	15
3	9.643201542912247E-4	TGTCAGCAGTATAGTAATCGGCCCTGGGCGTTC	CQQYSNRPWAF	IGKV3-15	.	IGKJ3	16	-1	-1	30
3	9.643201542912247E-4	TGTCAGCAGTATAATATTAGGCCCTGGGCGTTC	CQQYNIRPWAF	IGKV3-15	.	IGKJ1	15	-1	-1	24
3	9.643201542912247E-4	TGTCAGCAGTATAATAGTTCACCTCGGACTTTC	CQQYNSSPRTF	IGKV3D-20	.	IGKJ4	24	-1	-1	27
3	9.643201542912247E-4	TGTCAGCAGTATAATAGCTGGCCCTGGGCGTTC	CQQYNSWPWAF	IGKV3-15	.	IGKJ1	22	-1	-1	24
3	9.643201542912247E-4	TGTCAGCAGTATAATAACTGGCCGTACACTTTT	CQQYNNWPYTF	IGKV3-15	.	IGKJ2	22	-1	-1	23
3	9.643201542912247E-4	TGTCAGCAGTACGGTGCCATTCCGTGGACGTTC	CQQYGAIPWTF	IGKV3-20	.	IGKJ1	14	-1	-1	22
3	9.643201542912247E-4	TGTCAGCAGCGTGACAACCGGCAGGGGACGTTC	CQQRDNRQGTF	IGKV3D-11	.	IGKJ1	22	-1	-1	25
3	9.643201542912247E-4	TGTCAGCAGCGTAGCGACTGGCCGCTCACTTTC	CQQRSDWPLTF	IGKV3-11	.	IGKJ4	22	-1	-1	22
3	9.643201542912247E-4	TGTCAGCAGCGTAGCAACTGGCCGATCACCTTC	CQQRSNWPITF	IGKV3-11	.	IGKJ5	22	-1	-1	22
3	9.643201542912247E-4	TGTCAGCAGCGTAGCAAGTGGCCGTTCACTTTT	CQQRSKWPFTF	IGKV3-11	.	IGKJ2	22	-1	-1	26
3	9.643201542912247E-4	TGTCAGCAGCATAGCAACTGGCCGATCACCTTC	CQQHSNWPITF	IGKV3-11	.	IGKJ5	22	-1	-1	22
3	9.643201542912247E-4	TGTCAGCAGGCTAGCAGCTTCCCGCATACTTTT	CQQASSFPHTF	IGKV1-12	.	IGKJ2	22	-1	-1	27
3	9.643201542912247E-4	TGTCAGCAGACTTACATTACCCCTCAAACATTC	CQQTYITPQTF	IGKV1D-39	.	IGKJ1	24	-1	-1	30
3	9.643201542912247E-4	TGTCAGCAATATTTTACTACTCCGAACACTTTT	CQQYFTTPNTF	IGKV4-1	.	IGKJ2	22	-1	-1	25
3	9.643201542912247E-4	TGTCAGCAATATTTTAGTCCTCCTTTCACTTTT	CQQYFSPPFTF	IGKV4-1	.	IGKJ2	23	-1	-1	26
3	9.643201542912247E-4	TGTCAGCAATATTGTAGTACTCCTCGGACGTTC	CQQYCSTPRTF	IGKV4-1	.	IGKJ1	27	-1	-1	25
3	9.643201542912247E-4	TGTCAGCAATATTATAGTATTCCGTACACTTTT	CQQYYSIPYTF	IGKV4-1	.	IGKJ2	22	-1	-1	23
3	9.643201542912247E-4	TGTCAGCAATATTATAGTACTCCCCTCACTTTC	CQQYYSTPLTF	IGKV4-1	.	IGKJ4	22	-1	-1	24
3	9.643201542912247E-4	TGTCAGCAATATTATAGGACTGCGCCCACTTTC	CQQYYRTAPTF	IGKV4-1	.	IGKJ4	20	-1	-1	21
3	9.643201542912247E-4	TGTCAGCAATATCATAGTACGCCGGGGACTTTT	CQQYHSTPGTF	IGKV4-1	.	IGKJ2	19	-1	-1	27
3	9.643201542912247E-4	TGTCAGCAATATGATACTTGGCCATTTACTTTC	CQQYDTWPFTF	IGKV3-15	.	IGKJ4	22	-1	-1	27
3	9.643201542912247E-4	TGTCAGCAATACTACAGTGCTCCGTATACTTTT	CQQYYSAPYTF	IGKV4-1	.	IGKJ2	22	-1	-1	23
3	9.643201542912247E-4	TGTCAACACTACAATAGTTTACCGCTCACTTTC	CQHYNSLPLTF	IGKV3-15	.	IGKJ4	15	-1	-1	22
3	9.643201542912247E-4	TGTCAACAGTTTTATACTCACCCGCTCACTTTC	CQQFYTHPLTF	IGKV1-13	.	IGKJ4	22	-1	-1	22
3	9.643201542912247E-4	TGTCAACAGTATAATCATTATTCATTCACTTTC	CQQYNHYSFTF	IGKV1-13	.	IGKJ3	19	-1	-1	23
3	9.643201542912247E-4	TGTCAACAGCGTAGCAACTGGCCATTCACTTTC	CQQRSNWPFTF	IGKV3-11	.	IGKJ3	22	-1	-1	23
3	9.643201542912247E-4	TGTCAACAGGGTAACAGTCTCCCTCTCGCTCTC	CQQGNSLPLAL	IGKV1-12	.	IGKJ4	23	-1	-1	24
3	9.643201542912247E-4	TGTCAACAGACTTACACTACCCCGTACACTTTT	CQQTYTTPYTF	IGKV1-39	.	IGKJ2	22	-1	-1	23
3	9.643201542912247E-4	TGTCAACAGACTTACAGTACCCCATACACTTTT	CQQTYSTPYTF	IGKV1-39	.	IGKJ2	22	-1	-1	24
3	9.643201542912247E-4	TGTCAACAGAGTTACACTTTCCCGTTCACTTTT	CQQSYTFPFTF	IGKV1-39	.	IGKJ2	15	-1	-1	26
3	9.643201542912247E-4	TGTCAACAGAGTTACAGTTCCCCTCCGACGTTC	CQQSYSSPPTF	IGKV1D-39	.	IGKJ1	26	-1	-1	26
3	9.643201542912247E-4	TGTCAACAGAGTTACAGTACCTTCATCACGTTC	CQQSYSTFITF	IGKV1-39	.	IGKJ5	20	-1	-1	24
3	9.643201542912247E-4	TGTCAACAGAGTTACAATCTTCCGTACACTTTT	CQQSYNLPYTF	IGKV1-39	.	IGKJ2	15	-1	-1	23
3	9.643201542912247E-4	TGTCAACAGAGTCATACTAACCCCCGGACGTTC	CQQSHTNPRTF	IGKV1-39	.	IGKJ1	11	-1	-1	25
3	9.643201542912247E-4	TGTCAACAGAGTCACACTTCCCCTCAGACGTTC	CQQSHTSPQTF	IGKV1D-39	.	IGKJ1	24	-1	-1	26
3	9.643201542912247E-4	TGTCAACAGAATTACAATATACCGTACACTTTT	CQQNYNIPYTF	IGKV1-39	.	IGKJ2	15	-1	-1	23
3	9.643201542912247E-4	TGTCAACAATTTTATACTTACCCTTTAACTTTC	CQQFYTYPLTF	IGKV1-13	.	IGKJ3	23	-1	-1	27
3	9.643201542912247E-4	TGTCAACAATTTCTTGCTTACCCTCGGACTTTT	CQQFLAYPRTF	IGKV1D-13	.	IGKJ2	24	-1	-1	27
3	9.643201542912247E-4	TGTCAACAATTTACTACTTACCCTCTCACTTTC	CQQFTTYPLTF	IGKV1D-13	.	IGKJ4	24	-1	-1	24
3	9.643201542912247E-4	TGTCAACAATATGATAATCTCCCGTTCACTTTC	CQQYDNLPFTF	IGKV1-33	.	IGKJ4	22	-1	-1	25
3	9.643201542912247E-4	TGTCAACAAGCTAACATTTCCGCGCTCACTTTC	CQQANISALTF	IGKV1-12	.	IGKJ4	20	-1	-1	21
3	9.643201542912247E-4	TGTCAAACGAACATTTATGCCCCGTGGACGTTC	CQTNIYAPWTF	IGKV1-27	.	IGKJ1	6	-1	-1	22
3	9.643201542912247E-4	TGTCAAAGATATAATGCTGCCCCGTGGACGTTC	CQRYNAAPWTF	IGKV1-13	.	IGKJ1	5	-1	-1	22
3	9.643201542912247E-4	TGTCAAAAGTATAATGGTGACCCTCGAACGTTC	CQKYNGDPRTF	IGKV1-27	.	IGKJ1	23	-1	-1	27
3	9.643201542912247E-4	TGTCAAAAGTATAACAGTGCCCCTCTCACTTTC	CQKYNSAPLTF	IGKV1-27	.	IGKJ4	23	-1	-1	24
3	9.643201542912247E-4	TGCTTGCAAGGAACACACTGGCCCCTCACTTTC	CLQGTHWPLTF	IGKV2-30	.	IGKJ4	22	-1	-1	24
3	9.643201542912247E-4	TGCCAACACTATGATAGTTTTCCGTGGACGTTC	CQHYDSFPWTF	IGKV1-5	.	IGKJ1	18	-1	-1	22
3	9.643201542912247E-4	TGCCAACAGTATGATAGCTCACCTTGGACGTTC	CQQYDSSPWTF	IGKV3-20	.	IGKJ1	23	-1	-1	24
3	9.643201542912247E-4	TGCCAACAATATAATCGTTACCCATTCACTTTC	CQQYNRYPFTF	IGKV1-16	.	IGKJ3	22	-1	-1	23
3	9.643201542912247E-4	TGCCAACAACATAATGATTTTCCCCTCACTTTC	CQQHNDFPLTF	IGKV1-16	.	IGKJ4	14	-1	-1	24
3	9.643201542912247E-4	TGCATGCAGGGTACACACTGGCCGTGGACGTTC	CMQGTHWPWTF	IGKV2-30	.	IGKJ1	22	-1	-1	22
3	9.643201542912247E-4	TGCATGCAAGGTTCACACTGGCCGTACACTTTT	CMQGSHWPYTF	IGKV2-30	.	IGKJ2	22	-1	-1	23
3	9.643201542912247E-4	TGCATGCAAGGCACACACTGGCCGTACACTTTT	CMQGTHWPYTF	IGKV2-30	.	IGKJ2	22	-1	-1	23
3	9.643201542912247E-4	TGTCTACATCATAAGACTCCGTACATTTTT	CLHHKTPYIF	IGKV1-17	.	IGKJ2	13	-1	-1	20
3	9.643201542912247E-4	TGTCTACATCATAAGACTCCGTACACTTTT	CLHHKTPYTF	IGKV1-17	.	IGKJ2	13	-1	-1	20
3	9.643201542912247E-4	TGTCAGCAGTTTGGTATCCCAGGTACTTTT	CQQFGIPGTF	IGKV3-20	.	IGKJ1	15	-1	-1	30
3	9.643201542912247E-4	TGTCAGCAGTATTTAACTGAGTGGACGTTC	CQQYLTEWTF	IGKV3-15	.	IGKJ1	11	-1	-1	20
3	9.643201542912247E-4	TGTCAGCAGTATCGTAGCTCACGGACTTTT	CQQYRSSRTF	IGKV3-20	.	IGKJ2	21	-1	-1	24
3	9.643201542912247E-4	TGTCAGCAGTATGGGAGCGCTATCACTTTC	CQQYGSAITF	IGKV3-20	.	IGKJ3	17	-1	-1	22
3	9.643201542912247E-4	TGTCAGCAGTACGGTAGCGCTCTCACTTTC	CQQYGSALTF	IGKV3-20	.	IGKJ4	17	-1	-1	21
3	9.643201542912247E-4	TGTCAGCAGCGTTTCAACTGGGTCACTTTC	CQQRFNWVTF	IGKV3-11	.	IGKJ4	20	-1	-1	22
3	9.643201542912247E-4	TGTCAGCAATATTATAATATGTATACTTTT	CQQYYNMYTF	IGKV4-1	.	IGKJ2	15	-1	-1	18
3	9.643201542912247E-4	TGTCAACAGTGTGATAGTCTCCCCACTTTC	CQQCDSLPTF	IGKV1-33	.	IGKJ4	22	-1	-1	23
3	9.643201542912247E-4	TGTCAACAGAGTTACAGTACTTCGACTTTC	CQQSYSTSTF	IGKV1-39	.	IGKJ3	19	-1	-1	24
3	9.643201542912247E-4	TGTCAACAATATAAGAACTGGTGGACGTTC	CQQYKNWWTF	IGKV3-15	.	IGKJ1	20	-1	-1	20
3	9.643201542912247E-4	TGCATGCAAGGCAGATACCCCCACACTTTT	CMQGRYPHTF	IGKV2-30	.	IGKJ2	10	-1	-1	22
2	6.428801028608164E-4	TGTCAGCAGTTTAATAGTCTCCCTCCCGTCAGGCTCGCTTTC	CQQFNSLPPVRLAF	IGKV1D-33	.	IGKJ4	25	-1	-1	32
2	6.428801028608164E-4	TGTCAGCATTATGAAAGTTCACCTCCCATGTACACTTTT	CQHYESSPPMYTF	IGKV3D-20	.	IGKJ2	25	-1	-1	26
2	6.428801028608164E-4	TGTCAGCACTATGGTAGCTCACCTCCGATGTACACTTTT	CQHYGSSPPMYTF	IGKV3D-20	.	IGKJ2	26	-1	-1	27
2	6.428801028608164E-4	TGTCAGCAGCGTAACAGGTGGGCGCCGTCCGCTTCCTTC	CQQRNRWAPSASF	IGKV3-11	.	IGKJ4	12	-1	-1	36
2	6.428801028608164E-4	TGTCAGCAATTTTATAGAAATCCTCAGGGATTCACTTTC	CQQFYRNPQGFTF	IGKV4-1	.	IGKJ3	23	-1	-1	29
2	6.428801028608164E-4	TGTCAGCAATATTATAGTACTCCTCGGATGTACACTTTT	CQQYYSTPRMYTF	IGKV4-1	.	IGKJ2	27	-1	-1	27
2	6.428801028608164E-4	TGTCAGCAATATGATTACTCGCCTCCAACTTACACTTTT	CQQYDYSPPTYTF	IGKV3D-20	.	IGKJ2	25	-1	-1	30
2	6.428801028608164E-4	TGTCAACAGAGTTACACTTCCCCCCGCATGTACAGTTTT	CQQSYTSPRMYSF	IGKV1-39	.	IGKJ2	22	-1	-1	26
2	6.428801028608164E-4	TGTCAACAATATTATCGTTCTCCTCACGGAATCTCTTTC	CQQYYRSPHGISF	IGKV4-1	.	IGKJ3	23	-1	-1	34
2	6.428801028608164E-4	TGTCAAAACTATGACAGTGACCCTCCGGGATTCACTTTC	CQNYDSDPPGFTF	IGKV1-27	.	IGKJ3	23	-1	-1	29
2	6.428801028608164E-4	TGTCTCCACTATGGTACCTCACCTCCGTACACTTTT	CLHYGTSPPYTF	IGKV3D-20	.	IGKJ2	26	-1	-1	26
2	6.428801028608164E-4	TGTCTGCAGCGTAGCAGCTGGCCTGAGTGGACTTTT	CLQRSSWPEWTF	IGKV3-11	.	IGKJ2	23	-1	-1	30
2	6.428801028608164E-4	TGTCATCAGTATGGTAGTTCACCTCCGACCACCTTC	CHQYGSSPPTTF	IGKV3D-20	.	IGKJ5	26	-1	-1	25
2	6.428801028608164E-4	TGTCAGCACTATGGTGGGTCACCTGGGTACACTTTT	CQHYGGSPGYTF	IGKV3-20	.	IGKJ2	27	-1	-1	26
2	6.428801028608164E-4	TGTCAGCAGTGTGGTGTGTCGCCGGTGTGCACTTTT	CQQCGVSPVCTF	IGKV3-20	.	IGKJ2	14	-1	-1	25
2	6.428801028608164E-4	TGTCAGCAGTATCGTGGTTCCCGAGCGCTCACTTTC	CQQYRGSRALTF	IGKV3-20	.	IGKJ4	11	-1	-1	22
2	6.428801028608164E-4	TGTCAGCAGTATCGTGGCTCCCGAGCGCTCACTTTC	CQQYRGSRALTF	IGKV3-20	.	IGKJ4	19	-1	-1	22
2	6.428801028608164E-4	TGTCAGCAGTATGGTGGCTCACCTCAGTACACTTTT	CQQYGGSPQYTF	IGKV3D-20	.	IGKJ2	24	-1	-1	26
2	6.428801028608164E-4	TGTCAGCAGTATGGTAGTTCCCTCTTTCGGACGTTC	CQQYGSSLFRTF	IGKV3-20	.	IGKJ1	16	-1	-1	28
2	6.428801028608164E-4	TGTCAGCAGTATAATGACTGGCCTCCGGTCACTTTC	CQQYNDWPPVTF	IGKV3D-15	.	IGKJ4	27	-1	-1	28
2	6.428801028608164E-4	TGTCAGCAGTATAATAATTGGCCTCCGATCACTTTC	CQQYNNWPPITF	IGKV3-15	.	IGKJ4	23	-1	-1	28
2	6.428801028608164E-4	TGTCAGCAGTATAATAATTGGCCACCCCTCACTTTC	CQQYNNWPPLTF	IGKV3-15	.	IGKJ4	22	-1	-1	27
2	6.428801028608164E-4	TGTCAGCAGTATAATAACTGGCCTCCGTACACTTTT	CQQYNNWPPYTF	IGKV3-15	.	IGKJ2	23	-1	-1	26
2	6.428801028608164E-4	TGTCAGCAGTATAATAACTGGCCCCTGTACACTTTT	CQQYNNWPLYTF	IGKV3-15	.	IGKJ2	22	-1	-1	25
2	6.428801028608164E-4	TGTCAGCAGCGTAGCAACTGGCCTTCGCTCACTTTC	CQQRSNWPSLTF	IGKV3-11	.	IGKJ4	23	-1	-1	25
2	6.428801028608164E-4	TGTCAGCAATATTATACAACTCTTCCGGTCACTTTC	CQQYYTTLPVTF	IGKV4-1	.	IGKJ4	15	-1	-1	28
2	6.428801028608164E-4	TGTCAGCAATATAAAGACTGGCCACCGCTCACTTTC	CQQYKDWPPLTF	IGKV3-15	.	IGKJ4	22	-1	-1	25
2	6.428801028608164E-4	TGTCAACACTATGGTCGCTCATCTCGGTACACTTTT	CQHYGRSSRYTF	IGKV3D-20	.	IGKJ2	24	-1	-1	26
2	6.428801028608164E-4	TGTCAACACTATAATAGTGTCCCTCCTCCTCCTTTC	CQHYNSVPPPPF	IGKV1D-8	.	IGKJ4	25	-1	-1	31
2	6.428801028608164E-4	TGTCAACAGTATGATGATTTCCCTCCATGCAGTTTC	CQQYDDFPPCSF	IGKV1D-33	.	IGKJ3	25	-1	-1	32
2	6.428801028608164E-4	TGTCAACAGGCTAACAGTTTCCCCCCTTTCACTTTC	CQQANSFPPFTF	IGKV1-12	.	IGKJ3	22	-1	-1	27
2	6.428801028608164E-4	TGTCAACAGGCTAACAGTTTCCCGCCTTGGACATTC	CQQANSFPPWTF	IGKV1-12	.	IGKJ1	22	-1	-1	27
2	6.428801028608164E-4	TGTCAACAGGCTAACAGTTTGCCTCCTTGGACATTC	CQQANSLPPWTF	IGKV1-12	.	IGKJ1	23	-1	-1	27
2	6.428801028608164E-4	TGTCAACAGAGTTACGGTGCCCCTCCGTGGACGTTC	CQQSYGAPPWTF	IGKV1D-39	.	IGKJ1	26	-1	-1	25
2	6.428801028608164E-4	TGTCAACAGAGTTACACTTCCCCTCAGGTCACTTTT	CQQSYTSPQVTF	IGKV1D-39	.	IGKJ2	24	-1	-1	29
2	6.428801028608164E-4	TGTCAACAGAGTTACACTGCCCCTCAGGTCACTTTT	CQQSYTAPQVTF	IGKV1D-39	.	IGKJ2	24	-1	-1	29
2	6.428801028608164E-4	TGTCAACAGAGTTACAGTACCCCTCCGGACACGTTC	CQQSYSTPPDTF	IGKV1D-39	.	IGKJ1	28	-1	-1	30
2	6.428801028608164E-4	TGTCAACAGAGTTACAATACCCCTCCGTACACTTTT	CQQSYNTPPYTF	IGKV1D-39	.	IGKJ2	26	-1	-1	26
2	6.428801028608164E-4	TGTCAACAATATCGTACTTACGTCCCATATACTTTT	CQQYRTYVPYTF	IGKV1-5	.	IGKJ2	11	-1	-1	30
2	6.428801028608164E-4	TGTCAACAATATGGTGGCTCACCTCCGTTCACTTTC	CQQYGGSPPFTF	IGKV3D-20	.	IGKJ5	26	-1	-1	28
2	6.428801028608164E-4	TGTCAACAATATAAGAATTTTTCTCCTTACACTTTT	CQQYKNFSPYTF	IGKV1-13	.	IGKJ2	18	-1	-1	27
2	6.428801028608164E-4	TGCCAACAGTATCTATCTTTTTCTCCCTACACTTTT	CQQYLSFSPYTF	IGKV1-5	.	IGKJ2	11	-1	-1	27
2	6.428801028608164E-4	TGCATGCAAGCTACACACTGGCCTCCGTGGACGTTC	CMQATHWPPWTF	IGKV2D-30	.	IGKJ1	26	-1	-1	25
2	6.428801028608164E-4	TGTCTGCAGTACGATACCTCACCTCACACTTTT	CLQYDTSPHTF	IGKV3D-20	.	IGKJ2	24	-1	-1	25
2	6.428801028608164E-4	TGTCTACAAGATTACAATTACCCGTACACTTTT	CLQDYNYPYTF	IGKV1-6	.	IGKJ2	22	-1	-1	23
2	6.428801028608164E-4	TGTCATCAGAGTAATAGTTTACCGCTCACTTTC	CHQSNSLPLTF	IGKV6-21	.	IGKJ4	22	-1	-1	22
2	6.428801028608164E-4	TGTCATCAATATCATATTAGTCCGTACACTTTT	CHQYHISPYTF	IGKV4-1	.	IGKJ2	22	-1	-1	23
2	6.428801028608164E-4	TGTCATCAATATGGTGCCGTTCCGTGGACGTTC	CHQYGAVPWTF	IGKV3-20	.	IGKJ1	14	-1	-1	22
2	6.428801028608164E-4	TGTCATCAATATGGTAACTCACCGGGGACGTTC	CHQYGNSPGTF	IGKV3-20	.	IGKJ1	22	-1	-1	25
2	6.428801028608164E-4	TGTCACTACTATACTACTTCACAGCACACTTTT	CHYYTTSQHTF	IGKV3-20	.	IGKJ2	4	-1	-1	25
2	6.428801028608164E-4	TGTCACCTCTATGGTGGGTCACCGGGGACGTTC	CHLYGGSPGTF	IGKV3-20	.	IGKJ1	22	-1	-1	25
2	6.428801028608164E-4	TGTCACCAGTATAAGAACTGGCCATTCACTTTC	CHQYKNWPFTF	IGKV3-15	.	IGKJ4	22	-1	-1	25
2	6.428801028608164E-4	TGTCACCAGCGTAGCAACTGGCCGCTCACTTTC	CHQRSNWPLTF	IGKV3-11	.	IGKJ4	22	-1	-1	22
2	6.428801028608164E-4	TGTCACCAATATCTTCGTACTCCGGACACTTTC	CHQYLRTPDTF	IGKV4-1	.	IGKJ2	22	-1	-1	25
2	6.428801028608164E-4	TGTCACCAATATGGAACCGCACCCAGGACGTTC	CHQYGTAPRTF	IGKV3-20	.	IGKJ1	26	-1	-1	25
2	6.428801028608164E-4	TGTCACCAATATGGAAACTCACCTCGGACGTTC	CHQYGNSPRTF	IGKV3D-20	.	IGKJ1	24	-1	-1	25
2	6.428801028608164E-4	TGTCAGCATTATTTTAACGCGGGGGTCACTTTC	CQHYFNAGVTF	IGKV4-1	.	IGKJ3	12	-1	-1	25
2	6.428801028608164E-4	TGTCAGCATTATTTTAACGCGGGGGTCACATTC	CQHYFNAGVTF	IGKV4-1	.	IGKJ3	12	-1	-1	25
2	6.428801028608164E-4	TGTCAGCACTATTTTGGTACATCGTGGACGTTC	CQHYFGTSWTF	IGKV4-1	.	IGKJ1	19	-1	-1	22
2	6.428801028608164E-4	TGTCAGCACTATGCTAACTTACCTCTCACTTTC	CQHYANLPLTF	IGKV3-15	.	IGKJ4	18	-1	-1	24
2	6.428801028608164E-4	TGTCAGCACTATGGTGACTCACCGATCACCTTC	CQHYGDSPITF	IGKV3-20	.	IGKJ5	22	-1	-1	22
2	6.428801028608164E-4	TGTCAGCACTATGACACCTCCCCGTACACGTTT	CQHYDTSPYTF	IGKV3-20	.	IGKJ2	12	-1	-1	23
2	6.428801028608164E-4	TGTCAGCACTATACTACGTCACATTTCACTTTT	CQHYTTSHFTF	IGKV3-20	.	IGKJ2	11	-1	-1	26
2	6.428801028608164E-4	TGTCAGCACTATAATAACTGGCCTGGGGGCTTC	CQHYNNWPGGF	IGKV3-15	.	IGKJ5	23	-1	-1	29
2	6.428801028608164E-4	TGTCAGCAGTATTATCGTCTTCCCTTAACTTTC	CQQYYRLPLTF	IGKV4-1	.	IGKJ4	14	-1	-1	27
2	6.428801028608164E-4	TGTCAGCAGTATGCTAGTTCACCCTGGACGTTC	CQQYASSPWTF	IGKV3-20	.	IGKJ1	22	-1	-1	24
2	6.428801028608164E-4	TGTCAGCAGTATGGTGCCTCACCGAGGACTTTT	CQQYGASPRTF	IGKV3-20	.	IGKJ2	26	-1	-1	27
2	6.428801028608164E-4	TGTCAGCAGTATGGTGGCTCACCGTACACTTTT	CQQYGGSPYTF	IGKV3-20	.	IGKJ2	22	-1	-1	23
2	6.428801028608164E-4	TGTCAGCAGTATGGTGACTCACCGTACACTTTT	CQQYGDSPYTF	IGKV3-20	.	IGKJ2	22	-1	-1	23
2	6.428801028608164E-4	TGTCAGCAGTATGGTGACTCACCGATCACCTTT	CQQYGDSPITF	IGKV3-20	.	IGKJ5	22	-1	-1	22
2	6.428801028608164E-4	TGTCAGCAGTATGGTAGCTCACCCGGGACGTTC	CQQYGSSPGTF	IGKV3-20	.	IGKJ1	22	-1	-1	25
2	6.428801028608164E-4	TGTCAGCAGTATGGTAGCTCACCGATCACTTTC	CQQYGSSPITF	IGKV3-20	.	IGKJ5	22	-1	-1	22
2	6.428801028608164E-4	TGTCAGCAGTATGGTAGCGCACCGTACACTTTT	CQQYGSAPYTF	IGKV3-20	.	IGKJ2	22	-1	-1	23
2	6.428801028608164E-4	TGTCAGCAGTATGATGACTGGCCCCTCACTTTC	CQQYDDWPLTF	IGKV3-15	.	IGKJ4	22	-1	-1	24
2	6.428801028608164E-4	TGTCAGCAGTATGATAGTCGGCCCTGGGCGTTC	CQQYDSRPWAF	IGKV3-15	.	IGKJ3	15	-1	-1	30
2	6.428801028608164E-4	TGTCAGCAGTATACTAGCTCACCGTGGACGTTC	CQQYTSSPWTF	IGKV3-20	.	IGKJ1	22	-1	-1	22
2	6.428801028608164E-4	TGTCAGCAGTATAGTAATAGGCCCTGGGCGTTC	CQQYSNRPWAF	IGKV3-15	.	IGKJ3	16	-1	-1	30
2	6.428801028608164E-4	TGTCAGCAGTATAATTTTTACCCTCTCACTTTC	CQQYNFYPLTF	IGKV1D-13	.	IGKJ4	24	-1	-1	24
2	6.428801028608164E-4	TGTCAGCAGTATAATGCCTCACCTCGGACTTTC	CQQYNASPRTF	IGKV3D-20	.	IGKJ4	24	-1	-1	27
2	6.428801028608164E-4	TGTCAGCAGTATAATAACTGGCCTCTCACTTTC	CQQYNNWPLTF	IGKV3-15	.	IGKJ4	23	-1	-1	24
2	6.428801028608164E-4	TGTCAGCAGTATAATAACTGGCCGAAGACGTTC	CQQYNNWPKTF	IGKV3-15	.	IGKJ1	22	-1	-1	26
2	6.428801028608164E-4	TGTCAGCAGCGTTTCGACTGGCCTCTCACTTTT	CQQRFDWPLTF	IGKV3-11	.	IGKJ4	23	-1	-1	24
2	6.428801028608164E-4	TGTCAGCAGCGTGCCGACTGGCCTCTCACTTTC	CQQRADWPLTF	IGKV3-11	.	IGKJ4	23	-1	-1	24
2	6.428801028608164E-4	TGTCAGCAGCGTGACAGCTGCCCCCTCACTTTC	CQQRDSCPLTF	IGKV3-11	.	IGKJ4	11	-1	-1	24
2	6.428801028608164E-4	TGTCAGCAGCGTAGCAACTGGCTGTGGACGTTC	CQQRSNWLWTF	IGKV3-11	.	IGKJ1	21	-1	-1	23
2	6.428801028608164E-4	TGTCAGCAGCGTAGCAACTGGCCGCTCACTTTC	CQQRSNWPLTF	IGKV3-11	.	IGKJ4	22	-1	-1	22
2	6.428801028608164E-4	TGTCAGCAGCGTAGCAACTGGCCGCTCACCTTC	CQQRSNWPLTF	IGKV3-11	.	IGKJ4	22	-1	-1	22
2	6.428801028608164E-4	TGTCAGCAGCGCAGCGACTGGCCTCTCACTTTC	CQQRSDWPLTF	IGKV3-11	.	IGKJ4	23	-1	-1	24
2	6.428801028608164E-4	TGTCAGCAGCGGATCAATTGGCCGCTCACCTTC	CQQRINWPLTF	IGKV3-11	.	IGKJ4	22	-1	-1	22
2	6.428801028608164E-4	TGTCAGCAGGGTTGGAGTTCCCCTCTGACTTTC	CQQGWSSPLTF	IGKV1D-39	.	IGKJ4	24	-1	-1	27
2	6.428801028608164E-4	TGTCAGCAGAGTCACAGTACCCCTCGGACGTTC	CQQSHSTPRTF	IGKV1D-39	.	IGKJ1	24	-1	-1	25
2	6.428801028608164E-4	TGTCAGCAATTTCTTCATGATCCGTACACTTTT	CQQFLHDPYTF	IGKV4-1	.	IGKJ2	9	-1	-1	23
2	6.428801028608164E-4	TGTCAGCAATTTCATAGTACTCCTCGGACGTTC	CQQFHSTPRTF	IGKV4-1	.	IGKJ1	27	-1	-1	25
2	6.428801028608164E-4	TGTCAGCAATCTGCTGCCGCACCTCTCACTTTC	CQQSAAAPLTF	IGKV3-11	.	IGKJ4	7	-1	-1	24
2	6.428801028608164E-4	TGTCAGCAATATTCTAGTGCTCCGCTCACTTTC	CQQYSSAPLTF	IGKV4-1	.	IGKJ4	22	-1	-1	22
2	6.428801028608164E-4	TGTCAGCAATATTATGGTGCTCCGCTCAGTTTC	CQQYYGAPLSF	IGKV4-1	.	IGKJ4	22	-1	-1	22
2	6.428801028608164E-4	TGTCAGCAATATTATGGTACTCCTTTCACTTTC	CQQYYGTPFTF	IGKV4-1	.	IGKJ3	23	-1	-1	24
2	6.428801028608164E-4	TGTCAGCAATATTATGGTACTCCGCTCACTTTC	CQQYYGTPLTF	IGKV4-1	.	IGKJ4	22	-1	-1	22
2	6.428801028608164E-4	TGTCAGCAATATTATGGGACTCCCTTCACTTTC	CQQYYGTPFTF	IGKV4-1	.	IGKJ3	22	-1	-1	24
2	6.428801028608164E-4	TGTCAGCAATATTATACTCTTCCCCTCACTTTC	CQQYYTLPLTF	IGKV4-1	.	IGKJ3	15	-1	-1	25
2	6.428801028608164E-4	TGTCAGCAATATTATACTACTCCTCGAACTTTT	CQQYYTTPRTF	IGKV4-1	.	IGKJ2	23	-1	-1	27
2	6.428801028608164E-4	TGTCAGCAATATTATACTACTCCCTCCACTTTC	CQQYYTTPSTF	IGKV4-1	.	IGKJ3	22	-1	-1	26
2	6.428801028608164E-4	TGTCAGCAATATTATAGTCCTCCCTTCACTTTT	CQQYYSPPFTF	IGKV4-1	.	IGKJ2	22	-1	-1	26
2	6.428801028608164E-4	TGTCAGCAATATTATAGTGCTCCGTACACGTTT	CQQYYSAPYTF	IGKV4-1	.	IGKJ2	22	-1	-1	23
2	6.428801028608164E-4	TGTCAGCAATATTATAGTACTCCTTGGACGTTC	CQQYYSTPWTF	IGKV4-1	.	IGKJ1	27	-1	-1	24
2	6.428801028608164E-4	TGTCAGCAATATTATAGTACTCCTCCCACTTTT	CQQYYSTPPTF	IGKV4-1	.	IGKJ2	23	-1	-1	26
2	6.428801028608164E-4	TGTCAGCAATATTATAGTACTCCGTACACTTTT	CQQYYSTPYTF	IGKV4-1	.	IGKJ2	22	-1	-1	23
2	6.428801028608164E-4	TGTCAGCAATATTATAGTAATCCGCTCACTTTC	CQQYYSNPLTF	IGKV4-1	.	IGKJ4	22	-1	-1	22
2	6.428801028608164E-4	TGTCAGCAATATGGTGCCGTTCCGTGGACGTTC	CQQYGAVPWTF	IGKV4-1	.	IGKJ1	11	-1	-1	22
2	6.428801028608164E-4	TGTCAGCAATATGGTAGCTCACCGCTCACTTTC	CQQYGSSPLTF	IGKV3-20	.	IGKJ4	22	-1	-1	22
2	6.428801028608164E-4	TGTCAGCAATATGGCAGGTGGGGATTCACTTTC	CQQYGRWGFTF	IGKV3-20	.	IGKJ3	13	-1	-1	23
2	6.428801028608164E-4	TGTCAGCAATATGATAGCTCGCCAGGAACGTTC	CQQYDSSPGTF	IGKV3-20	.	IGKJ1	19	-1	-1	27
2	6.428801028608164E-4	TGTCAGCAATATAATAATAGGCCCTGGGCGTTC	CQQYNNRPWAF	IGKV3-15	.	IGKJ3	16	-1	-1	30
2	6.428801028608164E-4	TGTCAGCAATACTTTAGTACTCCCTACACCTTT	CQQYFSTPYTF	IGKV4-1	.	IGKJ2	22	-1	-1	24
2	6.428801028608164E-4	TGTCAGCAACATGGGAACTCTCCTCGAACGTTC	CQQHGNSPRTF	IGKV3D-20	.	IGKJ1	24	-1	-1	27
2	6.428801028608164E-4	TGTCAGGAGTATTATAGTGCTCCTTGGACGTTC	CQEYYSAPWTF	IGKV4-1	.	IGKJ1	27	-1	-1	24
2	6.428801028608164E-4	TGTCAGGAGTACAATAACTGGCCGGGAACTTTC	CQEYNNWPGTF	IGKV3-15	.	IGKJ2	22	-1	-1	27
2	6.428801028608164E-4	TGTCAACTGAGTTACAGTACCCTCCGGACGTTC	CQLSYSTLRTF	IGKV1D-39	.	IGKJ1	27	-1	-1	25
2	6.428801028608164E-4	TGTCAACATTATTACAATTACCCGTGGGCGTTC	CQHYYNYPWAF	IGKV1-8	.	IGKJ1	22	-1	-1	22
2	6.428801028608164E-4	TGTCAACACTATGGTGACTCACCGATCACCTTC	CQHYGDSPITF	IGKV3-20	.	IGKJ5	22	-1	-1	22
2	6.428801028608164E-4	TGTCAACACATTTTCGATCTTCCTCGGACATTC	CQHIFDLPRTF	IGKV1-39	.	IGKJ1	7	-1	-1	25
2	6.428801028608164E-4	TGTCAACAGTTTAATAATTACCCGATCACCTTC	CQQFNNYPITF	IGKV1-13	.	IGKJ5	22	-1	-1	22
2	6.428801028608164E-4	TGTCAACAGTCTTATGATGTCCCTTTCACTTTC	CQQSYDVPFTF	IGKV1-33	.	IGKJ3	23	-1	-1	24
2	6.428801028608164E-4	TGTCAACAGTATGGTTCCTCACCGTACACTTTT	CQQYGSSPYTF	IGKV3-20	.	IGKJ2	22	-1	-1	23
2	6.428801028608164E-4	TGTCAACAGTATGGTGCCGTTCCGTGGACGTTC	CQQYGAVPWTF	IGKV3-20	.	IGKJ1	14	-1	-1	22
2	6.428801028608164E-4	TGTCAACAGTATGGTGACTCACCGTACACTTTT	CQQYGDSPYTF	IGKV3-20	.	IGKJ2	22	-1	-1	23
2	6.428801028608164E-4	TGTCAACAGTATGGTAGTTTTCCGTACACTTTT	CQQYGSFPYTF	IGKV1-5	.	IGKJ2	18	-1	-1	23
2	6.428801028608164E-4	TGTCAACAGTATGATAATCTCCCTCGCACTTTT	CQQYDNLPRTF	IGKV1D-33	.	IGKJ2	24	-1	-1	26
2	6.428801028608164E-4	TGTCAACAGTATGATAATCTGCCTGCAACGTTC	CQQYDNLPATF	IGKV1-33	.	IGKJ1	23	-1	-1	27
2	6.428801028608164E-4	TGTCAACAGTATAATGCGTCACCTCGGACTTTC	CQQYNASPRTF	IGKV3-20	.	IGKJ4	11	-1	-1	27
2	6.428801028608164E-4	TGTCAACAGTATAAAGACTGGCGCAGGACGTTC	CQQYKDWRRTF	IGKV3-15	.	IGKJ1	21	-1	-1	25
2	6.428801028608164E-4	TGTCAACAGGCTAAGAATTTCCCGTGGACGTTT	CQQAKNFPWTF	IGKV1-12	.	IGKJ1	22	-1	-1	22
2	6.428801028608164E-4	TGTCAACAGGGTTTCAGTTCCCCTCTGACTTTC	CQQGFSSPLTF	IGKV1D-39	.	IGKJ4	24	-1	-1	27
2	6.428801028608164E-4	TGTCAACAGGGTTACAATTCCCCTCTGACTTTC	CQQGYNSPLTF	IGKV1D-39	.	IGKJ4	24	-1	-1	27
2	6.428801028608164E-4	TGTCAACAGGGTCACAGTTTCCCCTTCACTTTC	CQQGHSFPFTF	IGKV1-12	.	IGKJ3	22	-1	-1	24
2	6.428801028608164E-4	TGTCAACAGACTTTCAGTACCCCGTACACTTTT	CQQTFSTPYTF	IGKV1-39	.	IGKJ2	22	-1	-1	23
2	6.428801028608164E-4	TGTCAACAGACTTACAGTTCCCAGTGGACGTTC	CQQTYSSQWTF	IGKV1-39	.	IGKJ1	21	-1	-1	23
2	6.428801028608164E-4	TGTCAACAGAGTTTCACTTCCCCCTACACTTTT	CQQSFTSPYTF	IGKV1-39	.	IGKJ2	22	-1	-1	24
2	6.428801028608164E-4	TGTCAACAGAGTTACCATACCCCTACAACCTTC	CQQSYHTPTTF	IGKV1-39	.	IGKJ5	24	-1	-1	27
2	6.428801028608164E-4	TGTCAACAGAGTTACGATGTCCCCTACACCTTT	CQQSYDVPYTF	IGKV1-39	.	IGKJ2	14	-1	-1	24
2	6.428801028608164E-4	TGTCAACAGAGTTACAGTACCCCTCTCACTTTC	CQQSYSTPLTF	IGKV1D-39	.	IGKJ4	24	-1	-1	24
2	6.428801028608164E-4	TGTCAACAGAGTTACAGTACCCCTCGGACTTTT	CQQSYSTPRTF	IGKV1D-39	.	IGKJ2	24	-1	-1	27
2	6.428801028608164E-4	TGTCAACAGAGTTACAGTACCCCCTACACTTTC	CQQSYSTPYTF	IGKV1-39	.	IGKJ2	22	-1	-1	24
2	6.428801028608164E-4	TGTCAACAGAGTTACAGTACCCCGTGGACGTTC	CQQSYSTPWTF	IGKV1-39	.	IGKJ1	22	-1	-1	22
2	6.428801028608164E-4	TGTCAACAGAGTTACAATACCCCTCGGGCGTTC	CQQSYNTPRAF	IGKV1D-39	.	IGKJ1	24	-1	-1	28
2	6.428801028608164E-4	TGTCAACAGAGTTACAATAGCCCGTACACTTTT	CQQSYNSPYTF	IGKV1-39	.	IGKJ2	22	-1	-1	23
2	6.428801028608164E-4	TGTCAACAGAGCCACAGTTACCCTAGGACGTTC	CQQSHSYPRTF	IGKV1-39	.	IGKJ1	26	-1	-1	25
2	6.428801028608164E-4	TGTCAACAATTTGATGATGTCCCTCCCACTTTC	CQQFDDVPPTF	IGKV1-13	.	IGKJ4	11	-1	-1	26
2	6.428801028608164E-4	TGTCAACAATTTAATAGTGGCCCGCTCACTTTC	CQQFNSGPLTF	IGKV1D-13	.	IGKJ4	17	-1	-1	22
2	6.428801028608164E-4	TGTCAACAATTTAACAGTTATGTTCCCACTTTC	CQQFNSYVPTF	IGKV1D-13	.	IGKJ4	19	-1	-1	26
2	6.428801028608164E-4	TGTCAACAATATTATTATACTCCTCAGACTTTT	CQQYYYTPQTF	IGKV4-1	.	IGKJ2	23	-1	-1	27
2	6.428801028608164E-4	TGTCAACAATATTATACTGCTCCGCACACTTTT	CQQYYTAPHTF	IGKV4-1	.	IGKJ2	22	-1	-1	25
2	6.428801028608164E-4	TGTCAACAATATTATACTACTCCGCTCACTTTC	CQQYYTTPLTF	IGKV4-1	.	IGKJ4	22	-1	-1	22
2	6.428801028608164E-4	TGTCAACAATATGGTAGCGCATCATTCACTTTC	CQQYGSASFTF	IGKV3-20	.	IGKJ3	17	-1	-1	23
2	6.428801028608164E-4	TGTCAACAATATGATCTTATACCTCTCACTTTC	CQQYDLIPLTF	IGKV1-33	.	IGKJ4	14	-1	-1	24
2	6.428801028608164E-4	TGTCAACAATATGATGATTTCCCCCGAACTTTT	CQQYDDFPRTF	IGKV1-33	.	IGKJ2	22	-1	-1	27
2	6.428801028608164E-4	TGTCAACAATATGATAGTCTCCCTCGGACTTTC	CQQYDSLPRTF	IGKV1D-33	.	IGKJ3	24	-1	-1	27
2	6.428801028608164E-4	TGTCAACAATATGATAATCTCCCTCGTACTTTC	CQQYDNLPRTF	IGKV1D-33	.	IGKJ2	24	-1	-1	27
2	6.428801028608164E-4	TGTCAACAATATAATAATCTCCCTCGCACTTTC	CQQYNNLPRTF	IGKV1D-33	.	IGKJ3	24	-1	-1	26
2	6.428801028608164E-4	TGTCAACAAAGTTTCACTATCCCGTTCACCTTC	CQQSFTIPFTF	IGKV1-39	.	IGKJ5	22	-1	-1	25
2	6.428801028608164E-4	TGTCAAGAGAGTTTCCTTACCCCTGGAACTTTT	CQESFLTPGTF	IGKV1-39	.	IGKJ2	23	-1	-1	27
2	6.428801028608164E-4	TGTCAAAAGTATGACAGTGCCCCTCTCACTTTC	CQKYDSAPLTF	IGKV1-27	.	IGKJ4	23	-1	-1	24
2	6.428801028608164E-4	TGTCAAAAGTATGACAATGACCCTTGGACGTTC	CQKYDNDPWTF	IGKV1-27	.	IGKJ1	23	-1	-1	24
2	6.428801028608164E-4	TGTCAAAAGTATAGCAGTGCCCCTCTCACCTTC	CQKYSSAPLTF	IGKV1-27	.	IGKJ4	23	-1	-1	24
2	6.428801028608164E-4	TGTCAAAAGTATAACGGTGGCCCCCTCACTTTC	CQKYNGGPLTF	IGKV1-27	.	IGKJ3	22	-1	-1	25
2	6.428801028608164E-4	TGTCAAAAGTATAACAGTGCGTCCCGGACGTTC	CQKYNSASRTF	IGKV1-27	.	IGKJ1	19	-1	-1	25
2	6.428801028608164E-4	TGTCAAAAGTATAAAAGTGTCCCTCTCACTTTC	CQKYKSVPLTF	IGKV1-27	.	IGKJ4	23	-1	-1	24
2	6.428801028608164E-4	TGCTTGCAAGCAACACACTGGCCGCTCACTTTC	CLQATHWPLTF	IGKV2-30	.	IGKJ4	22	-1	-1	22
2	6.428801028608164E-4	TGCCTACAATATAATGATTACCCGTACACTTTT	CLQYNDYPYTF	IGKV1-16	.	IGKJ2	22	-1	-1	23
2	6.428801028608164E-4	TGCCATCAGAGTGAAAGTTCACCGTGGACGTTC	CHQSESSPWTF	IGKV6-21	.	IGKJ1	11	-1	-1	22
2	6.428801028608164E-4	TGCCAGCAGTATGGTAGTACACCGTACACTTTT	CQQYGSTPYTF	IGKV3-20	.	IGKJ2	16	-1	-1	23
2	6.428801028608164E-4	TGCCAGCAGTATAATCATAGGCCTGGGACGTTC	CQQYNHRPGTF	IGKV3-15	.	IGKJ1	14	-1	-1	25
2	6.428801028608164E-4	TGCCAGCAGTACGGTGCCGTTCCGTGGACGTTC	CQQYGAVPWTF	IGKV3-20	.	IGKJ1	14	-1	-1	22
2	6.428801028608164E-4	TGCCAGCAATATTATAGTACTCCGTTCACTTTT	CQQYYSTPFTF	IGKV4-1	.	IGKJ2	22	-1	-1	26
2	6.428801028608164E-4	TGCCAACTGTTTAGTACTTATCCTCTCACTTTC	CQLFSTYPLTF	IGKV1-5	.	IGKJ4	20	-1	-1	24
2	6.428801028608164E-4	TGCCAACAGTATTATACTCCCTCGTGGACGTTC	CQQYYTPSWTF	IGKV1-5	.	IGKJ1	15	-1	-1	22
2	6.428801028608164E-4	TGCCAACAGTATGTAACTTATCCTTGGACGTTC	CQQYVTYPWTF	IGKV1-5	.	IGKJ1	11	-1	-1	24
2	6.428801028608164E-4	TGCCAACAGTATAGTGGTCATTCTCGGACGTTC	CQQYSGHSRTF	IGKV1-5	.	IGKJ1	23	-1	-1	25
2	6.428801028608164E-4	TGCCAACAGTATAATTCTTACCCGTGGACGTTC	CQQYNSYPWTF	IGKV1-5	.	IGKJ1	14	-1	-1	22
2	6.428801028608164E-4	TGCCAACAGTATAATATTTATCCTTTCACCTTC	CQQYNIYPFTF	IGKV1-16	.	IGKJ5	23	-1	-1	25
2	6.428801028608164E-4	TGCCAACAGTATAATACTTACCCAGCCACTTTC	CQQYNTYPATF	IGKV1-5	.	IGKJ3	19	-1	-1	26
2	6.428801028608164E-4	TGCCAACAGTATAATAGTTATTTAAAGACGTTC	CQQYNSYLKTF	IGKV1-5	.	IGKJ1	21	-1	-1	26
2	6.428801028608164E-4	TGCCAACAGTATAATAGTTACCCCCTCACTTTC	CQQYNSYPLTF	IGKV1-16	.	IGKJ4	22	-1	-1	24
2	6.428801028608164E-4	TGCCAACAATATAGTGCTTACCCGTACACTTTT	CQQYSAYPYTF	IGKV1-5	.	IGKJ2	12	-1	-1	23
2	6.428801028608164E-4	TGCCAACAATATAATAGTTATTCCCGTACTTTT	CQQYNSYSRTF	IGKV1-5	.	IGKJ2	22	-1	-1	27
2	6.428801028608164E-4	TGCCAAGAGTATGATACTTATTCTCGTACATTT	CQEYDTYSRTF	IGKV1-5	.	IGKJ1	23	-1	-1	33
2	6.428801028608164E-4	TGCATGCAAGGTATACACCTTCCTCCCACCTTC	CMQGIHLPPTF	IGKV2-29	.	IGKJ5	23	-1	-1	26
2	6.428801028608164E-4	TGCATGCAAGGTACACACTGGCCGTACACTTTT	CMQGTHWPYTF	IGKV2-30	.	IGKJ2	22	-1	-1	23
2	6.428801028608164E-4	TGCATGCAAGGGCTGCAGATTCCCCACACTTTC	CMQGLQIPHTF	IGKV2-28	.	IGKJ4	9	-1	-1	26
2	6.428801028608164E-4	TGCAAACAATACACTAGTTATTCGTGGACGTTC	CKQYTSYSWTF	IGKV1-5	.	IGKJ1	22	-1	-1	22
2	6.428801028608164E-4	TGTCATCAGAGTAGCACTTTACCCACTTTC	CHQSSTLPTF	IGKV6-21	.	IGKJ4	22	-1	-1	23
2	6.428801028608164E-4	TGTCAGCTGTATGGTAGCTCGCCCTCGTTC	CQLYGSSPSF	IGKV3-20	.	IGKJ1	19	-1	-1	25
2	6.428801028608164E-4	TGTCAGCACTATGATACTCCATCCACCTTC	CQHYDTPSTF	IGKV3-20	.	IGKJ5	12	-1	-1	23
2	6.428801028608164E-4	TGTCAGCAGTATGGTACTTCACAAAACTTC	CQQYGTSQNF	IGKV3-20	.	IGKJ1	15	-1	-1	27
2	6.428801028608164E-4	TGTCAGCAGTATAATAACTGGCCCACGTTC	CQQYNNWPTF	IGKV3-15	.	IGKJ1	22	-1	-1	24
2	6.428801028608164E-4	TGTCAGCAGTACGGTAGCATGGTGACTTTC	CQQYGSMVTF	IGKV3-20	.	IGKJ3	17	-1	-1	24
2	6.428801028608164E-4	TGTCAGCAGCGTGCCAACAGGCCCACTTTC	CQQRANRPTF	IGKV3-11	.	IGKJ4	22	-1	-1	23
2	6.428801028608164E-4	TGTCAGCAGCGTAGCGACTGGCCTACCTTC	CQQRSDWPTF	IGKV3-11	.	IGKJ5	24	-1	-1	24
2	6.428801028608164E-4	TGTCAACACCGCAGCGACTGGCTCGCTTTC	CQHRSDWLAF	IGKV3-11	.	IGKJ4	21	-1	-1	20
2	6.428801028608164E-4	TGTCAACAGTATGGTGGCTCTCTCACTTTT	CQQYGGSLTF	IGKV3-20	.	IGKJ4	19	-1	-1	21
2	6.428801028608164E-4	TGTCAACAGAGTTACATTGGTTCGACTTTC	CQQSYIGSTF	IGKV1-39	.	IGKJ3	15	-1	-1	24
2	6.428801028608164E-4	TGTCAACAGAGTTACAGCACGTTCACTTTC	CQQSYSTFTF	IGKV1-39	.	IGKJ3	16	-1	-1	21
2	6.428801028608164E-4	TGTCAACAGAGTCAGGCTACCCTCACTTTC	CQQSQATLTF	IGKV1-39	.	IGKJ4	11	-1	-1	21
2	6.428801028608164E-4	TGTCAACAGAGTCAGGACACCCTCACTTTC	CQQSQDTLTF	IGKV1-39	.	IGKJ4	11	-1	-1	21
2	6.428801028608164E-4	TGTCAACAGAGTCAAGGTACCCTCACTTTC	CQQSQGTLTF	IGKV1-39	.	IGKJ4	21	-1	-1	21
2	6.428801028608164E-4	TGTCAACAGAGTCAAAGTACCGTCACTTTC	CQQSQSTVTF	IGKV1-39	.	IGKJ4	20	-1	-1	22
2	6.428801028608164E-4	TGTCAACAATATGATAATCTTCCCACCTTC	CQQYDNLPTF	IGKV1-33	.	IGKJ5	19	-1	-1	23
2	6.428801028608164E-4	TGTCAAAAGTATAATGGTCTCCCCCTCTTT	CQKYNGLPLF	IGKV1-33	.	IGKJ2	22	-1	-1	27
2	6.428801028608164E-4	TGCCACCAATACAGTCAATATTCCAGTTTC	CHQYSQYSSF	IGKV1-5	.	IGKJ4	4	-1	-1	26
1	3.214400514304082E-4	TGTCAGCAGCGTAGCAACTGGCCTCCGGAGGAATTCACTTTC	CQQRSNWPPEEFTF	IGKV3D-11	.	IGKJ3	28	-1	-1	32
1	3.214400514304082E-4	TGTCAGCTATATTCTAGGAATCCTCGGGCATTCGCTTTC	CQLYSRNPRAFAF	IGKV4-1	.	IGKJ3	23	-1	-1	29
1	3.214400514304082E-4	TGTCAGCGGCGTAGTAACTGGCCTCCTTCATTCACTTTC	CQRRSNWPPSFTF	IGKV3-11	.	IGKJ3	23	-1	-1	29
1	3.214400514304082E-4	TGTCAGCATTATGTTACGTCACCTCCGGGGTTCACTTTC	CQHYVTSPPGFTF	IGKV3D-20	.	IGKJ3	27	-1	-1	30
1	3.214400514304082E-4	TGTCAGCATCGTAGCAACTGGCCTCCTTTATTCACTTTC	CQHRSNWPPLFTF	IGKV3-11	.	IGKJ3	23	-1	-1	28
1	3.214400514304082E-4	TGTCAGCACTCTGGTACCTCACCTCCGGTGTACACTTTT	CQHSGTSPPVYTF	IGKV3D-20	.	IGKJ2	27	-1	-1	28
1	3.214400514304082E-4	TGTCAGCACTATGGTAGCTCACCTCAGATGTACACTTTT	CQHYGSSPQMYTF	IGKV3D-20	.	IGKJ2	24	-1	-1	27
1	3.214400514304082E-4	TGTCAGCAGTTTAATAATTGGCCACCGGGGTCCACTTTT	CQQFNNWPPGSTF	IGKV1-13	.	IGKJ2	18	-1	-1	32
1	3.214400514304082E-4	TGTCAGCAGTATGTTAACTCACCTCCGATGTACACTTTT	CQQYVNSPPMYTF	IGKV3D-20	.	IGKJ2	26	-1	-1	27
1	3.214400514304082E-4	TGTCAGCAGTATGATAATAGGTCACCGACGTGGACGTTC	CQQYDNRSPTWTF	IGKV3-20	.	IGKJ1	12	-1	-1	27
1	3.214400514304082E-4	TGTCAGCAGTATAATAACTGGCCTTCCATGTACACTTTT	CQQYNNWPSMYTF	IGKV3-15	.	IGKJ2	23	-1	-1	26
1	3.214400514304082E-4	TGTCAGCAGTATAATAACTGGCCTCCCGCGCTCACTTTC	CQQYNNWPPALTF	IGKV3D-15	.	IGKJ4	25	-1	-1	27
1	3.214400514304082E-4	TGTCAGCAGTATAATAACTGGCCTCCGAGGTACACTTTT	CQQYNNWPPRYTF	IGKV3D-15	.	IGKJ2	26	-1	-1	29
1	3.214400514304082E-4	TGTCAGCAGTATAATAACTGGCCCCGAGTGTTCACTTTC	CQQYNNWPRVFTF	IGKV3-15	.	IGKJ4	22	-1	-1	31
1	3.214400514304082E-4	TGTCAGCAGCGTAGCAACTGGCCTCTTACGTGGACGTTC	CQQRSNWPLTWTF	IGKV3-11	.	IGKJ1	23	-1	-1	27
1	3.214400514304082E-4	TGTCAGCAGCGTAACAACTGGCCTCCGGGGGCCACTTTT	CQQRNNWPPGATF	IGKV3D-11	.	IGKJ2	27	-1	-1	32
1	3.214400514304082E-4	TGTCAGCAGCGGAACATTTGGCCTCCCGAGTTCACCTTC	CQQRNIWPPEFTF	IGKV3-11	.	IGKJ3	23	-1	-1	30
1	3.214400514304082E-4	TGTCAGCAATTTTATAGAAATCCTCAGGGATTCAGTTTC	CQQFYRNPQGFSF	IGKV4-1	.	IGKJ3	23	-1	-1	29
1	3.214400514304082E-4	TGTCAGCAATATTCTAGGGATCCTCGGGGATTCGCTTTC	CQQYSRDPRGFAF	IGKV4-1	.	IGKJ3	16	-1	-1	29
1	3.214400514304082E-4	TGTCAGCAATATTCTAGGAATCCTCGGGGATTCGCTTTC	CQQYSRNPRGFAF	IGKV4-1	.	IGKJ3	23	-1	-1	29
1	3.214400514304082E-4	TGTCAGCAATATTATAGTACTCCTCCGATGTACACTTTT	CQQYYSTPPMYTF	IGKV4-1	.	IGKJ2	23	-1	-1	27
1	3.214400514304082E-4	TGTCAGCAATATGGTTACTCGCCTCCTACCTATACTTTC	CQQYGYSPPTYTF	IGKV3D-20	.	IGKJ1	25	-1	-1	36
1	3.214400514304082E-4	TGTCAGCAATATGATTACTCGCCTCCTACCTATACTTTC	CQQYDYSPPTYTF	IGKV3D-20	.	IGKJ2	25	-1	-1	33
1	3.214400514304082E-4	TGTCAGGAGCGTAATAACTGGCCTCCGAGGGTCACTTTC	CQERNNWPPRVTF	IGKV3D-15	.	IGKJ2	26	-1	-1	32
1	3.214400514304082E-4	TGTCAACATTTTAATAAGTACCCTCATATGTACACTTTT	CQHFNKYPHMYTF	IGKV1-13	.	IGKJ2	23	-1	-1	27
1	3.214400514304082E-4	TGTCAACAGAGTTACAGTTCTCCCCGCATGTACACTTTT	CQQSYSSPRMYTF	IGKV1-39	.	IGKJ2	17	-1	-1	26
1	3.214400514304082E-4	TGTCAACAGAGTTACAGTGCCCCCCGCATGTACACTTTT	CQQSYSAPRMYTF	IGKV1-39	.	IGKJ2	22	-1	-1	26
1	3.214400514304082E-4	TGTCAACAGAGTTACAGTGCCCCCCGCATATACACTTTT	CQQSYSAPRIYTF	IGKV1-39	.	IGKJ2	22	-1	-1	26
1	3.214400514304082E-4	TGTCAACAGAGTTACAGTACCCCTCCGGAGTACACTTTC	CQQSYSTPPEYTF	IGKV1D-39	.	IGKJ4	29	-1	-1	32
1	3.214400514304082E-4	TGTCAACAACGTACCCCCTGGCCTCCGGAGGTCTCTTTC	CQQRTPWPPEVSF	IGKV3D-11	.	IGKJ4	28	-1	-1	34
1	3.214400514304082E-4	TGTCAAGAGCGTAACAACTGGCCTCCGAGGGTCACTTTT	CQERNNWPPRVTF	IGKV3-11	.	IGKJ2	23	-1	-1	32
1	3.214400514304082E-4	TGTCAAAGCTATAACAGTGACCCTCCGGGATTCACTTTC	CQSYNSDPPGFTF	IGKV1-27	.	IGKJ3	23	-1	-1	29
1	3.214400514304082E-4	TGCCAAAAATATGATGGCACTTCTCGGGCGTTCATTTTT	CQKYDGTSRAFIF	IGKV1-5	.	IGKJ2	5	-1	-1	35
1	3.214400514304082E-4	TGTCTACAATATAAAAGGTGGCCGTCGTGGACCTTC	CLQYKRWPSWTF	IGKV3-15	.	IGKJ1	13	-1	-1	25
1	3.214400514304082E-4	TGTCATCACTATGGCAGCTCACCCCCGTACACTTTT	CHHYGSSPPYTF	IGKV3D-20	.	IGKJ2	26	-1	-1	26
1	3.214400514304082E-4	TGTCACCAATATAAAGACTGGCCACCGCTCACTTTC	CHQYKDWPPLTF	IGKV3-15	.	IGKJ4	22	-1	-1	25
1	3.214400514304082E-4	TGTCACCAATATAAAGACTGGCCACCGCTCACGTTC	CHQYKDWPPLTF	IGKV3-15	.	IGKJ4	22	-1	-1	25
1	3.214400514304082E-4	TGTCAGCTGTATGGTAGCTCACCCCTGTACACTTTT	CQLYGSSPLYTF	IGKV3-20	.	IGKJ2	22	-1	-1	25
1	3.214400514304082E-4	TGTCAGCTGTATAATACCTCCCCGTCGTGGACGTTC	CQLYNTSPSWTF	IGKV3-20	.	IGKJ1	11	-1	-1	25
1	3.214400514304082E-4	TGTCAGCATTATGGTAGTACACCTCCGGGGACGTTC	CQHYGSTPPGTF	IGKV3D-20	.	IGKJ1	27	-1	-1	28
1	3.214400514304082E-4	TGTCAGCACTATTATGACTGGCCTGCTTGGACGTTC	CQHYYDWPAWTF	IGKV3-15	.	IGKJ1	23	-1	-1	27
1	3.214400514304082E-4	TGTCAGCACTATGGTACCTCACCCATATTCACTTTC	CQHYGTSPIFTF	IGKV3-20	.	IGKJ3	22	-1	-1	24
1	3.214400514304082E-4	TGTCAGCACTATGGTAGCTCACCTCCCATCACCTTC	CQHYGSSPPITF	IGKV3D-20	.	IGKJ5	25	-1	-1	27
1	3.214400514304082E-4	TGTCAGCACTATGATGGCTCACCTTTTATCACCTTC	CQHYDGSPFITF	IGKV3-20	.	IGKJ5	23	-1	-1	27
1	3.214400514304082E-4	TGTCAGCACTATGATGGCTCACCTTTCATCACCTTC	CQHYDGSPFITF	IGKV3-20	.	IGKJ5	23	-1	-1	27
1	3.214400514304082E-4	TGTCAGCACTATGATACCTCACCCTCGTGGGCGTTC	CQHYDTSPSWAF	IGKV3-20	.	IGKJ1	22	-1	-1	25
1	3.214400514304082E-4	TGTCAGCAGTATTTTTATTCTCCTCCGGTCACTTTC	CQQYFYSPPVTF	IGKV4-1	.	IGKJ4	12	-1	-1	28
1	3.214400514304082E-4	TGTCAGCAGTATGCTAGCTCCCGAGCGCTCAGTTTC	CQQYASSRALSF	IGKV3-20	.	IGKJ4	19	-1	-1	22
1	3.214400514304082E-4	TGTCAGCAGTATGGTGGCTCACCTGAGTACACTTTT	CQQYGGSPEYTF	IGKV3-20	.	IGKJ2	23	-1	-1	26
1	3.214400514304082E-4	TGTCAGCAGTATGGTATTTCACCAAGGTACCCCTTT	CQQYGISPRYPF	IGKV3-20	.	IGKJ2	27	-1	-1	26
1	3.214400514304082E-4	TGTCAGCAGTATGGTACGTCCCTCTTTCGGACGTTC	CQQYGTSLFRTF	IGKV3-20	.	IGKJ1	15	-1	-1	28
1	3.214400514304082E-4	TGTCAGCAGTATGGTAGTTCACCTCCGTACACTTTT	CQQYGSSPPYTF	IGKV3D-20	.	IGKJ2	26	-1	-1	26
1	3.214400514304082E-4	TGTCAGCAGTATGGTAGCTCACCTCTGTACACTTTT	CQQYGSSPLYTF	IGKV3D-20	.	IGKJ2	24	-1	-1	25
1	3.214400514304082E-4	TGTCAGCAGTATGGTAGCTCACCTGCGCTCACTTTC	CQQYGSSPALTF	IGKV3-20	.	IGKJ4	23	-1	-1	24
1	3.214400514304082E-4	TGTCAGCAGTATGGTAGCTCACCTAAGATCACCTTC	CQQYGSSPKITF	IGKV3-20	.	IGKJ5	24	-1	-1	26
1	3.214400514304082E-4	TGTCAGCAGTATGGTAGCTCACCCCATAAGACTTTC	CQQYGSSPHKTF	IGKV3-20	.	IGKJ3	22	-1	-1	30
1	3.214400514304082E-4	TGTCAGCAGTATGGTAGCTCACCCACGTGGACGTTC	CQQYGSSPTWTF	IGKV3-20	.	IGKJ1	22	-1	-1	22
1	3.214400514304082E-4	TGTCAGCAGTATGATAAGTGGCCTCCGAACACTTTT	CQQYDKWPPNTF	IGKV3D-15	.	IGKJ2	26	-1	-1	28
1	3.214400514304082E-4	TGTCAGCAGTATGAGAGCTCACCTGGGTACACTTTT	CQQYESSPGYTF	IGKV3-20	.	IGKJ2	27	-1	-1	26
1	3.214400514304082E-4	TGTCAGCAGTATAGTGGCTCACCTGAATACACTTTT	CQQYSGSPEYTF	IGKV3-20	.	IGKJ2	23	-1	-1	27
1	3.214400514304082E-4	TGTCAGCAGTATAGTGAGTGGCCTCCGCTCACTTTC	CQQYSEWPPLTF	IGKV3D-15	.	IGKJ4	26	-1	-1	25
1	3.214400514304082E-4	TGTCAGCAGTATAATAACTGGCCTCCGTGGACGTTC	CQQYNNWPPWTF	IGKV3D-15	.	IGKJ1	26	-1	-1	25
1	3.214400514304082E-4	TGTCAGCAGTATAATAACTGGCCTCCGGCAACGTTC	CQQYNNWPPATF	IGKV3D-15	.	IGKJ1	27	-1	-1	30
1	3.214400514304082E-4	TGTCAGCAGTATAATAACTGGCGTATGTACACTTTT	CQQYNNWRMYTF	IGKV3-15	.	IGKJ2	21	-1	-1	24
1	3.214400514304082E-4	TGTCAGCAGCGTTACAACGGGGGGGCGTACACATTT	CQQRYNGGAYTF	IGKV3-11	.	IGKJ2	11	-1	-1	26
1	3.214400514304082E-4	TGTCAGCAGCGTAGTAGTTGGCCTGCGGTCTCTTTC	CQQRSSWPAVSF	IGKV3-11	.	IGKJ3	23	-1	-1	31
1	3.214400514304082E-4	TGTCAGCAGCGTAGCCACTGGCCTGAGTGGACCTTT	CQQRSHWPEWTF	IGKV3-11	.	IGKJ2	23	-1	-1	33
1	3.214400514304082E-4	TGTCAGCAGCGTAGCAACTGGCCTTCTATCACCTTC	CQQRSNWPSITF	IGKV3-11	.	IGKJ5	23	-1	-1	27
1	3.214400514304082E-4	TGTCAGCAGCGTAGCAACTGGCCTCTGCTCACTTTC	CQQRSNWPLLTF	IGKV3-11	.	IGKJ4	23	-1	-1	26
1	3.214400514304082E-4	TGTCAGCAGCGTAGCAACTGGCCTCCGTGGACGTTC	CQQRSNWPPWTF	IGKV3-11	.	IGKJ1	23	-1	-1	25
1	3.214400514304082E-4	TGTCAGCAGCGTAGCAACTGGCCTCCGCTCACTTTC	CQQRSNWPPLTF	IGKV3-11	.	IGKJ4	23	-1	-1	25
1	3.214400514304082E-4	TGTCAGCAGCGTAACAACTGGCCCCGCAACACTTTT	CQQRNNWPRNTF	IGKV3-20	.	IGKJ2	8	-1	-1	28
1	3.214400514304082E-4	TGTCAGCAGCGAAGCAACTGGCCTGAGTGGACTTTT	CQQRSNWPEWTF	IGKV3-11	.	IGKJ2	23	-1	-1	30
1	3.214400514304082E-4	TGTCAGCAATATTCTACTACTCCTTCGTGGACGTTC	CQQYSTTPSWTF	IGKV4-1	.	IGKJ1	23	-1	-1	25
1	3.214400514304082E-4	TGTCAGCAATATTATGGTACTCTCCCGTACACTTTT	CQQYYGTLPYTF	IGKV4-1	.	IGKJ2	21	-1	-1	26
1	3.214400514304082E-4	TGTCAGCAATATTATAGTACTCCCCCGTACACTTTT	CQQYYSTPPYTF	IGKV4-1	.	IGKJ2	22	-1	-1	26
1	3.214400514304082E-4	TGTCAGCAATATCTTAATACTCCTCCGGTCACTTTC	CQQYLNTPPVTF	IGKV4-1	.	IGKJ4	23	-1	-1	28
1	3.214400514304082E-4	TGTCAGCAATATGGTGGCTCTCGAGCGCTCACTTTC	CQQYGGSRALTF	IGKV3-20	.	IGKJ4	19	-1	-1	22
1	3.214400514304082E-4	TGTCAGCAATATAGTGACTGGCCTCCGCTCACTTTC	CQQYSDWPPLTF	IGKV3D-15	.	IGKJ4	26	-1	-1	25
1	3.214400514304082E-4	TGTCAGCAACGTGGCATTTGGCCTCCGGTCACTTTC	CQQRGIWPPVTF	IGKV3-11	.	IGKJ4	23	-1	-1	28
1	3.214400514304082E-4	TGTCAATATTACGACAATCTCCCTGCGATCACCTTC	CQYYDNLPAITF	IGKV1-13	.	IGKJ5	5	-1	-1	25
1	3.214400514304082E-4	TGTCAACATTTTAAAGGGTCCCCGCCGTGGACGTTC	CQHFKGSPPWTF	IGKV1-9	.	IGKJ1	7	-1	-1	25
1	3.214400514304082E-4	TGTCAACATTATTATAGTCCTCCTCCGTGGACGTTC	CQHYYSPPPWTF	IGKV1D-43	.	IGKJ1	26	-1	-1	25
1	3.214400514304082E-4	TGTCAACATCGTAACAACTGGCCCCCTCTCACTTTC	CQHRNNWPPLTF	IGKV3-11	.	IGKJ4	22	-1	-1	27
1	3.214400514304082E-4	TGTCAACACCTTAATTATTACCCTCCGTTCACTTTC	CQHLNYYPPFTF	IGKV1-13	.	IGKJ4	23	-1	-1	28
1	3.214400514304082E-4	TGTCAACAGTATGATAATGTCCCTCCTTACCACTTT	CQQYDNVPPYHF	IGKV1D-33	.	IGKJ2	25	-1	-1	33
1	3.214400514304082E-4	TGTCAACAGCGCATCCACTGGGGGACACTCACTTTC	CQQRIHWGTLTF	IGKV3-11	.	IGKJ4	20	-1	-1	27
1	3.214400514304082E-4	TGTCAACAGAGTTACAGTACCCCCCCCCTCACTTTC	CQQSYSTPPLTF	IGKV1-39	.	IGKJ4	22	-1	-1	27
1	3.214400514304082E-4	TGTCAACAGAGTTACAGTACCCCCGAGCTCACTTTC	CQQSYSTPELTF	IGKV1-39	.	IGKJ4	22	-1	-1	26
1	3.214400514304082E-4	TGCCACGAGTATAAAAATTGGCCTCCGGGGACGTTC	CHEYKNWPPGTF	IGKV3D-15	.	IGKJ1	27	-1	-1	28
1	3.214400514304082E-4	TGCCAGCACCGTGGCACCTGGCCTCGAATCACCTTC	CQHRGTWPRITF	IGKV3-11	.	IGKJ5	23	-1	-1	27
1	3.214400514304082E-4	TGCCAACAGTATTATACTTATTCTCCGAGGTCTTTT	CQQYYTYSPRSF	IGKV1-5	.	IGKJ2	23	-1	-1	31
1	3.214400514304082E-4	TGCCAACAGTATCGTAATCACTCTCCTTATACTTTT	CQQYRNHSPYTF	IGKV1-5	.	IGKJ2	11	-1	-1	30
1	3.214400514304082E-4	TGCCAACAATTTTTTGATCTCCCTCCGTGGACGTTC	CQQFFDLPPWTF	IGKV1-16	.	IGKJ1	7	-1	-1	25
1	3.214400514304082E-4	TGCATGCAACGTACACACTGGCCTCCGTTCACTTTT	CMQRTHWPPFTF	IGKV2D-30	.	IGKJ2	26	-1	-1	29
1	3.214400514304082E-4	TCTCAACAGGCTAAGAATTTCCCGTGGACGTTT	SQQAKNFPWTF	IGKV1-12	.	IGKJ1	22	-1	-1	22
1	3.214400514304082E-4	TGTCTTCAGGACATGACTTACCCTCGGACGTTC	CLQDMTYPRTF	IGKV1-17	.	IGKJ1	8	-1	-1	25
1	3.214400514304082E-4	TGTCTGCAGTATGGTAGTTCACCTCGGACGTTC	CLQYGSSPRTF	IGKV3D-20	.	IGKJ1	24	-1	-1	25
1	3.214400514304082E-4	TGTCTGCAAGATTACAATTATCCCCGGACGTTC	CLQDYNYPRTF	IGKV1-6	.	IGKJ1	19	-1	-1	25
1	3.214400514304082E-4	TGTCTGCAAGATTACAAATTTCCGTGGACGTTC	CLQDYKFPWTF	IGKV1-6	.	IGKJ1	16	-1	-1	22
1	3.214400514304082E-4	TGTCTACAGTTTAATACTTACCCTCAGACTCTC	CLQFNTYPQTL	IGKV1D-13	.	IGKJ3	25	-1	-1	27
1	3.214400514304082E-4	TGTCTACAGTATAATAATTACCCGTACGGTTTT	CLQYNNYPYGF	IGKV1-13	.	IGKJ2	22	-1	-1	29
1	3.214400514304082E-4	TGTCTACAACATTATTTTCTTCCTTGGACGTTC	CLQHYFLPWTF	IGKV4-1	.	IGKJ1	14	-1	-1	24
1	3.214400514304082E-4	TGTCTACAAGATTACAATTACCCTAGGACGTTC	CLQDYNYPRTF	IGKV1-6	.	IGKJ1	26	-1	-1	25
1	3.214400514304082E-4	TGTCTACAAGATGACAATTATCCTCGGACGTTC	CLQDDNYPRTF	IGKV1-6	.	IGKJ1	23	-1	-1	25
1	3.214400514304082E-4	TGTCGGCAGTATTTTTCGTCACCGTACACTTTT	CRQYFSSPYTF	IGKV3-20	.	IGKJ2	11	-1	-1	23
1	3.214400514304082E-4	TGTCATCAGTATAATGGCTGGCCTCGGACTTTT	CHQYNGWPRTF	IGKV3-15	.	IGKJ2	23	-1	-1	27
1	3.214400514304082E-4	TGTCATCAGACTAGTAGTTTACCGTACACTTTT	CHQTSSLPYTF	IGKV6-21	.	IGKJ2	22	-1	-1	23
1	3.214400514304082E-4	TGTCATCAGAGCAGTCATTTACCGTGGACGTTC	CHQSSHLPWTF	IGKV6-21	.	IGKJ1	22	-1	-1	22
1	3.214400514304082E-4	TGTCATCAATATCATAGTACTCCGTACACCTTT	CHQYHSTPYTF	IGKV4-1	.	IGKJ2	22	-1	-1	23
1	3.214400514304082E-4	TGTCATCAAAGTAGTAGTTTACCTCACACTTTT	CHQSSSLPHTF	IGKV6D-21	.	IGKJ2	25	-1	-1	25
1	3.214400514304082E-4	TGTCACCACTATGCTCAGTGGCCTCCCGCTTTC	CHHYAQWPPAF	IGKV3D-15	.	IGKJ4	25	-1	-1	28
1	3.214400514304082E-4	TGTCACCAGTATGCTAGCTCACTGTGGACGTTC	CHQYASSLWTF	IGKV3-20	.	IGKJ1	21	-1	-1	23
1	3.214400514304082E-4	TGTCACCAGTATGATTTCTCACCGCGGACATTC	CHQYDFSPRTF	IGKV3-20	.	IGKJ1	22	-1	-1	25
1	3.214400514304082E-4	TGTCACCAGTATAATAACTGGCCTCGAACTTTT	CHQYNNWPRTF	IGKV3-15	.	IGKJ2	23	-1	-1	27
1	3.214400514304082E-4	TGTCACCAGCGTCGCGCCTGGCCCCTTCCCTTC	CHQRRAWPLPF	IGKV3-11	.	IGKJ5	22	-1	-1	28
1	3.214400514304082E-4	TGTCACCAGACTTACGCCACCCCGTACACTTTT	CHQTYATPYTF	IGKV1-39	.	IGKJ2	14	-1	-1	23
1	3.214400514304082E-4	TGTCACCAATATTATGCTACTCCGCTCACTTTC	CHQYYATPLTF	IGKV4-1	.	IGKJ4	22	-1	-1	22
1	3.214400514304082E-4	TGTCACCAATATTATGATTATCCACTCACTTTC	CHQYYDYPLTF	IGKV4-1	.	IGKJ4	14	-1	-1	24
1	3.214400514304082E-4	TGTCACCAATATTATACTACTCCTCTCACTTTC	CHQYYTTPLTF	IGKV4-1	.	IGKJ4	23	-1	-1	24
1	3.214400514304082E-4	TGTCACCAATATGGTACGTCACCTCGGACTTTT	CHQYGTSPRTF	IGKV3D-20	.	IGKJ2	24	-1	-1	27
1	3.214400514304082E-4	TGTCACCAATATGGGACCTCATGGTGGACGTTC	CHQYGTSWWTF	IGKV3-20	.	IGKJ1	20	-1	-1	23
1	3.214400514304082E-4	TGTCACCAACATTATTTAACTCCTTGGACGTTC	CHQHYLTPWTF	IGKV4-1	.	IGKJ1	27	-1	-1	24
1	3.214400514304082E-4	TGTCAGCGGCGAACCAGCCGGCAGATCACCTTC	CQRRTSRQITF	IGKV3-7	.	IGKJ5	6	-1	-1	23
1	3.214400514304082E-4	TGTCAGCATTATTTTGGTGGTCATCAAACTTTT	CQHYFGGHQTF	IGKV4-1	.	IGKJ2	12	-1	-1	27
1	3.214400514304082E-4	TGTCAGCATTATGGTAGCTCACCATTCGCTTTC	CQHYGSSPFAF	IGKV3-20	.	IGKJ3	22	-1	-1	23
1	3.214400514304082E-4	TGTCAGCATTATACCACCCTCCCTCTCACTTTC	CQHYTTLPLTF	IGKV3-15	.	IGKJ4	12	-1	-1	24
1	3.214400514304082E-4	TGTCAGCATTATAATGGTCTGCCTCTCACTTTC	CQHYNGLPLTF	IGKV4-1	.	IGKJ4	11	-1	-1	24
1	3.214400514304082E-4	TGTCAGCATTATAATGATCGGCCTCTCACTTTC	CQHYNDRPLTF	IGKV3-15	.	IGKJ4	14	-1	-1	24
1	3.214400514304082E-4	TGTCAGCACTATTATAATACTCCCGTCACTTTC	CQHYYNTPVTF	IGKV4-1	.	IGKJ4	22	-1	-1	25
1	3.214400514304082E-4	TGTCAGCACTATGGTGACTCACCGATCAGTTTC	CQHYGDSPISF	IGKV3-20	.	IGKJ5	22	-1	-1	22
1	3.214400514304082E-4	TGTCAGCACTATGGTGACTCACCGATCAGCTTC	CQHYGDSPISF	IGKV3-20	.	IGKJ5	22	-1	-1	22
1	3.214400514304082E-4	TGTCAGCACTATAATAACTGGGCGTACACTTTT	CQHYNNWAYTF	IGKV3-15	.	IGKJ2	20	-1	-1	23
1	3.214400514304082E-4	TGTCAGCACGATTATAACTTACCTTACACTTTT	CQHDYNLPYTF	IGKV3-7	.	IGKJ2	23	-1	-1	24
1	3.214400514304082E-4	TGTCAGCAGTTTGGTAGAGGCTTTTTCACTTTC	CQQFGRGFFTF	IGKV3-20	.	IGKJ3	16	-1	-1	24
1	3.214400514304082E-4	TGTCAGCAGTTCATTGCCTGGCCTATCGCCTTC	CQQFIAWPIAF	IGKV3-15	.	IGKJ5	9	-1	-1	24
1	3.214400514304082E-4	TGTCAGCAGTGTTATGGTTATCCTCGTACTATC	CQQCYGYPRTI	IGKV1-8	.	IGKJ3	23	-1	-1	27
1	3.214400514304082E-4	TGTCAGCAGTGTCATACTAGTCCCTACACTTTT	CQQCHTSPYTF	IGKV4-1	.	IGKJ2	7	-1	-1	24
1	3.214400514304082E-4	TGTCAGCAGTGTAGTAATAGGCCCTGGGCGTTC	CQQCSNRPWAF	IGKV3-15	.	IGKJ1	16	-1	-1	24
1	3.214400514304082E-4	TGTCAGCAGTATTATGGTTCTCCGCTCACTTTC	CQQYYGSPLTF	IGKV4-1	.	IGKJ4	22	-1	-1	22
1	3.214400514304082E-4	TGTCAGCAGTATTATGGGTGGCCGAAGACGTTC	CQQYYGWPKTF	IGKV3-15	.	IGKJ1	11	-1	-1	26
1	3.214400514304082E-4	TGTCAGCAGTATCATAACTGGCTTATCACCTTC	CQQYHNWLITF	IGKV3-15	.	IGKJ5	21	-1	-1	24
1	3.214400514304082E-4	TGTCAGCAGTATCATAACTGGCCGACCACCTTC	CQQYHNWPTTF	IGKV3-15	.	IGKJ5	22	-1	-1	22
1	3.214400514304082E-4	TGTCAGCAGTATGCTACCTCACCATTCATTTTT	CQQYATSPFIF	IGKV3-20	.	IGKJ2	22	-1	-1	29
1	3.214400514304082E-4	TGTCAGCAGTATGCTAGCTCACCCTGGACGTTC	CQQYASSPWTF	IGKV3-20	.	IGKJ1	22	-1	-1	24
1	3.214400514304082E-4	TGTCAGCAGTATGGTCGGTCTCCGTACACTTTT	CQQYGRSPYTF	IGKV3-15	.	IGKJ2	11	-1	-1	23
1	3.214400514304082E-4	TGTCAGCAGTATGGTGCCGTACCGTGGACGTTC	CQQYGAVPWTF	IGKV3-20	.	IGKJ1	14	-1	-1	22
1	3.214400514304082E-4	TGTCAGCAGTATGGTGACTCTGTCATCACCTTC	CQQYGDSVITF	IGKV3-20	.	IGKJ5	14	-1	-1	24
1	3.214400514304082E-4	TGTCAGCAGTATGGTGACTCACCTCTGACGTTC	CQQYGDSPLTF	IGKV3D-20	.	IGKJ1	24	-1	-1	26
1	3.214400514304082E-4	TGTCAGCAGTATGGTACCTCACCCGGGACGTTC	CQQYGTSPGTF	IGKV3-20	.	IGKJ1	22	-1	-1	25
1	3.214400514304082E-4	TGTCAGCAGTATGGTAGCTCACTTGGCACCTTC	CQQYGSSLGTF	IGKV3-20	.	IGKJ5	21	-1	-1	26
1	3.214400514304082E-4	TGTCAGCAGTATGGTAGCTCACCTTTCACTTTC	CQQYGSSPFTF	IGKV3-20	.	IGKJ4	23	-1	-1	25
1	3.214400514304082E-4	TGTCAGCAGTATGGTAGCTCACCTCAGACGTTC	CQQYGSSPQTF	IGKV3D-20	.	IGKJ1	24	-1	-1	26
1	3.214400514304082E-4	TGTCAGCAGTATGGTAGCTCACCTGGCACCTTC	CQQYGSSPGTF	IGKV3-20	.	IGKJ5	23	-1	-1	26
1	3.214400514304082E-4	TGTCAGCAGTATGGTAGCTCACCCGTCACTTTT	CQQYGSSPVTF	IGKV3-20	.	IGKJ2	22	-1	-1	26
1	3.214400514304082E-4	TGTCAGCAGTATGGTAGCTCACCGCTCACTTTC	CQQYGSSPLTF	IGKV3-20	.	IGKJ4	22	-1	-1	22
1	3.214400514304082E-4	TGTCAGCAGTATGGTAGCTCACCGGTGACGTTC	CQQYGSSPVTF	IGKV3-20	.	IGKJ1	22	-1	-1	26
1	3.214400514304082E-4	TGTCAGCAGTATGGTAGCTCACCGACGACGTTC	CQQYGSSPTTF	IGKV3-20	.	IGKJ1	22	-1	-1	26
1	3.214400514304082E-4	TGTCAGCAGTATGGTAGCTCACGGCTCACTTTC	CQQYGSSRLTF	IGKV3-20	.	IGKJ4	21	-1	-1	23
1	3.214400514304082E-4	TGTCAGCAGTATGGTAGCTCAGGATTCACTTTC	CQQYGSSGFTF	IGKV3-20	.	IGKJ3	20	-1	-1	23
1	3.214400514304082E-4	TGTCAGCAGTATGGTAGCTCAACGGGAACGTTC	CQQYGSSTGTF	IGKV3-20	.	IGKJ1	20	-1	-1	27
1	3.214400514304082E-4	TGTCAGCAGTATGGTAGCCCTCCGTGGCCGTTC	CQQYGSPPWPF	IGKV3-20	.	IGKJ1	17	-1	-1	22
1	3.214400514304082E-4	TGTCAGCAGTATGGCAGCTCACCTCTCACTTTC	CQQYGSSPLTF	IGKV3D-20	.	IGKJ4	24	-1	-1	24
1	3.214400514304082E-4	TGTCAGCAGTATGGGGATACACCTCGGACCTTT	CQQYGDTPRTF	IGKV3-20	.	IGKJ2	13	-1	-1	30
1	3.214400514304082E-4	TGTCAGCAGTATGATGTTCTCCCTCGTACTTTT	CQQYDVLPRTF	IGKV1D-8	.	IGKJ2	24	-1	-1	27
1	3.214400514304082E-4	TGTCAGCAGTATGATGTCTCACCTCAGACGTTC	CQQYDVSPQTF	IGKV3D-20	.	IGKJ1	24	-1	-1	26
1	3.214400514304082E-4	TGTCAGCAGTATGATGGTCGGCCTCTCACTTTC	CQQYDGRPLTF	IGKV3-15	.	IGKJ4	11	-1	-1	24
1	3.214400514304082E-4	TGTCAGCAGTATGATACTTCACCTCGGACGTTC	CQQYDTSPRTF	IGKV3D-20	.	IGKJ1	24	-1	-1	25
1	3.214400514304082E-4	TGTCAGCAGTATGATAGCTCACCCGAGACGTTC	CQQYDSSPETF	IGKV3-20	.	IGKJ1	22	-1	-1	26
1	3.214400514304082E-4	TGTCAGCAGTATGATAGACTAGAGCTCTATTTC	CQQYDRLELYF	IGKV3-20	.	IGKJ4	16	-1	-1	29
1	3.214400514304082E-4	TGTCAGCAGTATGATAATTGGCCGCTCACTTTC	CQQYDNWPLTF	IGKV3-15	.	IGKJ4	22	-1	-1	22
1	3.214400514304082E-4	TGTCAGCAGTATGATAATTGGGTCCGGACTTTT	CQQYDNWVRTF	IGKV3-15	.	IGKJ2	20	-1	-1	27
1	3.214400514304082E-4	TGTCAGCAGTATGATAACTCACCTCGGACGTTC	CQQYDNSPRTF	IGKV3D-20	.	IGKJ1	24	-1	-1	25
1	3.214400514304082E-4	TGTCAGCAGTATGATAACTGGCCTCTCACTTTC	CQQYDNWPLTF	IGKV3-15	.	IGKJ4	23	-1	-1	24
1	3.214400514304082E-4	TGTCAGCAGTATAGTGTGTGGCCTCACACGTTC	CQQYSVWPHTF	IGKV1-35	.	IGKJ1	12	-1	-1	27
1	3.214400514304082E-4	TGTCAGCAGTATAGTACCTCACCTCGGACTTTT	CQQYSTSPRTF	IGKV3D-20	.	IGKJ2	24	-1	-1	27
1	3.214400514304082E-4	TGTCAGCAGTATAATGATCGGCCTCTCACTTTC	CQQYNDRPLTF	IGKV3-15	.	IGKJ4	14	-1	-1	24
1	3.214400514304082E-4	TGTCAGCAGTATAATATAAGGCCCTGGGCGTTC	CQQYNIRPWAF	IGKV3-15	.	IGKJ1	15	-1	-1	24
1	3.214400514304082E-4	TGTCAGCAGTATAATACCTGGCCCTGGGCGTTC	CQQYNTWPWAF	IGKV3-15	.	IGKJ1	22	-1	-1	24
1	3.214400514304082E-4	TGTCAGCAGTATAATAGCTGGCCTCTCCCTTTC	CQQYNSWPLPF	IGKV3-15	.	IGKJ4	23	-1	-1	24
1	3.214400514304082E-4	TGTCAGCAGTATAATAATTGGCCTCGGACGTTC	CQQYNNWPRTF	IGKV3-15	.	IGKJ1	23	-1	-1	25
1	3.214400514304082E-4	TGTCAGCAGTATAATAATTGGCCTGGGACTTTT	CQQYNNWPGTF	IGKV3-15	.	IGKJ2	23	-1	-1	27
1	3.214400514304082E-4	TGTCAGCAGTATAATAACTGCCCTCTCACTTTC	CQQYNNCPLTF	IGKV3-15	.	IGKJ4	23	-1	-1	24
1	3.214400514304082E-4	TGTCAGCAGTATAATAACTGGCCTTCCACCTTC	CQQYNNWPSTF	IGKV3-15	.	IGKJ5	23	-1	-1	26
1	3.214400514304082E-4	TGTCAGCAGTATAATAACTGGCCCTGGACGTTC	CQQYNNWPWTF	IGKV3-15	.	IGKJ1	22	-1	-1	24
1	3.214400514304082E-4	TGTCAGCAGTATAATAAGTGGCCTCTCACTTTC	CQQYNKWPLTF	IGKV3D-15	.	IGKJ4	24	-1	-1	24
1	3.214400514304082E-4	TGTCAGCAGTATAATAAATGGCCCTGGGCGTTC	CQQYNKWPWAF	IGKV3-15	.	IGKJ1	22	-1	-1	24
1	3.214400514304082E-4	TGTCAGCAGTACGGTGCCAATCCGTGGACGTTC	CQQYGANPWTF	IGKV3-20	.	IGKJ1	14	-1	-1	22
1	3.214400514304082E-4	TGTCAGCAGTACGGTAGCTCACCTCGGACGTTC	CQQYGSSPRTF	IGKV3D-20	.	IGKJ1	24	-1	-1	25
1	3.214400514304082E-4	TGTCAGCAGTACAATAACTGGCCTAGAACGTTC	CQQYNNWPRTF	IGKV3-15	.	IGKJ1	25	-1	-1	27
1	3.214400514304082E-4	TGTCAGCAGCGTTGGAACTGGCCGCTCACTTTC	CQQRWNWPLTF	IGKV3-11	.	IGKJ4	22	-1	-1	22
1	3.214400514304082E-4	TGTCAGCAGCGTTACAACTGGCCTCGGACGTTC	CQQRYNWPRTF	IGKV3-11	.	IGKJ1	23	-1	-1	25
1	3.214400514304082E-4	TGTCAGCAGCGTTACAACTGGCCTCGGACATTC	CQQRYNWPRTF	IGKV3-11	.	IGKJ1	23	-1	-1	25
1	3.214400514304082E-4	TGTCAGCAGCGTGCCAACTGGCCCCTCACTTTC	CQQRANWPLTF	IGKV3-11	.	IGKJ4	22	-1	-1	24
1	3.214400514304082E-4	TGTCAGCAGCGTGGCAACTGGCCTCTCACTTTC	CQQRGNWPLTF	IGKV3-11	.	IGKJ4	23	-1	-1	24
1	3.214400514304082E-4	TGTCAGCAGCGTACCAACTGGCCTCTCACTTTC	CQQRTNWPLTF	IGKV3-11	.	IGKJ4	23	-1	-1	24
1	3.214400514304082E-4	TGTCAGCAGCGTAGTAACTGGCTGCTCACTTTC	CQQRSNWLLTF	IGKV3-11	.	IGKJ4	21	-1	-1	23
1	3.214400514304082E-4	TGTCAGCAGCGTAGCGACTGGCCTCTCACTTTC	CQQRSDWPLTF	IGKV3-11	.	IGKJ4	23	-1	-1	24
1	3.214400514304082E-4	TGTCAGCAGCGTAGCAACTCGCCTTGGACGTTC	CQQRSNSPWTF	IGKV3-11	.	IGKJ1	23	-1	-1	24
1	3.214400514304082E-4	TGTCAGCAGCGTAGCAACTGGCCTGTCACCTTC	CQQRSNWPVTF	IGKV3-11	.	IGKJ5	23	-1	-1	25
1	3.214400514304082E-4	TGTCAGCAGCGTAGCAACTGGCCCCTCACTTTC	CQQRSNWPLTF	IGKV3-11	.	IGKJ4	22	-1	-1	24
1	3.214400514304082E-4	TGTCAGCAGCGTAGCAACTGGCCCCCCACTTTC	CQQRSNWPPTF	IGKV3-11	.	IGKJ4	22	-1	-1	26
1	3.214400514304082E-4	TGTCAGCAGCGTAGCAACTGGCCAGGGACTTTT	CQQRSNWPGTF	IGKV3-11	.	IGKJ2	22	-1	-1	27
1	3.214400514304082E-4	TGTCAGCAGCGTAACAACTGGCCCCTCACTTTC	CQQRNNWPLTF	IGKV3-11	.	IGKJ4	22	-1	-1	24
1	3.214400514304082E-4	TGTCAGCAGCGTAAGACCTGGCCTCTCACTTTC	CQQRKTWPLTF	IGKV3-11	.	IGKJ4	23	-1	-1	24
1	3.214400514304082E-4	TGTCAGCAGCGCGACAACTGGCAGATCATTTTC	CQQRDNWQIIF	IGKV3D-11	.	IGKJ5	22	-1	-1	23
1	3.214400514304082E-4	TGTCAGCAGCGAACCAACGGGGTGTACACTTTT	CQQRTNGVYTF	IGKV3-11	.	IGKJ2	17	-1	-1	22
1	3.214400514304082E-4	TGTCAGCAGCGAAACAAGTGGCCGCTCACTTTC	CQQRNKWPLTF	IGKV3-11	.	IGKJ4	22	-1	-1	15
1	3.214400514304082E-4	TGTCAGCAGAGTTACACTCCGCCGTACACTTTT	CQQSYTPPYTF	IGKV1-39	.	IGKJ2	15	-1	-1	23
1	3.214400514304082E-4	TGTCAGCAGAGTTACACTACGCCGCTCACTTTC	CQQSYTTPLTF	IGKV1-39	.	IGKJ4	19	-1	-1	22
1	3.214400514304082E-4	TGTCAGCAGAGTTACAGTACGCCTCTCACTTTC	CQQSYSTPLTF	IGKV1D-39	.	IGKJ4	24	-1	-1	24
1	3.214400514304082E-4	TGTCAGCAGAGTTACAGTACGCCGCTCACTTTC	CQQSYSTPLTF	IGKV1-39	.	IGKJ4	19	-1	-1	22
1	3.214400514304082E-4	TGTCAGCAGAGTCACAGTACCCCTCGCACTTTT	CQQSHSTPRTF	IGKV1D-39	.	IGKJ2	24	-1	-1	26
1	3.214400514304082E-4	TGTCAGCAATTTCATAGTGCTCCTCTCACTTTC	CQQFHSAPLTF	IGKV4-1	.	IGKJ4	23	-1	-1	24
1	3.214400514304082E-4	TGTCAGCAATATTTTACTACTCCTCTCACTTTC	CQQYFTTPLTF	IGKV4-1	.	IGKJ4	23	-1	-1	24
1	3.214400514304082E-4	TGTCAGCAATATTTTACTACTCCGAACTCTTTT	CQQYFTTPNSF	IGKV4-1	.	IGKJ2	22	-1	-1	28
1	3.214400514304082E-4	TGTCAGCAATATTCTCGTGCTCCTTGGACGTTC	CQQYSRAPWTF	IGKV4-1	.	IGKJ1	27	-1	-1	24
1	3.214400514304082E-4	TGTCAGCAATATTCTAGTACTACGTACACTTTT	CQQYSSTTYTF	IGKV4-1	.	IGKJ2	20	-1	-1	23
1	3.214400514304082E-4	TGTCAGCAATATTATGCTACTCCTCACACTTTT	CQQYYATPHTF	IGKV4-1	.	IGKJ2	23	-1	-1	25
1	3.214400514304082E-4	TGTCAGCAATATTATGCTACTCCGTGGACGTTC	CQQYYATPWTF	IGKV4-1	.	IGKJ1	22	-1	-1	22
1	3.214400514304082E-4	TGTCAGCAATATTATGGTCCCCCCTACACTTTT	CQQYYGPPYTF	IGKV4-1	.	IGKJ2	14	-1	-1	24
1	3.214400514304082E-4	TGTCAGCAATATTATGGTCATCCCTTGGGGTTC	CQQYYGHPLGF	IGKV4-1	.	IGKJ1	14	-1	-1	29
1	3.214400514304082E-4	TGTCAGCAATATTATGAAATTCCTCACACTTCT	CQQYYEIPHTS	IGKV4-1	.	IGKJ2	14	-1	-1	25
1	3.214400514304082E-4	TGTCAGCAATATTATACTGCTCCGGGGACGTTC	CQQYYTAPGTF	IGKV4-1	.	IGKJ1	22	-1	-1	25
1	3.214400514304082E-4	TGTCAGCAATATTATAGTATTCCGTTCACTTTT	CQQYYSIPFTF	IGKV4-1	.	IGKJ2	22	-1	-1	26
1	3.214400514304082E-4	TGTCAGCAATATTATAGTACTCCTCTCACTTTC	CQQYYSTPLTF	IGKV4-1	.	IGKJ4	23	-1	-1	24
1	3.214400514304082E-4	TGTCAGCAATATTATAGTACTCCTCGGACTTTT	CQQYYSTPRTF	IGKV4-1	.	IGKJ2	27	-1	-1	27
1	3.214400514304082E-4	TGTCAGCAATATTATAGTACTCCCCTCACTTTC	CQQYYSTPLTF	IGKV4-1	.	IGKJ3	22	-1	-1	25
1	3.214400514304082E-4	TGTCAGCAATATTATAGTACTCCATTCACTTTC	CQQYYSTPFTF	IGKV4-1	.	IGKJ3	22	-1	-1	23
1	3.214400514304082E-4	TGTCAGCAATATTATAGTAGTCCCCTCACCTTC	CQQYYSSPLTF	IGKV4-1	.	IGKJ5	22	-1	-1	25
1	3.214400514304082E-4	TGTCAGCAATATTATAGCACTCCTCCGACGTTC	CQQYYSTPPTF	IGKV4-1	.	IGKJ4	23	-1	-1	30
1	3.214400514304082E-4	TGTCAGCAATATTATAATACTCCGTACACTTTT	CQQYYNTPYTF	IGKV4-1	.	IGKJ2	22	-1	-1	23
1	3.214400514304082E-4	TGTCAGCAATATCATAGTAGTCCCTACACTTTT	CQQYHSSPYTF	IGKV4-1	.	IGKJ2	22	-1	-1	24
1	3.214400514304082E-4	TGTCAGCAATATGCAAGTAATGTGTACACTTTT	CQQYASNVYTF	IGKV4-1	.	IGKJ2	11	-1	-1	22
1	3.214400514304082E-4	TGTCAGCAATATGGTGCCGTTCCGTGGACATTC	CQQYGAVPWTF	IGKV3-20	.	IGKJ1	14	-1	-1	22
1	3.214400514304082E-4	TGTCAGCAATATGGTAGCTCACCTTACACTTTT	CQQYGSSPYTF	IGKV3-20	.	IGKJ2	23	-1	-1	24
1	3.214400514304082E-4	TGTCAGCAATATGGCACCTCACCTCTCACTTTC	CQQYGTSPLTF	IGKV3-15	.	IGKJ4	11	-1	-1	24
1	3.214400514304082E-4	TGTCAGCAATATGATGATCCCCCCCGAACTTTT	CQQYDDPPRTF	IGKV1-33	.	IGKJ2	22	-1	-1	27
1	3.214400514304082E-4	TGTCAGCAATATGATACCGCTCCTCTCACTTTC	CQQYDTAPLTF	IGKV3-20	.	IGKJ4	12	-1	-1	24
1	3.214400514304082E-4	TGTCAGCAATATGATAACTCTCTATATTCTTTT	CQQYDNSLYSF	IGKV3-20	.	IGKJ2	19	-1	-1	28
1	3.214400514304082E-4	TGTCAGCAATATGAACACTCACCGTACACTTTT	CQQYEHSPYTF	IGKV3-20	.	IGKJ2	12	-1	-1	23
1	3.214400514304082E-4	TGTCAGCAATATACTGATCGGCCTCTCACTTTC	CQQYTDRPLTF	IGKV4-1	.	IGKJ4	11	-1	-1	24
1	3.214400514304082E-4	TGTCAGCAATATAATACTTCACCTCTGACGTTC	CQQYNTSPLTF	IGKV3-15	.	IGKJ1	15	-1	-1	26
1	3.214400514304082E-4	TGTCAGCAATATAATACGTGGCCTCGGACTTTT	CQQYNTWPRTF	IGKV3-15	.	IGKJ2	23	-1	-1	27
1	3.214400514304082E-4	TGTCAGCAATATAATACGTGGCCCTGGGCATTC	CQQYNTWPWAF	IGKV3-15	.	IGKJ2	22	-1	-1	33
1	3.214400514304082E-4	TGTCAGCAATATAATAATAGGCCCTGGGCGTTC	CQQYNNRPWAF	IGKV4-1	.	IGKJ1	15	-1	-1	24
1	3.214400514304082E-4	TGTCAGCAATATAAGACCTGGCCGATCACCTTC	CQQYKTWPITF	IGKV4-1	.	IGKJ5	11	-1	-1	22
1	3.214400514304082E-4	TGTCAGCAATACTACAGTGCTCCGCTCACTTTC	CQQYYSAPLTF	IGKV3-15	.	IGKJ4	7	-1	-1	22
1	3.214400514304082E-4	TGTCAGCAACGTGAGATCTGGCCGCTAAGTTTC	CQQREIWPLSF	IGKV3-11	.	IGKJ4	11	-1	-1	22
1	3.214400514304082E-4	TGTCAGCAACGTAGCCACTGGCTCGTCACCTTC	CQQRSHWLVTF	IGKV3-11	.	IGKJ5	21	-1	-1	25
1	3.214400514304082E-4	TGTCAACATTATTTTAATGGGGGGGTCATTTTC	CQHYFNGGVIF	IGKV4-1	.	IGKJ3	12	-1	-1	25
1	3.214400514304082E-4	TGTCAACATCGTAGAAGCTGGCCGATCAGCTTC	CQHRRSWPISF	IGKV3-11	.	IGKJ5	22	-1	-1	22
1	3.214400514304082E-4	TGTCAACACTATGATAGTGTCCCCCTCACCTTC	CQHYDSVPLTF	IGKV1-27	.	IGKJ5	22	-1	-1	25
1	3.214400514304082E-4	TGTCAACACTACAATAGTTTACCGCTCACTTTC	CQHYNSLPLTF	IGKV4-1	.	IGKJ4	17	-1	-1	22
1	3.214400514304082E-4	TGTCAACACAGTTACATGTCTCCCTGGACCTTC	CQHSYMSPWTF	IGKV1-39	.	IGKJ1	15	-1	-1	24
1	3.214400514304082E-4	TGTCAACACAGTTACATGTCTCCCTGGACCTTC	CQHSYMSPWTF	IGKV1-39	.	IGKJ5	15	-1	-1	27
1	3.214400514304082E-4	TGTCAACAGTTTCATACTTTCCCCCCCACTTTC	CQQFHTFPPTF	IGKV1-13	.	IGKJ3	22	-1	-1	26
1	3.214400514304082E-4	TGTCAACAGTTTAATAGTTATCCTCTCTCTTTC	CQQFNSYPLSF	IGKV1D-13	.	IGKJ4	24	-1	-1	24
1	3.214400514304082E-4	TGTCAACAGTTTAATAGTTACCCGATCACCTTC	CQQFNSYPITF	IGKV1D-13	.	IGKJ5	22	-1	-1	22
1	3.214400514304082E-4	TGTCAACAGTTTAATAGTTACCCATTCACTTTC	CQQFNSYPFTF	IGKV1D-13	.	IGKJ3	22	-1	-1	23
1	3.214400514304082E-4	TGTCAACAGTTTAATAATTACCCGTGGACGTTC	CQQFNNYPWTF	IGKV1-13	.	IGKJ1	22	-1	-1	22
1	3.214400514304082E-4	TGTCAACAGTTCAATAGTTATCTGCTCACTTTC	CQQFNSYLLTF	IGKV1D-13	.	IGKJ4	19	-1	-1	23
1	3.214400514304082E-4	TGTCAACAGTATTATCGTCTTCCCTTAACTTTC	CQQYYRLPLTF	IGKV4-1	.	IGKJ4	14	-1	-1	27
1	3.214400514304082E-4	TGTCAACAGTATTATAGTTACCCTCTCACTTTC	CQQYYSYPLTF	IGKV1-8	.	IGKJ4	23	-1	-1	24
1	3.214400514304082E-4	TGTCAACAGTATTATAATCTCCCGTACACTTTT	CQQYYNLPYTF	IGKV1-33	.	IGKJ2	22	-1	-1	23
1	3.214400514304082E-4	TGTCAACAGTATCATACGGCGCCGTTCAGTTTT	CQQYHTAPFSF	IGKV1-12	.	IGKJ2	8	-1	-1	29
1	3.214400514304082E-4	TGTCAACAGTATGGTGCCTTACCGTGGACGTTC	CQQYGALPWTF	IGKV3-20	.	IGKJ1	14	-1	-1	22
1	3.214400514304082E-4	TGTCAACAGTATGGTGCCGTTCCGTGGACGTTC	CQQYGAVPWTF	IGKV3-11	.	IGKJ1	8	-1	-1	22
1	3.214400514304082E-4	TGTCAACAGTATGGTAGTCCACCTCGATCCTTT	CQQYGSPPRSF	IGKV3D-20	.	IGKJ2	24	-1	-1	30
1	3.214400514304082E-4	TGTCAACAGTATGATTATGTCCCGTACACTTTT	CQQYDYVPYTF	IGKV1-33	.	IGKJ2	22	-1	-1	23
1	3.214400514304082E-4	TGTCAACAGTATGATGATCTCCCTCGTACTTTT	CQQYDDLPRTF	IGKV1D-33	.	IGKJ2	24	-1	-1	27
1	3.214400514304082E-4	TGTCAACAGTATGATGATGTCCCGACCACTTTT	CQQYDDVPTTF	IGKV1-33	.	IGKJ2	22	-1	-1	26
1	3.214400514304082E-4	TGTCAACAGTATGATATTCTCCCCTACACTTTT	CQQYDILPYTF	IGKV1-33	.	IGKJ2	22	-1	-1	24
1	3.214400514304082E-4	TGTCAACAGTATGATATTATCCCTCTCAGTTTC	CQQYDIIPLSF	IGKV1D-33	.	IGKJ4	24	-1	-1	24
1	3.214400514304082E-4	TGTCAACAGTATGATAGTCTCCCTCGTACTTTC	CQQYDSLPRTF	IGKV1D-33	.	IGKJ2	24	-1	-1	27
1	3.214400514304082E-4	TGTCAACAGTATGATAATCTCCCTCTCACTTTT	CQQYDNLPLTF	IGKV1D-33	.	IGKJ2	24	-1	-1	26
1	3.214400514304082E-4	TGTCAACAGTATGATAATCTCGTCGCCACTTTT	CQQYDNLVATF	IGKV1-33	.	IGKJ2	20	-1	-1	26
1	3.214400514304082E-4	TGTCAACAGTATGAGAATCTCCCATTCACTTTC	CQQYENLPFTF	IGKV1-33	.	IGKJ3	22	-1	-1	23
1	3.214400514304082E-4	TGTCAACAGTATAATAACTGGCCACGGACTTTT	CQQYNNWPRTF	IGKV1-13	.	IGKJ2	16	-1	-1	27
1	3.214400514304082E-4	TGTCAACAGTATAATAACAGGCCTCAGACGTTC	CQQYNNRPQTF	IGKV1-16	.	IGKJ1	15	-1	-1	26
1	3.214400514304082E-4	TGTCAACAGTACTATAGTTACCCTCTCACTTTC	CQQYYSYPLTF	IGKV1D-13	.	IGKJ4	24	-1	-1	24
1	3.214400514304082E-4	TGTCAACAGCTTGATAATCCCCCGTGGACGTTC	CQQLDNPPWTF	IGKV1-9	.	IGKJ1	15	-1	-1	22
1	3.214400514304082E-4	TGTCAACAGCTTAATGGTTACCTTCCGACCTTC	CQQLNGYLPTF	IGKV1-9	.	IGKJ1	21	-1	-1	26
1	3.214400514304082E-4	TGTCAACAGCGTCACAGCTGCCCGCTCACTTTC	CQQRHSCPLTF	IGKV3D-11	.	IGKJ4	11	-1	-1	22
1	3.214400514304082E-4	TGTCAACAGCGTAGCAACTGGCCGCTCACTTTC	CQQRSNWPLTF	IGKV3-11	.	IGKJ4	22	-1	-1	22
1	3.214400514304082E-4	TGTCAACAGCATGATAGATACCCTCTCACTTTC	CQQHDRYPLTF	IGKV1D-17	.	IGKJ4	24	-1	-1	24
1	3.214400514304082E-4	TGTCAACAGGTTCACAGTTACCCTCCCACTTTC	CQQVHSYPPTF	IGKV1D-13	.	IGKJ4	24	-1	-1	26
1	3.214400514304082E-4	TGTCAACAGGCTGATAGTTTCCCGCTCACTTTC	CQQADSFPLTF	IGKV1-12	.	IGKJ4	22	-1	-1	22
1	3.214400514304082E-4	TGTCAACAGGCTAACAGTTTTCCGTGGACGTTC	CQQANSFPWTF	IGKV1-12	.	IGKJ1	19	-1	-1	22
1	3.214400514304082E-4	TGTCAACAGGCTAACAGTTTCCCCCTCACTTTC	CQQANSFPLTF	IGKV1-12	.	IGKJ4	22	-1	-1	24
1	3.214400514304082E-4	TGTCAACAGGCTAACAGTTTCCCGCTCACTTTC	CQQANSFPLTF	IGKV1-12	.	IGKJ4	22	-1	-1	22
1	3.214400514304082E-4	TGTCAACAGGCTAAGAATTTCCCCTGGACGTTC	CQQAKNFPWTF	IGKV1-12	.	IGKJ1	22	-1	-1	24
1	3.214400514304082E-4	TGTCAACAGGGTTGGAGTTCCCCTCTGACTTTC	CQQGWSSPLTF	IGKV1D-39	.	IGKJ4	24	-1	-1	27
1	3.214400514304082E-4	TGTCAACAGGGTTACAGCTCCCCTCTGACTTTC	CQQGYSSPLTF	IGKV1D-39	.	IGKJ4	24	-1	-1	27
1	3.214400514304082E-4	TGTCAACAGGGTAAAAATTTCCCGTGGACGTTC	CQQGKNFPWTF	IGKV1-12	.	IGKJ1	22	-1	-1	22
1	3.214400514304082E-4	TGTCAACAGACTTACATTACTCCTCAGACCTTC	CQQTYITPQTF	IGKV1D-39	.	IGKJ1	24	-1	-1	26
1	3.214400514304082E-4	TGTCAACAGACTTACACTACCCCGTTTACCTTC	CQQTYTTPFTF	IGKV1-39	.	IGKJ5	22	-1	-1	27
1	3.214400514304082E-4	TGTCAACAGACTTACACTACCCCGTACACTTTT	CQQTYTTPYTF	IGKV1-22	.	IGKJ2	15	-1	-1	23
1	3.214400514304082E-4	TGTCAACAGACTGATAATCTCCCGTACACCTTT	CQQTDNLPYTF	IGKV1-33	.	IGKJ2	22	-1	-1	23
1	3.214400514304082E-4	TGTCAACAGAGTTTCTTTACCCCGTACACTTTT	CQQSFFTPYTF	IGKV1-39	.	IGKJ2	22	-1	-1	23
1	3.214400514304082E-4	TGTCAACAGAGTTTCACTTCCTCCTACACTTTT	CQQSFTSSYTF	IGKV1-39	.	IGKJ2	12	-1	-1	24
1	3.214400514304082E-4	TGTCAACAGAGTTTCACTATGCCTCGGACTTTT	CQQSFTMPRTF	IGKV1-39	.	IGKJ2	12	-1	-1	27
1	3.214400514304082E-4	TGTCAACAGAGTTTCAGTACCCCTCGCACTTTC	CQQSFSTPRTF	IGKV1D-39	.	IGKJ3	24	-1	-1	26
1	3.214400514304082E-4	TGTCAACAGAGTTACGGTACCTCGTGGACGTTC	CQQSYGTSWTF	IGKV1-39	.	IGKJ1	20	-1	-1	22
1	3.214400514304082E-4	TGTCAACAGAGTTACGATGTCCCGTACACGTTT	CQQSYDVPYTF	IGKV1-39	.	IGKJ2	14	-1	-1	23
1	3.214400514304082E-4	TGTCAACAGAGTTACACTTTCCCTCGCACCTTC	CQQSYTFPRTF	IGKV1-5	.	IGKJ5	8	-1	-1	26
1	3.214400514304082E-4	TGTCAACAGAGTTACACTATCCCGTACACTTTT	CQQSYTIPYTF	IGKV1-39	.	IGKJ2	22	-1	-1	23
1	3.214400514304082E-4	TGTCAACAGAGTTACAGTTCCCCTCTCACTTTC	CQQSYSSPLTF	IGKV1D-39	.	IGKJ4	24	-1	-1	24
1	3.214400514304082E-4	TGTCAACAGAGTTACAGTCTTCCTCCGACGTTC	CQQSYSLPPTF	IGKV1-39	.	IGKJ1	17	-1	-1	26
1	3.214400514304082E-4	TGTCAACAGAGTTACAGTCCCCCGTACACTTTT	CQQSYSPPYTF	IGKV1-39	.	IGKJ2	22	-1	-1	23
1	3.214400514304082E-4	TGTCAACAGAGTTACAGTGCCCCGTTCACTTTC	CQQSYSAPFTF	IGKV1-39	.	IGKJ5	22	-1	-1	25
1	3.214400514304082E-4	TGTCAACAGAGTTACAGTACCCCTCTCACTTTC	CQQSYSTPLTF	IGKV1D-39	.	IGKJ3	24	-1	-1	25
1	3.214400514304082E-4	TGTCAACAGAGTTACAGTACCCCTCGCACTTTC	CQQSYSTPRTF	IGKV1D-39	.	IGKJ4	24	-1	-1	26
1	3.214400514304082E-4	TGTCAACAGAGTTACAGTACCCCTAGCACTTTT	CQQSYSTPSTF	IGKV1-39	.	IGKJ2	25	-1	-1	26
1	3.214400514304082E-4	TGTCAACAGAGTTACAGTACCCCCCTCACTTTC	CQQSYSTPLTF	IGKV1-39	.	IGKJ4	22	-1	-1	24
1	3.214400514304082E-4	TGTCAACAGAGTTACAGTAGTCCTCGGGGGTTC	CQQSYSSPRGF	IGKV1-39	.	IGKJ1	28	-1	-1	29
1	3.214400514304082E-4	TGTCAACAGAGTTACAGGGCTCCCATTACTTTC	CQQSYRAPITF	IGKV1-39	.	IGKJ3	16	-1	-1	27
1	3.214400514304082E-4	TGTCAACAGAGTTACAGAACTCCGGAGACCTTT	CQQSYRTPETF	IGKV1-39	.	IGKJ2	16	-1	-1	30
1	3.214400514304082E-4	TGTCAACAGAGTTACAATGTTCCTCGGACGTTC	CQQSYNVPRTF	IGKV1-39	.	IGKJ1	15	-1	-1	25
1	3.214400514304082E-4	TGTCAACAGAGTTACAACAGCCCTCTCACTTTC	CQQSYNSPLTF	IGKV1-39	.	IGKJ4	15	-1	-1	24
1	3.214400514304082E-4	TGTCAACAGAGTTACAAAATCCCTCGCACTTTT	CQQSYKIPRTF	IGKV1-39	.	IGKJ2	15	-1	-1	26
1	3.214400514304082E-4	TGTCAACAGAGTCACACTAACCCTCGGACGTTC	CQQSHTNPRTF	IGKV1-9	.	IGKJ1	8	-1	-1	25
1	3.214400514304082E-4	TGTCAACAGAGTCACACTAACCCTCGGACATTC	CQQSHTNPRTF	IGKV1D-39	.	IGKJ1	24	-1	-1	25
1	3.214400514304082E-4	TGTCAACAGAGTCACAGCACCCCGCTCACTTTC	CQQSHSTPLTF	IGKV1-39	.	IGKJ4	22	-1	-1	22
1	3.214400514304082E-4	TGTCAACAGAGTAACACTATCCCGCTCACTTTC	CQQSNTIPLTF	IGKV1-39	.	IGKJ4	22	-1	-1	22
1	3.214400514304082E-4	TGTCAACAGAGCTACATTAACCCTCGGACGTTC	CQQSYINPRTF	IGKV1D-39	.	IGKJ1	24	-1	-1	25
1	3.214400514304082E-4	TGTCAACAATATTCTACTTCTCCGTACACTTTT	CQQYSTSPYTF	IGKV4-1	.	IGKJ2	22	-1	-1	23
1	3.214400514304082E-4	TGTCAACAATATTATGATACTCCTTTCACTTTC	CQQYYDTPFTF	IGKV4-1	.	IGKJ3	23	-1	-1	24
1	3.214400514304082E-4	TGTCAACAATATTATAGTCCTCCTCGAACTTTC	CQQYYSPPRTF	IGKV4-1	.	IGKJ2	23	-1	-1	27
1	3.214400514304082E-4	TGTCAACAATATTACAGTAGTCCACTCGCCTTC	CQQYYSSPLAF	IGKV4-1	.	IGKJ4	22	-1	-1	30
1	3.214400514304082E-4	TGTCAACAATATCGTGGTTACCCTCGGACGTTC	CQQYRGYPRTF	IGKV1-8	.	IGKJ1	23	-1	-1	25
1	3.214400514304082E-4	TGTCAACAATATGGTGATGTCCCGTACACTTTT	CQQYGDVPYTF	IGKV1-33	.	IGKJ2	22	-1	-1	23
1	3.214400514304082E-4	TGTCAACAATATGACGTTGTCCCTCCCACTTTC	CQQYDVVPPTF	IGKV1D-33	.	IGKJ3	13	-1	-1	26
1	3.214400514304082E-4	TGTCAACAATATGAGGATCTCCCGTGGACCTTC	CQQYEDLPWTF	IGKV1-33	.	IGKJ1	22	-1	-1	22
1	3.214400514304082E-4	TGTCAACAATATAATGAGTGGCCCTGGCCGTTC	CQQYNEWPWPF	IGKV3-15	.	IGKJ1	22	-1	-1	24
1	3.214400514304082E-4	TGTCAACAATATAATACTTTTTTATCGACGTTC	CQQYNTFLSTF	IGKV1-5	.	IGKJ1	15	-1	-1	26
1	3.214400514304082E-4	TGTCAACAATACAGTACCGCACTGGTCACTTTC	CQQYSTALVTF	IGKV3-20	.	IGKJ3	4	-1	-1	25
1	3.214400514304082E-4	TGTCAACAATACAAGACTTATCCATATACGTTC	CQQYKTYPYTF	IGKV1-5	.	IGKJ1	20	-1	-1	27
1	3.214400514304082E-4	TGTCAACAACGTCACACCTGGCCTCTCACTTTC	CQQRHTWPLTF	IGKV3-11	.	IGKJ4	23	-1	-1	24
1	3.214400514304082E-4	TGTCAAGAGAGTTACACTTCCGTGCTCACTTTC	CQESYTSVLTF	IGKV1-39	.	IGKJ4	15	-1	-1	23
1	3.214400514304082E-4	TGTCAAAACTATGACAGAACCCCCCGGACGTTC	CQNYDRTPRTF	IGKV1-27	.	IGKJ1	16	-1	-1	25
1	3.214400514304082E-4	TGTCAAAACTATAACTATGCCCCTCTCACTTTC	CQNYNYAPLTF	IGKV1-27	.	IGKJ4	23	-1	-1	24
1	3.214400514304082E-4	TGTCAAAAGTGTAGCAGTGTCCCATTCACTTTC	CQKCSSVPFTF	IGKV1-27	.	IGKJ3	22	-1	-1	23
1	3.214400514304082E-4	TGTCAAAAGTATAGTAGCGCCCCTCTCACTTTC	CQKYSSAPLTF	IGKV1-27	.	IGKJ4	23	-1	-1	24
1	3.214400514304082E-4	TGTCAAAAGTATAACAGTGCCCCTTTCACTTTC	CQKYNSAPFTF	IGKV1-27	.	IGKJ3	23	-1	-1	24
1	3.214400514304082E-4	TGTCAAAAGTATAACAGTGCCCCTCTGACGTTC	CQKYNSAPLTF	IGKV1-27	.	IGKJ1	23	-1	-1	26
1	3.214400514304082E-4	TGTCAAAAGTATAACAGTGCCCCTCGAACGTTC	CQKYNSAPRTF	IGKV1-27	.	IGKJ1	23	-1	-1	27
1	3.214400514304082E-4	TGTCAAAAGTATAAAAGTGCCCCTCTCACTTTC	CQKYKSAPLTF	IGKV1-27	.	IGKJ4	23	-1	-1	24
1	3.214400514304082E-4	TGTCAAAAATATAATAGTGCCCCTCAGACCTTC	CQKYNSAPQTF	IGKV1-27	.	IGKJ1	23	-1	-1	26
1	3.214400514304082E-4	TGTATGCAACCTCTACAGATTCCCTTAACTTTC	CMQPLQIPLTF	IGKV2-28	.	IGKJ3	16	-1	-1	27
1	3.214400514304082E-4	TGTATGCAACCTCTACAGACTCCCTTAACTTTC	CMQPLQTPLTF	IGKV2-28	.	IGKJ3	22	-1	-1	27
1	3.214400514304082E-4	TGTAAACAGTCTAACACTTTCTCTCTCACGTTC	CKQSNTFSLTF	IGKV1-12	.	IGKJ1	20	-1	-1	27
1	3.214400514304082E-4	TGCTTGCAAGCAACAAACTGGCCGCTCACTTTC	CLQATNWPLTF	IGKV2-30	.	IGKJ4	22	-1	-1	22
1	3.214400514304082E-4	TGCTTGCAAGGTACACACGGGCCCCACACCTTC	CLQGTHGPHTF	IGKV2-30	.	IGKJ5	22	-1	-1	26
1	3.214400514304082E-4	TGCTTGCAAGGCATACACCTGCCTCAGACTTTT	CLQGIHLPQTF	IGKV2D-30	.	IGKJ2	24	-1	-1	27
1	3.214400514304082E-4	TGCTTGCAAGGCACACACTGGCCGTGGACGTTC	CLQGTHWPWTF	IGKV2-30	.	IGKJ1	22	-1	-1	22
1	3.214400514304082E-4	TGCCTGCAAGGTACACACTGGCCTCTCACTTTC	CLQGTHWPLTF	IGKV2D-30	.	IGKJ4	24	-1	-1	24
1	3.214400514304082E-4	TGCCTACAGTCTCGGCATTATCCGTTTACTTTT	CLQSRHYPFTF	IGKV1-16	.	IGKJ4	9	-1	-1	27
1	3.214400514304082E-4	TGCCACCACTATGCTAGTCGTTTGTATCCTTTT	CHHYASRLYPF	IGKV1-5	.	IGKJ2	11	-1	-1	28
1	3.214400514304082E-4	TGCCACCAATATAATAGTTTGCCTCCCACTTTC	CHQYNSLPPTF	IGKV1D-16	.	IGKJ4	25	-1	-1	26
1	3.214400514304082E-4	TGCCAGCACTATGGTGACTCATCATTCACTTTC	CQHYGDSSFTF	IGKV3-20	.	IGKJ3	14	-1	-1	23
1	3.214400514304082E-4	TGCCAGCACTATAATCACCTCCCTCTCACTTTC	CQHYNHLPLTF	IGKV3-15	.	IGKJ4	14	-1	-1	24
1	3.214400514304082E-4	TGCCAACACTATACTGAATATCCGTGGACGTTC	CQHYTEYPWTF	IGKV1-5	.	IGKJ1	12	-1	-1	22
1	3.214400514304082E-4	TGCCAACAGTGTTATTCTTCTCCGGTCACTTTT	CQQCYSSPVTF	IGKV1-5	.	IGKJ2	9	-1	-1	26
1	3.214400514304082E-4	TGCCAACAGTATTATAGTTACCCCCTCACTTTC	CQQYYSYPLTF	IGKV1-16	.	IGKJ4	22	-1	-1	24
1	3.214400514304082E-4	TGCCAACAGTATCATACTTCTTATCGCACTTTC	CQQYHTSYRTF	IGKV1-5	.	IGKJ3	15	-1	-1	26
1	3.214400514304082E-4	TGCCAACAGTATGATAGCTCACCTTGGACGTTT	CQQYDSSPWTF	IGKV3-20	.	IGKJ1	23	-1	-1	24
1	3.214400514304082E-4	TGCCAACAGTATGAAGGTTACCCTCTCACTTTC	CQQYEGYPLTF	IGKV1D-16	.	IGKJ4	24	-1	-1	24
1	3.214400514304082E-4	TGCCAACAGTATAATTCTTACCCGTACACATTC	CQQYNSYPYTF	IGKV1-5	.	IGKJ1	14	-1	-1	30
1	3.214400514304082E-4	TGCCAACAGTATAATCTTTTCCCGTTCACTTTC	CQQYNLFPFTF	IGKV1-5	.	IGKJ4	14	-1	-1	25
1	3.214400514304082E-4	TGCCAACAGTATAATACTTTAAGTCTCACTTTC	CQQYNTLSLTF	IGKV1-5	.	IGKJ4	15	-1	-1	24
1	3.214400514304082E-4	TGCCAACAGTATAATAGTTCCCCGTACACTTTT	CQQYNSSPYTF	IGKV1-5	.	IGKJ2	18	-1	-1	23
1	3.214400514304082E-4	TGCCAACAGTATAATAGTTATTCTCGAACGTTC	CQQYNSYSRTF	IGKV1-5	.	IGKJ1	27	-1	-1	27
1	3.214400514304082E-4	TGCCAACAGTATAATAGTTATTCCCGTTCTTTT	CQQYNSYSRSF	IGKV1-5	.	IGKJ2	22	-1	-1	28
1	3.214400514304082E-4	TGCCAACAGTATAATAGTTATTCGTGGACGTTC	CQQYNSYSWTF	IGKV1-5	.	IGKJ1	22	-1	-1	22
1	3.214400514304082E-4	TGCCAACAGTATAATAGTTATTCGTACACTTTT	CQQYNSYSYTF	IGKV1-5	.	IGKJ2	22	-1	-1	23
1	3.214400514304082E-4	TGCCAACAGTATAATAGTTACCCATACACTTTT	CQQYNSYPYTF	IGKV1-16	.	IGKJ2	22	-1	-1	24
1	3.214400514304082E-4	TGCCAACAGTATAATAGTCCGCCGTACACTTTT	CQQYNSPPYTF	IGKV1-5	.	IGKJ2	17	-1	-1	23
1	3.214400514304082E-4	TGCCAACAATTTTATACTTATCCCTGGACGTTC	CQQFYTYPWTF	IGKV1-5	.	IGKJ1	20	-1	-1	24
1	3.214400514304082E-4	TGCCAACAATTTCATTCTTACCCTCAGACGTTC	CQQFHSYPQTF	IGKV1D-13	.	IGKJ1	25	-1	-1	26
1	3.214400514304082E-4	TGCCAACAATTTCATTCTTACCCTCAGACGTTC	CQQFHSYPQTF	IGKV1D-13	.	IGKJ2	25	-1	-1	33
1	3.214400514304082E-4	TGCCAACAATATTATCGATCTCCGCGGACATTC	CQQYYRSPRTF	IGKV1-16	.	IGKJ1	11	-1	-1	25
1	3.214400514304082E-4	TGCCAACAATATTATACCGCTCCGGTCACTTTC	CQQYYTAPVTF	IGKV4-1	.	IGKJ4	15	-1	-1	25
1	3.214400514304082E-4	TGCCAACAATATAAGAGTCCCCCGTGGACGTTC	CQQYKSPPWTF	IGKV1-16	.	IGKJ1	17	-1	-1	22
1	3.214400514304082E-4	TGCATGCAATCTCTACAAACTCGGTACACTTTT	CMQSLQTRYTF	IGKV2-28	.	IGKJ2	21	-1	-1	23
1	3.214400514304082E-4	TGCATGCAACATAAACACCCTCCGATCACCTTC	CMQHKHPPITF	IGKV2-26	.	IGKJ5	8	-1	-1	22
1	3.214400514304082E-4	TGCATGCAAGCTTTACAGGTTCCCGTCACCTTC	CMQALQVPVTF	IGKV2-26	.	IGKJ5	9	-1	-1	25
1	3.214400514304082E-4	TGCATGCAAGCTTCACACTGGCCGTACACTTTT	CMQASHWPYTF	IGKV2-30	.	IGKJ2	22	-1	-1	23
1	3.214400514304082E-4	TGCATGCAAGCTCTTCAAACTCCTCAAACGTTC	CMQALQTPQTF	IGKV2D-28	.	IGKJ1	24	-1	-1	27
1	3.214400514304082E-4	TGCATGCAAGCTCTACAAACTCCTCCCACTTTT	CMQALQTPPTF	IGKV2D-28	.	IGKJ2	25	-1	-1	26
1	3.214400514304082E-4	TGCATGCAAGCTCTACAAACTCCTCGCACTTTC	CMQALQTPRTF	IGKV2D-28	.	IGKJ4	24	-1	-1	26
1	3.214400514304082E-4	TGCATGCAAGCTACACAATTTCCCTTCACTTTC	CMQATQFPFTF	IGKV2-24	.	IGKJ3	22	-1	-1	24
1	3.214400514304082E-4	TGCATGCAAGGTTTACAGACTCCCATCACCTTC	CMQGLQTPITF	IGKV2D-29	.	IGKJ5	17	-1	-1	24
1	3.214400514304082E-4	TGCATGCAAGGTATAAACCTTCCGTACACTTTT	CMQGINLPYTF	IGKV2-29	.	IGKJ2	22	-1	-1	23
1	3.214400514304082E-4	TGCATGCAAGGTACACAAATTCCTCACACTTTT	CMQGTQIPHTF	IGKV2-24	.	IGKJ2	23	-1	-1	25
1	3.214400514304082E-4	TGCATGCAAGGCACAGACTGGCCGTGGACGTTC	CMQGTDWPWTF	IGKV2-30	.	IGKJ1	22	-1	-1	22
1	3.214400514304082E-4	TGCATGCAAGGGATACAGTGGCCCTGGACGTTC	CMQGIQWPWTF	IGKV2-30	.	IGKJ1	22	-1	-1	24
1	3.214400514304082E-4	TGCATGCAAAGTACCCATTTTCCCGCCACCTTT	CMQSTHFPATF	IGKV2-24	.	IGKJ2	22	-1	-1	26
1	3.214400514304082E-4	TGCACGCAAGCTACACAATTTCCTTACACTTTT	CTQATQFPYTF	IGKV2D-24	.	IGKJ2	23	-1	-1	24
1	3.214400514304082E-4	CGTCACCAGTATTATATTAGTCCGTTCACTTTC	RHQYYISPFTF	IGKV4-1	.	IGKJ3	22	-1	-1	24
1	3.214400514304082E-4	CGTCAGCAGTACGGTGCCGTTCCGTGGACGTTC	RQQYGAVPWTF	IGKV3-20	.	IGKJ1	14	-1	-1	22
1	3.214400514304082E-4	AGTCAGCAGTATAATATTAGGCCCTGGGCGTTC	SQQYNIRPWAF	IGKV3-15	.	IGKJ1	15	-1	-1	24
1	3.214400514304082E-4	TGTCTGCAGAGTAAGAATTTTTGGACGTTC	CLQSKNFWTF	IGKV7-3	.	IGKJ1	20	-1	-1	21
1	3.214400514304082E-4	TGTCTACAATTTGGTAATCCAGTGACTTTC	CLQFGNPVTF	IGKV3-20	.	IGKJ4	3	-1	-1	24
1	3.214400514304082E-4	TGTCATCAGAGTAGCACTTTACCCACTTTC	CHQSSTLPTF	IGKV1-39	.	IGKJ4	11	-1	-1	23
1	3.214400514304082E-4	TGTCACCAATATGGTATCCCAGGTCCTTTT	CHQYGIPGPF	IGKV3D-15	.	IGKJ2	11	-1	-1	25
1	3.214400514304082E-4	TGTCACCAATATGGTATCCCAGGTCCTTTT	CHQYGIPGPF	IGKV6D-21	.	IGKJ2	4	-1	-1	25
1	3.214400514304082E-4	TGTCAGCGGTCTGGAACCTCACCTCTCTTT	CQRSGTSPLF	IGKV3D-20	.	IGKJ2	24	-1	-1	27
1	3.214400514304082E-4	TGTCAGCACTATGGGAGTTCACGGACTTTT	CQHYGSSRTF	IGKV3-20	.	IGKJ2	21	-1	-1	24
1	3.214400514304082E-4	TGTCAGCACTATGATACTCCATCCACCTTC	CQHYDTPSTF	IGKV1-5	.	IGKJ5	15	-1	-1	23
1	3.214400514304082E-4	TGTCAGCAGTTTAATAACTGGCCTCCCTTC	CQQFNNWPPF	IGKV3D-15	.	IGKJ1	25	-1	-1	27
1	3.214400514304082E-4	TGTCAGCAGTATGCTGACGGGTATACTTTT	CQQYADGYTF	IGKV3-15	.	IGKJ2	11	-1	-1	20
1	3.214400514304082E-4	TGTCAGCAGTATGGTCGTTTACTCACTTTC	CQQYGRLLTF	IGKV3-20	.	IGKJ4	14	-1	-1	21
1	3.214400514304082E-4	TGTCAGCAGTATGGTGGCTCCCTCACTTTC	CQQYGGSLTF	IGKV3-20	.	IGKJ4	19	-1	-1	21
1	3.214400514304082E-4	TGTCAGCAGTATGGTGGCTCACCGACGTTC	CQQYGGSPTF	IGKV3-20	.	IGKJ1	22	-1	-1	23
1	3.214400514304082E-4	TGTCAGCAGTATGGTAGTTCACCGACGTTC	CQQYGSSPTF	IGKV3-20	.	IGKJ1	22	-1	-1	23
1	3.214400514304082E-4	TGTCAGCAGTATGGTAGCTCTTACACTTTT	CQQYGSSYTF	IGKV3-20	.	IGKJ2	19	-1	-1	21
1	3.214400514304082E-4	TGTCAGCAGCGTAGCAACTCGGTCACTTTC	CQQRSNSVTF	IGKV3-11	.	IGKJ4	18	-1	-1	22
1	3.214400514304082E-4	TGTCAGCAATATTTTGCTGAGTGGACGTTC	CQQYFAEWTF	IGKV4-1	.	IGKJ1	12	-1	-1	20
1	3.214400514304082E-4	TGTCAGCAATATTATGGTAATCCGACGTTC	CQQYYGNPTF	IGKV4-1	.	IGKJ1	22	-1	-1	23
1	3.214400514304082E-4	TGTCAGCAATATTATGATACTAGGACGTTC	CQQYYDTRTF	IGKV4-1	.	IGKJ1	14	-1	-1	22
1	3.214400514304082E-4	TGTCAGCAATATTATAGTCCGCTCACTTTC	CQQYYSPLTF	IGKV4-1	.	IGKJ4	17	-1	-1	19
1	3.214400514304082E-4	TGTCAGCAATATTATAGTACTCCCACTTTC	CQQYYSTPTF	IGKV4-1	.	IGKJ4	22	-1	-1	23
1	3.214400514304082E-4	TGTCAGCAATATTATAGTACCCCCTCCTTC	CQQYYSTPSF	IGKV4-1	.	IGKJ5	19	-1	-1	25
1	3.214400514304082E-4	TGTCAGCAATATGTTAGCTCACCTACTTTT	CQQYVSSPTF	IGKV3-20	.	IGKJ2	24	-1	-1	24
1	3.214400514304082E-4	TGTCAGCAACGTAGCACGTGGCCTTCTTTC	CQQRSTWPSF	IGKV3-11	.	IGKJ4	23	-1	-1	25
1	3.214400514304082E-4	TGTCAGGAGTATAATTACTGGTACACCTTT	CQEYNYWYTF	IGKV3-15	.	IGKJ2	20	-1	-1	20
1	3.214400514304082E-4	TGTCAACTGTACGGTAGCTCACCCACCTTC	CQLYGSSPTF	IGKV3-20	.	IGKJ5	22	-1	-1	23
1	3.214400514304082E-4	TGTCAACAGTATCAGAGCTATTGGACGTTC	CQQYQSYWTF	IGKV1-35	.	IGKJ1	11	-1	-1	21
1	3.214400514304082E-4	TGTCAACAGTACGATACTCTGGTGACTTTT	CQQYDTLVTF	IGKV1-33	.	IGKJ4	19	-1	-1	24
1	3.214400514304082E-4	TGTCAACAGAGTTACATTGCCCTGACTTTC	CQQSYIALTF	IGKV1-39	.	IGKJ4	15	-1	-1	24
1	3.214400514304082E-4	TGTCAACAGAGTCAGGGTACCCTCACTTTC	CQQSQGTLTF	IGKV1-39	.	IGKJ3	21	-1	-1	22
1	3.214400514304082E-4	TGTCAACAGAGTCAGGACACCCTCACTTTC	CQQSQDTLTF	IGKV1D-39	.	IGKJ4	11	-1	-1	21
1	3.214400514304082E-4	TGTCAACAGAGTCAAGACACCCTCACTTTC	CQQSQDTLTF	IGKV1-39	.	IGKJ4	11	-1	-1	21
1	3.214400514304082E-4	TGTCAACAATATTATCAGTGGTGGACGTTC	CQQYYQWWTF	IGKV3-15	.	IGKJ1	11	-1	-1	20
1	3.214400514304082E-4	TGTCAACAATATGATGATGTCCCCACTTTT	CQQYDDVPTF	IGKV1-33	.	IGKJ2	22	-1	-1	23
1	3.214400514304082E-4	TGTCAACAATATAAACACTGGTGGACGTTC	CQQYKHWWTF	IGKV4-1	.	IGKJ1	11	-1	-1	20
1	3.214400514304082E-4	TGTCAACAACTTATGGATTACCCCTTTTTC	CQQLMDYPFF	IGKV1-9	.	IGKJ3	12	-1	-1	26
1	3.214400514304082E-4	TGTCAACAACTTAATAGTTACCCGACTTTT	CQQLNSYPTF	IGKV1-9	.	IGKJ2	22	-1	-1	24
1	3.214400514304082E-4	TGTCAACAAAGTTTCGATAAATGGGCGTTC	CQQSFDKWAF	IGKV1-13	.	IGKJ1	7	-1	-1	21
1	3.214400514304082E-4	TGTCAAGAGTATGGCAGCTCCGTCACTTTC	CQEYGSSVTF	IGKV3-20	.	IGKJ4	19	-1	-1	22
1	3.214400514304082E-4	TGCCAACAGTATGATACTTATTGGACGTTC	CQQYDTYWTF	IGKV1-5	.	IGKJ1	21	-1	-1	21
1	3.214400514304082E-4	TGCCAACAGTATGACAGTTATTGGACGTTC	CQQYDSYWTF	IGKV1-5	.	IGKJ1	21	-1	-1	21
1	3.214400514304082E-4	TGCATGCAGGCTACACACTGGCATACGTTC	CMQATHWHTF	IGKV2-30	.	IGKJ1	21	-1	-1	24
1	3.214400514304082E-4	TGCATGCAGGGTAAACACTTCCTCAGTTTC	CMQGKHFLSF	IGKV2-30	.	IGKJ4	18	-1	-1	21
1	3.214400514304082E-4	TGCATGCAAGCTCTACAAACTCCCACTTTC	CMQALQTPTF	IGKV2-28	.	IGKJ4	22	-1	-1	23
1	3.214400514304082E-4	TGCATGCAAGGTACACTCTGGCGGACGTTC	CMQGTLWRTF	IGKV2-30	.	IGKJ1	21	-1	-1	22
1	3.214400514304082E-4	TGCATGCAAGATGCACAAGATCCGATTTTC	CMQDAQDPIF	IGKV2-26	.	IGKJ4	22	-1	-1	26
1	3.214400514304082E-4	TGTCAGCAGTATAACACTTGGGTTTTC	CQQYNTWVF	IGKV3-15	.	IGKJ3	13	-1	-1	23
1	3.214400514304082E-4	TGTCAACGTTACCCGTCGACCTTC	CQRYPSTF	IGKV1-9	.	IGKJ5	6	-1	-1	18
1	3.214400514304082E-4	TGTCAACATAGCTCGTACAATTTT	CQHSSYNF	IGKV1-39	.	IGKJ2	7	-1	-1	14
1	3.214400514304082E-4	TGTCAGCAGCGAAACACCTTC	CQQRNTF	IGKV3-11	.	IGKJ5	10	-1	-1	14
1	3.214400514304082E-4	TGTCAAGCGGACGGACCGTTT	CQADGPF	IGKV1D-8	.	IGKJ2	5	-1	-1	18
1	3.214400514304082E-4	TGCCACCAGAGGGACACTTTT	CHQRDTF	IGKV1-5	.	IGKJ2	8	-1	-1	13
1	3.214400514304082E-4	TGCCAACAGTATGACACTTTT	CQQYDTF	IGKV1-16	.	IGKJ2	11	-1	-1	13
