# Supplementary material for: Biomarkers and Immune Repertoire Metrics Identified by Peripheral Blood Transcriptomic Sequencing Reveal the Pathogenesis of COVID-19
Source: Front Immunol. 2021 Aug 24;12:677025. doi: 10.3389/fimmu.2021.677025 (PMC8421539; doi:10.3389/fimmu.2021.677025)
Supplement: Supplementary file 1 [file DataSheet_1.zip › TCR_BCR/IGK/convert.20S039661A.clonotypes.IGK.txt]

count	freq	cdr3nt	cdr3aa	v	d	j	VEnd	DStart	DEnd	JStart
8	0.02168021680216802	TGTCAGCACTATCATAGTATTCCTCGAATGTTC	CQHYHSIPRMF	IGKV4-1	.	IGKJ1	23	-1	-1	29
7	0.018970189701897018	TGTCAGCAGTATAATAACTGGCCCCCGAGAACTTTT	CQQYNNWPPRTF	IGKV3-15	.	IGKJ2	22	-1	-1	30
7	0.018970189701897018	TGTCAGCAGTATGGCAGCTCACCGTGGACGTTC	CQQYGSSPWTF	IGKV3-20	.	IGKJ1	22	-1	-1	22
5	0.013550135501355014	TGTCAGCAGTATGGTAGCTCACCAGGGACATTC	CQQYGSSPGTF	IGKV3-20	.	IGKJ1	22	-1	-1	25
5	0.013550135501355014	TGTCAGCAATATTATAGTGCTCCTCTCACTTTC	CQQYYSAPLTF	IGKV4-1	.	IGKJ4	23	-1	-1	24
5	0.013550135501355014	TGTCAACAATATAATCTTTACCCCCTCACTTTT	CQQYNLYPLTF	IGKV1-5	.	IGKJ2	14	-1	-1	26
5	0.013550135501355014	TGCCAACACTATCATAGTTATCCCCTCGCTTTC	CQHYHSYPLAF	IGKV1-5	.	IGKJ4	20	-1	-1	24
5	0.013550135501355014	TGCCAACAGTATAATAGTTATCCCTGGACGTTC	CQQYNSYPWTF	IGKV1-5	.	IGKJ1	20	-1	-1	24
5	0.013550135501355014	TGCCAACAGTATAATAGTTATCCGTACACTTTT	CQQYNSYPYTF	IGKV1-5	.	IGKJ2	20	-1	-1	23
5	0.013550135501355014	TGCATGCAAGCTCTACAAACCCTATTCACTTTC	CMQALQTLFTF	IGKV2-28	.	IGKJ3	19	-1	-1	22
5	0.013550135501355014	TGCATGCAAGGTCTACAAACTCCGTACACTTTT	CMQGLQTPYTF	IGKV2-28	.	IGKJ2	22	-1	-1	23
5	0.013550135501355014	TGTCAGCAGTATAATGACTGGCCCACTTTC	CQQYNDWPTF	IGKV3-15	.	IGKJ5	22	-1	-1	23
4	0.01084010840108401	TGCCAGGAGACTTATACTACTCCTCCGCACACTTTT	CQETYTTPPHTF	IGKV1D-39	.	IGKJ2	26	-1	-1	28
4	0.01084010840108401	TGTCAGCAGTATGTTAGCTCACCGTACACTTTT	CQQYVSSPYTF	IGKV3-20	.	IGKJ2	22	-1	-1	23
4	0.01084010840108401	TGCCAACAGTATAATTCTTTTTCGTGGACGTTC	CQQYNSFSWTF	IGKV1-5	.	IGKJ1	14	-1	-1	22
4	0.01084010840108401	TGCCAACAGTACAAGAGTGTCCCGTACACTTTT	CQQYKSVPYTF	IGKV1-5	.	IGKJ2	17	-1	-1	23
4	0.01084010840108401	TGCATGCAAGGTCTAGAAACCCCGTACACTTTT	CMQGLETPYTF	IGKV2-28	.	IGKJ2	19	-1	-1	23
4	0.01084010840108401	TGTCAACAGCGGAGCAGGACTTTT	CQQRSRTF	IGKV3-11	.	IGKJ2	15	-1	-1	18
4	0.01084010840108401	TGCCAACGGTATGAAACCTTT	CQRYETF	IGKV1-5	.	IGKJ2	11	-1	-1	18
3	0.008130081300813009	TGTCAGCAGTATCATCACTGGCCCCCGGCCACTTTC	CQQYHHWPPATF	IGKV3-15	.	IGKJ4	22	-1	-1	29
3	0.008130081300813009	TGTCAACAGAGTCACGGTGCCCTAACGTGGACGTTC	CQQSHGALTWTF	IGKV1-39	.	IGKJ1	21	-1	-1	24
3	0.008130081300813009	TGTCAACAATATGGTAGCTCACTCGCGCTCACTTTC	CQQYGSSLALTF	IGKV3-20	.	IGKJ4	21	-1	-1	24
3	0.008130081300813009	TGTCATCAATATTATTATACTCCTCGGACGTTC	CHQYYYTPRTF	IGKV4-1	.	IGKJ1	27	-1	-1	25
3	0.008130081300813009	TGTCAGCAGTATGGTGACGCAGTTTTCACTTTC	CQQYGDAVFTF	IGKV3-20	.	IGKJ3	14	-1	-1	24
3	0.008130081300813009	TGTCAGCAGTATAATAGTTATCCGTACACTTTT	CQQYNSYPYTF	IGKV1-5	.	IGKJ2	20	-1	-1	23
3	0.008130081300813009	TGTCAGCAGTATAATAACTGGCCGCGAACATTC	CQQYNNWPRTF	IGKV3-15	.	IGKJ1	22	-1	-1	30
3	0.008130081300813009	TGTCAGCAATATTATAGTACTCCGTACACTTTT	CQQYYSTPYTF	IGKV4-1	.	IGKJ2	22	-1	-1	23
3	0.008130081300813009	TGTCAGCAATATGGTAACTCACCGTACAGTTTT	CQQYGNSPYSF	IGKV3-20	.	IGKJ2	22	-1	-1	23
3	0.008130081300813009	TGTCAACAGGCTTACAGCCTCCCCCTCACTTTC	CQQAYSLPLTF	IGKV1-12	.	IGKJ4	16	-1	-1	24
3	0.008130081300813009	TGTCAACAGGCTCACAATTTCCCGCTCACTTTC	CQQAHNFPLTF	IGKV1-12	.	IGKJ4	22	-1	-1	22
3	0.008130081300813009	TGTCAACAGAGTTACAGTACCCCTCTCACTTTC	CQQSYSTPLTF	IGKV1D-39	.	IGKJ4	24	-1	-1	24
3	0.008130081300813009	TGTCAACAGAGTCACGATTTTCCGTACACTTTT	CQQSHDFPYTF	IGKV1-39	.	IGKJ2	11	-1	-1	23
3	0.008130081300813009	TGTCAACAATATAATCTTTACCCCCTCACTTTT	CQQYNLYPLTF	IGKV1-13	.	IGKJ2	22	-1	-1	26
3	0.008130081300813009	TGCCAGCAGTATGATGATTACCCTCCCACCTTC	CQQYDDYPPTF	IGKV1D-16	.	IGKJ4	25	-1	-1	26
3	0.008130081300813009	TGCATGCAAGCTCTACAAAGCCCGTACACTTTT	CMQALQSPYTF	IGKV2-28	.	IGKJ2	18	-1	-1	23
3	0.008130081300813009	TGCATGCAAGGTCTACAAACCCCGTACACTTTT	CMQGLQTPYTF	IGKV2-28	.	IGKJ2	19	-1	-1	23
3	0.008130081300813009	TGTCAACAGTATGATAATCTTCCCACTTTC	CQQYDNLPTF	IGKV1-33	.	IGKJ4	19	-1	-1	23
2	0.005420054200542005	TGCATGAAAGGCACACACTGGCCCCCCGCCATGTACACTTTT	CMKGTHWPPAMYTF	IGKV2-30	.	IGKJ2	22	-1	-1	29
2	0.005420054200542005	TGCCAACAGTATAATGCTTATTCTCCGGCTGGAACGTTC	CQQYNAYSPAGTF	IGKV1-5	.	IGKJ1	23	-1	-1	33
2	0.005420054200542005	TGTCAGCACTATGATAGCCCACCTCGGGTCACTTTC	CQHYDSPPRVTF	IGKV3D-20	.	IGKJ4	24	-1	-1	28
2	0.005420054200542005	TGTCAGCAGTGTGGTACCGGACCCCCGTACACTTTT	CQQCGTGPPYTF	IGKV3-20	.	IGKJ2	15	-1	-1	26
2	0.005420054200542005	TGCCAGCAGTATGGTGGTTCACCCCCGTGGACGTTC	CQQYGGSPPWTF	IGKV3D-20	.	IGKJ1	26	-1	-1	25
2	0.005420054200542005	TGCCAACACTATAGTAATCCCCACGCGCTGAGTTTC	CQHYSNPHALSF	IGKV1-5	.	IGKJ4	12	-1	-1	24
2	0.005420054200542005	TGTCTGCGATATGGTACCTCACCCTTCACTTTC	CLRYGTSPFTF	IGKV3-20	.	IGKJ3	22	-1	-1	24
2	0.005420054200542005	TGTCTACAGCATGACAGTTATCCTCGGACGTTC	CLQHDSYPRTF	IGKV1D-17	.	IGKJ1	24	-1	-1	25
2	0.005420054200542005	TGTCACCAGCGTATCAACTGGCCGTACACTTTT	CHQRINWPYTF	IGKV3-11	.	IGKJ2	22	-1	-1	23
2	0.005420054200542005	TGTCACCAGAGTTTCAGTATCCCCTGGACGTTC	CHQSFSIPWTF	IGKV1-39	.	IGKJ1	22	-1	-1	24
2	0.005420054200542005	TGTCAGTACTATGGTACCGCACCTGGGACTTTT	CQYYGTAPGTF	IGKV3-20	.	IGKJ2	23	-1	-1	27
2	0.005420054200542005	TGTCAGCACTATGGTAGCTCACCTTTCACTTTC	CQHYGSSPFTF	IGKV3-20	.	IGKJ3	23	-1	-1	24
2	0.005420054200542005	TGTCAGCAGTTTGGCAGCTCACCCTACACTTTT	CQQFGSSPYTF	IGKV3-20	.	IGKJ2	22	-1	-1	24
2	0.005420054200542005	TGTCAGCAGTATGGTAGTTCACCTCGGACGTTC	CQQYGSSPRTF	IGKV3D-20	.	IGKJ1	24	-1	-1	25
2	0.005420054200542005	TGTCAGCAGTATGGTAGCTCACCGTACACTTTT	CQQYGSSPYTF	IGKV3-20	.	IGKJ2	22	-1	-1	23
2	0.005420054200542005	TGTCAGCAGTATGGTAACTCACCATTCACTTTC	CQQYGNSPFTF	IGKV3-20	.	IGKJ3	22	-1	-1	23
2	0.005420054200542005	TGTCAGCAGTATAATAACTGGCCTTTCACTTTC	CQQYNNWPFTF	IGKV3-15	.	IGKJ3	23	-1	-1	24
2	0.005420054200542005	TGTCAGCAGTATAATAACTGGCCTCGGACGTTC	CQQYNNWPRTF	IGKV3-15	.	IGKJ1	23	-1	-1	25
2	0.005420054200542005	TGTCAGCAATATTATTATACTCCGTGGACGTTC	CQQYYYTPWTF	IGKV4-1	.	IGKJ1	22	-1	-1	22
2	0.005420054200542005	TGTCAGCAATATGGTAGCTCACCGTGGACGTTC	CQQYGSSPWTF	IGKV3-20	.	IGKJ1	22	-1	-1	22
2	0.005420054200542005	TGTCAGCAACATTCTAGTGTTCCGTACACTTTC	CQQHSSVPYTF	IGKV4-1	.	IGKJ4	17	-1	-1	26
2	0.005420054200542005	TGTCAACAGGCTAACAGTTTCCCGCTCACTTTC	CQQANSFPLTF	IGKV1-12	.	IGKJ4	22	-1	-1	22
2	0.005420054200542005	TGTCAACAGAGTTATGCTTTCCCTCAAACTTTC	CQQSYAFPQTF	IGKV1-39	.	IGKJ1	13	-1	-1	30
2	0.005420054200542005	TGTCAACAGAGTTACATTACGCCGTGGACGTTC	CQQSYITPWTF	IGKV1-39	.	IGKJ1	19	-1	-1	22
2	0.005420054200542005	TGTCAACAGAGTTACAGTCTCCCTATCACTTTC	CQQSYSLPITF	IGKV1-39	.	IGKJ3	24	-1	-1	25
2	0.005420054200542005	TGTCAACAGAGTTACAGTGCCCCGCTCACCTTC	CQQSYSAPLTF	IGKV1-39	.	IGKJ4	22	-1	-1	22
2	0.005420054200542005	TGTCAACAGAGTTACAGTACCCTTTGGACGTTC	CQQSYSTLWTF	IGKV1-39	.	IGKJ1	21	-1	-1	24
2	0.005420054200542005	TGTCAACAGAGTTACAGTACCCCTTGGACGTTC	CQQSYSTPWTF	IGKV1-39	.	IGKJ1	23	-1	-1	24
2	0.005420054200542005	TGTCAACAATATGGCACCTCTTCGGGCACCTTC	CQQYGTSSGTF	IGKV3-20	.	IGKJ5	13	-1	-1	26
2	0.005420054200542005	TGTCAAACTTATGACAGAGCCCCGTGGACCTTC	CQTYDRAPWTF	IGKV1-27	.	IGKJ1	22	-1	-1	22
2	0.005420054200542005	TGCCAGCAATATGATAAGTATCCCGTCATTTTT	CQQYDKYPVIF	IGKV1-5	.	IGKJ2	15	-1	-1	29
2	0.005420054200542005	TGCCAACATTATAATAGTTACCCTCCCACTTTT	CQHYNSYPPTF	IGKV1D-16	.	IGKJ2	25	-1	-1	26
2	0.005420054200542005	TGCCAACAGTATTATGCTTACCCGTTCACTTTT	CQQYYAYPFTF	IGKV1-5	.	IGKJ2	11	-1	-1	26
2	0.005420054200542005	TGCCAACAGTATAGCAGTGGTTCGAGGACGTTC	CQQYSSGSRTF	IGKV1-5	.	IGKJ1	12	-1	-1	25
2	0.005420054200542005	TGCATGCAGACTACAAAATTTCCTCGGACGTTC	CMQTTKFPRTF	IGKV2-24	.	IGKJ1	27	-1	-1	25
2	0.005420054200542005	TGCATGCAGAGTATGTGGCTTCCTCGGACTTTT	CMQSMWLPRTF	IGKV2D-29	.	IGKJ2	24	-1	-1	27
2	0.005420054200542005	TGCATGCAAGCTCTGCAAACCCCCTACACTTTT	CMQALQTPYTF	IGKV2-28	.	IGKJ2	19	-1	-1	24
2	0.005420054200542005	TGCATGCAAGCTCTACAAACTCCGATCACCTTC	CMQALQTPITF	IGKV2-28	.	IGKJ5	22	-1	-1	22
2	0.005420054200542005	TGCATGCAAGCTCTACAAACCCCGTACACTTTT	CMQALQTPYTF	IGKV2-28	.	IGKJ2	19	-1	-1	23
2	0.005420054200542005	TGCATGCAAGCTGCACAGTTTCCGTTCACTTTA	CMQAAQFPFTL	IGKV2-24	.	IGKJ2	22	-1	-1	26
2	0.005420054200542005	TGCATGCAAGCTACAAACTGGCCCCCGACGTTC	CMQATNWPPTF	IGKV2D-30	.	IGKJ1	26	-1	-1	26
2	0.005420054200542005	TGTCATCAGAGTCAAAGTTTAGACACTTTT	CHQSQSLDTF	IGKV6-21	.	IGKJ2	11	-1	-1	22
2	0.005420054200542005	TGTCACCTATATGGCAGCCCACGGACCTTC	CHLYGSPRTF	IGKV3-20	.	IGKJ1	21	-1	-1	22
1	0.0027100271002710027	TGTCAGCACCGTAACGACTGGCCTCCAAGGGGATACACTTTC	CQHRNDWPPRGYTF	IGKV3-11	.	IGKJ3	23	-1	-1	35
1	0.0027100271002710027	TGTCAGCACCGTAACGACTGGCCTCCAAGGGGATACACTTTC	CQHRNDWPPRGYTF	IGKV3-11	.	IGKJ4	23	-1	-1	35
1	0.0027100271002710027	TGTCAGCAGTTTCGAGATGGTCCCCCGATGTACACCTTT	CQQFRDGPPMYTF	IGKV4-1	.	IGKJ2	7	-1	-1	27
1	0.0027100271002710027	TGTCAGCAGTATAATGACAGGCCTCCCTCGATCACCTTC	CQQYNDRPPSITF	IGKV3-15	.	IGKJ5	23	-1	-1	27
1	0.0027100271002710027	TGTCAGCAGCGTAGCAACTGGCCTCTCATGTACACTTTT	CQQRSNWPLMYTF	IGKV3-11	.	IGKJ2	23	-1	-1	26
1	0.0027100271002710027	TGTCAGCAACGTAGCTCCTGGCCTCCGTTGTGGACGTTC	CQQRSSWPPLWTF	IGKV3-11	.	IGKJ1	23	-1	-1	29
1	0.0027100271002710027	TGTCAACAGTATGATAGCTCACCTCCCACATTCACTTTC	CQQYDSSPPTFTF	IGKV1-33	.	IGKJ3	15	-1	-1	29
1	0.0027100271002710027	TGCCAACAGTATAATCGCTATGCTGACGGGTACACTTTT	CQQYNRYADGYTF	IGKV1-5	.	IGKJ2	14	-1	-1	29
1	0.0027100271002710027	TGTCACCAGACTGCCGGGATGCTTACGTGGACGTTC	CHQTAGMLTWTF	IGKV1-39	.	IGKJ1	9	-1	-1	24
1	0.0027100271002710027	TGTCAGCACTATAATTACTGGCCTCCGTGGGCGTTC	CQHYNYWPPWAF	IGKV3-15	.	IGKJ1	23	-1	-1	25
1	0.0027100271002710027	TGTCAGCAGTATGGTGGCTCACCGGGGGTCACTTTC	CQQYGGSPGVTF	IGKV3-20	.	IGKJ3	22	-1	-1	28
1	0.0027100271002710027	TGTCAGCAGTATGGTACCTCACCCCCGTGCACTTTT	CQQYGTSPPCTF	IGKV3D-20	.	IGKJ2	26	-1	-1	29
1	0.0027100271002710027	TGTCAGCAGTATGGTAGTTCACCTCCGTACACTTTT	CQQYGSSPPYTF	IGKV3D-20	.	IGKJ2	26	-1	-1	26
1	0.0027100271002710027	TGTCAGCAGTATGGTAGCTCACTCTTATTCACTTTC	CQQYGSSLLFTF	IGKV3-20	.	IGKJ3	21	-1	-1	25
1	0.0027100271002710027	TGTCAGCAGTATGGTAGCTCACCCCTAGTCACTTTC	CQQYGSSPLVTF	IGKV3-20	.	IGKJ3	22	-1	-1	28
1	0.0027100271002710027	TGTCAGCAGTATAATAACTGGCCCCTGATCACCTTC	CQQYNNWPLITF	IGKV3-15	.	IGKJ5	22	-1	-1	26
1	0.0027100271002710027	TGTCAGCAGTATAATAACTGGCCGCCGTACACTTTT	CQQYNNWPPYTF	IGKV3-15	.	IGKJ2	22	-1	-1	26
1	0.0027100271002710027	TGTCAGCAATATTACAGTACTCCTCCGTACACTTTT	CQQYYSTPPYTF	IGKV4-1	.	IGKJ2	23	-1	-1	26
1	0.0027100271002710027	TGTCAACAGTATGATAATCTCCCTCGGCTCACTTTC	CQQYDNLPRLTF	IGKV1D-33	.	IGKJ4	24	-1	-1	26
1	0.0027100271002710027	TGTCAACAGCTTAATAGTTACCCCCCGTACACTTTT	CQQLNSYPPYTF	IGKV1-9	.	IGKJ2	22	-1	-1	26
1	0.0027100271002710027	TGTCAACAGACTTACAGTAGCCCTCCGTACACTTTT	CQQTYSSPPYTF	IGKV1D-39	.	IGKJ2	26	-1	-1	26
1	0.0027100271002710027	TGTCAACAGAGTTACAGTACCCCTCCCAACACTTTC	CQQSYSTPPNTF	IGKV1D-39	.	IGKJ4	25	-1	-1	29
1	0.0027100271002710027	TGTCAACAGAGTTACAATACGCCTGCGCTCACTTTC	CQQSYNTPALTF	IGKV1-39	.	IGKJ4	23	-1	-1	24
1	0.0027100271002710027	TGTCAAAAGTATAACAGTGCCCCCCCCTATACTTTT	CQKYNSAPPYTF	IGKV1-27	.	IGKJ2	22	-1	-1	30
1	0.0027100271002710027	TGCCAACAGTATAATAGTTACCCCCCGATCACCTTC	CQQYNSYPPITF	IGKV1D-16	.	IGKJ5	26	-1	-1	25
1	0.0027100271002710027	TGCATGCAAGCTCTACAAACTCCTCGGCTCACTTTC	CMQALQTPRLTF	IGKV2D-28	.	IGKJ4	24	-1	-1	26
1	0.0027100271002710027	TGCATGCAAGCTCTACAAACTCCTCAGTGGACGTTC	CMQALQTPQWTF	IGKV2D-28	.	IGKJ1	24	-1	-1	26
1	0.0027100271002710027	TGTCTCCAGCGTAGCAGCTGGCCGTACACTTTT	CLQRSSWPYTF	IGKV3-11	.	IGKJ2	22	-1	-1	23
1	0.0027100271002710027	TGTCTCCAGCGTAGCAGCTGGCCGTACACTTTT	CLQRSSWPYTF	IGKV3-11	.	IGKJ4	22	-1	-1	26
1	0.0027100271002710027	TGTCTACAACATGACAGTTATCCTCGGACGTTC	CLQHDSYPRTF	IGKV1D-17	.	IGKJ1	24	-1	-1	25
1	0.0027100271002710027	TGTCATCAGCGTCGGAAGTGGCCGTACACTTTT	CHQRRKWPYTF	IGKV3-11	.	IGKJ2	22	-1	-1	23
1	0.0027100271002710027	TGTCACCAGTATGGTAACTCACCGGGGACTTTT	CHQYGNSPGTF	IGKV3-20	.	IGKJ2	22	-1	-1	27
1	0.0027100271002710027	TGTCACCAATATTACATTAGTCCGTACACCTTT	CHQYYISPYTF	IGKV4-1	.	IGKJ2	13	-1	-1	23
1	0.0027100271002710027	TGTCAGCAGTATTATAGTCTTCCTCGGACGTTC	CQQYYSLPRTF	IGKV4-1	.	IGKJ1	27	-1	-1	25
1	0.0027100271002710027	TGTCAGCAGTATGGTAGCTCATCGTACACTTTT	CQQYGSSSYTF	IGKV3-20	.	IGKJ2	20	-1	-1	23
1	0.0027100271002710027	TGTCAGCAGTATGGTAGCTCACTCTTCACTTTC	CQQYGSSLFTF	IGKV3-20	.	IGKJ4	21	-1	-1	25
1	0.0027100271002710027	TGTCAGCAGTATGGTAGCTCACCCATCACCTTC	CQQYGSSPITF	IGKV3-20	.	IGKJ5	22	-1	-1	24
1	0.0027100271002710027	TGTCAGCAGTATGGTAGCTCACCGAACACTTTT	CQQYGSSPNTF	IGKV3-20	.	IGKJ2	22	-1	-1	25
1	0.0027100271002710027	TGTCAGCAGTATAATATGTGGCCGGCGACGTTC	CQQYNMWPATF	IGKV3-15	.	IGKJ1	22	-1	-1	26
1	0.0027100271002710027	TGTCAGCAGTATAATAACTGGCCTCTCACTTTC	CQQYNNWPLTF	IGKV3-15	.	IGKJ4	23	-1	-1	24
1	0.0027100271002710027	TGTCAGCAGTATAATAACTGGCCCCTCACTTTC	CQQYNNWPLTF	IGKV3-15	.	IGKJ3	22	-1	-1	25
1	0.0027100271002710027	TGTCAGCAGTATAATAACTGGCCAGGCACCTTC	CQQYNNWPGTF	IGKV3-15	.	IGKJ5	22	-1	-1	26
1	0.0027100271002710027	TGTCAGCAGCGTAGCGACTGGCCTATCACCTTC	CQQRSDWPITF	IGKV3-11	.	IGKJ5	24	-1	-1	24
1	0.0027100271002710027	TGTCAGCAGCGTAGCAACTGGCCTCTCACTTTC	CQQRSNWPLTF	IGKV3-11	.	IGKJ3	23	-1	-1	25
1	0.0027100271002710027	TGTCAGCAGCGTAGCAACTGGCCTCCGGTTTTC	CQQRSNWPPVF	IGKV3D-11	.	IGKJ3	27	-1	-1	29
1	0.0027100271002710027	TGTCAGCAGCGTAGCAACTGGCCCGTAACTTTT	CQQRSNWPVTF	IGKV3-11	.	IGKJ2	22	-1	-1	27
1	0.0027100271002710027	TGTCAGCAGCGTAACCAGTGGCCTCGGACTTTT	CQQRNQWPRTF	IGKV3-11	.	IGKJ2	23	-1	-1	27
1	0.0027100271002710027	TGTCAGCAGCGTAACAAGTGGCCTCTCACTTTC	CQQRNKWPLTF	IGKV3-11	.	IGKJ4	23	-1	-1	24
1	0.0027100271002710027	TGTCAGCAGCGAACCAACTGGCTTATCACATTC	CQQRTNWLITF	IGKV3-11	.	IGKJ5	21	-1	-1	24
1	0.0027100271002710027	TGTCAGCAGCATTATACTACTCCTGGCACTTTC	CQQHYTTPGTF	IGKV4-1	.	IGKJ4	23	-1	-1	26
1	0.0027100271002710027	TGTCAGCAATATTCTACTGATCCTCCTACCTTT	CQQYSTDPPTF	IGKV4-1	.	IGKJ2	12	-1	-1	30
1	0.0027100271002710027	TGTCAGCAATATTATCGTAGTCCGTACACTTTT	CQQYYRSPYTF	IGKV4-1	.	IGKJ2	22	-1	-1	23
1	0.0027100271002710027	TGTCAGCAATATTATATTAGTCCCTTCACTTTC	CQQYYISPFTF	IGKV4-1	.	IGKJ3	22	-1	-1	24
1	0.0027100271002710027	TGTCAGCAATATTATAGTCCTCCGTGGACGTTC	CQQYYSPPWTF	IGKV4-1	.	IGKJ1	22	-1	-1	22
1	0.0027100271002710027	TGTCAGCAATATTATAGTACTCCTCGGACTTTT	CQQYYSTPRTF	IGKV4-1	.	IGKJ2	27	-1	-1	27
1	0.0027100271002710027	TGTCAGCAATATTATAGTACTCCGTGGACGTTC	CQQYYSTPWTF	IGKV4-1	.	IGKJ1	22	-1	-1	22
1	0.0027100271002710027	TGTCAGCAATATTATAGTACTCCGATCACCTTC	CQQYYSTPITF	IGKV4-1	.	IGKJ5	22	-1	-1	22
1	0.0027100271002710027	TGTCAGAAGTATAACAGTGTCCCATTCACTTTC	CQKYNSVPFTF	IGKV1-27	.	IGKJ3	22	-1	-1	23
1	0.0027100271002710027	TGTCAACACACTTCCAGAACCACGTGGACGTTC	CQHTSRTTWTF	IGKV1-39	.	IGKJ1	20	-1	-1	19
1	0.0027100271002710027	TGTCAACAGTATTATAGTTACCCTCTCACCTTC	CQQYYSYPLTF	IGKV1-8	.	IGKJ5	23	-1	-1	25
1	0.0027100271002710027	TGTCAACAGTATTATAGTTACCCCTTCACTTTC	CQQYYSYPFTF	IGKV1-8	.	IGKJ3	22	-1	-1	24
1	0.0027100271002710027	TGTCAACAGTATGGTAGCTCCCTGGGCAGTTTC	CQQYGSSLGSF	IGKV3-20	.	IGKJ3	19	-1	-1	29
1	0.0027100271002710027	TGTCAACAGTATGATAATCTCCCGCTCACTTTC	CQQYDNLPLTF	IGKV1-33	.	IGKJ4	22	-1	-1	22
1	0.0027100271002710027	TGTCAACAGCTTAGTAGTTACCCGATCACCTTC	CQQLSSYPITF	IGKV1D-13	.	IGKJ5	22	-1	-1	22
1	0.0027100271002710027	TGTCAACAGCATCATAGTTACCCCCTCACTTTC	CQQHHSYPLTF	IGKV1-17	.	IGKJ4	22	-1	-1	24
1	0.0027100271002710027	TGTCAACAGGCTAACAGTTTCCCTCTCACTTTC	CQQANSFPLTF	IGKV1-12	.	IGKJ3	23	-1	-1	25
1	0.0027100271002710027	TGTCAACAGGCTAACAGTTTCCCGTTCACTTTC	CQQANSFPFTF	IGKV1-12	.	IGKJ3	22	-1	-1	24
1	0.0027100271002710027	TGTCAACAGGCTAACAGTTTCCCGATCACCTTC	CQQANSFPITF	IGKV1-12	.	IGKJ5	22	-1	-1	22
1	0.0027100271002710027	TGTCAACAGGGAGCCAGCTTCCCCCTCACCTTC	CQQGASFPLTF	IGKV1-12	.	IGKJ4	9	-1	-1	24
1	0.0027100271002710027	TGTCAACAGACTTACAGTCCCCCGCTCACTTTC	CQQTYSPPLTF	IGKV1D-39	.	IGKJ4	22	-1	-1	22
1	0.0027100271002710027	TGTCAACAGACTTACAATACCCCTCTCACTTTT	CQQTYNTPLTF	IGKV1D-39	.	IGKJ2	24	-1	-1	26
1	0.0027100271002710027	TGTCAACAGAGTTCCAGTACCCCGTACACTTTT	CQQSSSTPYTF	IGKV1-39	.	IGKJ2	22	-1	-1	23
1	0.0027100271002710027	TGTCAACAGAGTTATGCTTTCCCTCAAACTTTC	CQQSYAFPQTF	IGKV1-13	.	IGKJ3	8	-1	-1	27
1	0.0027100271002710027	TGTCAACAGAGTTACACTTCCCCGCTCACTTTC	CQQSYTSPLTF	IGKV1-39	.	IGKJ4	22	-1	-1	22
1	0.0027100271002710027	TGTCAACAGAGTTACAGTGATGCGATCACCTTC	CQQSYSDAITF	IGKV1-39	.	IGKJ5	17	-1	-1	16
1	0.0027100271002710027	TGTCAACAGAGTTACAGTACCCCTCGGACGTTC	CQQSYSTPRTF	IGKV1D-39	.	IGKJ1	24	-1	-1	25
1	0.0027100271002710027	TGTCAACAGAGTTACAGTACCCCTCGAACGTTC	CQQSYSTPRTF	IGKV1D-39	.	IGKJ1	24	-1	-1	27
1	0.0027100271002710027	TGTCAACAGAGTTACAGTACCCCTCAGACTTTT	CQQSYSTPQTF	IGKV1D-39	.	IGKJ2	24	-1	-1	27
1	0.0027100271002710027	TGTCAACAGAGTTACAGCGCCCCCCACACTTTT	CQQSYSAPHTF	IGKV1-39	.	IGKJ2	16	-1	-1	25
1	0.0027100271002710027	TGTCAACAGAGTTACAGAACCCCCCACACTTTT	CQQSYRTPHTF	IGKV1-39	.	IGKJ2	22	-1	-1	25
1	0.0027100271002710027	TGTCAACAGAGTTACAACCTTCCTCGAACATTC	CQQSYNLPRTF	IGKV1-39	.	IGKJ1	15	-1	-1	30
1	0.0027100271002710027	TGTCAACAATATGCTACTCTCCCGCTCACTTTC	CQQYATLPLTF	IGKV1-33	.	IGKJ4	22	-1	-1	22
1	0.0027100271002710027	TGTCAACAACTCAGTAGTTACCCTCTCATTTTC	CQQLSSYPLIF	IGKV1-9	.	IGKJ3	23	-1	-1	25
1	0.0027100271002710027	TGTGAGCAGAATTATAAGTGGCCTCGGACGTTC	CEQNYKWPRTF	IGKV3-7	.	IGKJ1	16	-1	-1	25
1	0.0027100271002710027	TGTGAAAAATATAATGGTCCCCCCCTCACTTTC	CEKYNGPPLTF	IGKV1-27	.	IGKJ4	13	-1	-1	24
1	0.0027100271002710027	TGCCTACAAGCTACACACTGGCCTCTCACTTTC	CLQATHWPLTF	IGKV2D-30	.	IGKJ4	24	-1	-1	24
1	0.0027100271002710027	TGCCAGCAGTATAATCGTTACCCGCTCACTTTC	CQQYNRYPLTF	IGKV1-5	.	IGKJ4	19	-1	-1	22
1	0.0027100271002710027	TGCCAACATTATTATAGTTCTCCGTACACTTTT	CQHYYSSPYTF	IGKV1-16	.	IGKJ2	18	-1	-1	23
1	0.0027100271002710027	TGCCAACAGTTTAACACTTACCCGCTCACTTTC	CQQFNTYPLTF	IGKV1D-16	.	IGKJ4	22	-1	-1	22
1	0.0027100271002710027	TGCCAACAGTATAATTTTTTCCCTCTCACTTTC	CQQYNFFPLTF	IGKV1D-16	.	IGKJ4	24	-1	-1	24
1	0.0027100271002710027	TGCCAACAGTATAATAGTTATTCCTGGACGTTC	CQQYNSYSWTF	IGKV1-5	.	IGKJ1	22	-1	-1	24
1	0.0027100271002710027	TGCCAACAGTATAATAGTTATCCGTGGACTTTC	CQQYNSYPWTF	IGKV1-5	.	IGKJ1	20	-1	-1	22
1	0.0027100271002710027	TGCCAACAGTATAATAGTTATCCGTGGACGTTC	CQQYNSYPWTF	IGKV1-5	.	IGKJ1	20	-1	-1	22
1	0.0027100271002710027	TGCCAACAGTATAATAGTTACCCTCGGACTTTT	CQQYNSYPRTF	IGKV1D-16	.	IGKJ2	24	-1	-1	27
1	0.0027100271002710027	TGCCAACAGTATAATAATTATTCTCCGACGTTC	CQQYNNYSPTF	IGKV1-5	.	IGKJ1	23	-1	-1	26
1	0.0027100271002710027	TGCCAACAGATTAATAGTTACCCCTACACTTTT	CQQINSYPYTF	IGKV1-16	.	IGKJ2	22	-1	-1	24
1	0.0027100271002710027	TGCCAACAATATAATAGTTATCCGTGGACGTTC	CQQYNSYPWTF	IGKV1-5	.	IGKJ1	20	-1	-1	22
1	0.0027100271002710027	TGCCAACAATATAATAATTACCCTCGAACTTTC	CQQYNNYPRTF	IGKV1D-16	.	IGKJ3	24	-1	-1	27
1	0.0027100271002710027	TGCGTGCAAACTCTCCAGACTCCGTTCACTTTT	CVQTLQTPFTF	IGKV2-28	.	IGKJ2	22	-1	-1	26
1	0.0027100271002710027	TGCGCGCAAGTTACATATTTTCCTCGGACGTTC	CAQVTYFPRTF	IGKV2D-24	.	IGKJ1	24	-1	-1	25
1	0.0027100271002710027	TGCATGCGAGCTCTACAAAGTCCGTACACTTTT	CMRALQSPYTF	IGKV2-28	.	IGKJ2	22	-1	-1	23
1	0.0027100271002710027	TGCATGCAGGGTACACACTGGCCCTTCACCTTC	CMQGTHWPFTF	IGKV2-30	.	IGKJ3	22	-1	-1	24
1	0.0027100271002710027	TGCATGCAAGCTCTACAAACTCCTTACACTTTT	CMQALQTPYTF	IGKV2-28	.	IGKJ2	23	-1	-1	24
1	0.0027100271002710027	TGCATGCAAGCTCTACAAACTCCTCTCACTTTC	CMQALQTPLTF	IGKV2D-28	.	IGKJ3	24	-1	-1	25
1	0.0027100271002710027	TGCATGCAAGCTCTACAAACTCCTCGCACGTTC	CMQALQTPRTF	IGKV2D-28	.	IGKJ1	24	-1	-1	27
1	0.0027100271002710027	TGCATGCAAGCTCTACAAACTCCTCGAACTTTT	CMQALQTPRTF	IGKV2D-28	.	IGKJ2	24	-1	-1	27
1	0.0027100271002710027	TGCATGCAAGCTCTACAAACACCGTACACTTTT	CMQALQTPYTF	IGKV2-28	.	IGKJ2	19	-1	-1	23
1	0.0027100271002710027	TGCATGCAAGCTCTAGAAACTCCTCAGACTTTC	CMQALETPQTF	IGKV2D-28	.	IGKJ3	24	-1	-1	27
1	0.0027100271002710027	TGCATGCAAGCTACACAATTTCCGTACACTTTT	CMQATQFPYTF	IGKV2-24	.	IGKJ2	22	-1	-1	23
1	0.0027100271002710027	TGCATGCAAGGTCTTCAAACCCCGTACACTTTT	CMQGLQTPYTF	IGKV2-28	.	IGKJ2	19	-1	-1	23
1	0.0027100271002710027	TGCATGCAAGGTCTACAAGCTCCTCTCACTTTC	CMQGLQAPLTF	IGKV2D-28	.	IGKJ4	24	-1	-1	24
1	0.0027100271002710027	TGCATGCAAGGTCTACAAACCCCTCTCACTTTT	CMQGLQTPLTF	IGKV2D-28	.	IGKJ4	24	-1	-1	24
1	0.0027100271002710027	TGCATGCAAGGTGAAGAAACTCCGTATACATTT	CMQGEETPYTF	IGKV2-28	.	IGKJ2	22	-1	-1	23
1	0.0027100271002710027	TGCATGCAAGGTATACACCTTCCTCTCACTTTC	CMQGIHLPLTF	IGKV2-29	.	IGKJ4	23	-1	-1	24
1	0.0027100271002710027	TGCATGCAAACTTCACACTGGCCCCCGACGTTC	CMQTSHWPPTF	IGKV2D-30	.	IGKJ1	26	-1	-1	26
1	0.0027100271002710027	TGCATGCAAACTGTACAAACTCCTCTCACCTTC	CMQTVQTPLTF	IGKV2D-28	.	IGKJ4	24	-1	-1	24
1	0.0027100271002710027	TGTCAGCAGTATGGTAGCTCATTCACTTTC	CQQYGSSFTF	IGKV3-20	.	IGKJ3	20	-1	-1	20
1	0.0027100271002710027	TGTCAGCAGTATGGTAGCTCACCCACTTTT	CQQYGSSPTF	IGKV3-20	.	IGKJ2	22	-1	-1	23
1	0.0027100271002710027	TGTCAGCAGTATAATAACTGGCCGACTTTC	CQQYNNWPTF	IGKV3-15	.	IGKJ3	22	-1	-1	24
1	0.0027100271002710027	TGTCAACAGTATGATAATCTATTCACTTTC	CQQYDNLFTF	IGKV1-33	.	IGKJ3	19	-1	-1	19
1	0.0027100271002710027	TGTCAACAGAGTTACAGTACCCGGACGTTC	CQQSYSTRTF	IGKV1-39	.	IGKJ1	21	-1	-1	22
1	0.0027100271002710027	TGTCAACAATATTATAGCAATCCCACTTTC	CQQYYSNPTF	IGKV4-1	.	IGKJ3	16	-1	-1	23
1	0.0027100271002710027	TGCCAGCAATATTTTATTTACCGGACATTT	CQQYFIYRTF	IGKV1-5	.	IGKJ1	11	-1	-1	22
1	0.0027100271002710027	TGCCAACAGTATGACAGTCTCTTCACTTTT	CQQYDSLFTF	IGKV1-16	.	IGKJ2	11	-1	-1	23
1	0.0027100271002710027	TGCCAACAGTATAATAGTTATTCGGCGTTC	CQQYNSYSAF	IGKV1-5	.	IGKJ1	22	-1	-1	25
1	0.0027100271002710027	TGCCAACAGTATAATAGTGCGTGGACGTTC	CQQYNSAWTF	IGKV1-5	.	IGKJ1	17	-1	-1	19
1	0.0027100271002710027	TGCATGCAACGTATAGAGTTTCCCACCTTC	CMQRIEFPTF	IGKV2-40	.	IGKJ5	22	-1	-1	23
1	0.0027100271002710027	TGCATGCAAGGCACACACTGGCCCACTTTC	CMQGTHWPTF	IGKV2-30	.	IGKJ4	22	-1	-1	23
1	0.0027100271002710027	AGTCAGCAGTATAATGACTGGCCCACTTTC	SQQYNDWPTF	IGKV3-15	.	IGKJ5	22	-1	-1	23
1	0.0027100271002710027	TGCATGCAAGCTCTACAAAGTCCTCAG	CMQALQSPQ	IGKV2D-28	.	IGKJ2	24	-1	-1	27
1	0.0027100271002710027	TGTCAGCAGCGAGAATTCACTTTC	CQQREFTF	IGKV3-11	.	IGKJ3	10	-1	-1	14
1	0.0027100271002710027	TGTCACCATCAGGGCTCTTTC	CHHQGSF	IGKV3-11	.	IGKJ4	4	-1	-1	16
1	0.0027100271002710027	TGTCAGCATGGGCTCACTTTC	CQHGLTF	IGKV3-15	.	IGKJ4	7	-1	-1	11
1	0.0027100271002710027	TGTCAACAGCTTTGGACGTTC	CQQLWTF	IGKV1-13	.	IGKJ1	8	-1	-1	12
