# Supplementary material for: Biomarkers and Immune Repertoire Metrics Identified by Peripheral Blood Transcriptomic Sequencing Reveal the Pathogenesis of COVID-19
Source: Front Immunol. 2021 Aug 24;12:677025. doi: 10.3389/fimmu.2021.677025 (PMC8421539; doi:10.3389/fimmu.2021.677025)
Supplement: Supplementary file 1 [file DataSheet_1.zip › TCR_BCR/IGK/convert.20S039662A.clonotypes.IGK.txt]

count	freq	cdr3nt	cdr3aa	v	d	j	VEnd	DStart	DEnd	JStart
8	0.017429193899782137	TGTCAACAGCGTAGCAACTGGCTTTTCACTTTC	CQQRSNWLFTF	IGKV3-11	.	IGKJ3	21	-1	-1	24
7	0.015250544662309368	TGTCAGCACTATAGTAACTGGCCCCTCACTTTT	CQHYSNWPLTF	IGKV3-15	.	IGKJ2	22	-1	-1	26
7	0.015250544662309368	TGTCAGCAGTATGATAACTGGCCCCTCACTTTT	CQQYDNWPLTF	IGKV3-15	.	IGKJ2	22	-1	-1	26
7	0.015250544662309368	TGTCAGCAATATTACAGTATTCCGTGGACGTTC	CQQYYSIPWTF	IGKV4-1	.	IGKJ1	22	-1	-1	22
7	0.015250544662309368	TGTCAACAGCTTAATACTTACCCTCCTACTTTT	CQQLNTYPPTF	IGKV1D-13	.	IGKJ2	24	-1	-1	27
6	0.013071895424836602	TGTCAACAGAGTTACAGTTCCTCCACGTGGACGTTC	CQQSYSSSTWTF	IGKV1-39	.	IGKJ1	17	-1	-1	21
6	0.013071895424836602	TGCCAACAGTACGATAGTTATTCGTGGACGTTC	CQQYDSYSWTF	IGKV1-5	.	IGKJ1	22	-1	-1	22
5	0.010893246187363835	TGCATGCAACATACACACTGGCCTCTCTCGTGGACGTTC	CMQHTHWPLSWTF	IGKV2D-30	.	IGKJ1	24	-1	-1	28
5	0.010893246187363835	TGTCAGCAATATTATACTACTCCTCAACTCACTTTC	CQQYYTTPQLTF	IGKV4-1	.	IGKJ4	23	-1	-1	27
5	0.010893246187363835	TGTCAAAAATATGACAGTGGCCCATTCACTTTC	CQKYDSGPFTF	IGKV1-27	.	IGKJ3	22	-1	-1	23
5	0.010893246187363835	TGCCAACAGTATAATAGTTATTCCTACACTTTT	CQQYNSYSYTF	IGKV1-5	.	IGKJ2	22	-1	-1	24
4	0.008714596949891068	TGTCAGTACCATAAGTACCATGGTGACTCAGCCCGCACGTTC	CQYHKYHGDSARTF	IGKV3-20	.	IGKJ1	5	-1	-1	36
4	0.008714596949891068	TGTCAGCAGTATGGTGCCTCACCTCCCATGAGCTTC	CQQYGASPPMSF	IGKV3D-20	.	IGKJ5	25	-1	-1	32
4	0.008714596949891068	TGTCAAAACTATGATAATCGCCCCCCCTACAATTTC	CQNYDNRPPYNF	IGKV1-33	.	IGKJ3	22	-1	-1	32
4	0.008714596949891068	TGTCAGCAGCTTAATTATTTCCCGCTCACTTTC	CQQLNYFPLTF	IGKV1-13	.	IGKJ4	22	-1	-1	22
4	0.008714596949891068	TGTCAGCAGCATAGCAATTGGCGGATCACCTTC	CQQHSNWRITF	IGKV3-11	.	IGKJ5	21	-1	-1	23
4	0.008714596949891068	TGTCAACAGACTTACAGTGCCCCGTACACTTTT	CQQTYSAPYTF	IGKV1-39	.	IGKJ2	22	-1	-1	23
4	0.008714596949891068	TGTCAACAACATGATGATTACCCGCTCGCTTTC	CQQHDDYPLAF	IGKV1-13	.	IGKJ4	7	-1	-1	22
4	0.008714596949891068	TGCCAACAATATAGCGCCTATCCGATGACCTTC	CQQYSAYPMTF	IGKV1-16	.	IGKJ5	12	-1	-1	22
4	0.008714596949891068	TGCATGCAAGCTACACAATTTCCTCGCACTTTT	CMQATQFPRTF	IGKV2-24	.	IGKJ2	23	-1	-1	26
4	0.008714596949891068	TGTCAGCAGCGTTACAACTGGCTCACTTTC	CQQRYNWLTF	IGKV3-11	.	IGKJ3	21	-1	-1	22
4	0.008714596949891068	TGTCAACAGGGCACTTTC	CQQGTF	IGKV3-11	.	IGKJ3	8	-1	-1	11
3	0.006535947712418301	TGTCAGTACTTTGATGGCTCCTCCGGGGTCACTTTC	CQYFDGSSGVTF	IGKV3-20	.	IGKJ3	5	-1	-1	28
3	0.006535947712418301	TGTCAGCAGTATGGTAGCTCACCTCCGTACACTTTT	CQQYGSSPPYTF	IGKV3D-20	.	IGKJ2	26	-1	-1	26
3	0.006535947712418301	TGTCAACAATATGATGATCTCCCTCGGGTCACCTTC	CQQYDDLPRVTF	IGKV1D-33	.	IGKJ5	24	-1	-1	28
3	0.006535947712418301	TGTCACCAGTATGGTACTTCACCTCAGACGTTC	CHQYGTSPQTF	IGKV3D-20	.	IGKJ1	24	-1	-1	26
3	0.006535947712418301	TGTCAGCAGTATGGTAGCTCACCGTACACTTTT	CQQYGSSPYTF	IGKV3-20	.	IGKJ2	22	-1	-1	23
3	0.006535947712418301	TGTCAGCAGTATAGTAACTGGCCCCTCACTTTT	CQQYSNWPLTF	IGKV3-15	.	IGKJ2	22	-1	-1	26
3	0.006535947712418301	TGTCAGCAATATTATAGTTTTCCCCTCACTTTT	CQQYYSFPLTF	IGKV4-1	.	IGKJ2	17	-1	-1	26
3	0.006535947712418301	TGTCAGCAATATTATAGTATTCCCTGGACGTTC	CQQYYSIPWTF	IGKV4-1	.	IGKJ1	22	-1	-1	24
3	0.006535947712418301	TGTCAGCAATATTATAGTACTCCGTACACTTTT	CQQYYSTPYTF	IGKV4-1	.	IGKJ2	22	-1	-1	23
3	0.006535947712418301	TGTCAGCAATATTATAGTACCCCTTACACTTTT	CQQYYSTPYTF	IGKV4-1	.	IGKJ2	23	-1	-1	24
3	0.006535947712418301	TGTCAGCAATATAGTGATTCACCTGGTTCGTTC	CQQYSDSPGSF	IGKV3-20	.	IGKJ1	11	-1	-1	28
3	0.006535947712418301	TGTCAGCAACATAGGGACTGGCCTCAGGACTTC	CQQHRDWPQDF	IGKV3-11	.	IGKJ5	23	-1	-1	29
3	0.006535947712418301	TGTCAGAAATATGGTGGCTCAGGGGGGACTTTT	CQKYGGSGGTF	IGKV3-20	.	IGKJ2	20	-1	-1	27
3	0.006535947712418301	TGTCAACAGTATTATAGTACCCCTTGGACGTTC	CQQYYSTPWTF	IGKV1D-43	.	IGKJ1	23	-1	-1	24
3	0.006535947712418301	TGTCAACAGTATGATAATCTCCCGTACACTTTT	CQQYDNLPYTF	IGKV1-33	.	IGKJ2	22	-1	-1	23
3	0.006535947712418301	TGTCAACAGTATGATAAGTGGCCGATCACCTTC	CQQYDKWPITF	IGKV3-15	.	IGKJ5	22	-1	-1	22
3	0.006535947712418301	TGTCAACAATATGATGATGTTTCCCTCTCTTTC	CQQYDDVSLSF	IGKV1-33	.	IGKJ4	14	-1	-1	24
3	0.006535947712418301	TGTCAAAAATATAACAGTGCCCCTTATACTTTT	CQKYNSAPYTF	IGKV1-27	.	IGKJ2	23	-1	-1	27
3	0.006535947712418301	TGCCAGCAGTATGATAGTTGGCCCCTCACTTTC	CQQYDSWPLTF	IGKV3-15	.	IGKJ2	22	-1	-1	26
3	0.006535947712418301	TGCCAACACTATCATACTTATCCCTGGACGTTC	CQHYHTYPWTF	IGKV1-5	.	IGKJ1	20	-1	-1	24
3	0.006535947712418301	TGCCAACACTATATTGCCTTTCCGTACACTTTT	CQHYIAFPYTF	IGKV1-5	.	IGKJ2	12	-1	-1	23
3	0.006535947712418301	TGCCAACAGTATAATAGTTATTCGTGGACGTTC	CQQYNSYSWTF	IGKV1-5	.	IGKJ1	22	-1	-1	22
3	0.006535947712418301	TGCATGCAAGCTCTACAAACTTGGACGTTC	CMQALQTWTF	IGKV2-28	.	IGKJ1	20	-1	-1	21
2	0.004357298474945534	TGTCACCAGCGTACCAACTGGCCTAGGGGGGGGACGTTC	CHQRTNWPRGGTF	IGKV3-11	.	IGKJ1	26	-1	-1	31
2	0.004357298474945534	TGTCAGCAGTATAATTACTGGCCTCCGGGATTCACTTTC	CQQYNYWPPGFTF	IGKV3D-15	.	IGKJ3	27	-1	-1	29
2	0.004357298474945534	TGTCAGCAGTATGCTGCGTCACCTCTGTACACTTTT	CQQYAASPLYTF	IGKV3-20	.	IGKJ2	12	-1	-1	25
2	0.004357298474945534	TGTCAGCAGTATGGTAGCTCACCTCCGTGGACGTTC	CQQYGSSPPWTF	IGKV3D-20	.	IGKJ1	26	-1	-1	25
2	0.004357298474945534	TGTCAGCAGTATGATACCTCACCACAACTCTCTTTC	CQQYDTSPQLSF	IGKV3-20	.	IGKJ4	22	-1	-1	27
2	0.004357298474945534	TGTCAGCAATGTTATAGTGCTCCTCAGCTCACTTTC	CQQCYSAPQLTF	IGKV4-1	.	IGKJ4	23	-1	-1	26
2	0.004357298474945534	TGTCAACAGAGTTACAGTACCCTCACGTGGACGTTC	CQQSYSTLTWTF	IGKV1-39	.	IGKJ1	21	-1	-1	23
2	0.004357298474945534	TGCATGCAAAGTATAGAGGTTCCTCCGCTCACTTTC	CMQSIEVPPLTF	IGKV2D-29	.	IGKJ4	26	-1	-1	25
2	0.004357298474945534	TGTTTCCAGCATAATCGTTACCCCTTCACTTTC	CFQHNRYPFTF	IGKV1-17	.	IGKJ3	22	-1	-1	24
2	0.004357298474945534	TGTCTACAGCATAATAGTTACCCTTACACTTTT	CLQHNSYPYTF	IGKV1-17	.	IGKJ2	23	-1	-1	24
2	0.004357298474945534	TGTCTACAGCATAATAGTTACCGGCTCACTTTC	CLQHNSYRLTF	IGKV1-17	.	IGKJ4	21	-1	-1	23
2	0.004357298474945534	TGTCATCAGTATGCTAACTGGCCCCTCACTTTT	CHQYANWPLTF	IGKV3-15	.	IGKJ2	22	-1	-1	26
2	0.004357298474945534	TGTCATCAGTATGGTAGTTCAGTCCAAACTTTC	CHQYGSSVQTF	IGKV3-20	.	IGKJ4	20	-1	-1	27
2	0.004357298474945534	TGTCACCAGTATAATAACTGGTCGTACACTTTT	CHQYNNWSYTF	IGKV3-15	.	IGKJ2	20	-1	-1	23
2	0.004357298474945534	TGTCACCAATATTATACCAGTTCCGGGACTTTT	CHQYYTSSGTF	IGKV4-1	.	IGKJ2	15	-1	-1	27
2	0.004357298474945534	TGTCAGTACGGGGGTCACTTAGTTCGCCCGTTC	CQYGGHLVRPF	IGKV3-20	.	IGKJ1	5	-1	-1	28
2	0.004357298474945534	TGTCAGCGGTATGATAACTGGCCCCTCACTTTT	CQRYDNWPLTF	IGKV3-15	.	IGKJ2	22	-1	-1	26
2	0.004357298474945534	TGTCAGCAGTGTGGTAGCTCACCGAGAACTTTT	CQQCGSSPRTF	IGKV3-20	.	IGKJ2	22	-1	-1	27
2	0.004357298474945534	TGTCAGCAGTATTATAGTATTCCGTGGATGTTC	CQQYYSIPWMF	IGKV4-1	.	IGKJ1	22	-1	-1	22
2	0.004357298474945534	TGTCAGCAGTATGGTAGTTCACCGTGGACGTTC	CQQYGSSPWTF	IGKV3-20	.	IGKJ1	22	-1	-1	22
2	0.004357298474945534	TGTCAGCAGTATGGTAGCTCACCGCTCACTTTC	CQQYGSSPLTF	IGKV3-20	.	IGKJ4	22	-1	-1	22
2	0.004357298474945534	TGTCAGCAGTATGGTAACCCGCCATACACTTTT	CQQYGNPPYTF	IGKV3-20	.	IGKJ2	15	-1	-1	24
2	0.004357298474945534	TGTCAGCAGTATGGCAGGTCACTCTTCACTTTC	CQQYGRSLFTF	IGKV3-20	.	IGKJ3	21	-1	-1	24
2	0.004357298474945534	TGTCAGCAGTATAATGCCTGGCCCCTCACTTTC	CQQYNAWPLTF	IGKV3-15	.	IGKJ2	22	-1	-1	26
2	0.004357298474945534	TGTCAGCAGTATAATAAGTGGCCTCTCACTTTC	CQQYNKWPLTF	IGKV3-15	.	IGKJ4	23	-1	-1	24
2	0.004357298474945534	TGTCAGCAGCGTAGCAACTGGCCTCTCACTTTC	CQQRSNWPLTF	IGKV3-11	.	IGKJ4	23	-1	-1	24
2	0.004357298474945534	TGTCAGCAGCGTAGCAACTGGCCTCCCGGCTTC	CQQRSNWPPGF	IGKV3-11	.	IGKJ5	23	-1	-1	29
2	0.004357298474945534	TGTCAGCAGCGTAGCAACTGGCCGCTCACTTTC	CQQRSNWPLTF	IGKV3-11	.	IGKJ4	22	-1	-1	22
2	0.004357298474945534	TGTCAGCAATATTTTGGTACCCCGTACACTTTT	CQQYFGTPYTF	IGKV4-1	.	IGKJ2	19	-1	-1	23
2	0.004357298474945534	TGTCAGCAATATTATGATACTCCTACCACTTTT	CQQYYDTPTTF	IGKV4-1	.	IGKJ2	24	-1	-1	26
2	0.004357298474945534	TGTCAGCAATATTATATTACTCCGTACACTTTT	CQQYYITPYTF	IGKV4-1	.	IGKJ2	22	-1	-1	23
2	0.004357298474945534	TGTCAGCAATATTATAGTACTCCGCTCACTTTC	CQQYYSTPLTF	IGKV4-1	.	IGKJ4	22	-1	-1	22
2	0.004357298474945534	TGTCAATTCCGCACCACTTGGCTAGGGACTTTT	CQFRTTWLGTF	IGKV3-11	.	IGKJ2	4	-1	-1	27
2	0.004357298474945534	TGTCAACATTATTATAATGCCCCTCGGACGTTC	CQHYYNAPRTF	IGKV1D-43	.	IGKJ1	24	-1	-1	25
2	0.004357298474945534	TGTCAACAGTATTATAGTACTCCGTGGACGTTC	CQQYYSTPWTF	IGKV4-1	.	IGKJ1	22	-1	-1	22
2	0.004357298474945534	TGTCAACAGGCTGACAGCTTCCCTCTCACTTTT	CQQADSFPLTF	IGKV1-12	.	IGKJ4	23	-1	-1	24
2	0.004357298474945534	TGTCAACAGGCTAACAGTTTCCCGATCACCTTC	CQQANSFPITF	IGKV1-12	.	IGKJ5	22	-1	-1	22
2	0.004357298474945534	TGTCAACAGAGTTACAGTACCCCTTACATCTTT	CQQSYSTPYIF	IGKV1-39	.	IGKJ2	23	-1	-1	30
2	0.004357298474945534	TGTCAACAATACTGTGACCCACCGTGGGCGTTC	CQQYCDPPWAF	IGKV3-20	.	IGKJ1	4	-1	-1	22
2	0.004357298474945534	TGTCAAAAGTATAACAGTGCCCCCCTCACTTTC	CQKYNSAPLTF	IGKV1-27	.	IGKJ4	22	-1	-1	24
2	0.004357298474945534	TGCCAACAGTATGATAGTTATTCAAGCACGTTC	CQQYDSYSSTF	IGKV1-5	.	IGKJ1	22	-1	-1	27
2	0.004357298474945534	TGCCAACAGTATAACAGCTATCCCCTCACTTTC	CQQYNSYPLTF	IGKV1-5	.	IGKJ3	20	-1	-1	25
2	0.004357298474945534	TGCATCCAAGGTACACAGTGGCCGTGGACGTTC	CIQGTQWPWTF	IGKV2-30	.	IGKJ1	22	-1	-1	22
2	0.004357298474945534	TGCATGCAGAGTCTGCAGTTTCCGCTCACTTTC	CMQSLQFPLTF	IGKV2D-29	.	IGKJ4	22	-1	-1	22
2	0.004357298474945534	TGCATGCAGAGTGTTCAGCACCCGTGGACGTTC	CMQSVQHPWTF	IGKV2D-29	.	IGKJ1	18	-1	-1	22
2	0.004357298474945534	TGCATGCAAGGTACACACTGGCCTCCGACGTTC	CMQGTHWPPTF	IGKV2D-30	.	IGKJ1	26	-1	-1	26
2	0.004357298474945534	TGCATGCAAGGTACACACTGGCCATTCACTTTC	CMQGTHWPFTF	IGKV2-30	.	IGKJ3	22	-1	-1	23
2	0.004357298474945534	TGCATGCAAGGTACACACTGGCGGTACACTTTT	CMQGTHWRYTF	IGKV2-30	.	IGKJ2	21	-1	-1	23
2	0.004357298474945534	TGTCAGCAATATTTTAGTAGTCGGACGTTC	CQQYFSSRTF	IGKV4-1	.	IGKJ1	18	-1	-1	22
2	0.004357298474945534	TGTCAACAGAGTTACAGGACGCCTACGTTC	CQQSYRTPTF	IGKV1-39	.	IGKJ1	24	-1	-1	24
2	0.004357298474945534	TGTCATGAGTCGCCGGACACCTTT	CHESPDTF	IGKV3-20	.	IGKJ2	4	-1	-1	16
2	0.004357298474945534	TGTCAACACAGTTGGACGTTC	CQHSWTF	IGKV1-39	.	IGKJ1	12	-1	-1	12
1	0.002178649237472767	TGTCAGTACCATAAGTACCATGGTGACTCAGCTCGCACGTTC	CQYHKYHGDSARTF	IGKV3-20	.	IGKJ1	5	-1	-1	36
1	0.002178649237472767	TGTCAGTACCATAAGTACCATGATGACTCAGCCCGCACGTTC	CQYHKYHDDSARTF	IGKV3-20	.	IGKJ1	5	-1	-1	36
1	0.002178649237472767	TGTCAGCAGTCTTATAACTGGCCTTCGGGAGGGTACACTTTT	CQQSYNWPSGGYTF	IGKV3-15	.	IGKJ2	23	-1	-1	32
1	0.002178649237472767	TGTCAGCAGTATGGTAGCTCACCTCCAACGCTTAGGACGTTC	CQQYGSSPPTLRTF	IGKV3D-20	.	IGKJ1	25	-1	-1	34
1	0.002178649237472767	TGTCAGCAGTATAATAACTGGCCTCGGGCTATATTCACTTTC	CQQYNNWPRAIFTF	IGKV3D-15	.	IGKJ3	24	-1	-1	30
1	0.002178649237472767	TGTCACCAGCTTAATACTTACCCTCTCATGTACACTTTT	CHQLNTYPLMYTF	IGKV1-9	.	IGKJ2	23	-1	-1	26
1	0.002178649237472767	TGTCAGTATTGTGGTGGCGGTGAGTCACCTCGCCCGTTC	CQYCGGGESPRPF	IGKV3-20	.	IGKJ1	5	-1	-1	34
1	0.002178649237472767	TGTCACCAGCGTAGCAACTGGCCTCCGTACACTTTT	CHQRSNWPPYTF	IGKV3-11	.	IGKJ2	23	-1	-1	26
1	0.002178649237472767	TGTCAGCACTTTCATAACCTGCCCCCCATCACCTTC	CQHFHNLPPITF	IGKV1-5	.	IGKJ5	1	-1	-1	27
1	0.002178649237472767	TGTCAGCAGTATGGTAGCTCACCTTTGCTCACTTTC	CQQYGSSPLLTF	IGKV3-20	.	IGKJ4	23	-1	-1	26
1	0.002178649237472767	TGTCAGCAGTATGGTAGCTCACCTCCGATCACCTTC	CQQYGSSPPITF	IGKV3D-20	.	IGKJ5	26	-1	-1	25
1	0.002178649237472767	TGTCAGCAGTATGGTAGCTCACGGGGGCTCACTTTC	CQQYGSSRGLTF	IGKV3-20	.	IGKJ4	21	-1	-1	26
1	0.002178649237472767	TGTCAGCAGTATAGTAACTGGCCTCCGTGGACGTTC	CQQYSNWPPWTF	IGKV3-15	.	IGKJ1	23	-1	-1	25
1	0.002178649237472767	TGTCAGCAGTATAATAACTGGCCTCCGGTCACCTTC	CQQYNNWPPVTF	IGKV3D-15	.	IGKJ5	27	-1	-1	28
1	0.002178649237472767	TGTCAGCAGTATAATAACTGGCCCCTATTCACTTTC	CQQYNNWPLFTF	IGKV3-15	.	IGKJ3	22	-1	-1	25
1	0.002178649237472767	TGTCAGCAGTATAATAACTGGCCCCCGTACACTTTT	CQQYNNWPPYTF	IGKV3-15	.	IGKJ2	22	-1	-1	26
1	0.002178649237472767	TGTCAGCAGTATAATAAGTGGCCTCCGTGGACGTTC	CQQYNKWPPWTF	IGKV3-15	.	IGKJ1	23	-1	-1	25
1	0.002178649237472767	TGTCAGCAGCGTACCAATTCGGCTCCGTGGACGTTC	CQQRTNSAPWTF	IGKV3-11	.	IGKJ1	16	-1	-1	25
1	0.002178649237472767	TGTCAGCAGCGTAGCAACTGGCCTTCGCTCACTTTC	CQQRSNWPSLTF	IGKV3-11	.	IGKJ4	23	-1	-1	25
1	0.002178649237472767	TGTCAGCAGCGTAGCAACTGGCCTCCGGTCACTTTC	CQQRSNWPPVTF	IGKV3D-11	.	IGKJ4	27	-1	-1	28
1	0.002178649237472767	TGTCAGCAGCGTAGCAACTGGCCTCGGCTCACTTTC	CQQRSNWPRLTF	IGKV3-11	.	IGKJ4	27	-1	-1	26
1	0.002178649237472767	TGTCAGCAGCGTAGCAACTGGCCTGCGTACACTTTT	CQQRSNWPAYTF	IGKV3-11	.	IGKJ2	23	-1	-1	26
1	0.002178649237472767	TGTCAGCAGCGTAACAGCTGGGGGGCTCTCACTTTC	CQQRNSWGALTF	IGKV3-11	.	IGKJ4	20	-1	-1	27
1	0.002178649237472767	TGTCAGCAATGTTATACCACTCCTCAGCTCACTTTC	CQQCYTTPQLTF	IGKV4-1	.	IGKJ4	23	-1	-1	26
1	0.002178649237472767	TGTCAGCAATATACTAACTGGCCGCCGGGGGGGTTC	CQQYTNWPPGGF	IGKV3-15	.	IGKJ1	22	-1	-1	32
1	0.002178649237472767	TGTCAGCAATATAATAACTGGCCTCTATTTACTTTC	CQQYNNWPLFTF	IGKV3-15	.	IGKJ3	23	-1	-1	25
1	0.002178649237472767	TGTCAACAGTATTATAGTACCCTCGGGATCACCTTC	CQQYYSTLGITF	IGKV1D-43	.	IGKJ5	21	-1	-1	26
1	0.002178649237472767	TGTCAACAGCTTAATAGTTACCCTCCGATCACCTTC	CQQLNSYPPITF	IGKV1-9	.	IGKJ5	23	-1	-1	25
1	0.002178649237472767	TGTCAACAGCTTAATAGTTACCCCTTGGCGACTTTC	CQQLNSYPLATF	IGKV1-9	.	IGKJ3	22	-1	-1	30
1	0.002178649237472767	TGTCAACAGCGTAGTGTCTGGCCCTCGCTCACTTTC	CQQRSVWPSLTF	IGKV3-11	.	IGKJ4	13	-1	-1	25
1	0.002178649237472767	TGTCAACAGAGTTACAGTTCCTCCACCTGGACGTTC	CQQSYSSSTWTF	IGKV1-39	.	IGKJ1	17	-1	-1	21
1	0.002178649237472767	TGTCAACAGAGTTACAGTACCCCTCCGTGGACGTTC	CQQSYSTPPWTF	IGKV1D-39	.	IGKJ1	26	-1	-1	25
1	0.002178649237472767	TGTCAACAGAGTTACAGTACCCCTCCGAGGACGTTC	CQQSYSTPPRTF	IGKV1D-39	.	IGKJ1	26	-1	-1	28
1	0.002178649237472767	TGTCAACAATATGATGATCTCCCTCGGGTCACCTTC	CQQYDDLPRVTF	IGKV1D-43	.	IGKJ5	11	-1	-1	28
1	0.002178649237472767	TGTCAAAAGTATAACAGTGCCCCTCCGCTCACTTTC	CQKYNSAPPLTF	IGKV1-27	.	IGKJ4	23	-1	-1	25
1	0.002178649237472767	TGCTTGCAGGCGACACACTGGCCCATGTACACTTTT	CLQATHWPMYTF	IGKV2-30	.	IGKJ2	22	-1	-1	23
1	0.002178649237472767	TGCCAACAGTATGAGAGTTTTTCTCCGTACACTTTT	CQQYESFSPYTF	IGKV1-5	.	IGKJ2	23	-1	-1	26
1	0.002178649237472767	TGCCAACAGTATAATAGTTATTCTCCGCTCACTTTC	CQQYNSYSPLTF	IGKV1-5	.	IGKJ4	23	-1	-1	25
1	0.002178649237472767	TGCCAACAGTATAATAGTTACCCCATGTACACTTTT	CQQYNSYPMYTF	IGKV1-5	.	IGKJ2	19	-1	-1	23
1	0.002178649237472767	TGCATGCAGGGGACACACTGGCCTCTCAACGCTTTT	CMQGTHWPLNAF	IGKV2D-30	.	IGKJ2	24	-1	-1	31
1	0.002178649237472767	TGCATGCAGGGGACACACTGGCCTCCCAACGCTTTT	CMQGTHWPPNAF	IGKV2D-30	.	IGKJ2	25	-1	-1	31
1	0.002178649237472767	TGCATGCAAGCTCTACAAACTCCTCTATTCACTTTC	CMQALQTPLFTF	IGKV2D-28	.	IGKJ3	24	-1	-1	25
1	0.002178649237472767	TGCATGCAAGCTCTACAAACTCCCGCGCTCACTTTC	CMQALQTPALTF	IGKV2-28	.	IGKJ4	22	-1	-1	24
1	0.002178649237472767	TGCATGCAAGCTCTACAAACTCACGCGCTCACTTTC	CMQALQTHALTF	IGKV2-28	.	IGKJ4	21	-1	-1	24
1	0.002178649237472767	TGCATGCAAGGTACACACTGGCCTCCCTGGACGTTC	CMQGTHWPPWTF	IGKV2D-30	.	IGKJ1	25	-1	-1	27
1	0.002178649237472767	TGTCTGCAGGATCACAGTTATCCTCGGATGTTC	CLQDHSYPRMF	IGKV1D-17	.	IGKJ1	24	-1	-1	25
1	0.002178649237472767	TGTCTACAGCATGATGGTTACCCCTGGACGTTC	CLQHDGYPWTF	IGKV1-17	.	IGKJ1	22	-1	-1	24
1	0.002178649237472767	TGTCTACAGCATAATACTTACCCGTACACGTTT	CLQHNTYPYTF	IGKV1-17	.	IGKJ2	22	-1	-1	23
1	0.002178649237472767	TGTCTACAGCATAATAGTTACCCGTACACTTTT	CLQHNSYPYTF	IGKV1-17	.	IGKJ2	22	-1	-1	23
1	0.002178649237472767	TGTCTACAGGATTACAATTACCCTCGGACGTTC	CLQDYNYPRTF	IGKV1-6	.	IGKJ1	23	-1	-1	25
1	0.002178649237472767	TGTCTACAAGATTACAATTACCCGGGAACTTTT	CLQDYNYPGTF	IGKV1-6	.	IGKJ2	22	-1	-1	27
1	0.002178649237472767	TGTCATCAATATTATAATTGGGTCGAGACGTTC	CHQYYNWVETF	IGKV3-15	.	IGKJ1	20	-1	-1	26
1	0.002178649237472767	TGTCACCAATATTATAGCAGTTCCGGGACTTTT	CHQYYSSSGTF	IGKV4-1	.	IGKJ2	16	-1	-1	27
1	0.002178649237472767	TGTCAGTACGGGGGTCACTTAATTCGCCCGTTC	CQYGGHLIRPF	IGKV3-20	.	IGKJ1	5	-1	-1	28
1	0.002178649237472767	TGTCAGCACTATTATACTACGCCTCGGACGTTC	CQHYYTTPRTF	IGKV1D-43	.	IGKJ1	24	-1	-1	25
1	0.002178649237472767	TGTCAGCACTATGGTGGCTCACCTCGGACGTTC	CQHYGGSPRTF	IGKV3D-20	.	IGKJ1	24	-1	-1	25
1	0.002178649237472767	TGTCAGCACTATGGTAACTCACGAGGGACGTTC	CQHYGNSRGTF	IGKV3-20	.	IGKJ1	21	-1	-1	25
1	0.002178649237472767	TGTCAGCACCATACCTATTGGCCTCTCACTTTC	CQHHTYWPLTF	IGKV3-20	.	IGKJ4	7	-1	-1	24
1	0.002178649237472767	TGTCAGCAGTATTGTTATACTCCCTTGTCTTTC	CQQYCYTPLSF	IGKV4-1	.	IGKJ3	22	-1	-1	28
1	0.002178649237472767	TGTCAGCAGTATTATTACTGGCCTCTCACTTTC	CQQYYYWPLTF	IGKV3D-15	.	IGKJ4	24	-1	-1	24
1	0.002178649237472767	TGTCAGCAGTATTATAGTAGTCCTCACACCTTC	CQQYYSSPHTF	IGKV4-1	.	IGKJ2	23	-1	-1	25
1	0.002178649237472767	TGTCAGCAGTATGCTACCTCGCCTCTCACTTTC	CQQYATSPLTF	IGKV3D-20	.	IGKJ4	24	-1	-1	24
1	0.002178649237472767	TGTCAGCAGTATGCTACCGCACCGCTCACTTTC	CQQYATAPLTF	IGKV3-20	.	IGKJ4	22	-1	-1	22
1	0.002178649237472767	TGTCAGCAGTATGCTAACTGGCCCCTCACTTTT	CQQYANWPLTF	IGKV3-15	.	IGKJ2	22	-1	-1	26
1	0.002178649237472767	TGTCAGCAGTATGGTGGCTCATCCTCCACCTTC	CQQYGGSSSTF	IGKV3D-20	.	IGKJ5	26	-1	-1	26
1	0.002178649237472767	TGTCAGCAGTATGGTAGTTCGCCCTTCGCTTTC	CQQYGSSPFAF	IGKV3-20	.	IGKJ3	16	-1	-1	24
1	0.002178649237472767	TGTCAGCAGTATGGTAGCTCCCAGTACACTTTT	CQQYGSSQYTF	IGKV3-20	.	IGKJ2	19	-1	-1	23
1	0.002178649237472767	TGTCAGCAGTATGGTAGCTCACCTAGGACTTTT	CQQYGSSPRTF	IGKV3-20	.	IGKJ2	26	-1	-1	27
1	0.002178649237472767	TGTCAGCAGTATGGTAGCTCACCGCGGACGTTC	CQQYGSSPRTF	IGKV3-20	.	IGKJ1	22	-1	-1	25
1	0.002178649237472767	TGTCAGCAGTATGGTAGCTCACCGGAGACGTTC	CQQYGSSPETF	IGKV3-20	.	IGKJ1	22	-1	-1	26
1	0.002178649237472767	TGTCAGCAGTATGGTAGCTCACGGTACACTTTT	CQQYGSSRYTF	IGKV3-20	.	IGKJ2	21	-1	-1	23
1	0.002178649237472767	TGTCAGCAGTATGGTAACTCACCTTACACTTTT	CQQYGNSPYTF	IGKV3-20	.	IGKJ2	23	-1	-1	24
1	0.002178649237472767	TGTCAGCAGTATGGTAACTCACCGTACACTTTT	CQQYGNSPYTF	IGKV3-20	.	IGKJ2	22	-1	-1	23
1	0.002178649237472767	TGTCAGCAGTATGATAACTGGCCGCTCACTTTC	CQQYDNWPLTF	IGKV3-15	.	IGKJ4	22	-1	-1	22
1	0.002178649237472767	TGTCAGCAGTATGATAAGTGGCCCCTCACTTTT	CQQYDKWPLTF	IGKV3-15	.	IGKJ2	22	-1	-1	26
1	0.002178649237472767	TGTCAGCAGTATAGTAACAGGCTTCGCACTTTT	CQQYSNRLRTF	IGKV3-15	.	IGKJ2	21	-1	-1	26
1	0.002178649237472767	TGTCAGCAGTATAATGCCTGGCCCCTCACTTTC	CQQYNAWPLTF	IGKV3-15	.	IGKJ4	22	-1	-1	24
1	0.002178649237472767	TGTCAGCAGTATAATAACTGGCCTTGGACGTTC	CQQYNNWPWTF	IGKV3-15	.	IGKJ1	23	-1	-1	24
1	0.002178649237472767	TGTCAGCAGTATAATAACTGGCCTCTAACTTTC	CQQYNNWPLTF	IGKV3D-15	.	IGKJ3	24	-1	-1	27
1	0.002178649237472767	TGTCAGCAGTATAATAACTGGCCTCGGACGTTC	CQQYNNWPRTF	IGKV3D-15	.	IGKJ1	24	-1	-1	25
1	0.002178649237472767	TGTCAGCAGTATAATAACTGGCCTATCACCTTC	CQQYNNWPITF	IGKV3-15	.	IGKJ5	24	-1	-1	24
1	0.002178649237472767	TGTCAGCAGTATAATAACTGGCCTAGGACGTTC	CQQYNNWPRTF	IGKV3-15	.	IGKJ1	26	-1	-1	25
1	0.002178649237472767	TGTCAGCAGCGTGACAACTGGTTCTGGACGTTC	CQQRDNWFWTF	IGKV3-11	.	IGKJ1	20	-1	-1	24
1	0.002178649237472767	TGTCAGCAGCGTAGCAACTGGCCTTTCACTTTC	CQQRSNWPFTF	IGKV3-11	.	IGKJ3	23	-1	-1	24
1	0.002178649237472767	TGTCAGCAGCGTAGCAACTGGCCTATCACCTTC	CQQRSNWPITF	IGKV3-11	.	IGKJ5	24	-1	-1	24
1	0.002178649237472767	TGTCAGCAGCGTAGCAACTGGCCCCTCACTTTC	CQQRSNWPLTF	IGKV3-11	.	IGKJ4	22	-1	-1	24
1	0.002178649237472767	TGTCAGCAGCGTAACAACTGGCCTCGGACTTTT	CQQRNNWPRTF	IGKV3-11	.	IGKJ2	23	-1	-1	27
1	0.002178649237472767	TGTCAGCAGCGTAACAACTGGCCCATCACCTTC	CQQRNNWPITF	IGKV3-11	.	IGKJ5	22	-1	-1	24
1	0.002178649237472767	TGTCAGCAGGGTTTCAGTCTCCCGTACACCTTT	CQQGFSLPYTF	IGKV1-39	.	IGKJ2	17	-1	-1	23
1	0.002178649237472767	TGTCAGCAATATTATGATACTCCGCTCACTTTC	CQQYYDTPLTF	IGKV4-1	.	IGKJ4	22	-1	-1	22
1	0.002178649237472767	TGTCAGCAATATTATAGTACTCCTCTCACTTTC	CQQYYSTPLTF	IGKV4-1	.	IGKJ3	23	-1	-1	25
1	0.002178649237472767	TGTCAGCAATATTACATTACTCCCCCGACGTTC	CQQYYITPPTF	IGKV4-1	.	IGKJ1	22	-1	-1	26
1	0.002178649237472767	TGTCAACATTATTATAATGCCCCTCGGACGTTC	CQHYYNAPRTF	IGKV1D-33	.	IGKJ1	24	-1	-1	25
1	0.002178649237472767	TGTCAACACTATTCTAATCTCCCTCTCACTTTC	CQHYSNLPLTF	IGKV1D-33	.	IGKJ4	24	-1	-1	24
1	0.002178649237472767	TGTCAACAGTTTAATAGTTACCCCTTCACTTTC	CQQFNSYPFTF	IGKV1D-13	.	IGKJ4	22	-1	-1	25
1	0.002178649237472767	TGTCAACAGTATTATAGTTTCCCTCTCACTTTC	CQQYYSFPLTF	IGKV1D-8	.	IGKJ4	24	-1	-1	24
1	0.002178649237472767	TGTCAACAGTATTATAGTACCCCGTGGACGTTC	CQQYYSTPWTF	IGKV1D-43	.	IGKJ1	22	-1	-1	22
1	0.002178649237472767	TGTCAACAGTATCATAGTTATCCCCTCACTTTC	CQQYHSYPLTF	IGKV1-5	.	IGKJ3	20	-1	-1	25
1	0.002178649237472767	TGTCAACAGTATGGCAATCTCCCGCTCACTTTC	CQQYGNLPLTF	IGKV1-33	.	IGKJ4	22	-1	-1	22
1	0.002178649237472767	TGTCAACAGTATGGGAGTTCACCGATCACTTTT	CQQYGSSPITF	IGKV3-20	.	IGKJ2	22	-1	-1	26
1	0.002178649237472767	TGTCAACAGTATGATAATCTCAGAGTCACTTTC	CQQYDNLRVTF	IGKV1-33	.	IGKJ3	20	-1	-1	25
1	0.002178649237472767	TGTCAACAGCTTAATAGTTACCCGATCACCTTC	CQQLNSYPITF	IGKV1-9	.	IGKJ5	22	-1	-1	22
1	0.002178649237472767	TGTCAACAGCTTAATAGATTCCCGCTCACCTTC	CQQLNRFPLTF	IGKV1-9	.	IGKJ4	16	-1	-1	22
1	0.002178649237472767	TGTCAACAGGTTAATAGTTACCCCCGAACTTTC	CQQVNSYPRTF	IGKV1-9	.	IGKJ4	22	-1	-1	27
1	0.002178649237472767	TGTCAACAGGCTAATAGTTTCCCTCTGACTTTC	CQQANSFPLTF	IGKV1-12	.	IGKJ4	23	-1	-1	27
1	0.002178649237472767	TGTCAACAGGCTAACAGTTTCCCGTGGACGTTC	CQQANSFPWTF	IGKV1-12	.	IGKJ1	22	-1	-1	22
1	0.002178649237472767	TGTCAACAGAGTTATCATTTTCCATTCACTTTC	CQQSYHFPFTF	IGKV1-39	.	IGKJ3	13	-1	-1	23
1	0.002178649237472767	TGTCAACAGAGTTATAGTGTCTTCCTTACTTTC	CQQSYSVFLTF	IGKV1-39	.	IGKJ4	17	-1	-1	27
1	0.002178649237472767	TGTCAACAGAGTTACTTTACCCCGTACACTTTT	CQQSYFTPYTF	IGKV1-39	.	IGKJ2	22	-1	-1	23
1	0.002178649237472767	TGTCAACAGAGTTACATTACCCCGATCACCTTC	CQQSYITPITF	IGKV1-39	.	IGKJ5	22	-1	-1	22
1	0.002178649237472767	TGTCAACAGAGTTACAGTACCCCCCGCACTTTC	CQQSYSTPRTF	IGKV1-39	.	IGKJ4	22	-1	-1	26
1	0.002178649237472767	TGTCAACAGAGTTACAGTACCCCCGGCACTTTC	CQQSYSTPGTF	IGKV1-39	.	IGKJ4	22	-1	-1	26
1	0.002178649237472767	TGTCAACAGAGTTACAGTACCCCGGACACTTTT	CQQSYSTPDTF	IGKV1-39	.	IGKJ2	22	-1	-1	25
1	0.002178649237472767	TGTCAACAGAGTTACAGTACCCCGGACACCTTC	CQQSYSTPDTF	IGKV1-39	.	IGKJ5	22	-1	-1	26
1	0.002178649237472767	TGTCAACAGAGTTACAGTACCCCGATCACCTTC	CQQSYSTPITF	IGKV1-39	.	IGKJ5	22	-1	-1	22
1	0.002178649237472767	TGTCAACAGAGTTACAGTAACCCGTACACTTTT	CQQSYSNPYTF	IGKV1-39	.	IGKJ2	22	-1	-1	23
1	0.002178649237472767	TGTCAACAGAGTAACAGTTATCCCTTCACTTTT	CQQSNSYPFTF	IGKV1-9	.	IGKJ2	19	-1	-1	26
1	0.002178649237472767	TGTCAACAATATACTGAAGTCCCTCGAACTTTT	CQQYTEVPRTF	IGKV1-33	.	IGKJ2	11	-1	-1	27
1	0.002178649237472767	TGTCAAAAGTATCACAGTGTCCCGTTCACTTTC	CQKYHSVPFTF	IGKV1-27	.	IGKJ4	22	-1	-1	25
1	0.002178649237472767	TGTCAAAAGCATGATAGAGCCCCTCTCACTTTC	CQKHDRAPLTF	IGKV1-27	.	IGKJ3	23	-1	-1	25
1	0.002178649237472767	TGTGGCCAGTATGCTTTCGCACCCTGGACGTTC	CGQYAFAPWTF	IGKV3-20	.	IGKJ1	12	-1	-1	24
1	0.002178649237472767	TGTGAGCAATATGGTAATTCCCCGTCGACGTTC	CEQYGNSPSTF	IGKV3-20	.	IGKJ1	15	-1	-1	18
1	0.002178649237472767	TGCTTGCAAGTTCTACGACCTCCATACACTTTT	CLQVLRPPYTF	IGKV2-28	.	IGKJ2	22	-1	-1	24
1	0.002178649237472767	TGCCAGCACTATAATAGTTACCCCGTCACTTTC	CQHYNSYPVTF	IGKV1-5	.	IGKJ4	19	-1	-1	25
1	0.002178649237472767	TGCCAACACTATAGTACTTATTCTGTGACATTC	CQHYSTYSVTF	IGKV1-5	.	IGKJ1	23	-1	-1	26
1	0.002178649237472767	TGCCAACAGTATAATAGTTATTTCTACACTTTT	CQQYNSYFYTF	IGKV1-5	.	IGKJ2	21	-1	-1	24
1	0.002178649237472767	TGCCAACAGTATAATAGTTATTCTTGGACGTTC	CQQYNSYSWTF	IGKV1-5	.	IGKJ1	23	-1	-1	24
1	0.002178649237472767	TGCCAACAGTATAATAGTTATCCCCTCACTTTC	CQQYNSYPLTF	IGKV1-5	.	IGKJ3	20	-1	-1	25
1	0.002178649237472767	TGCCAACAGTATAATAGTTATGCGCTCACTTTC	CQQYNSYALTF	IGKV1-5	.	IGKJ4	20	-1	-1	21
1	0.002178649237472767	TGCCAACAGTATAATAGTTACCCTCTCACTTTC	CQQYNSYPLTF	IGKV1-5	.	IGKJ4	19	-1	-1	24
1	0.002178649237472767	TGCCAACAGTATAATAGTTACCCCCGGACGTTC	CQQYNSYPRTF	IGKV1D-16	.	IGKJ1	27	-1	-1	25
1	0.002178649237472767	TGCCAACAGTATAATAGTTACCCGTACACTTTT	CQQYNSYPYTF	IGKV1-16	.	IGKJ2	22	-1	-1	23
1	0.002178649237472767	TGCCAACAGTATAATAGTGATTCTCGGACGTTC	CQQYNSDSRTF	IGKV1-5	.	IGKJ1	23	-1	-1	25
1	0.002178649237472767	TGCCAACAATATGATAGTTATTCTTACACTTTT	CQQYDSYSYTF	IGKV1-5	.	IGKJ2	23	-1	-1	24
1	0.002178649237472767	TGCGTGCAAAGCACAGAGTCCCTGTACACTTTT	CVQSTESLYTF	IGKV2-26	.	IGKJ2	8	-1	-1	22
1	0.002178649237472767	TGCATCCAAGCTCTACAAACTCCGTGGACGTTC	CIQALQTPWTF	IGKV2-28	.	IGKJ1	22	-1	-1	22
1	0.002178649237472767	TGCATGCAGCGTTTCCAGTTTCCGTATACTTTT	CMQRFQFPYTF	IGKV2-40	.	IGKJ2	22	-1	-1	23
1	0.002178649237472767	TGCATGCAAGCTCTACAAGTCCCCTTCACTTTC	CMQALQVPFTF	IGKV2-28	.	IGKJ3	17	-1	-1	24
1	0.002178649237472767	TGCATGCAAGCTCTACAAACTTTGTGGACGTTC	CMQALQTLWTF	IGKV2-28	.	IGKJ1	20	-1	-1	23
1	0.002178649237472767	TGCATGCAAGCTCTACAAACTCCTCACACTTTT	CMQALQTPHTF	IGKV2D-28	.	IGKJ2	24	-1	-1	25
1	0.002178649237472767	TGCATGCAAGCTCTACAAACAGGGTGGACGTTC	CMQALQTGWTF	IGKV2-28	.	IGKJ1	19	-1	-1	23
1	0.002178649237472767	TGCATGCAAGGTTCACAGTGGCCCATCACCTTC	CMQGSQWPITF	IGKV2-30	.	IGKJ5	22	-1	-1	24
1	0.002178649237472767	TGCATGCAAGGTATACACCTCGCGCTCACTTTC	CMQGIHLALTF	IGKV2-29	.	IGKJ4	19	-1	-1	21
1	0.002178649237472767	TGCATGCAAGGTACACACTGGCCTTGGACGTTC	CMQGTHWPWTF	IGKV2-30	.	IGKJ1	23	-1	-1	24
1	0.002178649237472767	TGCATGCAAGGTACACACTGGCCCTGGACGTTC	CMQGTHWPWTF	IGKV2-30	.	IGKJ1	22	-1	-1	24
1	0.002178649237472767	TGCATGCAAGGTACACACTGGCCGTACACTTTT	CMQGTHWPYTF	IGKV2-30	.	IGKJ2	22	-1	-1	23
1	0.002178649237472767	TGCATGCAAGGTACAGACTGGCCAAGAACGTTC	CMQGTDWPRTF	IGKV2-30	.	IGKJ1	22	-1	-1	27
1	0.002178649237472767	TGCATGCAAGATCTACAAACTCCGCTCACTTTC	CMQDLQTPLTF	IGKV2-28	.	IGKJ4	22	-1	-1	22
1	0.002178649237472767	TGCATGCAAAGTTCACAATCTCCTCACACTTTT	CMQSSQSPHTF	IGKV2-24	.	IGKJ2	23	-1	-1	25
1	0.002178649237472767	TGCATGCAAAGTATACAGCTTCCGTGGACGTTC	CMQSIQLPWTF	IGKV2D-29	.	IGKJ1	22	-1	-1	22
1	0.002178649237472767	TGCATGCAAAGTATACAGGTTCCCCCTACTTTC	CMQSIQVPPTF	IGKV2D-29	.	IGKJ4	22	-1	-1	27
1	0.002178649237472767	TGCATGCAAAGTATACAGGCTCCGGTCACTTTC	CMQSIQAPVTF	IGKV2D-29	.	IGKJ4	17	-1	-1	25
1	0.002178649237472767	TGCATGGAAGGTCTACAAACTCCGTACACTTTT	CMEGLQTPYTF	IGKV2-28	.	IGKJ2	22	-1	-1	23
1	0.002178649237472767	TGGCAACAGTATAATAGTTATTTATTCACTTTC	WQQYNSYLFTF	IGKV1-5	.	IGKJ3	21	-1	-1	22
1	0.002178649237472767	TGTCAGCAGTATAATAAGTGGGGAACTTTT	CQQYNKWGTF	IGKV3-15	.	IGKJ2	20	-1	-1	24
1	0.002178649237472767	TGTCAGCAGCGTAGCAACTGGCTCACCTTC	CQQRSNWLTF	IGKV3-11	.	IGKJ5	21	-1	-1	22
1	0.002178649237472767	TGTCAGCAGCGTAGCAACGAGATCAGTTTC	CQQRSNEISF	IGKV3-11	.	IGKJ5	17	-1	-1	20
1	0.002178649237472767	TGTCAACAGTATGGGACCTCAGTCACTTTC	CQQYGTSVTF	IGKV3-20	.	IGKJ4	20	-1	-1	22
1	0.002178649237472767	TGTCAACAGTATGATAATCCCTTCACTTTC	CQQYDNPFTF	IGKV1-33	.	IGKJ4	18	-1	-1	22
1	0.002178649237472767	TGTCAACAATATTATAGCACCCCCTCTTTC	CQQYYSTPSF	IGKV1D-43	.	IGKJ3	22	-1	-1	25
1	0.002178649237472767	TGTCAAAAGTATAACAGTGCCCGGACGTTC	CQKYNSARTF	IGKV1-27	.	IGKJ1	21	-1	-1	22
1	0.002178649237472767	TGCCAACACTATAGTCCTTATTCGACGTTC	CQHYSPYSTF	IGKV1-5	.	IGKJ1	22	-1	-1	23
1	0.002178649237472767	TGCCAACAGTATAATACCCTCTGGACGTTC	CQQYNTLWTF	IGKV1-5	.	IGKJ1	15	-1	-1	21
1	0.002178649237472767	TGCCAACAGTATAATAGTTATTCGACGTTC	CQQYNSYSTF	IGKV1-5	.	IGKJ1	22	-1	-1	23
1	0.002178649237472767	TGCCAACAGTATAATAGCATATTCACTTTC	CQQYNSIFTF	IGKV1-5	.	IGKJ3	16	-1	-1	18
1	0.002178649237472767	TGCCAACAATATAATAGGATGTGGACGTTC	CQQYNRMWTF	IGKV1-5	.	IGKJ1	16	-1	-1	20
1	0.002178649237472767	TGCATGCAAGCTCTACAAACCTACACTTTT	CMQALQTYTF	IGKV2-28	.	IGKJ2	19	-1	-1	21
1	0.002178649237472767	TGCATGCAAGCTCTACAAACCCGGACGTTC	CMQALQTRTF	IGKV2-28	.	IGKJ1	19	-1	-1	22
1	0.002178649237472767	TGCATGCAAGGTTTACCCCCGTACACTTTT	CMQGLPPYTF	IGKV2-29	.	IGKJ2	15	-1	-1	20
1	0.002178649237472767	TGCATGCAAGGTTTAGACTGGCGGACGTTC	CMQGLDWRTF	IGKV2-30	.	IGKJ1	21	-1	-1	22
1	0.002178649237472767	TGTCTACAGCATAATAGTTACTCGTTC	CLQHNSYSF	IGKV1-17	.	IGKJ1	20	-1	-1	22
1	0.002178649237472767	TGTCAGCAGTATGGTAGCTCTTGTTTC	CQQYGSSCF	IGKV3-20	.	IGKJ4	19	-1	-1	23
1	0.002178649237472767	TGTCAAGAGTCGCCGGACATCTTT	CQESPDIF	IGKV3-20	.	IGKJ2	4	-1	-1	21
1	0.002178649237472767	TGTCAATACAGTTGGACGTTC	CQYSWTF	IGKV1-39	.	IGKJ1	12	-1	-1	12
