# Supplementary material for: Biomarkers and Immune Repertoire Metrics Identified by Peripheral Blood Transcriptomic Sequencing Reveal the Pathogenesis of COVID-19
Source: Front Immunol. 2021 Aug 24;12:677025. doi: 10.3389/fimmu.2021.677025 (PMC8421539; doi:10.3389/fimmu.2021.677025)
Supplement: Supplementary file 1 [file DataSheet_1.zip › TCR_BCR/IGK/convert.20S039663A.clonotypes.IGK.txt]

count	freq	cdr3nt	cdr3aa	v	d	j	VEnd	DStart	DEnd	JStart
16	0.0274442538593482	TGTCAACAGAGTTTCAGTGTCCCTTTCACTTTC	CQQSFSVPFTF	IGKV1-39	.	IGKJ3	17	-1	-1	24
12	0.02058319039451115	TGTCAACAGAGTTTCAGTGTCCCATTCACTTTC	CQQSFSVPFTF	IGKV1-39	.	IGKJ3	17	-1	-1	23
10	0.017152658662092625	TGTCAACAGTATGATAATCTTCCTCTCACTTTC	CQQYDNLPLTF	IGKV1D-33	.	IGKJ4	24	-1	-1	24
9	0.015437392795883362	TGCATGCAAAGTACACACGGGCCCTTCACTTTC	CMQSTHGPFTF	IGKV2-30	.	IGKJ3	22	-1	-1	24
7	0.012006861063464836	TGTCAACAAAGTTTCCGTGTCCCATTCACTTTC	CQQSFRVPFTF	IGKV1-39	.	IGKJ3	12	-1	-1	23
7	0.012006861063464836	TGTCAAAGGTATAACAGAGCCCCCTGGACGTTC	CQRYNRAPWTF	IGKV1-27	.	IGKJ1	22	-1	-1	24
6	0.010291595197255575	TGTCAACAGACTTACACTACCCCTCTGACTACTTTC	CQQTYTTPLTTF	IGKV1D-39	.	IGKJ3	24	-1	-1	30
6	0.010291595197255575	TGTCTACAACATGATAAATTCCCTCTGACGTTC	CLQHDKFPLTF	IGKV5-2	.	IGKJ1	23	-1	-1	26
5	0.008576329331046312	TGTCAGCAATATGCTAATTTTCCCCTGTTCATTTTC	CQQYANFPLFIF	IGKV4-1	.	IGKJ3	11	-1	-1	27
5	0.008576329331046312	TGTCAGCAGTATGGTAGCTCACCTTTCACTTTC	CQQYGSSPFTF	IGKV3-20	.	IGKJ3	23	-1	-1	24
5	0.008576329331046312	TGTCAGCAATATGGTACCTCCCCGTACACTTTT	CQQYGTSPYTF	IGKV3-20	.	IGKJ2	19	-1	-1	23
5	0.008576329331046312	TGTCAACAGCTTCATGAATACCCGCTCACTTTC	CQQLHEYPLTF	IGKV1-13	.	IGKJ4	22	-1	-1	22
5	0.008576329331046312	TGTCAACAGAGTTACAGTGTCCCATTCACTTTC	CQQSYSVPFTF	IGKV1-39	.	IGKJ3	17	-1	-1	23
4	0.00686106346483705	TGTCAGCAGTATGGTATCTCACCGCGGTACACTTTT	CQQYGISPRYTF	IGKV3-20	.	IGKJ2	22	-1	-1	26
4	0.00686106346483705	TGTCAACAGAGTTACAGTAACCCTCTGTTCACCTTT	CQQSYSNPLFTF	IGKV1D-39	.	IGKJ3	24	-1	-1	27
4	0.00686106346483705	TGCCAGCAATACGGTAGCTCACCTCCGGACACTTTT	CQQYGSSPPDTF	IGKV3D-20	.	IGKJ2	28	-1	-1	28
4	0.00686106346483705	TGTCAGCAGTATGGTACCTCACCGTACACTTTT	CQQYGTSPYTF	IGKV3-20	.	IGKJ2	22	-1	-1	23
4	0.00686106346483705	TGTCAACAGGCTAACAGTTTCCCGATCACCTTC	CQQANSFPITF	IGKV1-12	.	IGKJ5	22	-1	-1	22
4	0.00686106346483705	TGTCAACAGGGTAACAGTCTCCCTCTCACTTTC	CQQGNSLPLTF	IGKV1-12	.	IGKJ4	23	-1	-1	24
4	0.00686106346483705	TGTCAACAGAGTTTCCGTGTCCCATTCACTTTC	CQQSFRVPFTF	IGKV1-39	.	IGKJ3	12	-1	-1	23
4	0.00686106346483705	TGTCAACAATTTCATCTTCTCCCGTGGACGTTC	CQQFHLLPWTF	IGKV1-33	.	IGKJ1	7	-1	-1	22
4	0.00686106346483705	TGCATGCAGAGTACACACTGGCCGTACACTTTT	CMQSTHWPYTF	IGKV2-30	.	IGKJ2	22	-1	-1	23
4	0.00686106346483705	TGCATGCAAGCTCTACATCCTCCGCTCACCTTC	CMQALHPPLTF	IGKV2-28	.	IGKJ5	16	-1	-1	25
4	0.00686106346483705	TGCATGCAAACTCTACAAACTCCTTTCACTTTT	CMQTLQTPFTF	IGKV2-28	.	IGKJ2	23	-1	-1	26
4	0.00686106346483705	TGCATGCAAAGTACATACGGGCCCTTCACTTTC	CMQSTYGPFTF	IGKV2-30	.	IGKJ3	22	-1	-1	24
3	0.005145797598627788	TGTCAGCAGTATAATAACTGGCCTCCGTGGACGTTC	CQQYNNWPPWTF	IGKV3-15	.	IGKJ1	23	-1	-1	25
3	0.005145797598627788	TGTCAGCAGTATAATAACTGGCCTCCGATCACCTTC	CQQYNNWPPITF	IGKV3-15	.	IGKJ5	23	-1	-1	25
3	0.005145797598627788	TGTCAGCAGCGTAGCAGCTGGCCTTCCATCACCTTC	CQQRSSWPSITF	IGKV3-11	.	IGKJ5	23	-1	-1	27
3	0.005145797598627788	TGCCAGAAGTATGACAGTTATTCAAGATACACCTTT	CQKYDSYSRYTF	IGKV1-5	.	IGKJ2	26	-1	-1	27
3	0.005145797598627788	TGTCTACAGGACAACAGTTACCCGTGGACATTC	CLQDNSYPWTF	IGKV1-6	.	IGKJ1	22	-1	-1	22
3	0.005145797598627788	TGTCACCAATATTATGGTGCTCCGATCACCTTC	CHQYYGAPITF	IGKV4-1	.	IGKJ5	22	-1	-1	22
3	0.005145797598627788	TGTCACCAATATGATAGCGCACCGATCACCTTC	CHQYDSAPITF	IGKV3-20	.	IGKJ5	22	-1	-1	22
3	0.005145797598627788	TGTCAGCTATATTGTCGTGTTCCTCGGGCGTTC	CQLYCRVPRAF	IGKV4-1	.	IGKJ1	12	-1	-1	28
3	0.005145797598627788	TGTCAGCAATTTTATAAAAGTTACTGGACGTTC	CQQFYKSYWTF	IGKV4-1	.	IGKJ1	15	-1	-1	24
3	0.005145797598627788	TGTCAACAGTTTAAGAGTTACCCTCTCACTTTC	CQQFKSYPLTF	IGKV1D-13	.	IGKJ4	24	-1	-1	24
3	0.005145797598627788	TGTCAACAGTATGGTGCTTATCCGTTCACTTTT	CQQYGAYPFTF	IGKV1-5	.	IGKJ2	11	-1	-1	26
3	0.005145797598627788	TGTCAACAGGGTAACAATTTCCCCTACACTTTT	CQQGNNFPYTF	IGKV1-12	.	IGKJ2	22	-1	-1	24
3	0.005145797598627788	TGTCAACAGATTTACAGTATACCTCGGACGTTC	CQQIYSIPRTF	IGKV1-39	.	IGKJ1	18	-1	-1	25
3	0.005145797598627788	TGTCAACAGACTTACAGTCCCCCGTGGACCTTC	CQQTYSPPWTF	IGKV1-39	.	IGKJ1	22	-1	-1	22
3	0.005145797598627788	TGTCAACAAAGTTACAGTGTCCCATTCACTTTC	CQQSYSVPFTF	IGKV1-39	.	IGKJ3	17	-1	-1	23
3	0.005145797598627788	TGCCAACACTATAATGGTTATCCGTGGACGTTC	CQHYNGYPWTF	IGKV1-5	.	IGKJ1	20	-1	-1	22
3	0.005145797598627788	TGCCAACAGTATGATACTTATTCGGGCACTTTT	CQQYDTYSGTF	IGKV1-5	.	IGKJ2	22	-1	-1	26
3	0.005145797598627788	TGCCAACAATATTTTAGTTATACTCAGACGTTC	CQQYFSYTQTF	IGKV1-5	.	IGKJ1	20	-1	-1	26
3	0.005145797598627788	TGCATTCAGACTCTGCAAACTCCATTCACTTTC	CIQTLQTPFTF	IGKV2-28	.	IGKJ3	22	-1	-1	23
3	0.005145797598627788	TGCATGCAGAGTTTGCAGACTCCGATCACCCTC	CMQSLQTPITL	IGKV2D-29	.	IGKJ5	11	-1	-1	22
3	0.005145797598627788	TGCATGCAACGTATAAAATTTCCGTACACTTTT	CMQRIKFPYTF	IGKV2-40	.	IGKJ2	22	-1	-1	23
3	0.005145797598627788	TGCATGCAAAGTACACACGGGCCCTTCACCTTC	CMQSTHGPFTF	IGKV2-30	.	IGKJ3	22	-1	-1	24
3	0.005145797598627788	TGCATGCAAGGTACACACTGGCCCACCCTC	CMQGTHWPTL	IGKV2-30	.	IGKJ5	22	-1	-1	23
2	0.003430531732418525	TGTCAGCAGGGTAATGACTGGCCCCCTTCGTTCACTTTC	CQQGNDWPPSFTF	IGKV3-15	.	IGKJ3	22	-1	-1	30
2	0.003430531732418525	TGTCACCAGTATGTTACCACACCTCCGTGGACGTTC	CHQYVTTPPWTF	IGKV3D-20	.	IGKJ1	26	-1	-1	25
2	0.003430531732418525	TGTCAGCAGTATGGTAGGTCACTTCCGTACACTTTT	CQQYGRSLPYTF	IGKV3D-20	.	IGKJ2	26	-1	-1	26
2	0.003430531732418525	TGTCAGCAGTATGGTAGGTCACCTCCGGACACTTTT	CQQYGRSPPDTF	IGKV3D-20	.	IGKJ2	28	-1	-1	28
2	0.003430531732418525	TGTCAGCAGTATAATAACTGGCCCCGGTGGACGTTC	CQQYNNWPRWTF	IGKV3-15	.	IGKJ1	22	-1	-1	26
2	0.003430531732418525	TGTCAGCAGGCTGCCATTTTCCTTTCGCTCACTTTC	CQQAAIFLSLTF	IGKV1D-12	.	IGKJ4	26	-1	-1	25
2	0.003430531732418525	TGTCAACAGTATGATAATCTCCTCCGGTACACCTTT	CQQYDNLLRYTF	IGKV1D-33	.	IGKJ2	26	-1	-1	26
2	0.003430531732418525	TGTCAACAGACTTACAGTACCCCTCTGACTACTTTC	CQQTYSTPLTTF	IGKV1D-39	.	IGKJ3	24	-1	-1	30
2	0.003430531732418525	TGCTTGCAGGGCACACACTGGCCCTTCTACACTTTT	CLQGTHWPFYTF	IGKV2-30	.	IGKJ2	22	-1	-1	27
2	0.003430531732418525	TGCCAGCGGTATGATAGTTACTCAAGATACACTTTT	CQRYDSYSRYTF	IGKV1-16	.	IGKJ2	20	-1	-1	27
2	0.003430531732418525	TGCCAGAAGTATGATAGTTATTCAAGATACACTTTT	CQKYDSYSRYTF	IGKV1-5	.	IGKJ2	26	-1	-1	27
2	0.003430531732418525	TGCATGCAAGGTTCACACTGGCCTCCGTGGACGTTC	CMQGSHWPPWTF	IGKV2D-30	.	IGKJ1	26	-1	-1	25
2	0.003430531732418525	TGTCTACATTATAAGAATTACCCCTTCACTTTC	CLHYKNYPFTF	IGKV1-6	.	IGKJ3	22	-1	-1	24
2	0.003430531732418525	TGTCTACAGTGGAAAAGTTACCCTCGGACGTTC	CLQWKSYPRTF	IGKV1D-13	.	IGKJ1	24	-1	-1	25
2	0.003430531732418525	TGTCTACAGCATCATGATCACACGTGGTCGTTC	CLQHHDHTWSF	IGKV1-17	.	IGKJ1	11	-1	-1	20
2	0.003430531732418525	TGTCTACAGCATGATAGTCAGCCGTACACTTTT	CLQHDSQPYTF	IGKV1-17	.	IGKJ2	17	-1	-1	23
2	0.003430531732418525	TGTCTACAGCATACTAATTACCCTTGGACGTTC	CLQHTNYPWTF	IGKV1-17	.	IGKJ1	23	-1	-1	24
2	0.003430531732418525	TGTCAGCACCGTCGCAACTGGCCTCTCACTTTC	CQHRRNWPLTF	IGKV3-11	.	IGKJ4	23	-1	-1	24
2	0.003430531732418525	TGTCAGCAGTATTATGCTAGTCCCACCACCTTC	CQQYYASPTTF	IGKV4-1	.	IGKJ5	14	-1	-1	26
2	0.003430531732418525	TGTCAGCAGTATTATAGTGCTCCGATCACCATC	CQQYYSAPITI	IGKV4-1	.	IGKJ5	22	-1	-1	22
2	0.003430531732418525	TGTCAGCAGTATGGTGACTCACCTAGGACGTTC	CQQYGDSPRTF	IGKV3-20	.	IGKJ1	26	-1	-1	25
2	0.003430531732418525	TGTCAGCAGTATGGTAGTTCACCTTTCACTTTC	CQQYGSSPFTF	IGKV3-20	.	IGKJ3	23	-1	-1	24
2	0.003430531732418525	TGTCAGCAGTATGGTAGTTCACCTCCCACTTTC	CQQYGSSPPTF	IGKV3D-20	.	IGKJ4	25	-1	-1	26
2	0.003430531732418525	TGTCAGCAGTATGGTAGCTCACCGCTCACTTTC	CQQYGSSPLTF	IGKV3-20	.	IGKJ4	22	-1	-1	22
2	0.003430531732418525	TGTCAGCAGTATGGTAACTCACCTAGGACGTTC	CQQYGNSPRTF	IGKV3-20	.	IGKJ1	26	-1	-1	25
2	0.003430531732418525	TGTCAGCAGTATGATAACTGGCCTCTAACGTTC	CQQYDNWPLTF	IGKV3-15	.	IGKJ1	23	-1	-1	27
2	0.003430531732418525	TGTCAGCAGTATGATAACTGGCCGTGGACGCTC	CQQYDNWPWTL	IGKV3-15	.	IGKJ1	22	-1	-1	22
2	0.003430531732418525	TGTCAGCAGTATAATCACTGGCCTCGGACGTTC	CQQYNHWPRTF	IGKV3-15	.	IGKJ1	23	-1	-1	25
2	0.003430531732418525	TGTCAGCAGCGTAGCAACTGGCCTCTCACTTTC	CQQRSNWPLTF	IGKV3-11	.	IGKJ4	23	-1	-1	24
2	0.003430531732418525	TGTCAGCAGCGTAGCAACGGGCCTTACACTTTT	CQQRSNGPYTF	IGKV3-11	.	IGKJ2	23	-1	-1	24
2	0.003430531732418525	TGTCAGCAGGATTACAACTTGCCTCTCACTTTC	CQQDYNLPLTF	IGKV3D-7	.	IGKJ4	24	-1	-1	24
2	0.003430531732418525	TGTCAGCAGAGTTATAGCACTCCTCATACTTTC	CQQSYSTPHTF	IGKV1D-39	.	IGKJ3	24	-1	-1	27
2	0.003430531732418525	TGTCAGCAATATTATACTGTTCCATACACTTTT	CQQYYTVPYTF	IGKV4-1	.	IGKJ2	15	-1	-1	24
2	0.003430531732418525	TGTCAGCAATATAATGACTGGCCTCGGACGTTC	CQQYNDWPRTF	IGKV3-15	.	IGKJ1	23	-1	-1	25
2	0.003430531732418525	TGTCAGGAGTATGGTAGATCAGTGAGGACTTTT	CQEYGRSVRTF	IGKV3-20	.	IGKJ2	20	-1	-1	27
2	0.003430531732418525	TGTCAACAGTATGATAATCTCCCGCTCACTTTC	CQQYDNLPLTF	IGKV1-33	.	IGKJ4	22	-1	-1	22
2	0.003430531732418525	TGTCAACAGGCTTACAGTTTCCCTTTCACTTTC	CQQAYSFPFTF	IGKV1D-12	.	IGKJ3	24	-1	-1	24
2	0.003430531732418525	TGTCAACAGACTTACAGTGCCCCAGACACTTTT	CQQTYSAPDTF	IGKV1-39	.	IGKJ2	22	-1	-1	25
2	0.003430531732418525	TGTCAACAGAGTTTCAGTCCCCCTCCCACTTTC	CQQSFSPPPTF	IGKV1D-39	.	IGKJ4	25	-1	-1	26
2	0.003430531732418525	TGTCAACAGAGTTATAGTGCCCCTGACACTTTT	CQQSYSAPDTF	IGKV1-39	.	IGKJ2	23	-1	-1	25
2	0.003430531732418525	TGTCAACAGAGTTACAGTACTCCGTACACTTTT	CQQSYSTPYTF	IGKV1-39	.	IGKJ2	19	-1	-1	23
2	0.003430531732418525	TGTCAACAGAGTTACAGTACCCCTCGAACGTTC	CQQSYSTPRTF	IGKV1D-39	.	IGKJ1	24	-1	-1	27
2	0.003430531732418525	TGTCAACAGAGTTACAGTACCCCATTCACTTTC	CQQSYSTPFTF	IGKV1-39	.	IGKJ3	22	-1	-1	23
2	0.003430531732418525	TGTCAACAGAGTCACAGTCTCCCCTTCACTTTC	CQQSHSLPFTF	IGKV1-39	.	IGKJ3	17	-1	-1	24
2	0.003430531732418525	TGTCAACAACACTATAGTACTCCATACACTTTT	CQQHYSTPYTF	IGKV4-1	.	IGKJ2	22	-1	-1	24
2	0.003430531732418525	TGTCAAAAGTATAACAGAGCCCCCTGGACGTTC	CQKYNRAPWTF	IGKV1-27	.	IGKJ1	22	-1	-1	24
2	0.003430531732418525	TGCCAACAGTTTAGTAGTCATTTCCTCACTTTC	CQQFSSHFLTF	IGKV1-5	.	IGKJ4	21	-1	-1	24
2	0.003430531732418525	TGCCAACAGTATAATAGTTATTCGGGCACTTTT	CQQYNSYSGTF	IGKV1-5	.	IGKJ2	22	-1	-1	26
2	0.003430531732418525	TGCCAACAGTATAACAGTTTTCCCTGGATGTTC	CQQYNSFPWMF	IGKV1-5	.	IGKJ1	18	-1	-1	24
2	0.003430531732418525	TGCCAACAGGCTAATAGGTTTCCATTTACTTTC	CQQANRFPFTF	IGKV1-12	.	IGKJ3	22	-1	-1	23
2	0.003430531732418525	TGCCAACAATATCATAGTTACCCCATCACCTTC	CQQYHSYPITF	IGKV1-16	.	IGKJ5	22	-1	-1	24
2	0.003430531732418525	TGCCAAAAGTATAATAGTTATTCGGGTACTTTT	CQKYNSYSGTF	IGKV1-5	.	IGKJ2	22	-1	-1	27
2	0.003430531732418525	TGCATGCAGGGTCTGCAAATTCCGTTCACTTTT	CMQGLQIPFTF	IGKV2-26	.	IGKJ2	7	-1	-1	26
2	0.003430531732418525	TGCATGCAATGTTCACACTGGCCGTACACTTTT	CMQCSHWPYTF	IGKV2-30	.	IGKJ2	22	-1	-1	23
2	0.003430531732418525	TGCATGCAAGCTCTACAAACTCCGCTCACTTTC	CMQALQTPLTF	IGKV2-28	.	IGKJ4	22	-1	-1	22
2	0.003430531732418525	TGCATGCAAGCTCTAGAAGCTCCTTGGACGTTC	CMQALEAPWTF	IGKV2-28	.	IGKJ1	27	-1	-1	24
2	0.003430531732418525	TGCATGCAAGCTCTAGAAACTCCTTACACTTTT	CMQALETPYTF	IGKV2-28	.	IGKJ2	23	-1	-1	24
2	0.003430531732418525	TGCATGCAAGCTACACAATTTCCGTACACTTTT	CMQATQFPYTF	IGKV2-24	.	IGKJ2	22	-1	-1	23
2	0.003430531732418525	TGCATGCAAGCCCAAGAAAGTCCGATCACCTTC	CMQAQESPITF	IGKV2-28	.	IGKJ5	10	-1	-1	22
2	0.003430531732418525	TGCATGCAAGGTCTGCAAACTCCTTACACTTTT	CMQGLQTPYTF	IGKV2-28	.	IGKJ2	23	-1	-1	24
2	0.003430531732418525	TGCATGCAAGGTGTACAAATTCCTAAAACCTTC	CMQGVQIPKTF	IGKV2-28	.	IGKJ5	24	-1	-1	27
2	0.003430531732418525	TGCACGCAAGTTCTTCAATTCCCGCGCACTTTC	CTQVLQFPRTF	IGKV2D-24	.	IGKJ4	9	-1	-1	22
2	0.003430531732418525	TGTCAGCAGTATGGTAGCTCCCCCACGTTC	CQQYGSSPTF	IGKV3-20	.	IGKJ1	19	-1	-1	24
2	0.003430531732418525	TGTCAACAGTATAATAGTTATTCGACGTTT	CQQYNSYSTF	IGKV1-5	.	IGKJ1	22	-1	-1	23
2	0.003430531732418525	TGTATGCGAGCCATAGACCCGATCACCTTC	CMRAIDPITF	IGKV2-18	.	IGKJ5	10	-1	-1	19
2	0.003430531732418525	TGCCAGCAGCGTAGCAACTGGTACACTTTT	CQQRSNWYTF	IGKV3-11	.	IGKJ2	20	-1	-1	20
2	0.003430531732418525	TGCATGCAAAGTACACACGGCTTCTCCTTC	CMQSTHGFSF	IGKV2-30	.	IGKJ3	17	-1	-1	27
2	0.003430531732418525	TGCATGCAAAGTACACACGGCTTCACCTTC	CMQSTHGFTF	IGKV2-30	.	IGKJ3	17	-1	-1	21
2	0.003430531732418525	TGTCAGCAGTATGGTAGGACGTTC	CQQYGRTF	IGKV3-20	.	IGKJ1	16	-1	-1	16
1	0.0017152658662092624	TGTCATCGATATGGTAACTCACCTCCGCTTTCCGACACTTTT	CHRYGNSPPLSDTF	IGKV3D-20	.	IGKJ2	26	-1	-1	34
1	0.0017152658662092624	TGTCAGCAGCATGATGCCTCGCGCTACACTTACACTTTT	CQQHDASRYTYTF	IGKV3-20	.	IGKJ2	12	-1	-1	30
1	0.0017152658662092624	TGTCAACAGTATGATCATCTCCCTCCGGTATTCACTTTC	CQQYDHLPPVFTF	IGKV1D-33	.	IGKJ3	27	-1	-1	28
1	0.0017152658662092624	TGTCAACAGTATAATGGCTGGCCTCTGGCGGTGACTTTT	CQQYNGWPLAVTF	IGKV3D-15	.	IGKJ2	24	-1	-1	33
1	0.0017152658662092624	TGTCAAGAGAGTTACAATGCCCCTTCTTCGCTCACTTTC	CQESYNAPSSLTF	IGKV1-39	.	IGKJ4	23	-1	-1	28
1	0.0017152658662092624	TGTCTACAGCATAATACTTACCCCATGTGGACGTTC	CLQHNTYPMWTF	IGKV1-17	.	IGKJ1	22	-1	-1	22
1	0.0017152658662092624	TGTCACCACTATGGTAGGTCTCTTGAAGGGACGTTC	CHHYGRSLEGTF	IGKV3-20	.	IGKJ1	16	-1	-1	28
1	0.0017152658662092624	TGTCACCAATATAATAATTGGCCTCCGTGGACGTTC	CHQYNNWPPWTF	IGKV3-15	.	IGKJ1	23	-1	-1	25
1	0.0017152658662092624	TGTCAGCACTATGATTCTTCACCTCCGTGGACGTTC	CQHYDSSPPWTF	IGKV3D-20	.	IGKJ1	26	-1	-1	25
1	0.0017152658662092624	TGTCAGCAGTCTGGTAGCTCACAAGGATTCACTTTC	CQQSGSSQGFTF	IGKV3-20	.	IGKJ3	21	-1	-1	26
1	0.0017152658662092624	TGTCAGCAGTATGATAATTGGCCTCCGCGGACGTTC	CQQYDNWPPRTF	IGKV3-15	.	IGKJ1	23	-1	-1	28
1	0.0017152658662092624	TGTCAGCAGTATACTAACTGGCCCCGGTCGACGTTC	CQQYTNWPRSTF	IGKV3-15	.	IGKJ1	22	-1	-1	29
1	0.0017152658662092624	TGTCAGCAGTATACTAACTGGCCCCGGTGGACGTTC	CQQYTNWPRWTF	IGKV3-15	.	IGKJ1	22	-1	-1	26
1	0.0017152658662092624	TGTCAGCAGTATAATAACTGGCCTCAGTACACTTTT	CQQYNNWPQYTF	IGKV3-15	.	IGKJ2	23	-1	-1	26
1	0.0017152658662092624	TGTCAGCAGTATAATAACTGGCCCGGGTACACTTTT	CQQYNNWPGYTF	IGKV3-15	.	IGKJ2	22	-1	-1	26
1	0.0017152658662092624	TGTCAGCAGCGTAGCAACTGGCCTCCGTGGACGTTC	CQQRSNWPPWTF	IGKV3-11	.	IGKJ1	23	-1	-1	25
1	0.0017152658662092624	TGTCAGCAATATTATGATACTCCCCCATTCACTTTC	CQQYYDTPPFTF	IGKV4-1	.	IGKJ3	22	-1	-1	26
1	0.0017152658662092624	TGTCAGCAATATTATAACTGGCCCCCTCACACTTTT	CQQYYNWPPHTF	IGKV3-15	.	IGKJ2	22	-1	-1	28
1	0.0017152658662092624	TGTCAGCAATATGGTGGCTCACCTCTGTACACTTTT	CQQYGGSPLYTF	IGKV3D-20	.	IGKJ2	24	-1	-1	25
1	0.0017152658662092624	TGTCAGCAACGTAGCAACTGGCCTCCGCTCACTTTC	CQQRSNWPPLTF	IGKV3-11	.	IGKJ4	23	-1	-1	25
1	0.0017152658662092624	TGTCAGGAGCGTAGCAATTGGCCTATGTGCACTTTT	CQERSNWPMCTF	IGKV3-11	.	IGKJ2	24	-1	-1	24
1	0.0017152658662092624	TGTCAACAGCTTAATCATTACCCTCCGTGGACGTTC	CQQLNHYPPWTF	IGKV1-13	.	IGKJ1	23	-1	-1	25
1	0.0017152658662092624	TGTCAACAGAGTTACAGTTCCCCTCAGGGAACGTTC	CQQSYSSPQGTF	IGKV1D-39	.	IGKJ1	24	-1	-1	30
1	0.0017152658662092624	TGTCAAGAGTATAATAGTTATTCCACGTGGACATTC	CQEYNSYSTWTF	IGKV1-5	.	IGKJ1	22	-1	-1	21
1	0.0017152658662092624	TGTCAAGAGACTTATAGTGACTTCATGTTCACTTTT	CQETYSDFMFTF	IGKV1-39	.	IGKJ2	17	-1	-1	23
1	0.0017152658662092624	TGCTACCAGTATAAGACTTTTTCTTCATTTACTTTC	CYQYKTFSSFTF	IGKV1-5	.	IGKJ3	23	-1	-1	26
1	0.0017152658662092624	TGCCAACACTATCAGTATTTTTCGCCGTGGGCGTTC	CQHYQYFSPWAF	IGKV1-5	.	IGKJ1	11	-1	-1	25
1	0.0017152658662092624	TGCCAACACTATAATAGTTATTCTCTGTACACTTTT	CQHYNSYSLYTF	IGKV1-5	.	IGKJ2	23	-1	-1	25
1	0.0017152658662092624	TGCCAACAGTATAATACTTATTCGGGGTGGACGTTT	CQQYNTYSGWTF	IGKV1-5	.	IGKJ1	22	-1	-1	26
1	0.0017152658662092624	TGCGTGCAAGTTTTTCAAAGTCCTCCGTTCATTTTC	CVQVFQSPPFIF	IGKV2D-28	.	IGKJ3	26	-1	-1	27
1	0.0017152658662092624	TGCATGCAAGCCACACACTGGCCTCCGTTCACTTTT	CMQATHWPPFTF	IGKV2D-30	.	IGKJ2	26	-1	-1	29
1	0.0017152658662092624	TGCATGCAAGGTATACACCGTCCTCCGATCACCTTC	CMQGIHRPPITF	IGKV2-29	.	IGKJ5	23	-1	-1	25
1	0.0017152658662092624	TGCATGCAAGGTACACACTGGCCTCCGTACACTTTT	CMQGTHWPPYTF	IGKV2D-30	.	IGKJ2	26	-1	-1	26
1	0.0017152658662092624	TGCATGCAAGGTACACACTGGCCTCCGCTCACTTTC	CMQGTHWPPLTF	IGKV2D-30	.	IGKJ4	26	-1	-1	25
1	0.0017152658662092624	TGCATGCAAGGAATGCACCGTCCTCCCATCACCTTC	CMQGMHRPPITF	IGKV2-29	.	IGKJ5	23	-1	-1	27
1	0.0017152658662092624	TGTCTTCAGTGGTATAGTTACCCTCGGACGTTC	CLQWYSYPRTF	IGKV1D-17	.	IGKJ1	24	-1	-1	25
1	0.0017152658662092624	TGTCTCCAACGTAGTAACTGGCCGCTCACTTTC	CLQRSNWPLTF	IGKV3-11	.	IGKJ4	22	-1	-1	22
1	0.0017152658662092624	TGTCTACAGCATAACAGTTACCCTCGGACCTTC	CLQHNSYPRTF	IGKV1D-17	.	IGKJ5	24	-1	-1	27
1	0.0017152658662092624	TGTCTACAGCACAATACTTATCCGTGGACTTTT	CLQHNTYPWTF	IGKV1-17	.	IGKJ2	19	-1	-1	27
1	0.0017152658662092624	TGTCTACAACATCATGATCACACGTGGGCGTTC	CLQHHDHTWAF	IGKV1-6	.	IGKJ1	8	-1	-1	20
1	0.0017152658662092624	TGTCTACAACATAATAATTACCCGTGGACGTTC	CLQHNNYPWTF	IGKV1-17	.	IGKJ1	22	-1	-1	22
1	0.0017152658662092624	TGTCTACAAGATTACAATTACCCGTGGACATTC	CLQDYNYPWTF	IGKV1-6	.	IGKJ1	22	-1	-1	22
1	0.0017152658662092624	TGTCATCAGTTTGCCAATCTCCCATGGACGTTC	CHQFANLPWTF	IGKV1-33	.	IGKJ1	22	-1	-1	24
1	0.0017152658662092624	TGTCATCAGTATCTGACGTCACCTCTCACTTTC	CHQYLTSPLTF	IGKV3-20	.	IGKJ4	11	-1	-1	24
1	0.0017152658662092624	TGTCATCAGTATGACAATCTCCCCCCCCATTTC	CHQYDNLPPHF	IGKV1-33	.	IGKJ4	22	-1	-1	29
1	0.0017152658662092624	TGTCACCACTATGGTACTTCACCTCACACTTTT	CHHYGTSPHTF	IGKV3D-20	.	IGKJ2	24	-1	-1	25
1	0.0017152658662092624	TGTCACCAGTTTCATGACATACCTCGGACGTTC	CHQFHDIPRTF	IGKV3-20	.	IGKJ1	9	-1	-1	25
1	0.0017152658662092624	TGTCACCAGTATGGTACCTCATCGTACACTTTT	CHQYGTSSYTF	IGKV3-20	.	IGKJ2	20	-1	-1	23
1	0.0017152658662092624	TGTCACCAATATTTTGATACTCCGTGGACGTTC	CHQYFDTPWTF	IGKV4-1	.	IGKJ1	22	-1	-1	22
1	0.0017152658662092624	TGTCACCAATATGGTAACTCACCATTCATCATC	CHQYGNSPFII	IGKV3-20	.	IGKJ3	22	-1	-1	31
1	0.0017152658662092624	TGTCACAAATATTATACTACCCGGTGGGCGTTC	CHKYYTTRWAF	IGKV4-1	.	IGKJ1	19	-1	-1	23
1	0.0017152658662092624	TGTCAGCTATATTGTCGTGTTCCTCGGGCGTTC	CQLYCRVPRAF	IGKV4-1	.	IGKJ4	12	-1	-1	30
1	0.0017152658662092624	TGTCAGCACTATGGTTTCCCACCCAGGACGTTC	CQHYGFPPRTF	IGKV3-20	.	IGKJ1	14	-1	-1	25
1	0.0017152658662092624	TGTCAGCACTATAATAACTGGCCTCAAACGTTC	CQHYNNWPQTF	IGKV3-15	.	IGKJ1	23	-1	-1	27
1	0.0017152658662092624	TGTCAGCACCGTAGCAACTGGCCTTTCACTTTC	CQHRSNWPFTF	IGKV3-11	.	IGKJ4	23	-1	-1	25
1	0.0017152658662092624	TGTCAGCAGTTTGGTAGCTCGTCGCTCACCTTC	CQQFGSSSLTF	IGKV3-20	.	IGKJ4	19	-1	-1	22
1	0.0017152658662092624	TGTCAGCAGTCTAATAACTGGCCTTGGACGTTC	CQQSNNWPWTF	IGKV3-15	.	IGKJ1	23	-1	-1	24
1	0.0017152658662092624	TGTCAGCAGTATTATGGAACTCCGTACACTTTT	CQQYYGTPYTF	IGKV4-1	.	IGKJ2	22	-1	-1	23
1	0.0017152658662092624	TGTCAGCAGTATTATGATATCTCGATCACCTTC	CQQYYDISITF	IGKV4-1	.	IGKJ5	14	-1	-1	21
1	0.0017152658662092624	TGTCAGCAGTATTATACTACTCCGATCACCTTC	CQQYYTTPITF	IGKV4-1	.	IGKJ5	22	-1	-1	22
1	0.0017152658662092624	TGTCAGCAGTATTATAGTGTTCCTCTCACTTTC	CQQYYSVPLTF	IGKV4-1	.	IGKJ4	17	-1	-1	24
1	0.0017152658662092624	TGTCAGCAGTATTACAGCTGGCCGCTCACTTTC	CQQYYSWPLTF	IGKV3-15	.	IGKJ4	22	-1	-1	22
1	0.0017152658662092624	TGTCAGCAGTATGGTACCTCTCCGCTCACTTTC	CQQYGTSPLTF	IGKV3-20	.	IGKJ4	19	-1	-1	22
1	0.0017152658662092624	TGTCAGCAGTATGGTAGTTCATCGTACACTTTT	CQQYGSSSYTF	IGKV3-20	.	IGKJ2	20	-1	-1	23
1	0.0017152658662092624	TGTCAGCAGTATGGTAGCTCTCCTCTCACTTTC	CQQYGSSPLTF	IGKV3D-20	.	IGKJ4	24	-1	-1	24
1	0.0017152658662092624	TGTCAGCAGTATGGTAGCTCACCTCTCACTTTC	CQQYGSSPLTF	IGKV3D-20	.	IGKJ4	24	-1	-1	24
1	0.0017152658662092624	TGTCAGCAGTATGGTAGCTCACCTCGGACGTTC	CQQYGSSPRTF	IGKV3D-20	.	IGKJ1	24	-1	-1	25
1	0.0017152658662092624	TGTCAGCAGTATGGTAGCTCACCGATCACCTTC	CQQYGSSPITF	IGKV3-20	.	IGKJ5	22	-1	-1	22
1	0.0017152658662092624	TGTCAGCAGTATGGTAGCATACCTCACACTTTT	CQQYGSIPHTF	IGKV3D-20	.	IGKJ2	24	-1	-1	25
1	0.0017152658662092624	TGTCAGCAGTATGGTAGCACTTCCGGTACTTTC	CQQYGSTSGTF	IGKV3-20	.	IGKJ3	17	-1	-1	27
1	0.0017152658662092624	TGTCAGCAGTATGATACTTCACCGAACACTTTT	CQQYDTSPNTF	IGKV3-20	.	IGKJ2	22	-1	-1	25
1	0.0017152658662092624	TGTCAGCAGTATGATAGCTCACCGTGGACGTTC	CQQYDSSPWTF	IGKV3-20	.	IGKJ1	22	-1	-1	22
1	0.0017152658662092624	TGTCAGCAGTATAATGCCTGGCCTCTCACTTTC	CQQYNAWPLTF	IGKV3-15	.	IGKJ4	23	-1	-1	24
1	0.0017152658662092624	TGTCAGCAGTATAATGCCTGGCCTCGGACGTTC	CQQYNAWPRTF	IGKV3-15	.	IGKJ1	23	-1	-1	25
1	0.0017152658662092624	TGTCAGCAGTATAATGCCTGGCCTCGGACGTTC	CQQYNAWPRTF	IGKV3D-15	.	IGKJ1	24	-1	-1	25
1	0.0017152658662092624	TGTCAGCAGTATAATGCCTGGCGGTTCACTTTT	CQQYNAWRFTF	IGKV3-15	.	IGKJ2	21	-1	-1	26
1	0.0017152658662092624	TGTCAGCAGTATAATAACTGGCCTCGGACGTTC	CQQYNNWPRTF	IGKV3-15	.	IGKJ1	23	-1	-1	25
1	0.0017152658662092624	TGTCAGCAGCGTTACACCTGGCCTCGGACGTTC	CQQRYTWPRTF	IGKV3-11	.	IGKJ1	23	-1	-1	25
1	0.0017152658662092624	TGTCAGCAGCGTACCAGCTGGCCTGTCACCTTC	CQQRTSWPVTF	IGKV3-11	.	IGKJ5	23	-1	-1	25
1	0.0017152658662092624	TGTCAGCAGCGTAGCACCTGGCCTCGGACGTTC	CQQRSTWPRTF	IGKV3-11	.	IGKJ1	23	-1	-1	25
1	0.0017152658662092624	TGTCAGCAGCGTAGCAACTGGCCCCTCACTTTC	CQQRSNWPLTF	IGKV3-11	.	IGKJ4	22	-1	-1	24
1	0.0017152658662092624	TGTCAGCAGCGTAACAACTGGCCGCTCACTTTC	CQQRNNWPLTF	IGKV3-11	.	IGKJ4	22	-1	-1	22
1	0.0017152658662092624	TGTCAGCAGGCTTACAGTTTCCCTACCACTTTT	CQQAYSFPTTF	IGKV1-12	.	IGKJ2	24	-1	-1	26
1	0.0017152658662092624	TGTCAGCAGGGTTTCACTACACCGTGGACTTTC	CQQGFTTPWTF	IGKV6D-41	.	IGKJ2	10	-1	-1	27
1	0.0017152658662092624	TGTCAGCAGGGAAATAGTCTCCCTCTCACTTTC	CQQGNSLPLTF	IGKV1-12	.	IGKJ4	23	-1	-1	24
1	0.0017152658662092624	TGTCAGCAGACTTACAGTGTGCCATTCACTTTC	CQQTYSVPFTF	IGKV1-39	.	IGKJ3	17	-1	-1	23
1	0.0017152658662092624	TGTCAGCAATATTTTCATACTCCGTACACTTTT	CQQYFHTPYTF	IGKV4-1	.	IGKJ2	22	-1	-1	23
1	0.0017152658662092624	TGTCAGCAATATTTTAGTGACCCGTGGACGTTC	CQQYFSDPWTF	IGKV4-1	.	IGKJ1	17	-1	-1	22
1	0.0017152658662092624	TGTCAGCAATATTATCGTGGTCCCGTCACCTTC	CQQYYRGPVTF	IGKV4-1	.	IGKJ5	14	-1	-1	25
1	0.0017152658662092624	TGTCAGCAATATTATGCCAGTCCCGTCACCTTC	CQQYYASPVTF	IGKV4-1	.	IGKJ5	14	-1	-1	25
1	0.0017152658662092624	TGTCAGCAATATTATAGTGCTCCGTATACTTTT	CQQYYSAPYTF	IGKV4-1	.	IGKJ2	22	-1	-1	23
1	0.0017152658662092624	TGTCAGCAATATTATAGTGACCCGTGGACGTTC	CQQYYSDPWTF	IGKV4-1	.	IGKJ1	17	-1	-1	22
1	0.0017152658662092624	TGTCAGCAATATTATAGTACTCCTCTCTCTTTC	CQQYYSTPLSF	IGKV4-1	.	IGKJ4	23	-1	-1	24
1	0.0017152658662092624	TGTCAGCAATATTACAGTACTCCATACACTTTT	CQQYYSTPYTF	IGKV4-1	.	IGKJ2	22	-1	-1	24
1	0.0017152658662092624	TGTCAGCAATATAGTAACTGGCCTCGGACGTTC	CQQYSNWPRTF	IGKV3D-15	.	IGKJ1	24	-1	-1	25
1	0.0017152658662092624	TGTCAGCAATACTCTGTTGTTCCGCTCACTTTC	CQQYSVVPLTF	IGKV4-1	.	IGKJ4	10	-1	-1	22
1	0.0017152658662092624	TGTCAGCAATACTATAGTACTCCGTGGACGTTC	CQQYYSTPWTF	IGKV4-1	.	IGKJ1	22	-1	-1	22
1	0.0017152658662092624	TGTCAGCAACTGAGTGCTTACCCGCTCACTGCC	CQQLSAYPLTA	IGKV3-7	.	IGKJ4	7	-1	-1	22
1	0.0017152658662092624	TGTCAGCAAGATTATAGTACTCCTTTCACTTTC	CQQDYSTPFTF	IGKV4-1	.	IGKJ3	23	-1	-1	24
1	0.0017152658662092624	TGTCAGCAAAGTTACAGTGTCCCATTCACTTTC	CQQSYSVPFTF	IGKV1-39	.	IGKJ3	17	-1	-1	23
1	0.0017152658662092624	TGTCAGCAAAGTTACAGTGTCCCATCCACTTTC	CQQSYSVPSTF	IGKV1-39	.	IGKJ3	17	-1	-1	26
1	0.0017152658662092624	TGTCAGGAGTATGGTACTTCACTCCGGACGTTC	CQEYGTSLRTF	IGKV3D-20	.	IGKJ1	27	-1	-1	25
1	0.0017152658662092624	TGTCAACAGTCTAACATGTTCCCACCCACTTTC	CQQSNMFPPTF	IGKV1-12	.	IGKJ3	22	-1	-1	26
1	0.0017152658662092624	TGTCAACAGTATGGCAACTCACCGTATACTTTT	CQQYGNSPYTF	IGKV3-20	.	IGKJ2	22	-1	-1	23
1	0.0017152658662092624	TGTCAACAGTATGATGGTTGGCCTCGGACGTTC	CQQYDGWPRTF	IGKV1-33	.	IGKJ3	14	-1	-1	30
1	0.0017152658662092624	TGTCAACAGTATGATAGTCTCCCGTACACTTTT	CQQYDSLPYTF	IGKV1-33	.	IGKJ2	22	-1	-1	23
1	0.0017152658662092624	TGTCAACAGTATGATAATCTCCCCCTCACTTTC	CQQYDNLPLTF	IGKV1-33	.	IGKJ3	22	-1	-1	25
1	0.0017152658662092624	TGTCAACAGTATGATAATGTCCCTCACACTTTC	CQQYDNVPHTF	IGKV1D-33	.	IGKJ3	24	-1	-1	26
1	0.0017152658662092624	TGTCAACAGTATGACAATCTCCCGTACAGTTTT	CQQYDNLPYSF	IGKV1-33	.	IGKJ2	22	-1	-1	23
1	0.0017152658662092624	TGTCAACAGTATAGTGGTAATTCGATCACCTTC	CQQYSGNSITF	IGKV1-33	.	IGKJ5	11	-1	-1	21
1	0.0017152658662092624	TGTCAACAGTATAATACTGACTCTCGGACATTC	CQQYNTDSRTF	IGKV1-13	.	IGKJ1	15	-1	-1	25
1	0.0017152658662092624	TGTCAACAGTATAATAGTTCACCGTACACTTTT	CQQYNSSPYTF	IGKV1-16	.	IGKJ2	18	-1	-1	23
1	0.0017152658662092624	TGTCAACAGTATAAAAGTCCTTTTCGGTCGTTC	CQQYKSPFRSF	IGKV1-5	.	IGKJ1	17	-1	-1	28
1	0.0017152658662092624	TGTCAACAGCGTACCAAGCGGTTGTACACTTTT	CQQRTKRLYTF	IGKV3-11	.	IGKJ2	16	-1	-1	22
1	0.0017152658662092624	TGTCAACAGCGTAGCATCTGGCCTCAGACTTTT	CQQRSIWPQTF	IGKV3-11	.	IGKJ2	23	-1	-1	27
1	0.0017152658662092624	TGTCAACAGCATCATAATCTCCCCCTCACCTTC	CQQHHNLPLTF	IGKV1-33	.	IGKJ5	22	-1	-1	25
1	0.0017152658662092624	TGTCAACAGGTTAATAGTTACCCCATCACCTTC	CQQVNSYPITF	IGKV1D-13	.	IGKJ5	22	-1	-1	24
1	0.0017152658662092624	TGTCAACAGGCTAACAGTTTCCCTCTCACTTTC	CQQANSFPLTF	IGKV1-12	.	IGKJ4	23	-1	-1	24
1	0.0017152658662092624	TGTCAACAGGCTAACAGTTTCCCGCTCACTTTC	CQQANSFPLTF	IGKV1-12	.	IGKJ4	22	-1	-1	22
1	0.0017152658662092624	TGTCAACAGGGTTTCACTACTCCGTGGACTTTC	CQQGFTTPWTF	IGKV1-39	.	IGKJ1	19	-1	-1	22
1	0.0017152658662092624	TGTCAACAGGGTTTCACTACTCCGTGGACTTTC	CQQGFTTPWTF	IGKV1-33	.	IGKJ2	8	-1	-1	27
1	0.0017152658662092624	TGTCAACAGGGTAACAGGTTCCCCCCTACCTTC	CQQGNRFPPTF	IGKV1-12	.	IGKJ5	22	-1	-1	27
1	0.0017152658662092624	TGTCAACAGGGAAACAGTTTCCGTCTCACTTTC	CQQGNSFRLTF	IGKV1-12	.	IGKJ4	21	-1	-1	24
1	0.0017152658662092624	TGTCAACAGACTTACAGTCCCCCGTGGACGTTC	CQQTYSPPWTF	IGKV1-33	.	IGKJ1	8	-1	-1	22
1	0.0017152658662092624	TGTCAACAGACTCACCTTGTCCCTCGGACGTTC	CQQTHLVPRTF	IGKV1-39	.	IGKJ1	9	-1	-1	25
1	0.0017152658662092624	TGTCAACAGAGTTACATGACCCCGTGGACGTTC	CQQSYMTPWTF	IGKV1-39	.	IGKJ1	22	-1	-1	22
1	0.0017152658662092624	TGTCAACAGAGTTACACTTTCCCTCCGACGTTC	CQQSYTFPPTF	IGKV1D-39	.	IGKJ1	26	-1	-1	26
1	0.0017152658662092624	TGTCAACAGAGTTACACTACCCCTCAGACTTTT	CQQSYTTPQTF	IGKV1D-39	.	IGKJ2	24	-1	-1	27
1	0.0017152658662092624	TGTCAACAGAGTTACACTACCCCGTACACTTTT	CQQSYTTPYTF	IGKV1-39	.	IGKJ2	22	-1	-1	23
1	0.0017152658662092624	TGTCAACAGAGTTACAGTACTCCTCTCACTTTC	CQQSYSTPLTF	IGKV1D-39	.	IGKJ4	24	-1	-1	24
1	0.0017152658662092624	TGTCAACAGAGTTACAGTACCCCTTGTACCTTC	CQQSYSTPCTF	IGKV1-39	.	IGKJ5	23	-1	-1	27
1	0.0017152658662092624	TGTCAACAGAGTTACAGTACCCCTCTCACTTTC	CQQSYSTPLTF	IGKV1D-39	.	IGKJ4	24	-1	-1	24
1	0.0017152658662092624	TGTCAACAGAGTTACAGTACCCCTCGGACTTTT	CQQSYSTPRTF	IGKV1D-39	.	IGKJ2	24	-1	-1	27
1	0.0017152658662092624	TGTCAACAGAGTTACAGTACCCCTAGGACTTTT	CQQSYSTPRTF	IGKV1-39	.	IGKJ2	26	-1	-1	27
1	0.0017152658662092624	TGTCAACAGAGTTACAGTACCCCGCTCACTTTC	CQQSYSTPLTF	IGKV1-39	.	IGKJ4	22	-1	-1	22
1	0.0017152658662092624	TGTCAACAGAGTTACAGTACCCGGCTCACTTTC	CQQSYSTRLTF	IGKV1-39	.	IGKJ4	21	-1	-1	23
1	0.0017152658662092624	TGTCAACAATTTGGTAATGTCCCTCTCACTTTC	CQQFGNVPLTF	IGKV1D-33	.	IGKJ4	24	-1	-1	24
1	0.0017152658662092624	TGTCAACAATATGGCAGTCTGCCGCTCACTTTC	CQQYGSLPLTF	IGKV1-33	.	IGKJ4	12	-1	-1	22
1	0.0017152658662092624	TGTCAACAATATGATAATCTCCCTCTCACCTTC	CQQYDNLPLTF	IGKV1D-33	.	IGKJ4	24	-1	-1	24
1	0.0017152658662092624	TGTCAACAATATGAACATGTCCCGCTCGCCTTT	CQQYEHVPLAF	IGKV1-33	.	IGKJ1	13	-1	-1	33
1	0.0017152658662092624	TGTCAACAATATAATACTTATCCGTACACTTTT	CQQYNTYPYTF	IGKV1-13	.	IGKJ2	19	-1	-1	23
1	0.0017152658662092624	TGTCAACAATATAATAGTTATTCTCTGACGTTC	CQQYNSYSLTF	IGKV1-5	.	IGKJ1	23	-1	-1	26
1	0.0017152658662092624	TGTCAACAAAGTTTTTCCACCTCATGGACTTTC	CQQSFSTSWTF	IGKV1-12	.	IGKJ4	7	-1	-1	27
1	0.0017152658662092624	TGTCAACAAAGTTTTTCCACCTCATGGACTTTC	CQQSFSTSWTF	IGKV1-39	.	IGKJ3	12	-1	-1	27
1	0.0017152658662092624	TGTCAAAAGTATAACAGTGCCCCATTCACTTTC	CQKYNSAPFTF	IGKV1-27	.	IGKJ3	22	-1	-1	23
1	0.0017152658662092624	TGTCAAAAATATAATGGTGCCCCCGCTACTTTC	CQKYNGAPATF	IGKV1-27	.	IGKJ4	22	-1	-1	27
1	0.0017152658662092624	TGTCAAAAATATAACAGTGCCCCCGCTTCTTTC	CQKYNSAPASF	IGKV1-27	.	IGKJ4	22	-1	-1	28
1	0.0017152658662092624	TGCCTGCAATATACACACTGGCCTCACACTTTT	CLQYTHWPHTF	IGKV2D-30	.	IGKJ2	24	-1	-1	25
1	0.0017152658662092624	TGCCTATACTATGACACTTATCGATGGACCTTC	CLYYDTYRWTF	IGKV1-5	.	IGKJ1	3	-1	-1	24
1	0.0017152658662092624	TGCCGACAACATCAAAATTACCCCCTCACCTTC	CRQHQNYPLTF	IGKV1-6	.	IGKJ5	22	-1	-1	25
1	0.0017152658662092624	TGCCAGCAGTATCATAACTATGCGTGGACGTTC	CQQYHNYAWTF	IGKV1-5	.	IGKJ1	15	-1	-1	22
1	0.0017152658662092624	TGCCAGCAGAGTTTCAGTTTTCCTCGTACTTTC	CQQSFSFPRTF	IGKV1-39	.	IGKJ3	17	-1	-1	27
1	0.0017152658662092624	TGCCAACACTATGACACTCATTTGTGGACGTTC	CQHYDTHLWTF	IGKV1-5	.	IGKJ1	11	-1	-1	23
1	0.0017152658662092624	TGCCAACACTATGAAAATTATCCCCTCACTTTC	CQHYENYPLTF	IGKV1-5	.	IGKJ4	11	-1	-1	24
1	0.0017152658662092624	TGCCAACACTATAGTCGTTATCCGTGGGCGTTC	CQHYSRYPWAF	IGKV1-5	.	IGKJ1	20	-1	-1	22
1	0.0017152658662092624	TGCCAACAGTTCAGCAGATATCCTTTCACTTTC	CQQFSRYPFTF	IGKV1-5	.	IGKJ3	9	-1	-1	24
1	0.0017152658662092624	TGCCAACAGTATAGTGCTTTTCCGTGGACGTTC	CQQYSAFPWTF	IGKV1-5	.	IGKJ1	12	-1	-1	22
1	0.0017152658662092624	TGCCAACAGTATAATATTTACCCGCTCACTTTC	CQQYNIYPLTF	IGKV1-5	.	IGKJ4	19	-1	-1	22
1	0.0017152658662092624	TGCCAACAGTATAATAGTTATTCTTGGACGTTC	CQQYNSYSWTF	IGKV1-5	.	IGKJ1	23	-1	-1	24
1	0.0017152658662092624	TGCCAACAGTATAATAGTTATTCTCAGACGTTT	CQQYNSYSQTF	IGKV1-5	.	IGKJ1	23	-1	-1	26
1	0.0017152658662092624	TGCCAACAGTATAATAGTTATTCGAGGACGTTC	CQQYNSYSRTF	IGKV1-5	.	IGKJ1	22	-1	-1	25
1	0.0017152658662092624	TGCCAACAGTATAATAGTTACCCTCGGACGTTC	CQQYNSYPRTF	IGKV1D-16	.	IGKJ1	24	-1	-1	25
1	0.0017152658662092624	TGCCAACAGTATAACAGTTTTCCCTGGATGTTC	CQQYNSFPWMF	IGKV1-5	.	IGKJ4	18	-1	-1	30
1	0.0017152658662092624	TGCCAACAATATGATATTTATCCCGTCACTTTT	CQQYDIYPVTF	IGKV1-5	.	IGKJ2	20	-1	-1	26
1	0.0017152658662092624	TGCCAACAATATGACAATTATTCGTACACTTTC	CQQYDNYSYTF	IGKV1-5	.	IGKJ2	22	-1	-1	23
1	0.0017152658662092624	TGCCAACAATATATTACTTACCCGCTCACTTTC	CQQYITYPLTF	IGKV1-16	.	IGKJ4	22	-1	-1	22
1	0.0017152658662092624	TGCCAACAATATAGTACTTACCCGTTGAGGTTC	CQQYSTYPLRF	IGKV1-5	.	IGKJ1	19	-1	-1	22
1	0.0017152658662092624	TGCCAACAATATAAGAGTTACCCTTTCACTTTC	CQQYKSYPFTF	IGKV1-16	.	IGKJ4	23	-1	-1	25
1	0.0017152658662092624	TGCGTGCAATGTACACACTGGCCGTACACTTTT	CVQCTHWPYTF	IGKV2-30	.	IGKJ2	22	-1	-1	23
1	0.0017152658662092624	TGCGCGCAATCTACACAACTTCCGTACACTTTT	CAQSTQLPYTF	IGKV2D-24	.	IGKJ2	22	-1	-1	23
1	0.0017152658662092624	TGCATTCAAGGTATACACCTTCCGCTCACTTTC	CIQGIHLPLTF	IGKV2-29	.	IGKJ4	22	-1	-1	22
1	0.0017152658662092624	TGCATGCACGCTCTCCGAACTCCTCTCACTTTC	CMHALRTPLTF	IGKV2D-28	.	IGKJ4	24	-1	-1	24
1	0.0017152658662092624	TGCATGCAGGGTCTGCAATCTCCATTCACTTTC	CMQGLQSPFTF	IGKV2-28	.	IGKJ3	22	-1	-1	23
1	0.0017152658662092624	TGCATGCAGGGTCTGCAATCTCCATTCACTTTC	CMQGLQSPFTF	IGKV2-30	.	IGKJ3	11	-1	-1	23
1	0.0017152658662092624	TGCATGCAATCTCTACAAACTCCTCGGACGTTC	CMQSLQTPRTF	IGKV2D-28	.	IGKJ1	24	-1	-1	25
1	0.0017152658662092624	TGCATGCAACCTCTACAAACTCCGTACACTTTT	CMQPLQTPYTF	IGKV2-28	.	IGKJ2	22	-1	-1	23
1	0.0017152658662092624	TGCATGCAACATTCACGCTGGCCCTGGACGTTC	CMQHSRWPWTF	IGKV2-30	.	IGKJ1	22	-1	-1	24
1	0.0017152658662092624	TGCATGCAACATATACACTGGCCTCACACTTTT	CMQHIHWPHTF	IGKV2D-30	.	IGKJ2	24	-1	-1	25
1	0.0017152658662092624	TGCATGCAAGTTCTACAAAGCATGTACACTTTT	CMQVLQSMYTF	IGKV2-28	.	IGKJ2	18	-1	-1	20
1	0.0017152658662092624	TGCATGCAAGCTCTGCAAGTTCCGTACACTTTT	CMQALQVPYTF	IGKV2-28	.	IGKJ2	17	-1	-1	23
1	0.0017152658662092624	TGCATGCAAGCTCTGCAAACTCCTTACACTTTT	CMQALQTPYTF	IGKV2-28	.	IGKJ2	23	-1	-1	24
1	0.0017152658662092624	TGCATGCAAGCTCTGCAAACTCCGCTCACTTTC	CMQALQTPLTF	IGKV2-28	.	IGKJ4	22	-1	-1	22
1	0.0017152658662092624	TGCATGCAAGCTCTACAACCTCCGCTCACTTTC	CMQALQPPLTF	IGKV2-28	.	IGKJ4	22	-1	-1	22
1	0.0017152658662092624	TGCATGCAAGCTCTACAAACTCCTCAGACTTTT	CMQALQTPQTF	IGKV2D-28	.	IGKJ2	24	-1	-1	27
1	0.0017152658662092624	TGCATGCAAGGTTTACACCTTCCATTCACTTTT	CMQGLHLPFTF	IGKV2-29	.	IGKJ3	22	-1	-1	23
1	0.0017152658662092624	TGCATGCAAGGTCTACGAACTCCTTGGACGTTC	CMQGLRTPWTF	IGKV2-28	.	IGKJ1	27	-1	-1	24
1	0.0017152658662092624	TGCATGCAAGGTCTACAAACTCCGTGGACGTTC	CMQGLQTPWTF	IGKV2-28	.	IGKJ1	22	-1	-1	22
1	0.0017152658662092624	TGCATGCAAGGTGCACACTGGCCCTGGACGTTC	CMQGAHWPWTF	IGKV2-30	.	IGKJ1	22	-1	-1	24
1	0.0017152658662092624	TGCATGCAAGGTATACACCTTCCTCGAACGTTC	CMQGIHLPRTF	IGKV2-29	.	IGKJ1	23	-1	-1	27
1	0.0017152658662092624	TGCATGCAAGGTATACACCTTCCGATCACCTTC	CMQGIHLPITF	IGKV2-29	.	IGKJ5	22	-1	-1	22
1	0.0017152658662092624	TGCATGCAAGGTACACACTTGAGTTGGACGTTC	CMQGTHLSWTF	IGKV2-30	.	IGKJ1	18	-1	-1	24
1	0.0017152658662092624	TGCATGCAAGGTACACACTGGCCTCTCACTTTC	CMQGTHWPLTF	IGKV2D-30	.	IGKJ4	24	-1	-1	24
1	0.0017152658662092624	TGCATGCAAGGTACACACTGGCCGTACACTTTT	CMQGTHWPYTF	IGKV2-30	.	IGKJ2	22	-1	-1	23
1	0.0017152658662092624	TGCATGCAAGGTACACAATTTCCGTACACTTTT	CMQGTQFPYTF	IGKV2-24	.	IGKJ2	22	-1	-1	23
1	0.0017152658662092624	TGCATGCAAAGTATACACTGGCCGTGGACGTTC	CMQSIHWPWTF	IGKV2-30	.	IGKJ1	22	-1	-1	22
1	0.0017152658662092624	TGCATGCAAAGTATACAGCTTCCGCTCACTTTC	CMQSIQLPLTF	IGKV2D-29	.	IGKJ4	22	-1	-1	22
1	0.0017152658662092624	TGCATGCAAAGTACCCACTGGCCGTACACTTTT	CMQSTHWPYTF	IGKV2-30	.	IGKJ2	22	-1	-1	23
1	0.0017152658662092624	TGCATGCAAAGTACATTCGGGCCCTTCACTTTC	CMQSTFGPFTF	IGKV2D-29	.	IGKJ3	12	-1	-1	24
1	0.0017152658662092624	TGCATGCAAAATACACACTGGCCGTACACTTTT	CMQNTHWPYTF	IGKV2-30	.	IGKJ2	22	-1	-1	23
1	0.0017152658662092624	TGCATGGAAGGTACATACTGGCCGTACACTTTT	CMEGTYWPYTF	IGKV2-30	.	IGKJ2	22	-1	-1	23
1	0.0017152658662092624	TGTCATCAGAGTAGTGATTTACACACTTTT	CHQSSDLHTF	IGKV6-21	.	IGKJ2	21	-1	-1	22
1	0.0017152658662092624	TGTCACCAATATGGTGACTCTCGGTCTTTT	CHQYGDSRSF	IGKV3-20	.	IGKJ2	14	-1	-1	25
1	0.0017152658662092624	TGTCAGCAGTATTTCTCGGGGTACACTTTT	CQQYFSGYTF	IGKV3-15	.	IGKJ2	11	-1	-1	20
1	0.0017152658662092624	TGTCAGCAGTATGGTAGCTCGCTTACTTTT	CQQYGSSLTF	IGKV3-20	.	IGKJ2	19	-1	-1	24
1	0.0017152658662092624	TGTCAGCAGTATGGTAGCCCGTACACTTTT	CQQYGSPYTF	IGKV3-20	.	IGKJ2	17	-1	-1	20
1	0.0017152658662092624	TGTCAGCAGTATGATATCTGGTGGACGTTC	CQQYDIWWTF	IGKV3-15	.	IGKJ1	20	-1	-1	20
1	0.0017152658662092624	TGTCAGCAATATTTCAGTACTCCGACGTTC	CQQYFSTPTF	IGKV4-1	.	IGKJ1	22	-1	-1	23
1	0.0017152658662092624	TGTCAGCAATATTATCGTGCTCGGACGTTC	CQQYYRARTF	IGKV4-1	.	IGKJ1	21	-1	-1	22
1	0.0017152658662092624	TGTCAGCAATATGGTGACTTCATTCTTTTT	CQQYGDFILF	IGKV3-20	.	IGKJ2	14	-1	-1	26
1	0.0017152658662092624	TGTCAACAGGCTTATGGTCCTTCGACTTTC	CQQAYGPSTF	IGKV1-39	.	IGKJ1	8	-1	-1	23
1	0.0017152658662092624	TGTCAACAGACTTACACCTTCGACACTTTC	CQQTYTFDTF	IGKV1-39	.	IGKJ3	15	-1	-1	23
1	0.0017152658662092624	TGTCAACAGAGTTACAATATGTGGACGTTC	CQQSYNMWTF	IGKV1-39	.	IGKJ1	15	-1	-1	20
1	0.0017152658662092624	TGTGAACAGTATTATAGTTACCCGACGTTC	CEQYYSYPTF	IGKV1-8	.	IGKJ1	22	-1	-1	23
1	0.0017152658662092624	TGCCAACAGTATAATAGTTATTGGACGTTC	CQQYNSYWTF	IGKV1-5	.	IGKJ1	21	-1	-1	21
1	0.0017152658662092624	TGCCAACAATATAAGACTTATTGGACGTTC	CQQYKTYWTF	IGKV1-5	.	IGKJ1	21	-1	-1	21
1	0.0017152658662092624	TGCCAACAATATAAAAATTATTCGACGTTC	CQQYKNYSTF	IGKV1-5	.	IGKJ1	22	-1	-1	23
1	0.0017152658662092624	TGCATGCAAGCTCTACAAACAAGGACGTTC	CMQALQTRTF	IGKV2-28	.	IGKJ1	19	-1	-1	22
1	0.0017152658662092624	TGCATGCAAGCTCTACAAAGTCCCACCTTC	CMQALQSPTF	IGKV2-28	.	IGKJ5	22	-1	-1	23
1	0.0017152658662092624	TGCATGCAAGCTACACAATTTCGGACGTTC	CMQATQFRTF	IGKV2-24	.	IGKJ1	21	-1	-1	22
1	0.0017152658662092624	TGCATGCAAGGTACTCACTGGCCCACTTTT	CMQGTHWPTF	IGKV2-30	.	IGKJ2	22	-1	-1	23
1	0.0017152658662092624	TGCATGCAAGGTACACACTGGCCTACTGTC	CMQGTHWPTV	IGKV2-30	.	IGKJ4	24	-1	-1	24
1	0.0017152658662092624	TGCCAACAGTATCCCTTTTACACTTTT	CQQYPFYTF	IGKV1-5	.	IGKJ2	11	-1	-1	18
1	0.0017152658662092624	TGCCAACAGTATAATAGTTTCACTTTT	CQQYNSFTF	IGKV1-5	.	IGKJ2	18	-1	-1	20
1	0.0017152658662092624	TGCCAACAATATAATAGAAGAGCGTTC	CQQYNRRAF	IGKV1-5	.	IGKJ1	16	-1	-1	22
1	0.0017152658662092624	TGCATGCAAGCTCTACAACCCTTTTTT	CMQALQPFF	IGKV2-28	.	IGKJ2	17	-1	-1	23
1	0.0017152658662092624	TGCATGCAAGGTACTCACTGGCCCTCT	CMQGTHWPS	IGKV2-30	.	IGKJ2	22	-1	-1	26
1	0.0017152658662092624	TGCATGCAAGGTACACACTGGCCGGGG	CMQGTHWPG	IGKV2-30	.	IGKJ5	22	-1	-1	27
1	0.0017152658662092624	TGTCAACCATATGATAATCGTTTC	CQPYDNRF	IGKV1-33	.	IGKJ4	18	-1	-1	20
1	0.0017152658662092624	TGTCAATACTGCGGGACGTTC	CQYCGTF	IGKV1-12	.	IGKJ1	5	-1	-1	13
1	0.0017152658662092624	TGCCAACAGGTCACTTTC	CQQVTF	IGKV1-5	.	IGKJ4	8	-1	-1	10
