# Supplementary material for: Biomarkers and Immune Repertoire Metrics Identified by Peripheral Blood Transcriptomic Sequencing Reveal the Pathogenesis of COVID-19
Source: Front Immunol. 2021 Aug 24;12:677025. doi: 10.3389/fimmu.2021.677025 (PMC8421539; doi:10.3389/fimmu.2021.677025)
Supplement: Supplementary file 1 [file DataSheet_1.zip › TCR_BCR/IGK/convert.20S039664A.clonotypes.IGK.txt]

count	freq	cdr3nt	cdr3aa	v	d	j	VEnd	DStart	DEnd	JStart
17	0.012283236994219654	TGTCAGCACTATAATAACAGGCCTCCGGTCACTTTC	CQHYNNRPPVTF	IGKV3D-15	.	IGKJ4	27	-1	-1	28
12	0.008670520231213872	TGTCAACAGAGTTACATGGCCCCGATCACCCTC	CQQSYMAPITL	IGKV1-39	.	IGKJ5	15	-1	-1	22
10	0.0072254335260115606	TGTCAGCAACGTAACAACTGGTCGTGGACGTTC	CQQRNNWSWTF	IGKV3-11	.	IGKJ1	20	-1	-1	22
9	0.006502890173410405	TGTGAACAGCTTTATGGTTCCCCTCCGTACACTTTT	CEQLYGSPPYTF	IGKV1-9	.	IGKJ2	23	-1	-1	26
9	0.006502890173410405	TGTCAACAGAGTGGTAGCTCTCCCTTCACTTTT	CQQSGSSPFTF	IGKV3-20	.	IGKJ2	19	-1	-1	26
8	0.005780346820809248	TGCATGCAATCTACACATGCGCCTCCCGTCACTTTT	CMQSTHAPPVTF	IGKV2-18	.	IGKJ2	16	-1	-1	29
8	0.005780346820809248	TGTCAGCAGTATAATAACTGGCCTCGGACGTTC	CQQYNNWPRTF	IGKV3-15	.	IGKJ1	23	-1	-1	25
8	0.005780346820809248	TGTCAGCAGCGTAGCAACTGGCCTCTCACTTTC	CQQRSNWPLTF	IGKV3-11	.	IGKJ4	23	-1	-1	24
8	0.005780346820809248	TGCATGCAAGCTCTAGAAGCCCCTTTCACTTTC	CMQALEAPFTF	IGKV2-28	.	IGKJ3	14	-1	-1	24
7	0.0050578034682080926	TGCATGCAATCTACACAGGCGCCTCCCGTCACTTTT	CMQSTQAPPVTF	IGKV2-18	.	IGKJ2	17	-1	-1	29
7	0.0050578034682080926	TGTCTACAGCATAATACTTACCCTCTGACCTTC	CLQHNTYPLTF	IGKV1D-17	.	IGKJ5	24	-1	-1	27
7	0.0050578034682080926	TGTCAGCAGTATAATGGCTGGCCCCTCACTTTC	CQQYNGWPLTF	IGKV3-15	.	IGKJ4	22	-1	-1	24
7	0.0050578034682080926	TGTCAGCAGGATGGTAGTTCACCATTCACTTTC	CQQDGSSPFTF	IGKV3-20	.	IGKJ3	22	-1	-1	23
7	0.0050578034682080926	TGTCAGAAGTATAACATTTCCCCTCTCACTTTC	CQKYNISPLTF	IGKV1-27	.	IGKJ4	23	-1	-1	24
7	0.0050578034682080926	TGTCAACAGGCCTACAGTACCCCTCTAACTTTC	CQQAYSTPLTF	IGKV1D-39	.	IGKJ1	24	-1	-1	30
6	0.004335260115606936	TGCATGCAATCTACACAGGCGCCTCCCGTCACTTTT	CMQSTQAPPVTF	IGKV2-30	.	IGKJ2	16	-1	-1	29
6	0.004335260115606936	TGTCAGCAATATGGTAGCTCACCGGTCACCTTC	CQQYGSSPVTF	IGKV3-20	.	IGKJ5	22	-1	-1	25
6	0.004335260115606936	TGTCAACAGTATAAAAGTGTTCCATACACCTTT	CQQYKSVPYTF	IGKV1-33	.	IGKJ2	11	-1	-1	24
6	0.004335260115606936	TGTCAACAATATTCTAGTCCCCCGTGGACGTTC	CQQYSSPPWTF	IGKV1D-43	.	IGKJ1	22	-1	-1	22
6	0.004335260115606936	TGTCAACAATATTATCGTTTCCCGTCCACTTTT	CQQYYRFPSTF	IGKV1D-8	.	IGKJ2	22	-1	-1	26
6	0.004335260115606936	TGCATGCAAAGTGTAGCACACCCGTGGACGTTC	CMQSVAHPWTF	IGKV2D-29	.	IGKJ1	11	-1	-1	22
6	0.004335260115606936	TGTCAGCAGTATGGTAGCTCACCCACTTTT	CQQYGSSPTF	IGKV3-20	.	IGKJ2	22	-1	-1	23
5	0.0036127167630057803	TGTGAACAGCTTTATGGTTCCCCTCCGTACACTTTT	CEQLYGSPPYTF	IGKV1D-43	.	IGKJ2	26	-1	-1	26
5	0.0036127167630057803	TGCATGCAAACTACACAGGCGCCTCCCGTCACTTTT	CMQTTQAPPVTF	IGKV2-18	.	IGKJ2	17	-1	-1	29
5	0.0036127167630057803	TGTCTGCAATATTCTAGTCCTCCTCGGACGTTC	CLQYSSPPRTF	IGKV4-1	.	IGKJ1	27	-1	-1	25
5	0.0036127167630057803	TGTCACCAGTATGGAAGCTCCCTATTCAGTTTC	CHQYGSSLFSF	IGKV3-20	.	IGKJ3	19	-1	-1	22
5	0.0036127167630057803	TGTCACCAATATTATAGTACTCCGTACACTTTT	CHQYYSTPYTF	IGKV4-1	.	IGKJ2	22	-1	-1	23
5	0.0036127167630057803	TGTCAGCAATATTATACTACTCCGCTCACTTTC	CQQYYTTPLTF	IGKV4-1	.	IGKJ4	22	-1	-1	22
5	0.0036127167630057803	TGTCAGCAATATGGTAGCTCACCGATGACCTTC	CQQYGSSPMTF	IGKV3-20	.	IGKJ5	22	-1	-1	22
5	0.0036127167630057803	TGTCAACAGAGTTACAGTGGCCCTCTCACCTTC	CQQSYSGPLTF	IGKV1D-39	.	IGKJ4	24	-1	-1	24
5	0.0036127167630057803	TGTCAACAACGTGCCAGCTGGCCGCTCACCTTC	CQQRASWPLTF	IGKV3-11	.	IGKJ5	22	-1	-1	25
5	0.0036127167630057803	TGTCAAAAGTATAACAGTGCCCCGTGCACTTTT	CQKYNSAPCTF	IGKV1-27	.	IGKJ2	22	-1	-1	26
5	0.0036127167630057803	TGCATGCAATATATAGACTGGCCCCACACTTTT	CMQYIDWPHTF	IGKV2-30	.	IGKJ2	22	-1	-1	25
5	0.0036127167630057803	TGCATGCAAGTTGTACAAACTCCTCCCACTATT	CMQVVQTPPTI	IGKV2D-28	.	IGKJ2	25	-1	-1	26
5	0.0036127167630057803	TGCATGCAAGCTACACACTGGCCGTACACTTTT	CMQATHWPYTF	IGKV2-30	.	IGKJ2	22	-1	-1	23
5	0.0036127167630057803	TGTCAACAGAGTTACAGTGGATACACTTTT	CQQSYSGYTF	IGKV1-39	.	IGKJ2	17	-1	-1	21
4	0.002890173410404624	TGTCAGTACTATGATAGGTCACCTCCGGTGACCTTT	CQYYDRSPPVTF	IGKV3D-20	.	IGKJ2	27	-1	-1	33
4	0.002890173410404624	TGTCAGCAGTATGGTGGCTCACTGGCGCTCACTTTC	CQQYGGSLALTF	IGKV3-20	.	IGKJ4	21	-1	-1	24
4	0.002890173410404624	TGTCAGCAATATTATAATCCTCCCATGTACACTTTT	CQQYYNPPMYTF	IGKV4-1	.	IGKJ2	22	-1	-1	23
4	0.002890173410404624	TGTCAGCAATATTATAACACTCCTCCGATCACCTTC	CQQYYNTPPITF	IGKV4-1	.	IGKJ5	23	-1	-1	25
4	0.002890173410404624	TGCCAACAATATAGTTCTTATTCTACGTGGGCGTTC	CQQYSSYSTWAF	IGKV1-5	.	IGKJ1	24	-1	-1	24
4	0.002890173410404624	TGTCTGCATTATTCTAATGTTCCTCGCACTTTC	CLHYSNVPRTF	IGKV4-1	.	IGKJ4	12	-1	-1	26
4	0.002890173410404624	TGTCTACAGTATAATACTTACCCTTGGACGTTC	CLQYNTYPWTF	IGKV1-17	.	IGKJ1	23	-1	-1	24
4	0.002890173410404624	TGTCAGCAGTATGGTGACTCATCGATCACCTTC	CQQYGDSSITF	IGKV3-20	.	IGKJ5	14	-1	-1	20
4	0.002890173410404624	TGTCAGCAGTATGATACATGGCCTCTCACCTTC	CQQYDTWPLTF	IGKV3-15	.	IGKJ5	23	-1	-1	25
4	0.002890173410404624	TGTCAGCAGTATAATAACTGGCCCCTCACTTTC	CQQYNNWPLTF	IGKV3-15	.	IGKJ4	22	-1	-1	24
4	0.002890173410404624	TGTCAGCAGTATAATAACTGGCCGTACACTTTT	CQQYNNWPYTF	IGKV3-15	.	IGKJ2	22	-1	-1	23
4	0.002890173410404624	TGTCAGCAATATTATAGTACTCCGTACAGTTTT	CQQYYSTPYSF	IGKV4-1	.	IGKJ2	22	-1	-1	23
4	0.002890173410404624	TGTCAGCAATATTATAGTACTCCGCTCACTTTC	CQQYYSTPLTF	IGKV4-1	.	IGKJ4	22	-1	-1	22
4	0.002890173410404624	TGTCAGCAATATTATAGTACTCCATTCACTTTC	CQQYYSTPFTF	IGKV4-1	.	IGKJ3	22	-1	-1	23
4	0.002890173410404624	TGTCAGCAATATTATAGTAATCCGATTACCTTC	CQQYYSNPITF	IGKV4-1	.	IGKJ5	22	-1	-1	22
4	0.002890173410404624	TGTCAGCAACGTCGCAACTGGCCGTTCACTTTC	CQQRRNWPFTF	IGKV3-11	.	IGKJ3	22	-1	-1	24
4	0.002890173410404624	TGTCAGAAATATAACACTGCCCCTTTCACTTTC	CQKYNTAPFTF	IGKV1-27	.	IGKJ3	23	-1	-1	24
4	0.002890173410404624	TGTCAACAGTCCGGCAGTCAAGTTTGGACGTTC	CQQSGSQVWTF	IGKV3-20	.	IGKJ1	9	-1	-1	24
4	0.002890173410404624	TGTCAACAGTATGATGATTACCCGCTCACGTTC	CQQYDDYPLTF	IGKV1-13	.	IGKJ4	22	-1	-1	22
4	0.002890173410404624	TGTCAACAGTACAGTACCTATCCGCTCACTTTC	CQQYSTYPLTF	IGKV1D-43	.	IGKJ4	10	-1	-1	22
4	0.002890173410404624	TGTCAACAGGCTAACAGTTTCCCTCTCACTTTC	CQQANSFPLTF	IGKV1-12	.	IGKJ4	23	-1	-1	24
4	0.002890173410404624	TGTCAACAGAGTCATGTTCTTCCGTACAGTTTT	CQQSHVLPYSF	IGKV1-39	.	IGKJ2	11	-1	-1	23
4	0.002890173410404624	TGTCAACAGAATTACAATATCCCGGTCACTTTC	CQQNYNIPVTF	IGKV1-39	.	IGKJ3	22	-1	-1	25
4	0.002890173410404624	TGTCAACAATTTTATAGTACCCCTCACACTTTT	CQQFYSTPHTF	IGKV1D-43	.	IGKJ2	24	-1	-1	25
4	0.002890173410404624	TGTCAACAATATTTTATTACTCCATACACTTTT	CQQYFITPYTF	IGKV4-1	.	IGKJ2	22	-1	-1	24
4	0.002890173410404624	TGTCAACAATATGATAGTGTCCCGAGGACGTTT	CQQYDSVPRTF	IGKV1D-43	.	IGKJ1	17	-1	-1	25
4	0.002890173410404624	TGTCAAAAGTATGACATTTCCCCTCTCACTTTC	CQKYDISPLTF	IGKV1-27	.	IGKJ4	23	-1	-1	24
4	0.002890173410404624	TGTCAAAAGTATAACATTTCCCCTCTCACTTTC	CQKYNISPLTF	IGKV1-27	.	IGKJ4	23	-1	-1	24
4	0.002890173410404624	TGTGAGCAGCTTTATAGCTCCCCTTTCCCCTTC	CEQLYSSPFPF	IGKV1-9	.	IGKJ5	23	-1	-1	28
4	0.002890173410404624	TGCCAACAGTATGATAGTCACCCTCCCACTTTC	CQQYDSHPPTF	IGKV1D-16	.	IGKJ3	25	-1	-1	26
4	0.002890173410404624	TGCCAACAGTATAAGACTTACCCGTGGACGTTC	CQQYKTYPWTF	IGKV1-16	.	IGKJ1	22	-1	-1	22
4	0.002890173410404624	TGCATGCAAGCTTCACACTGGCCGTACACTTTT	CMQASHWPYTF	IGKV2-30	.	IGKJ2	22	-1	-1	23
4	0.002890173410404624	TGCATGCAAGGTCTACAAACTCCGTACACTTTT	CMQGLQTPYTF	IGKV2-28	.	IGKJ2	22	-1	-1	23
4	0.002890173410404624	TGTCAGCAGTATGGCAGGTCACTCTCTTTC	CQQYGRSLSF	IGKV3-20	.	IGKJ4	21	-1	-1	21
4	0.002890173410404624	TGTCAACAGTATCTTCATCTACTCACTTTC	CQQYLHLLTF	IGKV1-33	.	IGKJ4	11	-1	-1	21
4	0.002890173410404624	TGTAAACAATATAAAAGTGATTGGACGTTC	CKQYKSDWTF	IGKV1-5	.	IGKJ1	21	-1	-1	21
4	0.002890173410404624	TGCCAACAATATAGTCGTCATCCGACCTTT	CQQYSRHPTF	IGKV1-5	.	IGKJ2	12	-1	-1	27
3	0.002167630057803468	TGTCAGCAGCGTAGCAATTGGCCCCCGAAGGTCACCTTC	CQQRSNWPPKVTF	IGKV3-11	.	IGKJ5	22	-1	-1	31
3	0.002167630057803468	TGTCACCATCGTAGCACCTGGCCTTTATCCACTTTC	CHHRSTWPLSTF	IGKV3-11	.	IGKJ3	23	-1	-1	25
3	0.002167630057803468	TGTCAGCGGAACGGTAACCCACCTCCGAACACTTTT	CQRNGNPPPNTF	IGKV3D-20	.	IGKJ2	26	-1	-1	28
3	0.002167630057803468	TGTCAGCAATATTATGATTCTCACTTGCTCACTTTC	CQQYYDSHLLTF	IGKV4-1	.	IGKJ4	14	-1	-1	26
3	0.002167630057803468	TGTCAGCAATATGGTGGCTCACCTCTGGTCACCTTC	CQQYGGSPLVTF	IGKV3D-20	.	IGKJ5	24	-1	-1	28
3	0.002167630057803468	TGTCAACAGACTTACGGTGACGCCATTTACACTTTT	CQQTYGDAIYTF	IGKV1-39	.	IGKJ2	14	-1	-1	23
3	0.002167630057803468	TGTCAACAGACTTACGATTCTGTTTCGTGGGCGTTC	CQQTYDSVSWAF	IGKV1-39	.	IGKJ4	14	-1	-1	33
3	0.002167630057803468	TGTCAACAATATTATGGTATCCCTCCGAACACTTTT	CQQYYGIPPNTF	IGKV1D-43	.	IGKJ2	26	-1	-1	28
3	0.002167630057803468	TGTCACCAATATGGTGGCTCAGTCCACACTTTT	CHQYGGSVHTF	IGKV3-20	.	IGKJ2	20	-1	-1	25
3	0.002167630057803468	TGTCAGCATCGATACAACTGGGGGCTCACTTTT	CQHRYNWGLTF	IGKV3-11	.	IGKJ4	20	-1	-1	23
3	0.002167630057803468	TGTCAGCACTATAATAACTGGCCTTTCACTTTC	CQHYNNWPFTF	IGKV3-15	.	IGKJ3	23	-1	-1	24
3	0.002167630057803468	TGTCAGCAGTATTCTAGCTGGCCTCTCACTTTC	CQQYSSWPLTF	IGKV3D-15	.	IGKJ4	24	-1	-1	24
3	0.002167630057803468	TGTCAGCAGTATCATAACTGGCCTCAGACGTTC	CQQYHNWPQTF	IGKV3-15	.	IGKJ1	23	-1	-1	26
3	0.002167630057803468	TGTCAGCAGTATGGTACGTCACAGATTACCTTC	CQQYGTSQITF	IGKV3-20	.	IGKJ5	15	-1	-1	23
3	0.002167630057803468	TGTCAGCAGTATGGTAGTTCACCGTACACTTTT	CQQYGSSPYTF	IGKV3-20	.	IGKJ2	22	-1	-1	23
3	0.002167630057803468	TGTCAGCAGTATGGTAGCTCTATTCTCACTTTC	CQQYGSSILTF	IGKV3-20	.	IGKJ4	19	-1	-1	24
3	0.002167630057803468	TGTCAGCAGTATGATATCTGGCCTGTGACGTTC	CQQYDIWPVTF	IGKV3-15	.	IGKJ1	23	-1	-1	26
3	0.002167630057803468	TGTCAGCAGTATAATGCCTGGCCCCTCACTTTC	CQQYNAWPLTF	IGKV3-15	.	IGKJ4	22	-1	-1	24
3	0.002167630057803468	TGTCAGCAGTATAATGACTGGCCCCTCACTTTC	CQQYNDWPLTF	IGKV3-15	.	IGKJ4	22	-1	-1	24
3	0.002167630057803468	TGTCAGCAGTATAATGACTGGACTCTCACCTTC	CQQYNDWTLTF	IGKV3-15	.	IGKJ4	20	-1	-1	24
3	0.002167630057803468	TGTCAGCAGTATAATAACTGGCCTACAACGTTC	CQQYNNWPTTF	IGKV3-15	.	IGKJ1	24	-1	-1	27
3	0.002167630057803468	TGTCAGCAGCGTCGCAACTGGCCGTTCACTTTC	CQQRRNWPFTF	IGKV3-11	.	IGKJ3	22	-1	-1	24
3	0.002167630057803468	TGTCAGCAGCGTAGCAACTGGCCCCTCACTTTC	CQQRSNWPLTF	IGKV3-11	.	IGKJ4	22	-1	-1	24
3	0.002167630057803468	TGTCAGCAGCGTAACGACTGGCCTTGGACGTTC	CQQRNDWPWTF	IGKV3-11	.	IGKJ1	23	-1	-1	24
3	0.002167630057803468	TGTCAGCAGCATAATAATTGGCTCAGGACGTTC	CQQHNNWLRTF	IGKV3-15	.	IGKJ1	21	-1	-1	25
3	0.002167630057803468	TGTCAGCAATATTATGCTACTCCGTACACTTTT	CQQYYATPYTF	IGKV4-1	.	IGKJ2	22	-1	-1	23
3	0.002167630057803468	TGTCAGCAATATTATAGTCCTCCGTACACTTTT	CQQYYSPPYTF	IGKV4-1	.	IGKJ2	22	-1	-1	23
3	0.002167630057803468	TGTCAGCAATATTATAGTACTCCGTACACTTTT	CQQYYSTPYTF	IGKV4-1	.	IGKJ2	22	-1	-1	23
3	0.002167630057803468	TGTCAGCAATATTATAGCACCCCGTACACTTTT	CQQYYSTPYTF	IGKV4-1	.	IGKJ2	16	-1	-1	23
3	0.002167630057803468	TGTCAGCAATATTATAATACTCCGTACACTTTT	CQQYYNTPYTF	IGKV4-1	.	IGKJ2	22	-1	-1	23
3	0.002167630057803468	TGTCAGCAATATCATAGTCTTCCGTACACTTTT	CQQYHSLPYTF	IGKV4-1	.	IGKJ2	17	-1	-1	23
3	0.002167630057803468	TGTCAGCAATATGCTAATACACCATACACCTTC	CQQYANTPYTF	IGKV1D-43	.	IGKJ2	11	-1	-1	24
3	0.002167630057803468	TGTCAGCAATATGGTAACTCACCGTTCACTTTC	CQQYGNSPFTF	IGKV3-20	.	IGKJ3	22	-1	-1	24
3	0.002167630057803468	TGTCAGCAATATGGCAGCTCACCTCTCACTTTC	CQQYGSSPLTF	IGKV3D-20	.	IGKJ4	24	-1	-1	24
3	0.002167630057803468	TGTCAACAGTTTAATAGTTACCCTCTCACTTTC	CQQFNSYPLTF	IGKV1D-13	.	IGKJ4	24	-1	-1	24
3	0.002167630057803468	TGTCAACAGTATTATAGTTACCCTCGGACGTTC	CQQYYSYPRTF	IGKV1-8	.	IGKJ1	23	-1	-1	25
3	0.002167630057803468	TGTCAACAGTATGTAAGTACGCCGATCACTTTC	CQQYVSTPITF	IGKV3-20	.	IGKJ4	12	-1	-1	25
3	0.002167630057803468	TGTCAACAGTATGGGAATCTCCCAATCACTTTC	CQQYGNLPITF	IGKV1-33	.	IGKJ3	22	-1	-1	25
3	0.002167630057803468	TGTCAACAGTATAGACTCTGGCCGATCCCCTTC	CQQYRLWPIPF	IGKV3-15	.	IGKJ5	12	-1	-1	22
3	0.002167630057803468	TGTCAACAGCGTCGCAACTGGCCGTTCACTTTC	CQQRRNWPFTF	IGKV3-11	.	IGKJ3	22	-1	-1	24
3	0.002167630057803468	TGTCAACAGGTTTATAATTACCCTCGCACCTTC	CQQVYNYPRTF	IGKV1-13	.	IGKJ5	23	-1	-1	26
3	0.002167630057803468	TGTCAACAGGCTAACACTTTTCCTCTCACTTTC	CQQANTFPLTF	IGKV1-12	.	IGKJ4	23	-1	-1	24
3	0.002167630057803468	TGTCAACAGGCTAACAGTTTCCCTCGCACTTTC	CQQANSFPRTF	IGKV1-12	.	IGKJ4	23	-1	-1	26
3	0.002167630057803468	TGTCAACAGAGTTTCACTATCCCCCTCACTTTT	CQQSFTIPLTF	IGKV1-39	.	IGKJ3	22	-1	-1	25
3	0.002167630057803468	TGTCAACAGAGTTACGGTATCCCTCGGACGTTC	CQQSYGIPRTF	IGKV1D-39	.	IGKJ1	24	-1	-1	25
3	0.002167630057803468	TGTCAACAGAGTGCCAGTATTCCGTACACTTTT	CQQSASIPYTF	IGKV1-39	.	IGKJ2	18	-1	-1	23
3	0.002167630057803468	TGTCAACAGAGCTACAGTATTTTCCTCACTTTC	CQQSYSIFLTF	IGKV1-39	.	IGKJ4	18	-1	-1	24
3	0.002167630057803468	TGTCAACAATATTATGATTTACCATGGACGTTC	CQQYYDLPWTF	IGKV4-1	.	IGKJ1	14	-1	-1	24
3	0.002167630057803468	TGTCAACAATATGATGTTCTCCCTCCCACTTTT	CQQYDVLPPTF	IGKV1D-33	.	IGKJ2	25	-1	-1	26
3	0.002167630057803468	TGTCAACAATATGATAATCTCCCGCTCACTTTC	CQQYDNLPLTF	IGKV1-33	.	IGKJ4	22	-1	-1	22
3	0.002167630057803468	TGTCAACAAAGTCACACGATTCCTTTTACTTTC	CQQSHTIPFTF	IGKV1-39	.	IGKJ3	15	-1	-1	27
3	0.002167630057803468	TGTCAACAAAATTTCAACTTCCCGCTCACTTTC	CQQNFNFPLTF	IGKV1-39	.	IGKJ3	7	-1	-1	25
3	0.002167630057803468	TGTCAAGAGTATAACAGTGCCCCTCTCACTTTC	CQEYNSAPLTF	IGKV1-27	.	IGKJ4	23	-1	-1	24
3	0.002167630057803468	TGTCAAGAGAGTTTCAGTGGTATGTGGACGTGC	CQESFSGMWTC	IGKV1-39	.	IGKJ1	17	-1	-1	23
3	0.002167630057803468	TGTCAAAACTATAACAGTGCCCCATTCACTTTC	CQNYNSAPFTF	IGKV1-27	.	IGKJ3	22	-1	-1	23
3	0.002167630057803468	TGTGAGCAGTATGGTTTCTCCCGAGACACTTTT	CEQYGFSRDTF	IGKV3-20	.	IGKJ2	14	-1	-1	25
3	0.002167630057803468	TGTGAACAATACAGTCGGCCACCGGTCACTTTC	CEQYSRPPVTF	IGKV3-20	.	IGKJ4	2	-1	-1	25
3	0.002167630057803468	TGTATGCAAAGTGTCCAGCTTCAGTTTACTTTC	CMQSVQLQFTF	IGKV2D-29	.	IGKJ3	21	-1	-1	27
3	0.002167630057803468	TGCCTACAGTACAATAATTACCCTCTCTCTTTC	CLQYNNYPLSF	IGKV1D-16	.	IGKJ4	24	-1	-1	24
3	0.002167630057803468	TGCCAACAGTATGATACTAATTCTCGAACGTTC	CQQYDTNSRTF	IGKV1-5	.	IGKJ1	27	-1	-1	27
3	0.002167630057803468	TGCCAACAGTATAAAGATGACACCTGGACGTTC	CQQYKDDTWTF	IGKV1-16	.	IGKJ1	13	-1	-1	20
3	0.002167630057803468	TGCCAACAGTATAAAACTTACCCGCTCACTTTC	CQQYKTYPLTF	IGKV1-16	.	IGKJ4	22	-1	-1	22
3	0.002167630057803468	TGCCAACAGTATAAAAGTTACCCATTCACCTTC	CQQYKSYPFTF	IGKV1-16	.	IGKJ3	22	-1	-1	23
3	0.002167630057803468	TGCCAACAGTACAGTACTTACCCCTTCACTTTC	CQQYSTYPFTF	IGKV1-16	.	IGKJ3	22	-1	-1	24
3	0.002167630057803468	TGCCAACAATATCATAGTTACCCTGTCACCTTC	CQQYHSYPVTF	IGKV1-16	.	IGKJ5	23	-1	-1	25
3	0.002167630057803468	TGCCAACAATATATTAGTAACGAGTACACTTTT	CQQYISNEYTF	IGKV1-5	.	IGKJ2	17	-1	-1	23
3	0.002167630057803468	TGCCAACAATATAATGCTTATGAATACACTTTT	CQQYNAYEYTF	IGKV1-5	.	IGKJ2	14	-1	-1	24
3	0.002167630057803468	TGCCAACAATATAATAGTTATCCGTACACTTTT	CQQYNSYPYTF	IGKV1-5	.	IGKJ2	20	-1	-1	23
3	0.002167630057803468	TGCCAAAAGTATGACAGTGCCCCCTTCACTTTC	CQKYDSAPFTF	IGKV1-27	.	IGKJ3	22	-1	-1	24
3	0.002167630057803468	TGCATGCAAGCTGCACAATTTCCTCTGACGTTC	CMQAAQFPLTF	IGKV2-24	.	IGKJ1	23	-1	-1	26
3	0.002167630057803468	TGCATGCAAGCTACACACTGGTTGTGGACGTTC	CMQATHWLWTF	IGKV2-30	.	IGKJ1	20	-1	-1	23
3	0.002167630057803468	TGCATGCAAGGTGCAGACCTTCCCCTCACTTTC	CMQGADLPLTF	IGKV2-30	.	IGKJ4	11	-1	-1	24
3	0.002167630057803468	TGCATGCAAGGTATAGACCTTCCGTTCACTTTT	CMQGIDLPFTF	IGKV2-29	.	IGKJ2	22	-1	-1	26
3	0.002167630057803468	TGTATGGAGGTGAGCCACTGGCCCACTTTT	CMEVSHWPTF	IGKV3-11	.	IGKJ2	2	-1	-1	23
3	0.002167630057803468	TGCCAGCAGTATGGTAACGGGATCACCTTC	CQQYGNGITF	IGKV3-15	.	IGKJ5	11	-1	-1	20
3	0.002167630057803468	TGCCAACAGTATAGTAGTTATTGGACGTTC	CQQYSSYWTF	IGKV1-5	.	IGKJ1	21	-1	-1	21
3	0.002167630057803468	TGCCAACAGTATAATATTTATTACACTTTT	CQQYNIYYTF	IGKV1-5	.	IGKJ2	21	-1	-1	21
3	0.002167630057803468	TGCCAACAATATGATACTTTTAGGACGTTC	CQQYDTFRTF	IGKV1-5	.	IGKJ1	15	-1	-1	22
2	0.001445086705202312	TGTCAGCTGTACAGTAGCTCACCTCCGCTGTACACTTTT	CQLYSSSPPLYTF	IGKV3D-20	.	IGKJ2	26	-1	-1	28
2	0.001445086705202312	TGTCAGCACTATAATAGTTGGCCTCTGTCGTGGACGTTC	CQHYNSWPLSWTF	IGKV3D-15	.	IGKJ1	24	-1	-1	28
2	0.001445086705202312	TGTCAGCAATATAGTAGCTCACCTCCCATGTACACTTTT	CQQYSSSPPMYTF	IGKV3D-20	.	IGKJ2	25	-1	-1	26
2	0.001445086705202312	TGCTTGCAACGAATAGAGTTTCCTTCCATATACACCTTT	CLQRIEFPSIYTF	IGKV2-40	.	IGKJ2	25	-1	-1	26
2	0.001445086705202312	TGTCTGCACTACGGTCCGTCACCTCCATATACTTTT	CLHYGPSPPYTF	IGKV3D-20	.	IGKJ2	25	-1	-1	30
2	0.001445086705202312	TGTCTGCAATATGGTAGTTCACCTCCGTGGACCTTC	CLQYGSSPPWTF	IGKV3D-20	.	IGKJ1	26	-1	-1	25
2	0.001445086705202312	TGTCACCACTATGCTAACTCACCTCTGAGGACGTTC	CHHYANSPLRTF	IGKV3D-20	.	IGKJ1	24	-1	-1	28
2	0.001445086705202312	TGTCAGCACTATGGTGGCCCACGTCCGATCACCTTC	CQHYGGPRPITF	IGKV3D-20	.	IGKJ5	26	-1	-1	25
2	0.001445086705202312	TGTCAGCAGTATCATAACTTACCTCCGTGGACGTTC	CQQYHNLPPWTF	IGKV3D-7	.	IGKJ1	26	-1	-1	25
2	0.001445086705202312	TGTCAGCAGTATCAAAACTTGCCTCCGTGGACGTTC	CQQYQNLPPWTF	IGKV3-15	.	IGKJ1	23	-1	-1	25
2	0.001445086705202312	TGTCAGCAGTATGGTCGGTCATCTCAGATCACCTTC	CQQYGRSSQITF	IGKV3D-20	.	IGKJ5	24	-1	-1	26
2	0.001445086705202312	TGTCAGCAGTATGGTGGTTCACCTCCGTGGACGTTC	CQQYGGSPPWTF	IGKV3D-20	.	IGKJ1	26	-1	-1	25
2	0.001445086705202312	TGTCAGCAGTATGGTAGCTCACCTCTTATCACCTTC	CQQYGSSPLITF	IGKV3D-20	.	IGKJ5	24	-1	-1	27
2	0.001445086705202312	TGTCAGCAGTATGGCAGCTCACACTCGTACACTTTT	CQQYGSSHSYTF	IGKV3-20	.	IGKJ2	21	-1	-1	26
2	0.001445086705202312	TGTCAGCAGTATGGAAGTTCTCCTCTCTACTCTTTT	CQQYGSSPLYSF	IGKV3D-20	.	IGKJ2	24	-1	-1	27
2	0.001445086705202312	TGTCAGCAGTATAATAACTGGCCTCCGTACACTTTT	CQQYNNWPPYTF	IGKV3D-15	.	IGKJ2	26	-1	-1	26
2	0.001445086705202312	TGTCAGCAGCGTAGCAGCTGGGCTCCGCTCACCTTC	CQQRSSWAPLTF	IGKV3-11	.	IGKJ4	20	-1	-1	25
2	0.001445086705202312	TGTCAGCAATATTATAGTAAGCCGGGGTGCACTTTT	CQQYYSKPGCTF	IGKV4-1	.	IGKJ2	18	-1	-1	29
2	0.001445086705202312	TGTCAGCAATATCACATTACCCCTCCGTGGACCTTC	CQQYHITPPWTF	IGKV1D-43	.	IGKJ4	26	-1	-1	33
2	0.001445086705202312	TGTCAGCAATATGGTTTCTCACTAGCGCTCACTTTC	CQQYGFSLALTF	IGKV3-20	.	IGKJ4	21	-1	-1	23
2	0.001445086705202312	TGTCAGGAGCACGGTTCCTCACCTCAATTCATTTTC	CQEHGSSPQFIF	IGKV3D-20	.	IGKJ3	24	-1	-1	26
2	0.001445086705202312	TGTCAACAGTATGGTGGCTCATCAGCGCTCACTTTC	CQQYGGSSALTF	IGKV3-20	.	IGKJ4	20	-1	-1	23
2	0.001445086705202312	TGTCAACAGAGTTACAATACCCCCCGAAACACTTTT	CQQSYNTPRNTF	IGKV1-39	.	IGKJ2	22	-1	-1	28
2	0.001445086705202312	TGTCAACAGAGTGTCAGTCCCCTCACATTCAGTTTC	CQQSVSPLTFSF	IGKV1D-39	.	IGKJ3	23	-1	-1	26
2	0.001445086705202312	TGTCAACAATATTATACTTCTGCTTCGTGGACGTTC	CQQYYTSASWTF	IGKV4-1	.	IGKJ1	15	-1	-1	25
2	0.001445086705202312	TGTCAACAATATTATAGTTCTCTTATCTACACTTTT	CQQYYSSLIYTF	IGKV4-1	.	IGKJ2	21	-1	-1	27
2	0.001445086705202312	TGCCAACAGTATAGTAGTTATCCTCTGTGGACGTTC	CQQYSSYPLWTF	IGKV1-5	.	IGKJ1	20	-1	-1	26
2	0.001445086705202312	TGCATGCAAAGTCTACAGCTTCACCCGTGGACGTTC	CMQSLQLHPWTF	IGKV2D-29	.	IGKJ1	21	-1	-1	25
2	0.001445086705202312	TGTCTACAGCATTACAATCTCCCTCTCACTTTC	CLQHYNLPLTF	IGKV1D-33	.	IGKJ4	24	-1	-1	24
2	0.001445086705202312	TGTCTACAAGATTACAATTACCCGCTCACTTTC	CLQDYNYPLTF	IGKV1-6	.	IGKJ4	22	-1	-1	22
2	0.001445086705202312	TGTCACCAGTATTATGGTACTCCTCGGACGTTC	CHQYYGTPRTF	IGKV4-1	.	IGKJ1	27	-1	-1	25
2	0.001445086705202312	TGTCACCAGTATGGGACCTCACCTCGAACTTTC	CHQYGTSPRTF	IGKV3D-20	.	IGKJ3	24	-1	-1	27
2	0.001445086705202312	TGTCACCAGTATAATAACTGGCCGTTCACTTTT	CHQYNNWPFTF	IGKV3-15	.	IGKJ2	22	-1	-1	26
2	0.001445086705202312	TGTCACCAATATTATAGTACTCCTCACACTTTT	CHQYYSTPHTF	IGKV4-1	.	IGKJ2	23	-1	-1	25
2	0.001445086705202312	TGTCAGTACTATGATAGCTCCTTGTGGACGTTC	CQYYDSSLWTF	IGKV3-20	.	IGKJ1	19	-1	-1	23
2	0.001445086705202312	TGTCAGCATTATGGTAACTCACCTAGGACTTTC	CQHYGNSPRTF	IGKV3-20	.	IGKJ4	26	-1	-1	27
2	0.001445086705202312	TGTCAGCACTATTATAATATTCCTCGGACCTTC	CQHYYNIPRTF	IGKV4-1	.	IGKJ1	27	-1	-1	25
2	0.001445086705202312	TGTCAGCACTATGGTACTTCACGATTCACTTTC	CQHYGTSRFTF	IGKV3-20	.	IGKJ3	15	-1	-1	23
2	0.001445086705202312	TGTCAGCAGTTTAATACATGGCCATTCACTTTC	CQQFNTWPFTF	IGKV3-15	.	IGKJ3	22	-1	-1	23
2	0.001445086705202312	TGTCAGCAGTATTTTGGCATCCCGCTCACTTTC	CQQYFGIPLTF	IGKV1D-43	.	IGKJ4	12	-1	-1	22
2	0.001445086705202312	TGTCAGCAGTATTATGCTTTCCCGTACACTTTT	CQQYYAFPYTF	IGKV1D-43	.	IGKJ2	14	-1	-1	23
2	0.001445086705202312	TGTCAGCAGTATTATAGTTTTCCGTACACTTTT	CQQYYSFPYTF	IGKV4-1	.	IGKJ2	17	-1	-1	23
2	0.001445086705202312	TGTCAGCAGTATCATGACTGGCCTCTCACTTTC	CQQYHDWPLTF	IGKV3-15	.	IGKJ3	23	-1	-1	25
2	0.001445086705202312	TGTCAGCAGTATCATAACTGGCGTTCCACTTTC	CQQYHNWRSTF	IGKV3-15	.	IGKJ4	21	-1	-1	26
2	0.001445086705202312	TGTCAGCAGTATGCTGACTCATCGATCACCTTC	CQQYADSSITF	IGKV3-20	.	IGKJ5	12	-1	-1	20
2	0.001445086705202312	TGTCAGCAGTATGCCACATCCCCGTGGACGTTC	CQQYATSPWTF	IGKV3-20	.	IGKJ1	12	-1	-1	18
2	0.001445086705202312	TGTCAGCAGTATGGTGGCTCACTTCCAACTTTC	CQQYGGSLPTF	IGKV3D-20	.	IGKJ3	25	-1	-1	27
2	0.001445086705202312	TGTCAGCAGTATGGTGATTCACCGTGGACATTC	CQQYGDSPWTF	IGKV3-20	.	IGKJ1	14	-1	-1	22
2	0.001445086705202312	TGTCAGCAGTATGGTAGTTTACCGCTCACTTTC	CQQYGSLPLTF	IGKV3-20	.	IGKJ4	16	-1	-1	22
2	0.001445086705202312	TGTCAGCAGTATGGTAGCTCACCGGACACTTTT	CQQYGSSPDTF	IGKV3-20	.	IGKJ2	22	-1	-1	25
2	0.001445086705202312	TGTCAGCAGTATGGTAGCTCACCGAACACTTTT	CQQYGSSPNTF	IGKV3-20	.	IGKJ2	22	-1	-1	25
2	0.001445086705202312	TGTCAGCAGTATGGTAGCTCACCAGTCTCTTTT	CQQYGSSPVSF	IGKV3-20	.	IGKJ2	22	-1	-1	28
2	0.001445086705202312	TGTCAGCAGTATGGTAGCTCACCAGTCACCTTT	CQQYGSSPVTF	IGKV3-20	.	IGKJ2	22	-1	-1	26
2	0.001445086705202312	TGTCAGCAGTATGGTAGGTCACCGTGGACGTTC	CQQYGRSPWTF	IGKV3-20	.	IGKJ1	22	-1	-1	22
2	0.001445086705202312	TGTCAGCAGTATGGTAACTCACCGTACACTTTT	CQQYGNSPYTF	IGKV3-20	.	IGKJ2	22	-1	-1	23
2	0.001445086705202312	TGTCAGCAGTATGGGTACCCGCCTATCACGTTC	CQQYGYPPITF	IGKV3-20	.	IGKJ5	13	-1	-1	24
2	0.001445086705202312	TGTCAGCAGTATGAGAGGGCACCAGACACTTTC	CQQYERAPDTF	IGKV3-20	.	IGKJ5	12	-1	-1	26
2	0.001445086705202312	TGTCAGCAGTATGAAACCTGGCCTCTCACTTTC	CQQYETWPLTF	IGKV3D-15	.	IGKJ4	24	-1	-1	24
2	0.001445086705202312	TGTCAGCAGTATAATAACTGGCCTCTCACTTTC	CQQYNNWPLTF	IGKV3-15	.	IGKJ4	23	-1	-1	24
2	0.001445086705202312	TGTCAGCAGTACAATAACCGGCCTTACTCTTTT	CQQYNNRPYSF	IGKV3-15	.	IGKJ2	23	-1	-1	24
2	0.001445086705202312	TGTCAGCAGGTTTATAATTACCCTCGCACCTTC	CQQVYNYPRTF	IGKV1-13	.	IGKJ5	23	-1	-1	26
2	0.001445086705202312	TGTCAGCAGAATAATAACTGGCCGTACACTTTT	CQQNNNWPYTF	IGKV3-15	.	IGKJ2	22	-1	-1	23
2	0.001445086705202312	TGTCAGCAATGTTACAGTGTTCCGCTCACTTTC	CQQCYSVPLTF	IGKV4-1	.	IGKJ4	17	-1	-1	22
2	0.001445086705202312	TGTCAGCAATATTTTAGTCGTCCTTGGACGTTC	CQQYFSRPWTF	IGKV4-1	.	IGKJ1	27	-1	-1	24
2	0.001445086705202312	TGTCAGCAATATTCGGCTTCTCCTCTCACTTTC	CQQYSASPLTF	IGKV4-1	.	IGKJ4	12	-1	-1	24
2	0.001445086705202312	TGTCAGCAATATTATGATATTCCGTTCACTTTC	CQQYYDIPFTF	IGKV4-1	.	IGKJ4	14	-1	-1	25
2	0.001445086705202312	TGTCAGCAATATTATACTCTTCCTCTCACTTTC	CQQYYTLPLTF	IGKV4-1	.	IGKJ4	15	-1	-1	24
2	0.001445086705202312	TGTCAGCAATATTATACTATTCCCCTCACTTTC	CQQYYTIPLTF	IGKV4-1	.	IGKJ4	22	-1	-1	24
2	0.001445086705202312	TGTCAGCAATATTATACTACTCCCTACACTTTT	CQQYYTTPYTF	IGKV4-1	.	IGKJ2	22	-1	-1	24
2	0.001445086705202312	TGTCAGCAATATTATACTACCCCGTTCACTTTT	CQQYYTTPFTF	IGKV4-1	.	IGKJ2	19	-1	-1	26
2	0.001445086705202312	TGTCAGCAATATTATAGTCCTCAGCTCACTTTC	CQQYYSPQLTF	IGKV4-1	.	IGKJ4	21	-1	-1	23
2	0.001445086705202312	TGTCAGCAATATTATAGTATTCCTCTAACTTTC	CQQYYSIPLTF	IGKV4-1	.	IGKJ4	23	-1	-1	27
2	0.001445086705202312	TGTCAGCAATATTATAGTACTCCTCGGACGTTC	CQQYYSTPRTF	IGKV4-1	.	IGKJ1	27	-1	-1	25
2	0.001445086705202312	TGTCAGCAATATTATAGTAGTCCTTTCACTTTC	CQQYYSSPFTF	IGKV4-1	.	IGKJ3	23	-1	-1	24
2	0.001445086705202312	TGTCAGCAATATTATAATAGTCCTCTGACGTTC	CQQYYNSPLTF	IGKV4-1	.	IGKJ1	23	-1	-1	26
2	0.001445086705202312	TGTCAGCAATATTATAACACTCCTAGGACTTTT	CQQYYNTPRTF	IGKV4-1	.	IGKJ2	27	-1	-1	27
2	0.001445086705202312	TGTCAGCAATATTACAATACTCCGTACACTTTT	CQQYYNTPYTF	IGKV4-1	.	IGKJ2	22	-1	-1	23
2	0.001445086705202312	TGTCAGCAATATGGTAACCCACCGTTCACTTTC	CQQYGNPPFTF	IGKV3-20	.	IGKJ3	22	-1	-1	24
2	0.001445086705202312	TGTCAGCAATATGGCAGCTCACCTCGAACTTTC	CQQYGSSPRTF	IGKV3D-20	.	IGKJ4	24	-1	-1	27
2	0.001445086705202312	TGTCAGCAATATAGTAAGTGGCCGTACACTTTT	CQQYSKWPYTF	IGKV3-15	.	IGKJ2	22	-1	-1	23
2	0.001445086705202312	TGTCAGCAACATTATAGTAGTCCCCTCACATTC	CQQHYSSPLTF	IGKV4-1	.	IGKJ4	22	-1	-1	24
2	0.001445086705202312	TGTCAGAAGTATTACAGTGCCCCTCTCACTTTC	CQKYYSAPLTF	IGKV1-27	.	IGKJ4	23	-1	-1	24
2	0.001445086705202312	TGTCAATACCTTAATAGTTACCCTTTCACTTTC	CQYLNSYPFTF	IGKV1-9	.	IGKJ3	23	-1	-1	24
2	0.001445086705202312	TGTCAACTGATTAACAATTTCCCTCGAACGTTC	CQLINNFPRTF	IGKV1-12	.	IGKJ1	23	-1	-1	27
2	0.001445086705202312	TGTCAACATCGTAGCAACTGGCCTATCACTTTC	CQHRSNWPITF	IGKV3-11	.	IGKJ3	24	-1	-1	25
2	0.001445086705202312	TGTCAACATCGTAGGGACTGGCCCCTCACTTTC	CQHRRDWPLTF	IGKV3-11	.	IGKJ3	22	-1	-1	25
2	0.001445086705202312	TGTCAACACTTTAATAATTTCCCTTATAGTTTT	CQHFNNFPYSF	IGKV1-13	.	IGKJ2	23	-1	-1	29
2	0.001445086705202312	TGTCAACACTATGATAGTTCACGGGCAACGTTC	CQHYDSSRATF	IGKV3-20	.	IGKJ1	21	-1	-1	27
2	0.001445086705202312	TGTCAACAGTCTTACACCGATACTTTCACTTTC	CQQSYTDTFTF	IGKV1-39	.	IGKJ3	15	-1	-1	24
2	0.001445086705202312	TGTCAACAGTATTATGATGCCCCTTGGACGTTC	CQQYYDAPWTF	IGKV1D-43	.	IGKJ1	14	-1	-1	24
2	0.001445086705202312	TGTCAACAGTATTATAGTTTCCCTCGGACGTTC	CQQYYSFPRTF	IGKV1D-8	.	IGKJ1	24	-1	-1	25
2	0.001445086705202312	TGTCAACAGTATCATTCTTCTCCCTTCACTTTC	CQQYHSSPFTF	IGKV1-13	.	IGKJ3	9	-1	-1	24
2	0.001445086705202312	TGTCAACAGTATCATAATCTCCTCCGGACTTTT	CQQYHNLLRTF	IGKV1D-33	.	IGKJ2	27	-1	-1	27
2	0.001445086705202312	TGTCAACAGTATCAAGACTGGCCGATCACCTTC	CQQYQDWPITF	IGKV3-15	.	IGKJ5	22	-1	-1	22
2	0.001445086705202312	TGTCAACAGTATGGTACTAATTTTTTGGCGTTC	CQQYGTNFLAF	IGKV1-5	.	IGKJ1	11	-1	-1	28
2	0.001445086705202312	TGTCAACAGTATAATACTTTTGGCTACACCTTT	CQQYNTFGYTF	IGKV1-5	.	IGKJ2	15	-1	-1	24
2	0.001445086705202312	TGTCAACAGTACGCTAGCGGTCCTTTCACTTTC	CQQYASGPFTF	IGKV3-20	.	IGKJ4	17	-1	-1	25
2	0.001445086705202312	TGTCAACAGCTTGCGAGTTATCCGATCGCCTTC	CQQLASYPIAF	IGKV1-13	.	IGKJ5	8	-1	-1	22
2	0.001445086705202312	TGTCAACAGCATTATAGTACCCCTCAGACGTTC	CQQHYSTPQTF	IGKV1D-43	.	IGKJ1	24	-1	-1	26
2	0.001445086705202312	TGTCAACAGGCTAACAGTTTCCCGTACACTTTT	CQQANSFPYTF	IGKV1-12	.	IGKJ2	22	-1	-1	23
2	0.001445086705202312	TGTCAACAGACTGACAATAGAACGATTACCTTC	CQQTDNRTITF	IGKV1-39	.	IGKJ5	9	-1	-1	22
2	0.001445086705202312	TGTCAACAGAGTTTCAGCACACCCTTCACTTTC	CQQSFSTPFTF	IGKV1-39	.	IGKJ4	16	-1	-1	25
2	0.001445086705202312	TGTCAACAGAGTTTCAATACCCCTCCCACTTTT	CQQSFNTPPTF	IGKV1D-39	.	IGKJ2	25	-1	-1	26
2	0.001445086705202312	TGTCAACAGAGTTACAGTTCTATGCCCACATTC	CQQSYSSMPTF	IGKV1-39	.	IGKJ4	17	-1	-1	26
2	0.001445086705202312	TGTCAACAGAGTTACAGTACTCCGCTCACTTTC	CQQSYSTPLTF	IGKV1-39	.	IGKJ4	19	-1	-1	22
2	0.001445086705202312	TGTCAACAGAGTTACAGTACCCCTCTCACTTTC	CQQSYSTPLTF	IGKV1D-39	.	IGKJ4	24	-1	-1	24
2	0.001445086705202312	TGTCAACAGAGTTACAGTACCCCTCGGACGTTC	CQQSYSTPRTF	IGKV1D-39	.	IGKJ1	24	-1	-1	25
2	0.001445086705202312	TGTCAACAGAGTTACAGTACCCCGTACACTTTT	CQQSYSTPYTF	IGKV1-39	.	IGKJ2	22	-1	-1	23
2	0.001445086705202312	TGTCAACAGAGTTACAGTACCCCGCTCACTTTC	CQQSYSTPLTF	IGKV1-39	.	IGKJ4	22	-1	-1	22
2	0.001445086705202312	TGTCAACAGAGTCTGACTCCCCCGGTCACGTTC	CQQSLTPPVTF	IGKV1-39	.	IGKJ5	11	-1	-1	25
2	0.001445086705202312	TGTCAACAGAGTGACACTGCCCCGTACACTTTT	CQQSDTAPYTF	IGKV1-39	.	IGKJ2	22	-1	-1	23
2	0.001445086705202312	TGTCAACAATCTGAGTACTTCCCCCTCACGTTC	CQQSEYFPLTF	IGKV1-33	.	IGKJ5	7	-1	-1	25
2	0.001445086705202312	TGTCAACAATATTATACTTCTCCCCAGACTTTT	CQQYYTSPQTF	IGKV1D-43	.	IGKJ2	15	-1	-1	27
2	0.001445086705202312	TGTCAACAATATCATACTATTCCGGTCACCTTC	CQQYHTIPVTF	IGKV4-1	.	IGKJ5	22	-1	-1	25
2	0.001445086705202312	TGTCAACAATATCACAGTTTACCTCTCACTTTC	CQQYHSLPLTF	IGKV1-39	.	IGKJ4	7	-1	-1	24
2	0.001445086705202312	TGTCAACAATATGGTCGCGCACCGGACACTTTT	CQQYGRAPDTF	IGKV3-20	.	IGKJ2	22	-1	-1	25
2	0.001445086705202312	TGTCAACAATATGGTACCTCACCTCGGACGTTC	CQQYGTSPRTF	IGKV3D-20	.	IGKJ1	24	-1	-1	25
2	0.001445086705202312	TGTCAACAATATAATGAGTGGCCTAGGACGTTC	CQQYNEWPRTF	IGKV3-15	.	IGKJ1	26	-1	-1	25
2	0.001445086705202312	TGTCAACAATATAAAGACTGGCCTCTCGATTTC	CQQYKDWPLDF	IGKV3-15	.	IGKJ4	23	-1	-1	29
2	0.001445086705202312	TGTCAACAATATAAAACTTATTCTCGGACGTTC	CQQYKTYSRTF	IGKV1-5	.	IGKJ1	23	-1	-1	25
2	0.001445086705202312	TGTCAACAACTTAATAGTTACCCTATCACCTTC	CQQLNSYPITF	IGKV1-9	.	IGKJ5	24	-1	-1	24
2	0.001445086705202312	TGTCAAAAGTATGACCTTTCCCCTCTCACTTTC	CQKYDLSPLTF	IGKV1-27	.	IGKJ4	11	-1	-1	24
2	0.001445086705202312	TGTCAAAAGTATAACAGTGCCCTCCGGACGTTC	CQKYNSALRTF	IGKV1-27	.	IGKJ1	21	-1	-1	25
2	0.001445086705202312	TGCCTACAATATCATAGTCACCCGACCACTTTC	CLQYHSHPTTF	IGKV1-16	.	IGKJ5	22	-1	-1	22
2	0.001445086705202312	TGCCACCAGTATGGTAGCTCACCGGGGACGTTC	CHQYGSSPGTF	IGKV3-20	.	IGKJ1	22	-1	-1	25
2	0.001445086705202312	TGCCAACAGTATTACACTTATCCTCTGACTTTC	CQQYYTYPLTF	IGKV1D-16	.	IGKJ3	24	-1	-1	27
2	0.001445086705202312	TGCCAACAGTATGATAGTTACCCGTGGACGTTC	CQQYDSYPWTF	IGKV1-16	.	IGKJ1	22	-1	-1	22
2	0.001445086705202312	TGCCAACAGTATGAAACTCATTTGTACACTTTT	CQQYETHLYTF	IGKV1-5	.	IGKJ2	11	-1	-1	22
2	0.001445086705202312	TGCCAACAGTATAATGGCTACCCCTGGACGTTC	CQQYNGYPWTF	IGKV1-16	.	IGKJ1	22	-1	-1	24
2	0.001445086705202312	TGCCAACAGTATAATAGTCACCCTCTCACTTTC	CQQYNSHPLTF	IGKV1D-16	.	IGKJ4	24	-1	-1	24
2	0.001445086705202312	TGCCAACAGTATAAAAGTCATATTCAGACGTTC	CQQYKSHIQTF	IGKV1-5	.	IGKJ1	17	-1	-1	26
2	0.001445086705202312	TGCCAACAGTACACTGTTTACCCCATCACCTTC	CQQYTVYPITF	IGKV1-5	.	IGKJ5	10	-1	-1	24
2	0.001445086705202312	TGCCAACAGGTTTACAGATGGCCGCTCAGTTTC	CQQVYRWPLSF	IGKV1-16	.	IGKJ4	8	-1	-1	22
2	0.001445086705202312	TGCCAACAATATCGTATTCCTCCGTGGACGTTC	CQQYRIPPWTF	IGKV1-5	.	IGKJ1	11	-1	-1	22
2	0.001445086705202312	TGCCAACAATATAGTGATTATCCGTGGACGTTC	CQQYSDYPWTF	IGKV1-5	.	IGKJ1	12	-1	-1	22
2	0.001445086705202312	TGCCAACAATATAGGAGTTTTCCCTACACTTTT	CQQYRSFPYTF	IGKV1-5	.	IGKJ2	12	-1	-1	24
2	0.001445086705202312	TGCCAACAATATAATGCTTATCCGCTCACTTTC	CQQYNAYPLTF	IGKV1-5	.	IGKJ4	14	-1	-1	22
2	0.001445086705202312	TGCCAACAATACATGACTTATCCGTATACCTTT	CQQYMTYPYTF	IGKV1-16	.	IGKJ2	7	-1	-1	23
2	0.001445086705202312	TGCCAAAAGTATGATACTTATTTTCCCTCTTTC	CQKYDTYFPSF	IGKV1-5	.	IGKJ3	21	-1	-1	28
2	0.001445086705202312	TGCATGCACGCTCGACGAACTCCGTACACTTTT	CMHARRTPYTF	IGKV2-28	.	IGKJ2	22	-1	-1	23
2	0.001445086705202312	TGCATGCAGGGTAAACTCCTTCCTCACACTTTT	CMQGKLLPHTF	IGKV2-29	.	IGKJ2	23	-1	-1	25
2	0.001445086705202312	TGCATGCAAGCTTCACACTGGCCGTGGACGTTC	CMQASHWPWTF	IGKV2-30	.	IGKJ1	22	-1	-1	22
2	0.001445086705202312	TGCATGCAAGCTCTACAAACTCCTATCACCTTC	CMQALQTPITF	IGKV2-28	.	IGKJ5	24	-1	-1	24
2	0.001445086705202312	TGCATGCAAGCTCTACAAACTCCATTCACTTTC	CMQALQTPFTF	IGKV2-28	.	IGKJ3	22	-1	-1	23
2	0.001445086705202312	TGCATGCAAGCTCTACAAACCCCGCTCACTTTC	CMQALQTPLTF	IGKV2-28	.	IGKJ4	19	-1	-1	22
2	0.001445086705202312	TGCATGCAAGCTCTAGAAACTCCTCGTACTTTT	CMQALETPRTF	IGKV2D-28	.	IGKJ2	24	-1	-1	27
2	0.001445086705202312	TGCATGCAAGCTACCCACTGGCCTCGAACGTTC	CMQATHWPRTF	IGKV2D-30	.	IGKJ1	24	-1	-1	27
2	0.001445086705202312	TGCATGCAAGCTACATACTGGCCTCGGACGTTC	CMQATYWPRTF	IGKV2D-30	.	IGKJ1	24	-1	-1	25
2	0.001445086705202312	TGCATGCAAGGTTCACACTGGCCGTACACTTTT	CMQGSHWPYTF	IGKV2-30	.	IGKJ2	22	-1	-1	23
2	0.001445086705202312	TGCATGCAAGGTCTACAAACTCCATACACTTTT	CMQGLQTPYTF	IGKV2-28	.	IGKJ2	22	-1	-1	24
2	0.001445086705202312	TGCATGCAAGGTCTACAAAGTCCGATCACCTTC	CMQGLQSPITF	IGKV2-28	.	IGKJ5	22	-1	-1	22
2	0.001445086705202312	TGCATGCAAGGTGATCAATTTCCGTACACCTTT	CMQGDQFPYTF	IGKV2-24	.	IGKJ2	22	-1	-1	23
2	0.001445086705202312	TGCATGCAAGGCTTAACCCTTCCTCTCACTTTC	CMQGLTLPLTF	IGKV2D-29	.	IGKJ4	8	-1	-1	24
2	0.001445086705202312	TGCATGCAAGGGTTTCGCCTTCCGTGGACGTTC	CMQGFRLPWTF	IGKV2D-29	.	IGKJ1	8	-1	-1	22
2	0.001445086705202312	TGCATGCAAACTCTACAAACTCCCCTCACTTTC	CMQTLQTPLTF	IGKV2-28	.	IGKJ4	22	-1	-1	24
2	0.001445086705202312	TGCATGCAAAGTGTACAACACCCGTGGACGTTC	CMQSVQHPWTF	IGKV2D-29	.	IGKJ1	16	-1	-1	22
2	0.001445086705202312	TGCATGCAAAATACACGCTGGCCGTACACTTTT	CMQNTRWPYTF	IGKV2-30	.	IGKJ2	22	-1	-1	23
2	0.001445086705202312	TGCATGGAAGCTCTACAAACTCCGTGGACGTTC	CMEALQTPWTF	IGKV2-28	.	IGKJ1	22	-1	-1	22
2	0.001445086705202312	TGTCACCACCGTAGTGGCTGGCCGACGTTC	CHHRSGWPTF	IGKV3-11	.	IGKJ1	13	-1	-1	23
2	0.001445086705202312	TGTCACCAGTATAATAAGTGGCGGACGTTC	CHQYNKWRTF	IGKV3-15	.	IGKJ1	21	-1	-1	22
2	0.001445086705202312	TGTCAGCAGTATGGTAGCTCGTACACTTTT	CQQYGSSYTF	IGKV3-20	.	IGKJ2	19	-1	-1	20
2	0.001445086705202312	TGTCAGCAGTATAATACCTGGCCTCGGTTC	CQQYNTWPRF	IGKV3-15	.	IGKJ1	23	-1	-1	26
2	0.001445086705202312	TGTCAGCAGTATAATAATTGGATCACCTTC	CQQYNNWITF	IGKV3-15	.	IGKJ5	20	-1	-1	20
2	0.001445086705202312	TGTCAGCAGCGTAGCGACCCAATCACCTTC	CQQRSDPITF	IGKV3-11	.	IGKJ5	14	-1	-1	21
2	0.001445086705202312	TGTCAGCAGCGTAGCAACTGGCTCACTTTC	CQQRSNWLTF	IGKV3-11	.	IGKJ4	21	-1	-1	20
2	0.001445086705202312	TGTCAGCAATATGGTACCTCACCCACTTTT	CQQYGTSPTF	IGKV3-20	.	IGKJ2	22	-1	-1	23
2	0.001445086705202312	TGTCAGCAATATGACAACCGGTGGACGTTC	CQQYDNRWTF	IGKV3-15	.	IGKJ1	11	-1	-1	20
2	0.001445086705202312	TGTCAGGAGCGTAAGAACTGGCTCACTTTC	CQERKNWLTF	IGKV3-11	.	IGKJ4	21	-1	-1	20
2	0.001445086705202312	TGTCAACAGTATTTTGAGTTGTACACTTTT	CQQYFELYTF	IGKV1-8	.	IGKJ2	12	-1	-1	19
2	0.001445086705202312	TGTCAACAATATTATAGTAATCCTACTTTC	CQQYYSNPTF	IGKV4-1	.	IGKJ3	24	-1	-1	24
2	0.001445086705202312	TGTCAACAATATGGTAGCTCGGTCACTTTC	CQQYGSSVTF	IGKV3-20	.	IGKJ3	19	-1	-1	22
2	0.001445086705202312	TGTCAACAATATGGTAGCTCGGTCACTTTC	CQQYGSSVTF	IGKV3-20	.	IGKJ4	19	-1	-1	22
2	0.001445086705202312	TGCCAACACTATAAAAATTATTGCACTTTT	CQHYKNYCTF	IGKV1-5	.	IGKJ2	21	-1	-1	23
2	0.001445086705202312	TGCCAACAGTATACGACTGATTGGGCGTTC	CQQYTTDWAF	IGKV1-16	.	IGKJ3	12	-1	-1	27
2	0.001445086705202312	TGCCAACAGTACAATACTGATTGGACGTTC	CQQYNTDWTF	IGKV1-5	.	IGKJ1	15	-1	-1	21
2	0.001445086705202312	TGTCTACGATATCCACTATGGACGTTC	CLRYPLWTF	IGKV3-20	.	IGKJ1	3	-1	-1	18
2	0.001445086705202312	TGCCAACAGTGTCATACTTTCACTTTC	CQQCHTFTF	IGKV1-5	.	IGKJ3	9	-1	-1	18
2	0.001445086705202312	TGTCAGTATTTTGGCTCCTTT	CQYFGSF	IGKV3-20	.	IGKJ2	5	-1	-1	18
2	0.001445086705202312	TGTCAGCACTATGGAACTTTT	CQHYGTF	IGKV3-20	.	IGKJ2	13	-1	-1	15
1	7.22543352601156E-4	TGTCACCAGTATAATAACTGGCCTCCCCCGATCACCTTC	CHQYNNWPPPITF	IGKV3D-15	.	IGKJ5	25	-1	-1	28
1	7.22543352601156E-4	TGTCAGCAGTGTGATAACTGGCCTCCGAGGTACACTTTT	CQQCDNWPPRYTF	IGKV3D-15	.	IGKJ2	26	-1	-1	29
1	7.22543352601156E-4	TGTCAGCAGTGTAGTAGTTCACCCCCGATGTACACTTTT	CQQCSSSPPMYTF	IGKV3D-20	.	IGKJ2	26	-1	-1	27
1	7.22543352601156E-4	TGTCAGCAGTATAATAGCTGGCCTCCGATGTACACTTTT	CQQYNSWPPMYTF	IGKV3D-15	.	IGKJ2	26	-1	-1	27
1	7.22543352601156E-4	TGTCAGCAGCGTAGCAACTGGCCTCCGGGGTACACTTTT	CQQRSNWPPGYTF	IGKV3D-11	.	IGKJ2	27	-1	-1	29
1	7.22543352601156E-4	TGTCAGCAGCGTAGCAACTGGCCTCCGAAGTACACTTTT	CQQRSNWPPKYTF	IGKV3-11	.	IGKJ2	23	-1	-1	29
1	7.22543352601156E-4	TGTCAACATTATGACAGGCAGTCTCGCGTGTTCACTTTT	CQHYDRQSRVFTF	IGKV1-33	.	IGKJ2	13	-1	-1	28
1	7.22543352601156E-4	TGTCAACAGTATGATAAAATCCCCCCGATGTACACTTTT	CQQYDKIPPMYTF	IGKV1D-33	.	IGKJ2	26	-1	-1	27
1	7.22543352601156E-4	TGTCAACAGCGTAGCCACTGGCCCCGAACGTACACTTTT	CQQRSHWPRTYTF	IGKV3-11	.	IGKJ2	22	-1	-1	29
1	7.22543352601156E-4	TGTCAACAGCGTAGCAACTGGCCCCGAACGTACACTTTT	CQQRSNWPRTYTF	IGKV3-11	.	IGKJ2	22	-1	-1	29
1	7.22543352601156E-4	TGTCAACAATATCAGATATTTCCTCCCCATTTTACTTTT	CQQYQIFPPHFTF	IGKV1-33	.	IGKJ2	11	-1	-1	33
1	7.22543352601156E-4	TGTCAACAATATGAAATCTTTCCTCCCCTTTATACTTTT	CQQYEIFPPLYTF	IGKV1-8	.	IGKJ2	11	-1	-1	33
1	7.22543352601156E-4	TGCCAGCAGTATGACAATTGGCCTCCAGACTATACTTTT	CQQYDNWPPDYTF	IGKV1-16	.	IGKJ2	11	-1	-1	33
1	7.22543352601156E-4	TGCCAGCAACATGGTGATTCTTCACCTCAATTCAGTTTC	CQQHGDSSPQFSF	IGKV3-20	.	IGKJ3	14	-1	-1	29
1	7.22543352601156E-4	TGTCACCATCGTAGCAACTGGCCTTTATTCACTTTC	CHHRSNWPLFTF	IGKV3-11	.	IGKJ3	23	-1	-1	25
1	7.22543352601156E-4	TGTCACCAGTATGGTAGTTCATCTCCGTACCCTTTT	CHQYGSSSPYPF	IGKV3D-20	.	IGKJ2	26	-1	-1	26
1	7.22543352601156E-4	TGTCACCAGCGTAGCAACTGGCGTCCGCTCACTTTC	CHQRSNWRPLTF	IGKV3D-11	.	IGKJ4	26	-1	-1	25
1	7.22543352601156E-4	TGTCAGTACTATGGCAGTTCACCTAAGTGGACGTTC	CQYYGSSPKWTF	IGKV3-20	.	IGKJ1	28	-1	-1	26
1	7.22543352601156E-4	TGTCAGCTCTATGGTGACTCACCCCTCCTCTCTTTC	CQLYGDSPLLSF	IGKV3-20	.	IGKJ3	22	-1	-1	31
1	7.22543352601156E-4	TGTCAGCTCTATGGTAGCTCACCTCTGGTCGCCTTC	CQLYGSSPLVAF	IGKV3D-20	.	IGKJ5	24	-1	-1	31
1	7.22543352601156E-4	TGTCAGCCGTATAATGACTGGCCTCCGATCACCTTC	CQPYNDWPPITF	IGKV3-15	.	IGKJ5	23	-1	-1	25
1	7.22543352601156E-4	TGTCAGCATTATCATTACTGGCCTCCGTATAATTTT	CQHYHYWPPYNF	IGKV3D-15	.	IGKJ2	26	-1	-1	32
1	7.22543352601156E-4	TGTCAGCATTATAATAACTGGCCTCCATACACGTTC	CQHYNNWPPYTF	IGKV3-15	.	IGKJ1	23	-1	-1	30
1	7.22543352601156E-4	TGTCAGCACTATGGTAGCTCACCTCTGGTCACTTTC	CQHYGSSPLVTF	IGKV3D-20	.	IGKJ3	24	-1	-1	28
1	7.22543352601156E-4	TGTCAGCACTATAATAACAGGCCTCTGGTCACTTTC	CQHYNNRPLVTF	IGKV3D-15	.	IGKJ4	24	-1	-1	28
1	7.22543352601156E-4	TGTCAGCACTATAATAAGGGGCCTCCGTACACTTTT	CQHYNKGPPYTF	IGKV3-15	.	IGKJ2	23	-1	-1	26
1	7.22543352601156E-4	TGTCAGCAGTATTATAACTGGCCTCCTCTCACTTTC	CQQYYNWPPLTF	IGKV3-15	.	IGKJ4	23	-1	-1	27
1	7.22543352601156E-4	TGTCAGCAGTATCATATCTGGCCTCCGCTCACTTTC	CQQYHIWPPLTF	IGKV3D-15	.	IGKJ4	26	-1	-1	25
1	7.22543352601156E-4	TGTCAGCAGTATCATAGTTGGCCTCCGATCACCTTC	CQQYHSWPPITF	IGKV3D-15	.	IGKJ5	26	-1	-1	25
1	7.22543352601156E-4	TGTCAGCAGTATGCTACCTCACCTTGGTGGACGTTC	CQQYATSPWWTF	IGKV3-20	.	IGKJ1	28	-1	-1	26
1	7.22543352601156E-4	TGTCAGCAGTATGGTCACTCACCTCCGGTCACCTTC	CQQYGHSPPVTF	IGKV3D-20	.	IGKJ5	27	-1	-1	28
1	7.22543352601156E-4	TGTCAGCAGTATGGTGGCTCACCTCTGTACACTTTT	CQQYGGSPLYTF	IGKV3D-20	.	IGKJ2	24	-1	-1	25
1	7.22543352601156E-4	TGTCAGCAGTATGGTGACTCACCTTTATTCACTTTC	CQQYGDSPLFTF	IGKV3-20	.	IGKJ3	23	-1	-1	25
1	7.22543352601156E-4	TGTCAGCAGTATGGTATCTCACCTCCGTACAGTTTT	CQQYGISPPYSF	IGKV3D-20	.	IGKJ2	26	-1	-1	26
1	7.22543352601156E-4	TGTCAGCAGTATGGTAACTCACCTCCGTTCAGTTTC	CQQYGNSPPFSF	IGKV3D-20	.	IGKJ3	26	-1	-1	27
1	7.22543352601156E-4	TGTCAGCAGTATGGTAACTCACCCCCGTATACCTTT	CQQYGNSPPYTF	IGKV3D-20	.	IGKJ2	26	-1	-1	26
1	7.22543352601156E-4	TGTCAGCAGTATGATAGCGCTCCTCTTTGGACGTTC	CQQYDSAPLWTF	IGKV3D-20	.	IGKJ2	24	-1	-1	36
1	7.22543352601156E-4	TGTCAGCAGTATAATTACTGGCCTCCGTACACTTTT	CQQYNYWPPYTF	IGKV3D-15	.	IGKJ2	26	-1	-1	26
1	7.22543352601156E-4	TGTCAGCAGTATAATAACTGGCCTCCGCTCACTTTC	CQQYNNWPPLTF	IGKV3-15	.	IGKJ4	23	-1	-1	25
1	7.22543352601156E-4	TGTCAGCAGTATAATAACTGGCCTCCGGTGACGTTC	CQQYNNWPPVTF	IGKV3D-15	.	IGKJ1	27	-1	-1	29
1	7.22543352601156E-4	TGTCAGCAGTATAATAACTGGCCTCCATGGACGTTC	CQQYNNWPPWTF	IGKV3D-15	.	IGKJ1	25	-1	-1	27
1	7.22543352601156E-4	TGTCAGCAGTATAATAACTGGCCTCAGTACACTTTT	CQQYNNWPQYTF	IGKV3-15	.	IGKJ2	23	-1	-1	26
1	7.22543352601156E-4	TGTCAGCAGTATAATAACTGGCCCGCGCTCACTTTC	CQQYNNWPALTF	IGKV3-15	.	IGKJ4	22	-1	-1	24
1	7.22543352601156E-4	TGTCAGCAGCGTAGCAACTGGCCTCGAAGCACTTTC	CQQRSNWPRSTF	IGKV3-11	.	IGKJ4	23	-1	-1	29
1	7.22543352601156E-4	TGTCAGCAGCGTAGCAACTGGCCCAGGTTCACTTTC	CQQRSNWPRFTF	IGKV3-11	.	IGKJ3	26	-1	-1	27
1	7.22543352601156E-4	TGTCAGCAATATTATATTACTGTTGTGTGGACCTTC	CQQYYITVVWTF	IGKV4-1	.	IGKJ5	20	-1	-1	30
1	7.22543352601156E-4	TGTCAGCAATATTATACTACTGTTGTGTGGACCTTC	CQQYYTTVVWTF	IGKV4-1	.	IGKJ4	20	-1	-1	33
1	7.22543352601156E-4	TGTCAGCAATATTATAGTTCTGTAATCTACACTTTT	CQQYYSSVIYTF	IGKV4-1	.	IGKJ2	17	-1	-1	27
1	7.22543352601156E-4	TGTCAGCAATATTATAGTACTCCCCCGCTCACTTTC	CQQYYSTPPLTF	IGKV4-1	.	IGKJ4	22	-1	-1	25
1	7.22543352601156E-4	TGTCAGCAATATGGTAGTTCACCTCCGTACACATTT	CQQYGSSPPYTF	IGKV3D-20	.	IGKJ2	26	-1	-1	26
1	7.22543352601156E-4	TGTCAGCAATATGGGGGCTCACCTGGGTTCACTTTT	CQQYGGSPGFTF	IGKV3-7	.	IGKJ2	7	-1	-1	29
1	7.22543352601156E-4	TGTCAGCAATATAGTGACTGGCCTCTGTATACATTT	CQQYSDWPLYTF	IGKV3-15	.	IGKJ2	23	-1	-1	25
1	7.22543352601156E-4	TGTCAGGAGCGTTACAACTGGCCTGCGATCACCTTC	CQERYNWPAITF	IGKV3-11	.	IGKJ5	23	-1	-1	25
1	7.22543352601156E-4	TGTCAGGAGCGTGGCAACTGGCCCTTGTTCACTTTC	CQERGNWPLFTF	IGKV3-11	.	IGKJ3	22	-1	-1	27
1	7.22543352601156E-4	TGTCAGGAACACGGTTCTTCACCTCAGTTCATTTTC	CQEHGSSPQFIF	IGKV3-20	.	IGKJ3	5	-1	-1	27
1	7.22543352601156E-4	TGTCAACATTATGATTACTCACCAGCGTACACTTTT	CQHYDYSPAYTF	IGKV3-20	.	IGKJ2	22	-1	-1	26
1	7.22543352601156E-4	TGTCAACAGTTTGAGAATCTCCCTCCGCTCAGCTTC	CQQFENLPPLSF	IGKV1D-33	.	IGKJ4	26	-1	-1	25
1	7.22543352601156E-4	TGTCAACAGTATTATAGTACCCTCCTATTCACTTTC	CQQYYSTLLFTF	IGKV1D-43	.	IGKJ3	21	-1	-1	25
1	7.22543352601156E-4	TGTCAACAGTATCGTGATCAGTCTCCGATCACCTTC	CQQYRDQSPITF	IGKV1-33	.	IGKJ5	11	-1	-1	25
1	7.22543352601156E-4	TGTCAACAGTACAGTGCCTCACTAGCGCTCACTTTC	CQQYSASLALTF	IGKV3-20	.	IGKJ4	10	-1	-1	23
1	7.22543352601156E-4	TGTCAACAGGCTAATAGTTTCCTCTCGCTCACTTTC	CQQANSFLSLTF	IGKV1-12	.	IGKJ4	21	-1	-1	25
1	7.22543352601156E-4	TGTCAACAGACTTACGATTCTGTTTCGTGGGCGTTC	CQQTYDSVSWAF	IGKV1-39	.	IGKJ1	14	-1	-1	25
1	7.22543352601156E-4	TGTCAACAGACTTACACTTCCCCCCTCCTCACTTTC	CQQTYTSPLLTF	IGKV1-39	.	IGKJ4	22	-1	-1	27
1	7.22543352601156E-4	TGTCAACAGAGTTATAGTACTGTTTCACTCACTTTC	CQQSYSTVSLTF	IGKV1-12	.	IGKJ4	8	-1	-1	27
1	7.22543352601156E-4	TGTCAACAGAGTTATAGTACTGTTTCACTCACTTTC	CQQSYSTVSLTF	IGKV1-39	.	IGKJ4	19	-1	-1	27
1	7.22543352601156E-4	TGTCAACAGAGTTACAGTACCCCTCAGATCACCTTC	CQQSYSTPQITF	IGKV1D-39	.	IGKJ5	24	-1	-1	26
1	7.22543352601156E-4	TGTCAACAATTTGATGATTTCCCCTCTATGACTTTC	CQQFDDFPSMTF	IGKV1-33	.	IGKJ3	22	-1	-1	30
1	7.22543352601156E-4	TGTCAACAATATTATTATACCTCCGCGCTCACTTTC	CQQYYYTSALTF	IGKV1-8	.	IGKJ3	14	-1	-1	28
1	7.22543352601156E-4	TGTCAACAATATGGCAGCTCATCTGCGCTCACTTTC	CQQYGSSSALTF	IGKV3-20	.	IGKJ4	20	-1	-1	24
1	7.22543352601156E-4	TGTCAACAATATGATAACTCACCTCAGGTCACCTTC	CQQYDNSPQVTF	IGKV3D-20	.	IGKJ5	24	-1	-1	28
1	7.22543352601156E-4	TGCCTACAGTATGAGTCTTATTCTGAATTCACTTTT	CLQYESYSEFTF	IGKV1-5	.	IGKJ2	11	-1	-1	29
1	7.22543352601156E-4	TGCCAACAGTATGATGGTTATTCAGGGCTTATTTTC	CQQYDGYSGLIF	IGKV1-16	.	IGKJ4	19	-1	-1	32
1	7.22543352601156E-4	TGCCAACAGTATGAAGATTACTCTCGCTTCACTTTT	CQQYEDYSRFTF	IGKV1-5	.	IGKJ2	11	-1	-1	29
1	7.22543352601156E-4	TGCCAACAGTATAATAGTTATTCTCCGTACACTTTT	CQQYNSYSPYTF	IGKV1-5	.	IGKJ2	23	-1	-1	26
1	7.22543352601156E-4	TGCCAACAATATAATTCTTATTCTACGTGGGCGTTC	CQQYNSYSTWAF	IGKV1-9	.	IGKJ1	7	-1	-1	24
1	7.22543352601156E-4	TGCATGCAACGTTTAGAATTTCCTTCGTACACTTTT	CMQRLEFPSYTF	IGKV2-40	.	IGKJ2	26	-1	-1	26
1	7.22543352601156E-4	TGCATGCAAGGTATACACCTTCCTCCACTCACTTTC	CMQGIHLPPLTF	IGKV2-29	.	IGKJ4	23	-1	-1	27
1	7.22543352601156E-4	TGCATGCAAGGTACACACTGGCCTCCGTACACTTTT	CMQGTHWPPYTF	IGKV2D-30	.	IGKJ2	26	-1	-1	26
1	7.22543352601156E-4	TCTCAACTGAGTTTCACTATCCCCCTCACTTTT	SQLSFTIPLTF	IGKV1-39	.	IGKJ3	22	-1	-1	25
1	7.22543352601156E-4	TGTCTCCAGTATGGTCGTCCTTCCGGAGTCTTC	CLQYGRPSGVF	IGKV1D-17	.	IGKJ1	8	-1	-1	30
1	7.22543352601156E-4	TGTCTCCAATATTATACTACTCCTCAGACTTTC	CLQYYTTPQTF	IGKV4-1	.	IGKJ3	23	-1	-1	27
1	7.22543352601156E-4	TGTCTGCAGTATCGAAGTTACCCGTACACTTTT	CLQYRSYPYTF	IGKV1-17	.	IGKJ2	22	-1	-1	23
1	7.22543352601156E-4	TGTCTGCAGTATGATAACCTCCCACTCACCTTC	CLQYDNLPLTF	IGKV1-33	.	IGKJ4	22	-1	-1	24
1	7.22543352601156E-4	TGTCTACACGATTACATTTACCCTCGGACGTTC	CLHDYIYPRTF	IGKV1-6	.	IGKJ1	23	-1	-1	25
1	7.22543352601156E-4	TGTCTACAGCATAGAAGTTACCCATTCTCTTTC	CLQHRSYPFSF	IGKV1-17	.	IGKJ3	22	-1	-1	23
1	7.22543352601156E-4	TGTCTACAGCATAATTTTTACCCTCTGACCTTC	CLQHNFYPLTF	IGKV1D-17	.	IGKJ5	24	-1	-1	27
1	7.22543352601156E-4	TGTCTACAGCATAATAGTTCCCCTTGGACGTTC	CLQHNSSPWTF	IGKV1-17	.	IGKJ1	23	-1	-1	24
1	7.22543352601156E-4	TGTCTACAGCATAATAGTTATCCGTATACTTTT	CLQHNSYPYTF	IGKV1-17	.	IGKJ2	19	-1	-1	23
1	7.22543352601156E-4	TGTCTACAGCATAATAGTTACCCTCCCACCTTC	CLQHNSYPPTF	IGKV1D-17	.	IGKJ5	25	-1	-1	26
1	7.22543352601156E-4	TGTCTACAGGATTACAATTACCCTCGGACTTTT	CLQDYNYPRTF	IGKV1-6	.	IGKJ2	23	-1	-1	27
1	7.22543352601156E-4	TGTCTACAGGATCACAGATACCCTCGGACGTTC	CLQDHRYPRTF	IGKV1-6	.	IGKJ1	23	-1	-1	25
1	7.22543352601156E-4	TGTCTACAGAGTTACAGTTTCCCGTACACTTTT	CLQSYSFPYTF	IGKV1-39	.	IGKJ2	17	-1	-1	23
1	7.22543352601156E-4	TGTCTACAACATGGAATTTATCCGTACAGTTTT	CLQHGIYPYSF	IGKV1-6	.	IGKJ2	8	-1	-1	23
1	7.22543352601156E-4	TGTCTACAAGATGGCAAGTACCCGCTCACTTTC	CLQDGKYPLTF	IGKV1-6	.	IGKJ4	22	-1	-1	22
1	7.22543352601156E-4	TGTCATCAGAGTTACAGTTCCCCTCCCACTTTT	CHQSYSSPPTF	IGKV1D-43	.	IGKJ2	25	-1	-1	26
1	7.22543352601156E-4	TGTCATCAATATTTTCTTCTTCCATATACGTTC	CHQYFLLPYTF	IGKV4-1	.	IGKJ3	12	-1	-1	30
1	7.22543352601156E-4	TGTCATCAATATTATGATACTCCGTGGACGTTC	CHQYYDTPWTF	IGKV4-1	.	IGKJ1	22	-1	-1	22
1	7.22543352601156E-4	TGTCACCACTATGGTAATTCACCAGGGCCGTTC	CHHYGNSPGPF	IGKV3-20	.	IGKJ1	22	-1	-1	28
1	7.22543352601156E-4	TGTCACCAGTATTATAACTGGCCTCAGACTTTT	CHQYYNWPQTF	IGKV3-15	.	IGKJ2	23	-1	-1	27
1	7.22543352601156E-4	TGTCACCAGTATGCTGACTCACCTCGGACTTTT	CHQYADSPRTF	IGKV3D-20	.	IGKJ2	24	-1	-1	27
1	7.22543352601156E-4	TGTCACCAGTATGGTACCTCCACTCGGACGTTC	CHQYGTSTRTF	IGKV3-20	.	IGKJ1	19	-1	-1	18
1	7.22543352601156E-4	TGTCACCAGTATAATAATTGGCCTCGGACGTTC	CHQYNNWPRTF	IGKV3-15	.	IGKJ1	23	-1	-1	25
1	7.22543352601156E-4	TGTCACCAATATTATAAAATTCCGCTCACTTTC	CHQYYKIPLTF	IGKV4-1	.	IGKJ4	15	-1	-1	22
1	7.22543352601156E-4	TGTCACCAACTTAAGAGTTACCCCCACAGTTTT	CHQLKSYPHSF	IGKV1-9	.	IGKJ2	22	-1	-1	25
1	7.22543352601156E-4	TGTCACCAAACGTCCGCTACTCCATACAGTTTT	CHQTSATPYSF	IGKV4-1	.	IGKJ2	8	-1	-1	24
1	7.22543352601156E-4	TGTCAGCATTATTCTAATATTCCTCGCACTTTC	CQHYSNIPRTF	IGKV4-1	.	IGKJ4	23	-1	-1	26
1	7.22543352601156E-4	TGTCAGCATCTTAATAATTTCCCGTACACTTTT	CQHLNNFPYTF	IGKV1-9	.	IGKJ2	22	-1	-1	23
1	7.22543352601156E-4	TGTCAGCAGTTTGGTAGCTCCCCTTACAGTTTT	CQQFGSSPYSF	IGKV3-20	.	IGKJ2	23	-1	-1	24
1	7.22543352601156E-4	TGTCAGCAGTTTGGTAGCTCCATGTACACTTTT	CQQFGSSMYTF	IGKV3-20	.	IGKJ2	19	-1	-1	20
1	7.22543352601156E-4	TGTCAGCAGTTTAATGCATGGCCATTCACTTTC	CQQFNAWPFTF	IGKV3-15	.	IGKJ3	14	-1	-1	23
1	7.22543352601156E-4	TGTCAGCAGTATTTTGGCATCCCGCTCACTTTC	CQQYFGIPLTF	IGKV3-7	.	IGKJ4	12	-1	-1	22
1	7.22543352601156E-4	TGTCAGCAGTATTATGATCTTCCGTACACTTTT	CQQYYDLPYTF	IGKV4-1	.	IGKJ2	14	-1	-1	23
1	7.22543352601156E-4	TGTCAGCAGTATTATAACTGGCCTTACACTTTT	CQQYYNWPYTF	IGKV3-15	.	IGKJ2	23	-1	-1	24
1	7.22543352601156E-4	TGTCAGCAGTATGTTACCTCACCTCGGACGTTC	CQQYVTSPRTF	IGKV3D-20	.	IGKJ1	24	-1	-1	25
1	7.22543352601156E-4	TGTCAGCAGTATGTCAACACCCCGCGTATTTTT	CQQYVNTPRIF	IGKV3-20	.	IGKJ2	12	-1	-1	29
1	7.22543352601156E-4	TGTCAGCAGTATGCTAACTGGCCTCTCGCTTTC	CQQYANWPLAF	IGKV3-15	.	IGKJ3	23	-1	-1	28
1	7.22543352601156E-4	TGTCAGCAGTATGGTCAGTCACCTATCACCTTC	CQQYGQSPITF	IGKV3-20	.	IGKJ5	24	-1	-1	24
1	7.22543352601156E-4	TGTCAGCAGTATGGTGGTGGACCTCGAACGTTC	CQQYGGGPRTF	IGKV3-20	.	IGKJ1	14	-1	-1	27
1	7.22543352601156E-4	TGTCAGCAGTATGGTGATTCCCCGTGGACATTC	CQQYGDSPWTF	IGKV3D-20	.	IGKJ1	14	-1	-1	18
1	7.22543352601156E-4	TGTCAGCAGTATGGTGACTCACCGTGGACGTTC	CQQYGDSPWTF	IGKV3-20	.	IGKJ1	22	-1	-1	22
1	7.22543352601156E-4	TGTCAGCAGTATGGTAGTACCCCATTCACTTTC	CQQYGSTPFTF	IGKV3-20	.	IGKJ3	16	-1	-1	23
1	7.22543352601156E-4	TGTCAGCAGTATGGTAGTACACCGCTCACTATC	CQQYGSTPLTI	IGKV3-20	.	IGKJ4	16	-1	-1	22
1	7.22543352601156E-4	TGTCAGCAGTATGGTAGCTCTCCGTACCCTTTT	CQQYGSSPYPF	IGKV3-20	.	IGKJ2	19	-1	-1	23
1	7.22543352601156E-4	TGTCAGCAGTATGGTAGCTCACTCTTCACTTTC	CQQYGSSLFTF	IGKV3-20	.	IGKJ3	21	-1	-1	24
1	7.22543352601156E-4	TGTCAGCAGTATGGTAGCTCACCTCTCACTTTC	CQQYGSSPLTF	IGKV3D-20	.	IGKJ4	24	-1	-1	24
1	7.22543352601156E-4	TGTCAGCAGTATGGTAGCTCACCTCGAACTTTT	CQQYGSSPRTF	IGKV3D-20	.	IGKJ2	24	-1	-1	27
1	7.22543352601156E-4	TGTCAGCAGTATGGTAGCTCACCTGGCACGTTC	CQQYGSSPGTF	IGKV3-20	.	IGKJ1	23	-1	-1	27
1	7.22543352601156E-4	TGTCAGCAGTATGGTAGCTCACCGTGGACGTTC	CQQYGSSPWTF	IGKV3-20	.	IGKJ1	22	-1	-1	22
1	7.22543352601156E-4	TGTCAGCAGTATGGTAGCTCACCGATCACCTTC	CQQYGSSPITF	IGKV3-20	.	IGKJ5	22	-1	-1	22
1	7.22543352601156E-4	TGTCAGCAGTATGGTAGCTCAATATTCACTTTC	CQQYGSSIFTF	IGKV3-20	.	IGKJ3	20	-1	-1	20
1	7.22543352601156E-4	TGTCAGCAGTATGGTAGCGCACCTTTCACTTTC	CQQYGSAPFTF	IGKV3-20	.	IGKJ4	23	-1	-1	25
1	7.22543352601156E-4	TGTCAGCAGTATGGTAGCACCCCATTCACTTTC	CQQYGSTPFTF	IGKV3-20	.	IGKJ3	17	-1	-1	23
1	7.22543352601156E-4	TGTCAGCAGTATGGAACCTCACCGTGGACGTTC	CQQYGTSPWTF	IGKV3-20	.	IGKJ1	22	-1	-1	22
1	7.22543352601156E-4	TGTCAGCAGTATGGAAGTTCCCCGTGGACTTTC	CQQYGSSPWTF	IGKV3-20	.	IGKJ3	13	-1	-1	27
1	7.22543352601156E-4	TGTCAGCAGTATGATTTCTCACCGTACACTTTT	CQQYDFSPYTF	IGKV3-20	.	IGKJ2	22	-1	-1	23
1	7.22543352601156E-4	TGTCAGCAGTATGATATTTGGCCTGTGACGTTC	CQQYDIWPVTF	IGKV3-15	.	IGKJ1	23	-1	-1	26
1	7.22543352601156E-4	TGTCAGCAGTATGATACATGGCCTCTCACCTTC	CQQYDTWPLTF	IGKV1-12	.	IGKJ5	8	-1	-1	25
1	7.22543352601156E-4	TGTCAGCAGTATGATAGCTCACCGCTCACTTTC	CQQYDSSPLTF	IGKV3-20	.	IGKJ4	22	-1	-1	22
1	7.22543352601156E-4	TGTCAGCAGTATGATAGCTGGCCTCTCACTTTC	CQQYDSWPLTF	IGKV3-15	.	IGKJ4	23	-1	-1	24
1	7.22543352601156E-4	TGTCAGCAGTATGATAGCTGGCCGCTCACTTTC	CQQYDSWPLTF	IGKV3-15	.	IGKJ4	22	-1	-1	22
1	7.22543352601156E-4	TGTCAGCAGTATGATAAGCGGCTCGTCACTTTC	CQQYDKRLVTF	IGKV3-15	.	IGKJ3	16	-1	-1	25
1	7.22543352601156E-4	TGTCAGCAGTATGACACCTGGCCTCGGACGTTC	CQQYDTWPRTF	IGKV3-15	.	IGKJ1	23	-1	-1	25
1	7.22543352601156E-4	TGTCAGCAGTATGAAAGGTGGCCTCTCACCTTC	CQQYERWPLTF	IGKV3-7	.	IGKJ4	8	-1	-1	24
1	7.22543352601156E-4	TGTCAGCAGTATGAAAATTGGCCTCTCACTTTC	CQQYENWPLTF	IGKV3D-15	.	IGKJ4	24	-1	-1	24
1	7.22543352601156E-4	TGTCAGCAGTATATTGGCTGGCCCCTCACTTTC	CQQYIGWPLTF	IGKV3-15	.	IGKJ4	22	-1	-1	24
1	7.22543352601156E-4	TGTCAGCAGTATAGTACCTCATCGATCTCCTTC	CQQYSTSSISF	IGKV3-20	.	IGKJ5	20	-1	-1	20
1	7.22543352601156E-4	TGTCAGCAGTATAGTAGCTACCCACTCACTTTC	CQQYSSYPLTF	IGKV3-20	.	IGKJ4	18	-1	-1	24
1	7.22543352601156E-4	TGTCAGCAGTATAATGACTGGCCTCGGACGTTC	CQQYNDWPRTF	IGKV3-15	.	IGKJ1	23	-1	-1	25
1	7.22543352601156E-4	TGTCAGCAGTATAATACCTGGCCCCTCACTTTC	CQQYNTWPLTF	IGKV3-15	.	IGKJ4	22	-1	-1	24
1	7.22543352601156E-4	TGTCAGCAGTATAATAGCTGGCCCCTCACTTTC	CQQYNSWPLTF	IGKV3-15	.	IGKJ4	22	-1	-1	24
1	7.22543352601156E-4	TGTCAGCAGTATAATAATTGGCCGCTCACTTTC	CQQYNNWPLTF	IGKV3-15	.	IGKJ4	22	-1	-1	22
1	7.22543352601156E-4	TGTCAGCAGTATAATAACTGGCCTCGGACATTC	CQQYNNWPRTF	IGKV3-15	.	IGKJ1	23	-1	-1	25
1	7.22543352601156E-4	TGTCAGCAGTATAATAACTGGCCTCGAACGTTC	CQQYNNWPRTF	IGKV3-15	.	IGKJ1	23	-1	-1	27
1	7.22543352601156E-4	TGTCAGCAGTATAATAACTGGCCGTGGTCGTTC	CQQYNNWPWSF	IGKV3-15	.	IGKJ1	22	-1	-1	22
1	7.22543352601156E-4	TGTCAGCAGTATAATAACTGGCCGTGGACGTGC	CQQYNNWPWTC	IGKV3-15	.	IGKJ1	22	-1	-1	22
1	7.22543352601156E-4	TGTCAGCAGTATAATAACTGGCCGTACAGTTTT	CQQYNNWPYSF	IGKV3-15	.	IGKJ2	22	-1	-1	23
1	7.22543352601156E-4	TGTCAGCAGTACTATGGGTGGCCTTGGACGTTC	CQQYYGWPWTF	IGKV3-15	.	IGKJ1	10	-1	-1	24
1	7.22543352601156E-4	TGTCAGCAGTACGGTAGCTTACCGTACAGTTTT	CQQYGSLPYSF	IGKV3D-20	.	IGKJ2	22	-1	-1	23
1	7.22543352601156E-4	TGTCAGCAGTACAGTACTACCCCATTCACTTTC	CQQYSTTPFTF	IGKV3-20	.	IGKJ3	10	-1	-1	23
1	7.22543352601156E-4	TGTCAGCAGCGTCGCAGCTGGCCTCTCACGTTC	CQQRRSWPLTF	IGKV3-11	.	IGKJ4	23	-1	-1	24
1	7.22543352601156E-4	TGTCAGCAGCGTGGCGACTGGCCCCTCACTTTC	CQQRGDWPLTF	IGKV3-11	.	IGKJ4	22	-1	-1	24
1	7.22543352601156E-4	TGTCAGCAGCGTGACAACTGGCCTCGCACTTTC	CQQRDNWPRTF	IGKV3-11	.	IGKJ4	23	-1	-1	26
1	7.22543352601156E-4	TGTCAGCAGCGTAGCACCTGGCCGTACACTTTT	CQQRSTWPYTF	IGKV3-11	.	IGKJ2	22	-1	-1	23
1	7.22543352601156E-4	TGTCAGCAGCGTAGCAACTGGCCTCTGACTTTC	CQQRSNWPLTF	IGKV3-11	.	IGKJ3	23	-1	-1	27
1	7.22543352601156E-4	TGTCAGCAGCGTAGCAACTGGCCTCGGACTTTT	CQQRSNWPRTF	IGKV3-11	.	IGKJ2	23	-1	-1	27
1	7.22543352601156E-4	TGTCAGCAGCGTAGCAACTGGCCGTGGACGTTC	CQQRSNWPWTF	IGKV3-11	.	IGKJ1	22	-1	-1	22
1	7.22543352601156E-4	TGTCAGCAGCGTAACAACTGGCCGAGGACTTTC	CQQRNNWPRTF	IGKV3-11	.	IGKJ3	26	-1	-1	27
1	7.22543352601156E-4	TGTCAGCAGGTTCATAGTTACCCTCTCACTTTC	CQQVHSYPLTF	IGKV1-9	.	IGKJ4	23	-1	-1	24
1	7.22543352601156E-4	TGTCAGCAGGGATATGCGACTCCCGTCACTTTC	CQQGYATPVTF	IGKV6D-41	.	IGKJ2	10	-1	-1	26
1	7.22543352601156E-4	TGTCAGCAGACAAACAGTTTTCCCTTCACCTTC	CQQTNSFPFTF	IGKV1D-12	.	IGKJ5	26	-1	-1	25
1	7.22543352601156E-4	TGTCAGCAGAGTTACAATTTCCCTCGGACATTC	CQQSYNFPRTF	IGKV1-39	.	IGKJ1	15	-1	-1	25
1	7.22543352601156E-4	TGTCAGCAGAGTCACAGTACGCCTCGGACGTTC	CQQSHSTPRTF	IGKV1D-39	.	IGKJ1	24	-1	-1	25
1	7.22543352601156E-4	TGTCAGCAGAATTACAATTTCCCGGTTACCTTC	CQQNYNFPVTF	IGKV1-39	.	IGKJ3	15	-1	-1	30
1	7.22543352601156E-4	TGTCAGCAATTTTTTAGTACTCCCATCACCTTC	CQQFFSTPITF	IGKV4-1	.	IGKJ5	22	-1	-1	24
1	7.22543352601156E-4	TGTCAGCAATATTTTATTACTCCTCCGACTTTC	CQQYFITPPTF	IGKV4-1	.	IGKJ4	23	-1	-1	27
1	7.22543352601156E-4	TGTCAGCAATATTTTACTACTCCGTTCACTTTC	CQQYFTTPFTF	IGKV4-1	.	IGKJ4	22	-1	-1	25
1	7.22543352601156E-4	TGTCAGCAATATTCTACTGCTCCTCGGACGTTC	CQQYSTAPRTF	IGKV4-1	.	IGKJ1	27	-1	-1	25
1	7.22543352601156E-4	TGTCAGCAATATTATGGTACTCCGTACACTTTT	CQQYYGTPYTF	IGKV4-1	.	IGKJ2	22	-1	-1	23
1	7.22543352601156E-4	TGTCAGCAATATTATACAACCCCGTACACTTTT	CQQYYTTPYTF	IGKV4-1	.	IGKJ2	15	-1	-1	23
1	7.22543352601156E-4	TGTCAGCAATATTATAGTTATCCGGTCACTTTC	CQQYYSYPVTF	IGKV4-1	.	IGKJ4	17	-1	-1	25
1	7.22543352601156E-4	TGTCAGCAATATTATAGTATTCCTCTCACTTTC	CQQYYSIPLTF	IGKV4-1	.	IGKJ4	23	-1	-1	24
1	7.22543352601156E-4	TGTCAGCAATATTATAGTATTCCGTACACTTTT	CQQYYSIPYTF	IGKV4-1	.	IGKJ2	22	-1	-1	23
1	7.22543352601156E-4	TGTCAGCAATATTATAGTATTCCACTCACTTTC	CQQYYSIPLTF	IGKV4-1	.	IGKJ3	22	-1	-1	25
1	7.22543352601156E-4	TGTCAGCAATATTATAGTACTCCTCCCACTTTC	CQQYYSTPPTF	IGKV4-1	.	IGKJ4	23	-1	-1	26
1	7.22543352601156E-4	TGTCAGCAATATTATAGTACTCCTCCAACTTTC	CQQYYSTPPTF	IGKV4-1	.	IGKJ3	23	-1	-1	27
1	7.22543352601156E-4	TGTCAGCAATATTATAGTACTCCTCAAGTTTTT	CQQYYSTPQVF	IGKV4-1	.	IGKJ2	23	-1	-1	29
1	7.22543352601156E-4	TGTCAGCAATATTATAGTACTCCGTTCGTTTTC	CQQYYSTPFVF	IGKV4-1	.	IGKJ4	22	-1	-1	29
1	7.22543352601156E-4	TGTCAGCAATATTATAGTAGTCTCCAACATTTT	CQQYYSSLQHF	IGKV4-1	.	IGKJ2	18	-1	-1	29
1	7.22543352601156E-4	TGTCAGCAATATTATAGTAGTCCTCGGACGTTC	CQQYYSSPRTF	IGKV4-1	.	IGKJ1	27	-1	-1	25
1	7.22543352601156E-4	TGTCAGCAATATTATAGTAGTCCGGTCACTTTC	CQQYYSSPVTF	IGKV4-1	.	IGKJ4	22	-1	-1	25
1	7.22543352601156E-4	TGTCAGCAATATTATAGTAGTCACCACGCTTTT	CQQYYSSHHAF	IGKV4-1	.	IGKJ2	18	-1	-1	28
1	7.22543352601156E-4	TGTCAGCAATATTATAGGACTCCTCTCACTTTC	CQQYYRTPLTF	IGKV4-1	.	IGKJ4	23	-1	-1	24
1	7.22543352601156E-4	TGTCAGCAATATTATAGAACTCCGTGGACGTTC	CQQYYRTPWTF	IGKV4-1	.	IGKJ1	22	-1	-1	22
1	7.22543352601156E-4	TGTCAGCAATATTATAATTTTCCTCGGACGTTC	CQQYYNFPRTF	IGKV4-1	.	IGKJ1	15	-1	-1	25
1	7.22543352601156E-4	TGTCAGCAATATTATAATCTCCCGCTCACTTTC	CQQYYNLPLTF	IGKV4-1	.	IGKJ4	15	-1	-1	22
1	7.22543352601156E-4	TGTCAGCAATATCACAGGTGGCCTCTCACTTTC	CQQYHRWPLTF	IGKV3D-15	.	IGKJ4	24	-1	-1	24
1	7.22543352601156E-4	TGTCAGCAATATGCTAATACACCATACACCTTC	CQQYANTPYTF	IGKV1D-43	.	IGKJ1	11	-1	-1	30
1	7.22543352601156E-4	TGTCAGCAATATGGTAGCTCACCTCTCACTTTC	CQQYGSSPLTF	IGKV3D-20	.	IGKJ4	24	-1	-1	24
1	7.22543352601156E-4	TGTCAGCAATATGGCAACTCCCTATTCACTTTC	CQQYGNSLFTF	IGKV3-20	.	IGKJ3	13	-1	-1	22
1	7.22543352601156E-4	TGTCAGCAATATGATAGGTCACCGATCACTTTC	CQQYDRSPITF	IGKV3-20	.	IGKJ5	22	-1	-1	15
1	7.22543352601156E-4	TGTCAGCAATATGAAACGACACCGTACACTTTT	CQQYETTPYTF	IGKV3-20	.	IGKJ2	12	-1	-1	23
1	7.22543352601156E-4	TGTCAGCAATATACTGGCTGGCCTCCTGCCTTT	CQQYTGWPPAF	IGKV4-1	.	IGKJ2	11	-1	-1	30
1	7.22543352601156E-4	TGTCAGCAATATAATGACTGGCCTGAGACGTTC	CQQYNDWPETF	IGKV3-15	.	IGKJ1	23	-1	-1	26
1	7.22543352601156E-4	TGTCAGCAACGTCGCAACTGGCCGTTCACTTTC	CQQRRNWPFTF	IGKV3-20	.	IGKJ3	7	-1	-1	24
1	7.22543352601156E-4	TGTCAGCAACGTAGCAACTGGCCACGGACGTTC	CQQRSNWPRTF	IGKV3-11	.	IGKJ1	22	-1	-1	25
1	7.22543352601156E-4	TGTCAGCAACATCATAGTCCTCCGTGGACGTTC	CQQHHSPPWTF	IGKV4-1	.	IGKJ1	22	-1	-1	22
1	7.22543352601156E-4	TGTCAACGTCTTAATTTTTTCCCTGCCACCTTC	CQRLNFFPATF	IGKV1-9	.	IGKJ5	14	-1	-1	26
1	7.22543352601156E-4	TGTCAACATTATGGTAATTCACCTTTCAGTTTC	CQHYGNSPFSF	IGKV3-20	.	IGKJ3	23	-1	-1	24
1	7.22543352601156E-4	TGTCAACACTTTGGTGCCTCACGGTACACTTTT	CQHFGASRYTF	IGKV3-20	.	IGKJ2	21	-1	-1	23
1	7.22543352601156E-4	TGTCAACACTTTAATAATTTCCCTTACACTTTT	CQHFNNFPYTF	IGKV1-13	.	IGKJ2	23	-1	-1	24
1	7.22543352601156E-4	TGTCAACACGCTAATAGTTTTTCCCTCACTTTC	CQHANSFSLTF	IGKV1-12	.	IGKJ3	19	-1	-1	25
1	7.22543352601156E-4	TGTCAACAGTTTAATAAGAACCCTCTCTCTTTC	CQQFNKNPLSF	IGKV1-13	.	IGKJ4	23	-1	-1	24
1	7.22543352601156E-4	TGTCAACAGTCTAACACTTCCCCTCGGGCCTTC	CQQSNTSPRAF	IGKV1-12	.	IGKJ5	27	-1	-1	28
1	7.22543352601156E-4	TGTCAACAGTATTATAGTTTCCCTTGGACGTTC	CQQYYSFPWTF	IGKV1D-8	.	IGKJ1	23	-1	-1	24
1	7.22543352601156E-4	TGTCAACAGTATTATAGTTTCCCTCTGACGTTC	CQQYYSFPLTF	IGKV1D-8	.	IGKJ1	24	-1	-1	26
1	7.22543352601156E-4	TGTCAACAGTATTATAGTTTCCCGTGGACGTTC	CQQYYSFPWTF	IGKV1D-8	.	IGKJ1	22	-1	-1	22
1	7.22543352601156E-4	TGTCAACAGTATTATAGTTACCCTCGCACGTTC	CQQYYSYPRTF	IGKV1-8	.	IGKJ1	23	-1	-1	27
1	7.22543352601156E-4	TGTCAACAGTATTATAGTGACCTCCTCACTTTC	CQQYYSDLLTF	IGKV1D-43	.	IGKJ4	17	-1	-1	24
1	7.22543352601156E-4	TGTCAACAGTATTATAGTACCCCCCTCACTTTC	CQQYYSTPLTF	IGKV1D-43	.	IGKJ4	22	-1	-1	24
1	7.22543352601156E-4	TGTCAACAGTATTATAGTACCCCGTGGACATTC	CQQYYSTPWTF	IGKV1D-43	.	IGKJ1	22	-1	-1	22
1	7.22543352601156E-4	TGTCAACAGTATTATAGTACCCCGCTCACTTTC	CQQYYSTPLTF	IGKV1D-43	.	IGKJ4	22	-1	-1	22
1	7.22543352601156E-4	TGTCAACAGTATTATAATACCCAGTGGACGTTC	CQQYYNTQWTF	IGKV1D-43	.	IGKJ1	21	-1	-1	23
1	7.22543352601156E-4	TGTCAACAGTATGGTAGCTCACCTCGGACTTTT	CQQYGSSPRTF	IGKV3D-20	.	IGKJ2	24	-1	-1	27
1	7.22543352601156E-4	TGTCAACAGTATGATAATCTCCCTCTCACTTTC	CQQYDNLPLTF	IGKV1D-33	.	IGKJ4	24	-1	-1	24
1	7.22543352601156E-4	TGTCAACAGTATGATAATCTCCCCCTCACTTTC	CQQYDNLPLTF	IGKV1-33	.	IGKJ4	22	-1	-1	24
1	7.22543352601156E-4	TGTCAACAGTATGATAATCTCCCATTCACTTTC	CQQYDNLPFTF	IGKV1-33	.	IGKJ3	22	-1	-1	23
1	7.22543352601156E-4	TGTCAACAGTATAATTCTTATCCGTGGACGTTT	CQQYNSYPWTF	IGKV1-5	.	IGKJ1	14	-1	-1	22
1	7.22543352601156E-4	TGTCAACAGTATAATGATTATTTGTACACTTTT	CQQYNDYLYTF	IGKV1-5	.	IGKJ2	21	-1	-1	22
1	7.22543352601156E-4	TGTCAACAGTATAATAAGTGGCCCTGGACGTTC	CQQYNKWPWTF	IGKV3-15	.	IGKJ1	22	-1	-1	24
1	7.22543352601156E-4	TGTCAACAGTACAGTACCTATCCGCTCACTTTC	CQQYSTYPLTF	IGKV1-13	.	IGKJ4	9	-1	-1	22
1	7.22543352601156E-4	TGTCAACAGCTTTATACTTATCCGATCACCTTC	CQQLYTYPITF	IGKV1-9	.	IGKJ5	19	-1	-1	22
1	7.22543352601156E-4	TGTCAACAGCTTGATAATTACCCTCGAACGTTC	CQQLDNYPRTF	IGKV1-13	.	IGKJ1	23	-1	-1	27
1	7.22543352601156E-4	TGTCAACAGCGTAGCAGTTGGCCTTTCAATTTC	CQQRSSWPFNF	IGKV1-9	.	IGKJ3	9	-1	-1	24
1	7.22543352601156E-4	TGTCAACAGCGTAGCAGTTGGCCTTTCAATTTC	CQQRSSWPFNF	IGKV3-11	.	IGKJ3	23	-1	-1	24
1	7.22543352601156E-4	TGTCAACAGCATTTCACTACCCCCTACACTTTT	CQQHFTTPYTF	IGKV1-9	.	IGKJ2	9	-1	-1	24
1	7.22543352601156E-4	TGTCAACAGGTTATTACTTACCCCCGAACGTTC	CQQVITYPRTF	IGKV1-13	.	IGKJ1	22	-1	-1	27
1	7.22543352601156E-4	TGTCAACAGGCTTACAGTTTCCCGATCACCTTC	CQQAYSFPITF	IGKV1-12	.	IGKJ5	22	-1	-1	22
1	7.22543352601156E-4	TGTCAACAGGCTCACAGTTTCCCGTACACTTTT	CQQAHSFPYTF	IGKV1-12	.	IGKJ2	22	-1	-1	23
1	7.22543352601156E-4	TGTCAACAGGCTGCCAGTTCCCCGTGGACGTTC	CQQAASSPWTF	IGKV1-12	.	IGKJ1	22	-1	-1	18
1	7.22543352601156E-4	TGTCAACAGGCTAACGATTTCCCACTGACTTTC	CQQANDFPLTF	IGKV1-12	.	IGKJ4	22	-1	-1	27
1	7.22543352601156E-4	TGTCAACAGGCCTACAGTACCCCTCTAACTTTC	CQQAYSTPLTF	IGKV1D-43	.	IGKJ1	24	-1	-1	30
1	7.22543352601156E-4	TGTCAACAGGGTAACACTTTCCCGTACACTTTT	CQQGNTFPYTF	IGKV1-12	.	IGKJ2	22	-1	-1	23
1	7.22543352601156E-4	TGTCAACAGACTTACTATACCCCTCTCACTTTC	CQQTYYTPLTF	IGKV1D-39	.	IGKJ4	24	-1	-1	24
1	7.22543352601156E-4	TGTCAACAGACTTACAGTGCCCCGTACACTTTT	CQQTYSAPYTF	IGKV1-39	.	IGKJ2	22	-1	-1	23
1	7.22543352601156E-4	TGTCAACAGACTTACAATACGCCGTACACTTTT	CQQTYNTPYTF	IGKV1-39	.	IGKJ2	19	-1	-1	23
1	7.22543352601156E-4	TGTCAACAGACTCTGACTCCCCCGATCACGTTC	CQQTLTPPITF	IGKV1-39	.	IGKJ5	9	-1	-1	22
1	7.22543352601156E-4	TGTCAACAGACTAACAGTTTTCCGCTCACTTTC	CQQTNSFPLTF	IGKV1-12	.	IGKJ4	19	-1	-1	22
1	7.22543352601156E-4	TGTCAACAGAGTTTCAGTGCCCCCTACACTTTT	CQQSFSAPYTF	IGKV1-8	.	IGKJ2	8	-1	-1	24
1	7.22543352601156E-4	TGTCAACAGAGTTTCAGCACTCCCTTCACTTTC	CQQSFSTPFTF	IGKV1-39	.	IGKJ4	16	-1	-1	25
1	7.22543352601156E-4	TGTCAACAGAGTTTCAACACCCCTCCCACTTTT	CQQSFNTPPTF	IGKV1D-39	.	IGKJ2	25	-1	-1	26
1	7.22543352601156E-4	TGTCAACAGAGTTCCATTACCCCGTGGACGTTC	CQQSSITPWTF	IGKV1-39	.	IGKJ1	22	-1	-1	22
1	7.22543352601156E-4	TGTCAACAGAGTTACGCTTTTCCTCTCACTTTC	CQQSYAFPLTF	IGKV1-39	.	IGKJ4	14	-1	-1	24
1	7.22543352601156E-4	TGTCAACAGAGTTACATTTCCCCTCGGACGTTC	CQQSYISPRTF	IGKV1D-39	.	IGKJ1	24	-1	-1	25
1	7.22543352601156E-4	TGTCAACAGAGTTACACTACCCCTGTCACTTTT	CQQSYTTPVTF	IGKV1-39	.	IGKJ2	23	-1	-1	26
1	7.22543352601156E-4	TGTCAACAGAGTTACACTACCCCTATGACGTTC	CQQSYTTPMTF	IGKV1-39	.	IGKJ1	24	-1	-1	26
1	7.22543352601156E-4	TGTCAACAGAGTTACAGTTCCCTGTACTCCTTT	CQQSYSSLYSF	IGKV1-39	.	IGKJ2	21	-1	-1	22
1	7.22543352601156E-4	TGTCAACAGAGTTACAGTCCCCCGCTTTCTTTT	CQQSYSPPLSF	IGKV1-39	.	IGKJ2	22	-1	-1	28
1	7.22543352601156E-4	TGTCAACAGAGTTACAGTGTCCCTTTCACTTTC	CQQSYSVPFTF	IGKV1-39	.	IGKJ3	17	-1	-1	24
1	7.22543352601156E-4	TGTCAACAGAGTTACAGTGTACGTCGGACGTTC	CQQSYSVRRTF	IGKV1-39	.	IGKJ1	17	-1	-1	25
1	7.22543352601156E-4	TGTCAACAGAGTTACAGTATTCATTATACTTTT	CQQSYSIHYTF	IGKV1-39	.	IGKJ2	18	-1	-1	27
1	7.22543352601156E-4	TGTCAACAGAGTTACAGTACCCCTCCCACTTTT	CQQSYSTPPTF	IGKV1D-39	.	IGKJ2	25	-1	-1	26
1	7.22543352601156E-4	TGTCAACAGAGTTACAGTACCCCTCCGACGTTC	CQQSYSTPPTF	IGKV1D-39	.	IGKJ1	26	-1	-1	26
1	7.22543352601156E-4	TGTCAACAGAGTTACAGTACCCCCCTTGCGTTC	CQQSYSTPLAF	IGKV1-39	.	IGKJ1	22	-1	-1	28
1	7.22543352601156E-4	TGTCAACAGAGTTACAGTACCCCGTTCACTTTT	CQQSYSTPFTF	IGKV1-39	.	IGKJ2	22	-1	-1	26
1	7.22543352601156E-4	TGTCAACAGAGTTACAGTACCCCGGTGACGTTC	CQQSYSTPVTF	IGKV1-39	.	IGKJ1	22	-1	-1	26
1	7.22543352601156E-4	TGTCAACAGAGTTACAGTAGTCCTCAGACGTTC	CQQSYSSPQTF	IGKV1-39	.	IGKJ1	18	-1	-1	26
1	7.22543352601156E-4	TGTCAACAGAGTTACAGTAATTCGTGGACGTTC	CQQSYSNSWTF	IGKV1-39	.	IGKJ1	18	-1	-1	22
1	7.22543352601156E-4	TGTCAACAGAGTTACAATTCCCCGTGGACGTTC	CQQSYNSPWTF	IGKV1-39	.	IGKJ1	22	-1	-1	18
1	7.22543352601156E-4	TGTCAACAGAGTTACAATACCCCTCCCACTTTT	CQQSYNTPPTF	IGKV1D-39	.	IGKJ2	25	-1	-1	26
1	7.22543352601156E-4	TGTCAACAGAGTCACACTTCCCCGTGGACGTTC	CQQSHTSPWTF	IGKV1-39	.	IGKJ1	22	-1	-1	18
1	7.22543352601156E-4	TGTCAACAGAGTCACACCCTTCCTTACACCTTC	CQQSHTLPYTF	IGKV1-39	.	IGKJ5	15	-1	-1	26
1	7.22543352601156E-4	TGTCAACAGAGTCACAGTGTACCTTACACTTTT	CQQSHSVPYTF	IGKV1D-43	.	IGKJ2	8	-1	-1	15
1	7.22543352601156E-4	TGTCAACAGAGTGACAGTCTCCCTTACACTTTT	CQQSDSLPYTF	IGKV1-39	.	IGKJ2	17	-1	-1	24
1	7.22543352601156E-4	TGTCAACAGAGTAACAGTCTCCCTTGGACGTTC	CQQSNSLPWTF	IGKV1-39	.	IGKJ1	17	-1	-1	24
1	7.22543352601156E-4	TGTCAACAGAATTTCAATTTTCCGGTTACCTTC	CQQNFNFPVTF	IGKV1D-8	.	IGKJ3	12	-1	-1	30
1	7.22543352601156E-4	TGTCAACAGAATTACAATTTCCCGGTTACCTTC	CQQNYNFPVTF	IGKV1-39	.	IGKJ3	15	-1	-1	30
1	7.22543352601156E-4	TGTCAACAGAATTACAATATCCCGGTCACTTTC	CQQNYNIPVTF	IGKV1-39	.	IGKJ4	22	-1	-1	25
1	7.22543352601156E-4	TGTCAACAATCTGAGTACTTCCCGCTCACGTTC	CQQSEYFPLTF	IGKV1-33	.	IGKJ5	7	-1	-1	25
1	7.22543352601156E-4	TGTCAACAATGTTACAGTCCTCCGCTCACTTTC	CQQCYSPPLTF	IGKV4-1	.	IGKJ4	22	-1	-1	22
1	7.22543352601156E-4	TGTCAACAATATTATGATCCTCCGTGGACGTTC	CQQYYDPPWTF	IGKV4-1	.	IGKJ1	14	-1	-1	22
1	7.22543352601156E-4	TGTCAACAATATTATAATACTGTGTGGACGTTC	CQQYYNTVWTF	IGKV1D-43	.	IGKJ1	19	-1	-1	23
1	7.22543352601156E-4	TGTCAACAATATGCAAGATCACCCTTCACCTTC	CQQYARSPFTF	IGKV3-20	.	IGKJ2	22	-1	-1	26
1	7.22543352601156E-4	TGTCAACAATATGGTAGCTCACCGTACACTTTT	CQQYGSSPYTF	IGKV3-20	.	IGKJ2	22	-1	-1	23
1	7.22543352601156E-4	TGTCAACAATATGGTAGCTCACCGATGACCTTC	CQQYGSSPMTF	IGKV3-20	.	IGKJ5	22	-1	-1	22
1	7.22543352601156E-4	TGTCAACAATATGATGATCTCCCGCTCACTTTC	CQQYDDLPLTF	IGKV1-33	.	IGKJ4	22	-1	-1	22
1	7.22543352601156E-4	TGTCAACAATATGATGATGACCGGGTCACTTTC	CQQYDDDRVTF	IGKV1-33	.	IGKJ4	14	-1	-1	25
1	7.22543352601156E-4	TGTCAACAATATGATAGCCTCCCTCCAACTTTC	CQQYDSLPPTF	IGKV1D-43	.	IGKJ4	16	-1	-1	27
1	7.22543352601156E-4	TGTCAACAATATGATAATCTCCCGTACACTTTT	CQQYDNLPYTF	IGKV1-33	.	IGKJ2	22	-1	-1	23
1	7.22543352601156E-4	TGTCAACAATATGAAACCTCACCGTGGACGTTC	CQQYETSPWTF	IGKV3-20	.	IGKJ1	22	-1	-1	22
1	7.22543352601156E-4	TGTCAACAATATAAAACTTATTCTCGGACGTTC	CQQYKTYSRTF	IGKV1-13	.	IGKJ1	7	-1	-1	25
1	7.22543352601156E-4	TGTCAACAACTTCATGCTTATCCGTACACTTTT	CQQLHAYPYTF	IGKV1-9	.	IGKJ3	11	-1	-1	26
1	7.22543352601156E-4	TGTCAACAACTTCACACTTACCCGTACACTTTT	CQQLHTYPYTF	IGKV1-39	.	IGKJ2	7	-1	-1	23
1	7.22543352601156E-4	TGTCAACAACGTCACGCCTGGCCGTGGACGTTC	CQQRHAWPWTF	IGKV3-11	.	IGKJ1	11	-1	-1	22
1	7.22543352601156E-4	TGTCAACAACGTGGCGACTGGCCGCTCACTTTC	CQQRGDWPLTF	IGKV3-11	.	IGKJ4	22	-1	-1	22
1	7.22543352601156E-4	TGTCAACAACGAACCAACTGGGTCTTCACTTTC	CQQRTNWVFTF	IGKV1-13	.	IGKJ3	7	-1	-1	24
1	7.22543352601156E-4	TGTCAACAAGGTTACAGTACTCCGTGGACGTTC	CQQGYSTPWTF	IGKV1-39	.	IGKJ1	19	-1	-1	22
1	7.22543352601156E-4	TGTCAAAAGTATGACCTTTCCCCTCTCACTTTC	CQKYDLSPLTF	IGKV1-27	.	IGKJ3	11	-1	-1	25
1	7.22543352601156E-4	TGTCAAAAGTATAACAGTGCCCCCCTCACTTTC	CQKYNSAPLTF	IGKV1-27	.	IGKJ4	22	-1	-1	24
1	7.22543352601156E-4	TGTGAGCAGTATGGTGGCGCCCCGGTCACTTTC	CEQYGGAPVTF	IGKV3-20	.	IGKJ4	14	-1	-1	25
1	7.22543352601156E-4	TGTGAACAATATGGTGCCTCACCTAGGACGTTC	CEQYGASPRTF	IGKV3-20	.	IGKJ1	26	-1	-1	25
1	7.22543352601156E-4	TGCCTGCAGTACAATAACTGGCCGTACACTTTT	CLQYNNWPYTF	IGKV3-15	.	IGKJ2	22	-1	-1	23
1	7.22543352601156E-4	TGCCACCAATATTATGCCCATCCTCGGACGTTT	CHQYYAHPRTF	IGKV1-5	.	IGKJ1	11	-1	-1	25
1	7.22543352601156E-4	TGCCAGCAGTATAGTCTTTATCCATACACTTTT	CQQYSLYPYTF	IGKV1-5	.	IGKJ2	12	-1	-1	24
1	7.22543352601156E-4	TGCCAGCAGCGTTTTCACTGGCCGATGACCTTC	CQQRFHWPMTF	IGKV3-11	.	IGKJ5	11	-1	-1	22
1	7.22543352601156E-4	TGCCAACAGTATCGTGCTTATCCGCTCTCTTTC	CQQYRAYPLSF	IGKV1-5	.	IGKJ4	11	-1	-1	22
1	7.22543352601156E-4	TGCCAACAGTATCATGCTTATCCGCTCACTTTC	CQQYHAYPLTF	IGKV1-5	.	IGKJ4	11	-1	-1	22
1	7.22543352601156E-4	TGCCAACAGTATGATAGTTATTCGTACACTTTT	CQQYDSYSYTF	IGKV1-5	.	IGKJ2	22	-1	-1	23
1	7.22543352601156E-4	TGCCAACAGTATATTAGTTATCCCCTCACTTTC	CQQYISYPLTF	IGKV1-16	.	IGKJ4	19	-1	-1	24
1	7.22543352601156E-4	TGCCAACAGTATAGTACTCATTCGATCACCTTC	CQQYSTHSITF	IGKV1-5	.	IGKJ5	22	-1	-1	21
1	7.22543352601156E-4	TGCCAACAGTATAATGATTTCCCTCTCACTTTC	CQQYNDFPLTF	IGKV1-5	.	IGKJ4	14	-1	-1	24
1	7.22543352601156E-4	TGCCAACAGTATAATAGTTACCCGTGGACGTTC	CQQYNSYPWTF	IGKV1-16	.	IGKJ1	22	-1	-1	22
1	7.22543352601156E-4	TGCCAACAGTATAATAGTAATTCTCGGACGTTC	CQQYNSNSRTF	IGKV1-5	.	IGKJ1	23	-1	-1	25
1	7.22543352601156E-4	TGCCAACAGTATAAAGCTTACCCTCTCAACTTC	CQQYKAYPLNF	IGKV1D-16	.	IGKJ5	24	-1	-1	25
1	7.22543352601156E-4	TGCCAACAGTATAAAAGTTACCCCTACACTTTT	CQQYKSYPYTF	IGKV1-5	.	IGKJ2	19	-1	-1	24
1	7.22543352601156E-4	TGCCAACAGAGTTACGATGTTCCTCGGACGTTC	CQQSYDVPRTF	IGKV1-39	.	IGKJ1	14	-1	-1	25
1	7.22543352601156E-4	TGCCAACAATATTATACTTATTCATTCACTTTC	CQQYYTYSFTF	IGKV1-5	.	IGKJ3	22	-1	-1	23
1	7.22543352601156E-4	TGCCAACAATATGATTTTTACCCGTGGACGTTC	CQQYDFYPWTF	IGKV4-1	.	IGKJ1	11	-1	-1	22
1	7.22543352601156E-4	TGCCAACAATATATTAGTAACGAGTACACTTTT	CQQYISNEYTF	IGKV1D-16	.	IGKJ2	17	-1	-1	23
1	7.22543352601156E-4	TGCCAACAATATAATACTTATCCAAAAACTTTT	CQQYNTYPKTF	IGKV1-16	.	IGKJ2	19	-1	-1	27
1	7.22543352601156E-4	TGCCAACAATATAACAGTTTTACATGGTCGTTC	CQQYNSFTWSF	IGKV1-5	.	IGKJ1	18	-1	-1	24
1	7.22543352601156E-4	TGCCAACAATACTACATTCATCCGCTCACTTTC	CQQYYIHPLTF	IGKV1-5	.	IGKJ4	7	-1	-1	22
1	7.22543352601156E-4	TGCATGCATCTTCTGCAGACTCCCTGGATGTTC	CMHLLQTPWMF	IGKV2-30	.	IGKJ1	7	-1	-1	24
1	7.22543352601156E-4	TGCATGCAGTTTTCACACTCCCCTGAGACTTCC	CMQFSHSPETS	IGKV2-24	.	IGKJ4	7	-1	-1	27
1	7.22543352601156E-4	TGCATGCAGGGTCTACACCTTCCTCGGACGTTC	CMQGLHLPRTF	IGKV2-29	.	IGKJ1	27	-1	-1	25
1	7.22543352601156E-4	TGCATGCAATATGCACACTGGCCCCACACTTTT	CMQYAHWPHTF	IGKV2-30	.	IGKJ2	22	-1	-1	25
1	7.22543352601156E-4	TGCATGCAAGCTTCACATTTTCCTCACACCTTC	CMQASHFPHTF	IGKV2-24	.	IGKJ5	23	-1	-1	26
1	7.22543352601156E-4	TGCATGCAAGCTCTACACTCTCTCAGGACGTTC	CMQALHSLRTF	IGKV2-28	.	IGKJ1	16	-1	-1	25
1	7.22543352601156E-4	TGCATGCAAGCTCTACACACTCCCCGGACGTTC	CMQALHTPRTF	IGKV2D-28	.	IGKJ1	27	-1	-1	25
1	7.22543352601156E-4	TGCATGCAAGCTCTACAGAGTCGGTACACTTTT	CMQALQSRYTF	IGKV2-28	.	IGKJ2	16	-1	-1	23
1	7.22543352601156E-4	TGCATGCAAGCTCTACAATCTCCTCTCACTTTC	CMQALQSPLTF	IGKV2D-28	.	IGKJ4	24	-1	-1	24
1	7.22543352601156E-4	TGCATGCAAGCTCTACAAACTCCTTACACTTTT	CMQALQTPYTF	IGKV2-28	.	IGKJ2	23	-1	-1	24
1	7.22543352601156E-4	TGCATGCAAGCTCTACAAACTCCTCACACTTTT	CMQALQTPHTF	IGKV2D-28	.	IGKJ2	24	-1	-1	25
1	7.22543352601156E-4	TGCATGCAAGCTCTACAAAGTCCTCTCACCTTC	CMQALQSPLTF	IGKV2D-28	.	IGKJ5	24	-1	-1	25
1	7.22543352601156E-4	TGCATGCAAGCTGCACAATTTCCTCACACTTTT	CMQAAQFPHTF	IGKV2-24	.	IGKJ2	23	-1	-1	25
1	7.22543352601156E-4	TGCATGCAAGCTATATATTGGCCGTGGACGTTC	CMQAIYWPWTF	IGKV2-18	.	IGKJ1	12	-1	-1	22
1	7.22543352601156E-4	TGCATGCAAGCTACACGGTTTCCTCGCACTTTT	CMQATRFPRTF	IGKV2-24	.	IGKJ2	23	-1	-1	26
1	7.22543352601156E-4	TGCATGCAAGGTGTACACTGGCCTCGAACTTTT	CMQGVHWPRTF	IGKV2D-30	.	IGKJ2	24	-1	-1	27
1	7.22543352601156E-4	TGCATGCAAGGTGCACACTGGCCTCCGGTTTTC	CMQGAHWPPVF	IGKV2D-30	.	IGKJ4	27	-1	-1	29
1	7.22543352601156E-4	TGCATGCAAGGTATCGAGCTTCCTTTCACTTTC	CMQGIELPFTF	IGKV2-40	.	IGKJ4	24	-1	-1	25
1	7.22543352601156E-4	TGCATGCAAGGTATACACCTTCCGTGGACGTTC	CMQGIHLPWTF	IGKV2-29	.	IGKJ1	22	-1	-1	22
1	7.22543352601156E-4	TGCATGCAAGGTACACATCTGGGGATCAGTTTC	CMQGTHLGISF	IGKV2-30	.	IGKJ4	16	-1	-1	25
1	7.22543352601156E-4	TGCATGCAAGGTACACACTGGCCTGTGACGTTC	CMQGTHWPVTF	IGKV2-30	.	IGKJ1	23	-1	-1	26
1	7.22543352601156E-4	TGCATGCAAGGTACACACTGGCCCCGGACGTTC	CMQGTHWPRTF	IGKV2D-30	.	IGKJ1	27	-1	-1	25
1	7.22543352601156E-4	TGCATGCAAGGTACACACTGGCCGTGGACGTTC	CMQGTHWPWTF	IGKV2-30	.	IGKJ1	22	-1	-1	22
1	7.22543352601156E-4	TGCATGCAAGGTAAACACTGGCCTTTCACTTTC	CMQGKHWPFTF	IGKV2-30	.	IGKJ3	23	-1	-1	24
1	7.22543352601156E-4	TGCATGCAAGGCACACATTGGCCGTGGACGTTC	CMQGTHWPWTF	IGKV2-30	.	IGKJ1	22	-1	-1	22
1	7.22543352601156E-4	TGCATGCAAGGGACACACTGGCCGGTGACGTTC	CMQGTHWPVTF	IGKV2-30	.	IGKJ1	22	-1	-1	26
1	7.22543352601156E-4	TGCATGCAAGGAACACACTGGCCCTACACTTTT	CMQGTHWPYTF	IGKV2-30	.	IGKJ2	22	-1	-1	24
1	7.22543352601156E-4	TGCATGCAAACTCTACATACTCCGCTCAGTTTC	CMQTLHTPLSF	IGKV2-28	.	IGKJ4	22	-1	-1	22
1	7.22543352601156E-4	TGCATGCAAACTCTACAAACTCCGTACACTTTT	CMQTLQTPYTF	IGKV2-28	.	IGKJ2	22	-1	-1	23
1	7.22543352601156E-4	TGCATGCAAACAACACACTGGCCGTGGACGTTC	CMQTTHWPWTF	IGKV2-30	.	IGKJ1	22	-1	-1	22
1	7.22543352601156E-4	TGCATGCAAAGTTTAGAGCGCCCGATCACCTTC	CMQSLERPITF	IGKV2D-29	.	IGKJ5	18	-1	-1	22
1	7.22543352601156E-4	TGCATGCAAAGTCTCCAAACCCCGTGGACGTTC	CMQSLQTPWTF	IGKV2D-29	.	IGKJ1	11	-1	-1	22
1	7.22543352601156E-4	TGCATGCAAAGTATAGAGGTTCCGCTCACCTTC	CMQSIEVPLTF	IGKV2D-29	.	IGKJ4	22	-1	-1	22
1	7.22543352601156E-4	TGCACGCAGGGTTCACAATTTCCCCCCTCTTTT	CTQGSQFPPSF	IGKV2D-24	.	IGKJ2	22	-1	-1	28
1	7.22543352601156E-4	TTTCAACAGTATCACAGTTATTGGACGTTC	FQQYHSYWTF	IGKV1-5	.	IGKJ1	21	-1	-1	21
1	7.22543352601156E-4	TGTCACCACTATGGTGACTCACCCACTTTC	CHHYGDSPTF	IGKV3-20	.	IGKJ4	22	-1	-1	23
1	7.22543352601156E-4	TGTCAGCATTACGGTTCCTCACTCACTTTC	CQHYGSSLTF	IGKV3-20	.	IGKJ4	21	-1	-1	21
1	7.22543352601156E-4	TGTCAGCAGTGTAGCCACTTGATCACCTTC	CQQCSHLITF	IGKV3-11	.	IGKJ5	18	-1	-1	20
1	7.22543352601156E-4	TGTCAGCAGTATTATAACCGGTGGACGTTC	CQQYYNRWTF	IGKV3-15	.	IGKJ1	17	-1	-1	20
1	7.22543352601156E-4	TGTCAGCAGTATGGTAGCGCATTCACTTTC	CQQYGSAFTF	IGKV3-20	.	IGKJ4	17	-1	-1	22
1	7.22543352601156E-4	TGTCAGCAGTATGGTAACTCAGCAACCTTC	CQQYGNSATF	IGKV3-20	.	IGKJ1	20	-1	-1	27
1	7.22543352601156E-4	TGTCAGCAGTATGGCACCTCACACAGTTTT	CQQYGTSHSF	IGKV3-20	.	IGKJ2	21	-1	-1	22
1	7.22543352601156E-4	TGTCAGCAGTATGATAGTCCCCTCACTTTC	CQQYDSPLTF	IGKV3-20	.	IGKJ4	16	-1	-1	21
1	7.22543352601156E-4	TGTCAGCAGTATGATAACTGGCAAACGTTC	CQQYDNWQTF	IGKV3D-11	.	IGKJ1	8	-1	-1	24
1	7.22543352601156E-4	TGTCAGCAGTATAATAACTGGCGGACGTTC	CQQYNNWRTF	IGKV3-15	.	IGKJ1	21	-1	-1	22
1	7.22543352601156E-4	TGTCAGCAGCGTCGCAACTGGCCCACTTTC	CQQRRNWPTF	IGKV3-11	.	IGKJ3	22	-1	-1	23
1	7.22543352601156E-4	TGTCAGCAGACTTACACTACCACCACTTTC	CQQTYTTTTF	IGKV1-39	.	IGKJ4	20	-1	-1	23
1	7.22543352601156E-4	TGTCAGCAATATTATAGTATTCCCACCTTC	CQQYYSIPTF	IGKV4-1	.	IGKJ5	22	-1	-1	23
1	7.22543352601156E-4	TGTCAGCAATATTATAGTACTCCGACGTTC	CQQYYSTPTF	IGKV4-1	.	IGKJ1	22	-1	-1	23
1	7.22543352601156E-4	TGTCAGCAATATGGGGGTCCCAATGTTTTC	CQQYGGPNVF	IGKV3-20	.	IGKJ1	13	-1	-1	27
1	7.22543352601156E-4	TGTCAGCAATATGGAAGCTCCATCACTTTC	CQQYGSSITF	IGKV3-20	.	IGKJ3	19	-1	-1	22
1	7.22543352601156E-4	TGTCAGGTGTATGGTGACTCATTCAGTTTC	CQVYGDSFSF	IGKV3-20	.	IGKJ4	14	-1	-1	22
1	7.22543352601156E-4	TGTCAACAGTGTTATGCTGGGTGGACTTTC	CQQCYAGWTF	IGKV1-5	.	IGKJ1	9	-1	-1	20
1	7.22543352601156E-4	TGTCAACAGAGATTCACTTTTCCCTCCTTC	CQQRFTFPSF	IGKV1D-39	.	IGKJ1	10	-1	-1	27
1	7.22543352601156E-4	TGTCAACAACTTAATAGCCCCCTCACTTTC	CQQLNSPLTF	IGKV1-9	.	IGKJ4	16	-1	-1	21
1	7.22543352601156E-4	TGTCAACAACTTAATAGCCCCCTCACCTTC	CQQLNSPLTF	IGKV1-9	.	IGKJ4	16	-1	-1	21
1	7.22543352601156E-4	TGTCAACAAAGTTACAGTACCGCCCTTTTC	CQQSYSTALF	IGKV1-39	.	IGKJ4	20	-1	-1	26
1	7.22543352601156E-4	TGTCAAGAATATGTCGAGAAGTTCACTTTC	CQEYVEKFTF	IGKV1-33	.	IGKJ3	12	-1	-1	21
1	7.22543352601156E-4	TGCCTACAATATAAGACTTATTGGACGTTC	CLQYKTYWTF	IGKV1-5	.	IGKJ1	21	-1	-1	21
1	7.22543352601156E-4	TGCCAACAGTATCATAGTTATTGGACGTTC	CQQYHSYWTF	IGKV1-5	.	IGKJ1	21	-1	-1	21
1	7.22543352601156E-4	TGCCAACAGTATAGCAGTCTGTACAGTTTT	CQQYSSLYSF	IGKV1-5	.	IGKJ2	12	-1	-1	19
1	7.22543352601156E-4	TGCCAACAGTATAATAGTTTTGCGACGTTC	CQQYNSFATF	IGKV1-5	.	IGKJ1	18	-1	-1	23
1	7.22543352601156E-4	TGCCAACAGTACAATTATTATTCCACTTTC	CQQYNYYSTF	IGKV1-5	.	IGKJ3	22	-1	-1	23
1	7.22543352601156E-4	TGCCAACAATATCATAGTTTTCCGACGTTC	CQQYHSFPTF	IGKV1-5	.	IGKJ1	18	-1	-1	23
1	7.22543352601156E-4	TGCCAACAATATAGTAGTTATCCGACGTTC	CQQYSSYPTF	IGKV1-5	.	IGKJ1	20	-1	-1	23
1	7.22543352601156E-4	TGCCAACAATATAATACTGATTGGACGTTC	CQQYNTDWTF	IGKV1-5	.	IGKJ1	15	-1	-1	21
1	7.22543352601156E-4	TGCATGCAAGCTCTACAAACTCCCACCTTC	CMQALQTPTF	IGKV2-28	.	IGKJ5	22	-1	-1	23
1	7.22543352601156E-4	TGCATGCAAGCTCTAGAAAAGAGGACATTC	CMQALEKRTF	IGKV2-28	.	IGKJ1	18	-1	-1	22
1	7.22543352601156E-4	TGTCACCACTATCGTAGTTGGGTTTTC	CHHYRSWVF	IGKV3-15	.	IGKJ3	11	-1	-1	23
1	7.22543352601156E-4	TGTCAACAGGCTAACAGTAACACTTTC	CQQANSNTF	IGKV1-12	.	IGKJ4	17	-1	-1	20
1	7.22543352601156E-4	TGCCAAGAATGTAATACTTACACTTTC	CQECNTYTF	IGKV1-16	.	IGKJ3	20	-1	-1	20
1	7.22543352601156E-4	TGTCAGCAGCGTGGCAGGACTTTT	CQQRGRTF	IGKV3-11	.	IGKJ2	15	-1	-1	18
1	7.22543352601156E-4	TGTCAGCAGCGTAGTAGAACTTTT	CQQRSRTF	IGKV3-11	.	IGKJ2	13	-1	-1	18
1	7.22543352601156E-4	TGTCAGCAGCGGAGCAGAACTTTT	CQQRSRTF	IGKV3-11	.	IGKJ2	15	-1	-1	18
1	7.22543352601156E-4	TGTCAGCTAGCACTCACTTTC	CQLALTF	IGKV3-15	.	IGKJ4	6	-1	-1	8
1	7.22543352601156E-4	TGTCAATTCAAGGGAGGGTTC	CQFKGGF	IGKV3-20	.	IGKJ1	4	-1	-1	17
1	7.22543352601156E-4	TGTCAATTCAAGGGAGGGTTC	CQFKGGF	IGKV3-20	.	IGKJ2	4	-1	-1	21
1	7.22543352601156E-4	TGTCAACAGTTCCGAGCGTTC	CQQFRAF	IGKV1-13	.	IGKJ1	10	-1	-1	16
1	7.22543352601156E-4	TGTCAACAGGGCGCAGTGTTC	CQQGAVF	IGKV3-11	.	IGKJ1	8	-1	-1	17
1	7.22543352601156E-4	TGTCAAGTAAGATTCATTTTT	CQVRFIF	IGKV3-20	.	IGKJ3	4	-1	-1	11
