# Supplementary material for: Biomarkers and Immune Repertoire Metrics Identified by Peripheral Blood Transcriptomic Sequencing Reveal the Pathogenesis of COVID-19
Source: Front Immunol. 2021 Aug 24;12:677025. doi: 10.3389/fimmu.2021.677025 (PMC8421539; doi:10.3389/fimmu.2021.677025)
Supplement: Supplementary file 1 [file DataSheet_1.zip › TCR_BCR/IGK/convert.20S039665A.clonotypes.IGK.txt]

count	freq	cdr3nt	cdr3aa	v	d	j	VEnd	DStart	DEnd	JStart
8	0.01616161616161616	TGTCAGCAATATTATAGTACTCCGTACACTTTT	CQQYYSTPYTF	IGKV4-1	.	IGKJ2	22	-1	-1	23
7	0.014141414141414142	TGTCAGCACTATGGTAGCTCACCCCTTTTCACTTTC	CQHYGSSPLFTF	IGKV3-20	.	IGKJ3	22	-1	-1	27
7	0.014141414141414142	TGTCAGCAGTATGGTAGCTCACCTCCGATCACCTTC	CQQYGSSPPITF	IGKV3D-20	.	IGKJ5	26	-1	-1	25
7	0.014141414141414142	TGTCAACAGAGTTACAGTACCCCGATCACCTTC	CQQSYSTPITF	IGKV1-39	.	IGKJ5	22	-1	-1	22
6	0.012121212121212121	TGTCAGCAGTATGGTAGCTCACCGTACACTTTT	CQQYGSSPYTF	IGKV3-20	.	IGKJ2	22	-1	-1	23
5	0.010101010101010102	TGTCAGCAATATTATAGTAGTCCGTACACTTTT	CQQYYSSPYTF	IGKV4-1	.	IGKJ2	22	-1	-1	23
5	0.010101010101010102	TGTCAACAGGCTAACAGTTTCCCATTCACTTTC	CQQANSFPFTF	IGKV1-12	.	IGKJ3	22	-1	-1	23
5	0.010101010101010102	TGTCAACAGACTTACAGTTTCCCTCGGACGTTC	CQQTYSFPRTF	IGKV1-12	.	IGKJ1	23	-1	-1	25
5	0.010101010101010102	TGCCAACAATATAATAGTTTCCCGATCACCTTC	CQQYNSFPITF	IGKV1-16	.	IGKJ5	22	-1	-1	22
5	0.010101010101010102	TGCATGCAAGCTCTACAAACTCCGTGGACGTTC	CMQALQTPWTF	IGKV2-28	.	IGKJ1	22	-1	-1	22
5	0.010101010101010102	TGTCAGCAGTATCATGAGTGGCCCACTTTT	CQQYHEWPTF	IGKV3-15	.	IGKJ2	22	-1	-1	23
4	0.00808080808080808	TGTCAGCAGTATCATCTATGGCCTCTCACTTTC	CQQYHLWPLTF	IGKV3D-15	.	IGKJ4	24	-1	-1	24
4	0.00808080808080808	TGTCAGCAGTATGGTAGCTCACCTCGGACGTTC	CQQYGSSPRTF	IGKV3D-20	.	IGKJ1	24	-1	-1	25
4	0.00808080808080808	TGTCAGCAGTATGGTAGCTCACCGTGGACGTTC	CQQYGSSPWTF	IGKV3-20	.	IGKJ1	22	-1	-1	22
4	0.00808080808080808	TGTCAGCAGTATAATAACTGGCCTCTCACTTTC	CQQYNNWPLTF	IGKV3-15	.	IGKJ4	23	-1	-1	24
4	0.00808080808080808	TGTCAGCAGCGTAGCAACTGGCCTCTCACTTTC	CQQRSNWPLTF	IGKV3-11	.	IGKJ4	23	-1	-1	24
4	0.00808080808080808	TGTCAGCAATATTATAGTACTCCATTCACTTTC	CQQYYSTPFTF	IGKV4-1	.	IGKJ3	22	-1	-1	23
4	0.00808080808080808	TGTCAGGAGGATTACACAACTCTCGTCGCTTTC	CQEDYTTLVAF	IGKV1-39	.	IGKJ4	4	-1	-1	28
4	0.00808080808080808	TGTCAACAGGCTAGCAGTTTCCCGTACACTTTT	CQQASSFPYTF	IGKV1-12	.	IGKJ2	22	-1	-1	23
4	0.00808080808080808	TGTCAACAGAGTTACATTATGCCGCTCTCTTTC	CQQSYIMPLSF	IGKV1-39	.	IGKJ4	15	-1	-1	22
4	0.00808080808080808	TGTCAACAGAGTTACAGTACCCCTCGGACGTTC	CQQSYSTPRTF	IGKV1D-39	.	IGKJ1	24	-1	-1	25
4	0.00808080808080808	TGCCAACAGTATTATAGTTACCCTCTCACTTTC	CQQYYSYPLTF	IGKV1D-16	.	IGKJ4	24	-1	-1	24
4	0.00808080808080808	TGCATGCAAGCTCTACAAACTCCTCTCACTTTC	CMQALQTPLTF	IGKV2D-28	.	IGKJ4	24	-1	-1	24
4	0.00808080808080808	TGCATGCAAGGTACACACTGGCCTCGGACTTTT	CMQGTHWPRTF	IGKV2D-30	.	IGKJ2	24	-1	-1	27
4	0.00808080808080808	TGCATGCAAGGTACACACTGGCCATTCACTTTC	CMQGTHWPFTF	IGKV2-30	.	IGKJ3	22	-1	-1	23
4	0.00808080808080808	TGCCAACAGTATAATAGTTATTGGACGTTC	CQQYNSYWTF	IGKV1-5	.	IGKJ1	21	-1	-1	21
3	0.006060606060606061	TGTCAACAGTTTGACACTTTCCCCTCGATCACCTTC	CQQFDTFPSITF	IGKV1-13	.	IGKJ5	11	-1	-1	24
3	0.006060606060606061	TGTTTCCAAGATTACGAATACCCTCGGGCGTTC	CFQDYEYPRAF	IGKV1-6	.	IGKJ1	27	-1	-1	28
3	0.006060606060606061	TGTCAGCAGTATGGTAGCTCACCTCAGACGTTC	CQQYGSSPQTF	IGKV3D-20	.	IGKJ1	24	-1	-1	26
3	0.006060606060606061	TGTCAGCAGTATGGTAGCTCACCGCTCACTTTC	CQQYGSSPLTF	IGKV3-20	.	IGKJ4	22	-1	-1	22
3	0.006060606060606061	TGTCAGCAGTATGGCTCCTCACCTTTCGCTTTC	CQQYGSSPFAF	IGKV3-20	.	IGKJ3	23	-1	-1	24
3	0.006060606060606061	TGTCAGCAGTATGATAAGTGGCCTCTCGCTTTC	CQQYDKWPLAF	IGKV3D-15	.	IGKJ4	24	-1	-1	24
3	0.006060606060606061	TGTCAGCAGTATAATTACTGGCCTCGGGCTTTT	CQQYNYWPRAF	IGKV3-15	.	IGKJ2	23	-1	-1	28
3	0.006060606060606061	TGTCAGCAGTATAATAACTGGCCTCGGACGTTC	CQQYNNWPRTF	IGKV3-15	.	IGKJ1	23	-1	-1	25
3	0.006060606060606061	TGTCAGCAGCGTAGCAACTGGCCGATCACCTTC	CQQRSNWPITF	IGKV3-11	.	IGKJ5	22	-1	-1	22
3	0.006060606060606061	TGTCAGCAATATTATAGTTCTCCGTACACTTTT	CQQYYSSPYTF	IGKV4-1	.	IGKJ2	22	-1	-1	23
3	0.006060606060606061	TGTCAACAGGCTGACAGTTTCCCCCTCACTTTC	CQQADSFPLTF	IGKV1-12	.	IGKJ3	22	-1	-1	25
3	0.006060606060606061	TGTCAACAGGCTAAAAGTTTCCCGTACACTTTT	CQQAKSFPYTF	IGKV1-12	.	IGKJ2	22	-1	-1	23
3	0.006060606060606061	TGTCAACAGGGTAACAGTTTCCCTAGGACGTTC	CQQGNSFPRTF	IGKV1-12	.	IGKJ1	26	-1	-1	25
3	0.006060606060606061	TGTCAACAGAGTTACAGTATCCCGATCACCTTC	CQQSYSIPITF	IGKV1-39	.	IGKJ5	22	-1	-1	22
3	0.006060606060606061	TGTCAACAGAGTTACAGTACCCCGTACACTTTT	CQQSYSTPYTF	IGKV1-39	.	IGKJ2	22	-1	-1	23
3	0.006060606060606061	TGTCAAAAGTGTAACAGTGCCCCGTGGACGTTC	CQKCNSAPWTF	IGKV1-27	.	IGKJ1	22	-1	-1	22
3	0.006060606060606061	TGCCAACAGTATAATAGTTACCCGTACACTTTT	CQQYNSYPYTF	IGKV1-16	.	IGKJ2	22	-1	-1	23
3	0.006060606060606061	TGCCAACAATATAACAATTATTTGTACACTTTT	CQQYNNYLYTF	IGKV1-5	.	IGKJ2	21	-1	-1	22
3	0.006060606060606061	TGCATGCAGGCTACACAGGTTCCTCATACTTTT	CMQATQVPHTF	IGKV2-24	.	IGKJ2	23	-1	-1	27
3	0.006060606060606061	TGCATGCAGGGTACACACTGGCCGTACACTTTT	CMQGTHWPYTF	IGKV2-30	.	IGKJ2	22	-1	-1	23
3	0.006060606060606061	TGCATGCAAGCTACACAATTTCCTCGGACGTTC	CMQATQFPRTF	IGKV2-24	.	IGKJ1	27	-1	-1	25
3	0.006060606060606061	TGTCAGCAGTATGGTAGCTCGTACACTTTT	CQQYGSSYTF	IGKV3-20	.	IGKJ2	19	-1	-1	20
3	0.006060606060606061	TGCCAACAGTATAATAGTTATTCGACGTTC	CQQYNSYSTF	IGKV1-5	.	IGKJ1	22	-1	-1	23
2	0.00404040404040404	TGTCAGCAGCATGATCCCTCCGGTAACTCACCTCTGTACATTTTT	CQQHDPSGNSPLYIF	IGKV3-20	.	IGKJ2	12	-1	-1	34
2	0.00404040404040404	TGTCAGCAGTATAATAACTGGCCTCCGTGGACGTTC	CQQYNNWPPWTF	IGKV3D-15	.	IGKJ1	26	-1	-1	25
2	0.00404040404040404	TGTCAGCAATATTATATTGCTCCTCCGGTCACTTTC	CQQYYIAPPVTF	IGKV4-1	.	IGKJ3	23	-1	-1	28
2	0.00404040404040404	TGTCAACATTATTATTATAGTCCTCCGTGGACGTTC	CQHYYYSPPWTF	IGKV4-1	.	IGKJ1	14	-1	-1	25
2	0.00404040404040404	TGTCAACAGTATGATAATATCCCTCCGTACACTTTT	CQQYDNIPPYTF	IGKV1D-33	.	IGKJ2	26	-1	-1	26
2	0.00404040404040404	TGTCAACAGACTTACAGTGTCCCTCCGGTCACTTTC	CQQTYSVPPVTF	IGKV1D-39	.	IGKJ3	27	-1	-1	28
2	0.00404040404040404	TGTCAACAGAGTTACACTACCCCTCCGCTCGCTTTC	CQQSYTTPPLAF	IGKV1D-39	.	IGKJ4	26	-1	-1	25
2	0.00404040404040404	TGCCAACAGTATAATTATGATTTTCCGTGGACGTTC	CQQYNYDFPWTF	IGKV1-5	.	IGKJ1	14	-1	-1	25
2	0.00404040404040404	TGCCAACAGTATAATAGTTATTCTCCGTGGACGTTC	CQQYNSYSPWTF	IGKV1-5	.	IGKJ1	23	-1	-1	25
2	0.00404040404040404	TGCCAACAATATAAAAGTTACTCCTTGTATACTTTT	CQQYKSYSLYTF	IGKV1-5	.	IGKJ2	19	-1	-1	25
2	0.00404040404040404	TGCATGCAACCTCTACAAACTCCTCTGTACACTTTT	CMQPLQTPLYTF	IGKV2D-28	.	IGKJ2	24	-1	-1	25
2	0.00404040404040404	TGCATGCAAGGTACACACTGGCCTCCGCTCACTTTC	CMQGTHWPPLTF	IGKV2D-30	.	IGKJ4	26	-1	-1	25
2	0.00404040404040404	TGTCTGCAAGATGACAATTACCCGATCACTTTC	CLQDDNYPITF	IGKV1-6	.	IGKJ4	22	-1	-1	25
2	0.00404040404040404	TGTCTACAACATAATAGTTACCCGTACACTTTT	CLQHNSYPYTF	IGKV1-17	.	IGKJ2	22	-1	-1	23
2	0.00404040404040404	TGTCACCAGAGTTTCAGAAGTCGTCCTACCTTC	CHQSFRSRPTF	IGKV1-39	.	IGKJ4	16	-1	-1	30
2	0.00404040404040404	TGTCACCAATATTATAGTACTCCGTGGACGTTC	CHQYYSTPWTF	IGKV4-1	.	IGKJ1	22	-1	-1	22
2	0.00404040404040404	TGTCACCAATATTATAATATTCCATTCACTTTC	CHQYYNIPFTF	IGKV4-1	.	IGKJ3	22	-1	-1	23
2	0.00404040404040404	TGTCAGCAGTATCATATCTGGCCGTACGCTTTT	CQQYHIWPYAF	IGKV3-15	.	IGKJ2	22	-1	-1	23
2	0.00404040404040404	TGTCAGCAGTATGGTTTCTCACCCGACACTTTT	CQQYGFSPDTF	IGKV3-20	.	IGKJ2	22	-1	-1	25
2	0.00404040404040404	TGTCAGCAGTATGGTACTACACCGCTCACTTTC	CQQYGTTPLTF	IGKV3-20	.	IGKJ4	15	-1	-1	22
2	0.00404040404040404	TGTCAGCAGTATGGTAGCTCACTGTACACTTTT	CQQYGSSLYTF	IGKV3-20	.	IGKJ2	21	-1	-1	22
2	0.00404040404040404	TGTCAGCAGTATGGGAGCTTACCGTACACTCTT	CQQYGSLPYTL	IGKV3-20	.	IGKJ2	22	-1	-1	23
2	0.00404040404040404	TGTCAGCAGTATGATGACTCACCTCGCACCTTC	CQQYDDSPRTF	IGKV3D-20	.	IGKJ5	24	-1	-1	26
2	0.00404040404040404	TGTCAGCAGTATAATAACTGGCCTATCACCTTC	CQQYNNWPITF	IGKV3-15	.	IGKJ5	24	-1	-1	24
2	0.00404040404040404	TGTCAGCAGCGTAGCTCCTGGCCTCTCACTTTC	CQQRSSWPLTF	IGKV3-11	.	IGKJ4	23	-1	-1	24
2	0.00404040404040404	TGTCAGCAGACTTTCAGGACCCCGTACACTTTT	CQQTFRTPYTF	IGKV1-39	.	IGKJ2	22	-1	-1	23
2	0.00404040404040404	TGTCAGCAATATTTTGGTACTCCCTTCACTTTC	CQQYFGTPFTF	IGKV4-1	.	IGKJ3	22	-1	-1	24
2	0.00404040404040404	TGTCAGCAATATTTTACTATTCCTCCGACTTTC	CQQYFTIPPTF	IGKV4-1	.	IGKJ3	23	-1	-1	27
2	0.00404040404040404	TGTCAGCAATATTTTAGTACCCCGTACACTTTT	CQQYFSTPYTF	IGKV4-1	.	IGKJ2	19	-1	-1	23
2	0.00404040404040404	TGTCAGCAATATTGTGGTCTTCCGTGGACGTTC	CQQYCGLPWTF	IGKV4-1	.	IGKJ1	12	-1	-1	22
2	0.00404040404040404	TGTCAGCAATATTATACTACTCCTCCCACCTTC	CQQYYTTPPTF	IGKV4-1	.	IGKJ5	23	-1	-1	26
2	0.00404040404040404	TGTCAGCAATATTATAGTATTCCGTGGACGTTC	CQQYYSIPWTF	IGKV4-1	.	IGKJ1	22	-1	-1	22
2	0.00404040404040404	TGTCAGCAATATTATAATACCCCGTACACTTTT	CQQYYNTPYTF	IGKV4-1	.	IGKJ2	19	-1	-1	23
2	0.00404040404040404	TGTCAGCAATATTATAATAGTCCGATCACTTTC	CQQYYNSPITF	IGKV4-1	.	IGKJ4	22	-1	-1	25
2	0.00404040404040404	TGTCAGCAATATGATAGTACTCCCTACACTTTT	CQQYDSTPYTF	IGKV4-1	.	IGKJ2	22	-1	-1	24
2	0.00404040404040404	TGTCAACGGACTTACAGTACCCCGTGGACGTTC	CQRTYSTPWTF	IGKV1-39	.	IGKJ1	22	-1	-1	22
2	0.00404040404040404	TGTCAACAGCTTAATGGTTATCCTCTCACTTTC	CQQLNGYPLTF	IGKV1D-13	.	IGKJ4	24	-1	-1	24
2	0.00404040404040404	TGTCAACAGGCTAACAGTTTCCCTAGCACCTTC	CQQANSFPSTF	IGKV1-12	.	IGKJ5	25	-1	-1	26
2	0.00404040404040404	TGTCAACAGACTTCTCGTGCCCCGTACAGTTTT	CQQTSRAPYSF	IGKV1-39	.	IGKJ2	9	-1	-1	23
2	0.00404040404040404	TGTCAACAGACTTACAGTACCCCATTCACTTTC	CQQTYSTPFTF	IGKV1-39	.	IGKJ3	22	-1	-1	23
2	0.00404040404040404	TGTCAACAGAGTTACAGTCCCCCCTTCACTTTT	CQQSYSPPFTF	IGKV1-39	.	IGKJ2	22	-1	-1	26
2	0.00404040404040404	TGTCAACAGAGTTACAGTACCCCTCTCACTTTC	CQQSYSTPLTF	IGKV1D-39	.	IGKJ4	24	-1	-1	24
2	0.00404040404040404	TGTCAACAGAGTTACAGTACCCCGTGGACGTTC	CQQSYSTPWTF	IGKV1-39	.	IGKJ1	22	-1	-1	22
2	0.00404040404040404	TGTCAACAGAGTTACAGTACCCCGCTCACTTTC	CQQSYSTPLTF	IGKV1-39	.	IGKJ4	22	-1	-1	22
2	0.00404040404040404	TGTCAACAGAGTTACAGTACCCCATTCACTTTC	CQQSYSTPFTF	IGKV1-39	.	IGKJ3	22	-1	-1	23
2	0.00404040404040404	TGTCAACAATATTTTAGTTCTCCGTACACTTTT	CQQYFSSPYTF	IGKV4-1	.	IGKJ2	22	-1	-1	23
2	0.00404040404040404	TGTCAAAAGTATAACGGTTCCCCTCGGACGTTC	CQKYNGSPRTF	IGKV1-27	.	IGKJ1	23	-1	-1	25
2	0.00404040404040404	TGTCAAAAGTATAACAGTGCCCCTCGGACGTTC	CQKYNSAPRTF	IGKV1-27	.	IGKJ1	23	-1	-1	25
2	0.00404040404040404	TGCTTGCAAGGTATACACCTTCCCCTCACTTTC	CLQGIHLPLTF	IGKV2-29	.	IGKJ4	22	-1	-1	24
2	0.00404040404040404	TGCTTGCAAACTGCACAATTTCCGTACACGTTT	CLQTAQFPYTF	IGKV2-24	.	IGKJ2	22	-1	-1	23
2	0.00404040404040404	TGCCAGCAGTTTTACACTTACCCGATCACCTTC	CQQFYTYPITF	IGKV1-13	.	IGKJ5	22	-1	-1	22
2	0.00404040404040404	TGCCAACAGTATAATACTTACCCGTTCACCTTC	CQQYNTYPFTF	IGKV1-16	.	IGKJ5	22	-1	-1	25
2	0.00404040404040404	TGCCAACAGTATAATAGTTACCCGCTCACTTTC	CQQYNSYPLTF	IGKV1-16	.	IGKJ4	22	-1	-1	22
2	0.00404040404040404	TGCCAACAATATAATACTTACCCGTGGACGTTC	CQQYNTYPWTF	IGKV1-16	.	IGKJ1	22	-1	-1	22
2	0.00404040404040404	TGCCAACAATATAAGACTTACCCGTGGACGTTC	CQQYKTYPWTF	IGKV1-16	.	IGKJ1	22	-1	-1	22
2	0.00404040404040404	TGCCAAGAATATGATTCCTACCCGTGGACGATC	CQEYDSYPWTI	IGKV1-16	.	IGKJ1	5	-1	-1	22
2	0.00404040404040404	TGCATGCAGGCTCTCCAAACTCCGTTCACTTTC	CMQALQTPFTF	IGKV2-28	.	IGKJ3	22	-1	-1	24
2	0.00404040404040404	TGCATGCAACGTAAAGAATTTCCGATCACCTTC	CMQRKEFPITF	IGKV2-40	.	IGKJ5	22	-1	-1	22
2	0.00404040404040404	TGCATGCAACGAATGGAGTTTCCTTACACTTTT	CMQRMEFPYTF	IGKV2-40	.	IGKJ2	24	-1	-1	24
2	0.00404040404040404	TGCATGCAAGCTCTACAAACTCCTATCACCTTC	CMQALQTPITF	IGKV2-28	.	IGKJ5	24	-1	-1	24
2	0.00404040404040404	TGCATGCAAGCTCTACAAACTCCGCTCACTTTC	CMQALQTPLTF	IGKV2-28	.	IGKJ4	22	-1	-1	22
2	0.00404040404040404	TGCATGCAAGCTCTACAAACTCCATTCACTTTC	CMQALQTPFTF	IGKV2-28	.	IGKJ3	22	-1	-1	23
2	0.00404040404040404	TGCATGCAAGCTCTAGAAACTCCGATCACCTTT	CMQALETPITF	IGKV2-28	.	IGKJ5	22	-1	-1	22
2	0.00404040404040404	TGCATGCAAGCTACACAATTTCCTTGGACGTTC	CMQATQFPWTF	IGKV2-24	.	IGKJ1	27	-1	-1	24
2	0.00404040404040404	TGCATGCAAGGTCTACAAACTCCGATCACCTTC	CMQGLQTPITF	IGKV2-28	.	IGKJ5	22	-1	-1	22
2	0.00404040404040404	TGCATGCAAGGTACACACTGGCCGTGGACGTTC	CMQGTHWPWTF	IGKV2-30	.	IGKJ1	22	-1	-1	22
2	0.00404040404040404	TGTCATCACCGAAGCAGGGGGCCCGCTTTC	CHHRSRGPAF	IGKV3-11	.	IGKJ4	15	-1	-1	25
2	0.00404040404040404	TGTCAGCACTATGGTAACTCACTCACTTTC	CQHYGNSLTF	IGKV3-20	.	IGKJ4	21	-1	-1	21
2	0.00404040404040404	TGTCAGCAGTATGGTAGCTCACCGACGTTC	CQQYGSSPTF	IGKV3-20	.	IGKJ1	22	-1	-1	23
2	0.00404040404040404	TGTCAGCAGTATAATAACTTGTGGGCATTT	CQQYNNLWAF	IGKV3-15	.	IGKJ2	18	-1	-1	27
2	0.00404040404040404	TGCATGCAAGGCACATACTGGTACACTTTT	CMQGTYWYTF	IGKV2-30	.	IGKJ2	20	-1	-1	20
1	0.00202020202020202	TGTCAGGTCCGTACCATCCGGCCTCCCATGTACACTTTT	CQVRTIRPPMYTF	IGKV3-11	.	IGKJ2	5	-1	-1	26
1	0.00202020202020202	TGTCACCAGTATGGTAGTTCAGTTCCGTGGACGTTC	CHQYGSSVPWTF	IGKV3-20	.	IGKJ1	20	-1	-1	25
1	0.00202020202020202	TGTCAGCACTATGGCAACTCACCTCCAGTCACGTTC	CQHYGNSPPVTF	IGKV3D-20	.	IGKJ1	25	-1	-1	30
1	0.00202020202020202	TGTCAGCAGTATGGCTATTCACCTCCGTACACTTTT	CQQYGYSPPYTF	IGKV3D-20	.	IGKJ2	26	-1	-1	26
1	0.00202020202020202	TGTCAGCAGCGTAGCAACTGGCCCGCGCTCACTTTC	CQQRSNWPALTF	IGKV3-11	.	IGKJ4	22	-1	-1	24
1	0.00202020202020202	TGTCAGGAATATTATATTGCTCCTCCGGTCACTTTC	CQEYYIAPPVTF	IGKV4-1	.	IGKJ3	23	-1	-1	28
1	0.00202020202020202	TGTCAACAGTTTAATAATTACCCCGCGCTCACTTTC	CQQFNNYPALTF	IGKV1-13	.	IGKJ4	22	-1	-1	24
1	0.00202020202020202	TGTCAACAGTCTAACAGTTTCCCCTCGATCACCTTC	CQQSNSFPSITF	IGKV1D-12	.	IGKJ5	27	-1	-1	24
1	0.00202020202020202	TGTCAACAGAGTTACAGTACCCCTCCGTGGACGTTC	CQQSYSTPPWTF	IGKV1D-39	.	IGKJ1	26	-1	-1	25
1	0.00202020202020202	TGCCAGGAATATAAGAGCTGGCCTCGATTCAGTTTC	CQEYKSWPRFSF	IGKV3D-15	.	IGKJ3	24	-1	-1	26
1	0.00202020202020202	TGCCAACAGTATAATAGTTATTCTCCGTACACTTTT	CQQYNSYSPYTF	IGKV1-5	.	IGKJ2	23	-1	-1	26
1	0.00202020202020202	TGCATGCAAGCCACACACTGGCCTACGTGGACGTTC	CMQATHWPTWTF	IGKV2-30	.	IGKJ1	24	-1	-1	24
1	0.00202020202020202	TGCATGCAAGGTATACACCTTCCTCCGATCACCTTC	CMQGIHLPPITF	IGKV2-29	.	IGKJ5	23	-1	-1	25
1	0.00202020202020202	TGCATGCAAGGTACACACTGGCCACCCTTCACTTTC	CMQGTHWPPFTF	IGKV2-30	.	IGKJ3	22	-1	-1	27
1	0.00202020202020202	TGTCTTCAGCACCATACTCTCCCCTATACGTTT	CLQHHTLPYTF	IGKV5-2	.	IGKJ2	4	-1	-1	30
1	0.00202020202020202	TGTCTGCAAGATTACGATTACCCTCGGACGTTC	CLQDYDYPRTF	IGKV1-6	.	IGKJ1	23	-1	-1	25
1	0.00202020202020202	TGTCTACAGCATAATACTTACCCATTCACTTTC	CLQHNTYPFTF	IGKV1-17	.	IGKJ3	22	-1	-1	23
1	0.00202020202020202	TGTCTACAGCATAATAGTTACCCTCGGACTTTT	CLQHNSYPRTF	IGKV1D-17	.	IGKJ2	24	-1	-1	27
1	0.00202020202020202	TGTCTACAGCATAATAGTTACCCCTGGACGTTC	CLQHNSYPWTF	IGKV1-17	.	IGKJ1	22	-1	-1	24
1	0.00202020202020202	TGTCTACAAGATTACAATTACCCGTACACTTTT	CLQDYNYPYTF	IGKV1-6	.	IGKJ2	22	-1	-1	23
1	0.00202020202020202	TGTCTACAAGATAACAATTACCCGCTCACCTTT	CLQDNNYPLTF	IGKV1-6	.	IGKJ4	22	-1	-1	22
1	0.00202020202020202	TGTCATCAGTCTTATAGTGTCCCGTACGCTTTT	CHQSYSVPYAF	IGKV1-39	.	IGKJ2	8	-1	-1	23
1	0.00202020202020202	TGTCACCAGTTTAGTGAGTGGCCGCTCACTTTC	CHQFSEWPLTF	IGKV3-15	.	IGKJ4	22	-1	-1	22
1	0.00202020202020202	TGTCACCAGTATAATAACTGGCCGTACACTTTT	CHQYNNWPYTF	IGKV3-15	.	IGKJ2	22	-1	-1	23
1	0.00202020202020202	TGTCACCAGTACGATGAGGTCCCGACCACCTTC	CHQYDEVPTTF	IGKV1-39	.	IGKJ5	8	-1	-1	22
1	0.00202020202020202	TGTCACCAGAGTGCTAGTTTACCGATCACCTTC	CHQSASLPITF	IGKV6D-21	.	IGKJ5	22	-1	-1	22
1	0.00202020202020202	TGTCACCAATATTATGTTGCTCCGTGGACGTTC	CHQYYVAPWTF	IGKV4-1	.	IGKJ1	14	-1	-1	22
1	0.00202020202020202	TGTCAGCACTATGCTAACTCACGTGGGACGTTC	CQHYANSRGTF	IGKV3-20	.	IGKJ1	21	-1	-1	19
1	0.00202020202020202	TGTCAGCACTATGGTAGTTCACCGTACACTTTT	CQHYGSSPYTF	IGKV3-20	.	IGKJ2	22	-1	-1	23
1	0.00202020202020202	TGTCAGCACCGTAGCAGCTGGCCTCTCACTTTT	CQHRSSWPLTF	IGKV3-11	.	IGKJ2	23	-1	-1	26
1	0.00202020202020202	TGTCAGCAGTTCGGCACCCTCCCGTATACTTTC	CQQFGTLPYTF	IGKV3-20	.	IGKJ1	9	-1	-1	30
1	0.00202020202020202	TGTCAGCAGTCTGGTAGTTCACCTCGGACGTTC	CQQSGSSPRTF	IGKV3D-20	.	IGKJ1	24	-1	-1	25
1	0.00202020202020202	TGTCAGCAGTATGCAAACTCACCGTACACTTTT	CQQYANSPYTF	IGKV3-20	.	IGKJ2	22	-1	-1	23
1	0.00202020202020202	TGTCAGCAGTATGGTAGTCCACCTCGGACGTTC	CQQYGSPPRTF	IGKV3D-20	.	IGKJ1	24	-1	-1	16
1	0.00202020202020202	TGTCAGCAGTATGGTAGCTCAGTGCTCACTTTC	CQQYGSSVLTF	IGKV3-20	.	IGKJ4	20	-1	-1	23
1	0.00202020202020202	TGTCAGCAGTATGATAACTGGCCTCTCACGTTC	CQQYDNWPLTF	IGKV3-15	.	IGKJ4	23	-1	-1	24
1	0.00202020202020202	TGTCAGCAGTATGAGAGTTCACCCATCACTTTT	CQQYESSPITF	IGKV3-20	.	IGKJ2	22	-1	-1	26
1	0.00202020202020202	TGTCAGCAGTATACTAATCGTCTCCTCTCTTTC	CQQYTNRLLSF	IGKV3-15	.	IGKJ4	16	-1	-1	24
1	0.00202020202020202	TGTCAGCAGTATAATGACTGGCCTCGGACGTTC	CQQYNDWPRTF	IGKV3-15	.	IGKJ1	23	-1	-1	25
1	0.00202020202020202	TGTCAGCAGTACAATAATTGGCCGTACACTTTT	CQQYNNWPYTF	IGKV3-15	.	IGKJ2	22	-1	-1	23
1	0.00202020202020202	TGTCAGCAGCGTACCAACTGGCTTCTCACTTTC	CQQRTNWLLTF	IGKV3-11	.	IGKJ4	21	-1	-1	24
1	0.00202020202020202	TGTCAGCAGCGTAGCAGCAGGCCTCCGGCGTTC	CQQRSSRPPAF	IGKV3D-11	.	IGKJ1	27	-1	-1	28
1	0.00202020202020202	TGTCAGCAGCGTAGCAACTGGCCTCTGACTTTT	CQQRSNWPLTF	IGKV3-11	.	IGKJ2	23	-1	-1	27
1	0.00202020202020202	TGTCAGCAGCGTAGAGCCTGGCCGATCACCTTC	CQQRRAWPITF	IGKV3-11	.	IGKJ5	13	-1	-1	22
1	0.00202020202020202	TGTCAGCAGCGATACGCCTGGCCTCTCACTTTC	CQQRYAWPLTF	IGKV3-11	.	IGKJ4	10	-1	-1	24
1	0.00202020202020202	TGTCAGCAGCATCATTCTCCACCGTTCACCTTT	CQQHHSPPFTF	IGKV4-1	.	IGKJ2	7	-1	-1	26
1	0.00202020202020202	TGTCAGCAGCATAGTCAGTGGCCGCTCACTTTC	CQQHSQWPLTF	IGKV3D-7	.	IGKJ4	8	-1	-1	22
1	0.00202020202020202	TGTCAGCAGAGCTACAATATACCGTACACTTTT	CQQSYNIPYTF	IGKV1-39	.	IGKJ2	15	-1	-1	23
1	0.00202020202020202	TGTCAGCAATTGTATGACTATCCGTACGTTTTT	CQQLYDYPYVF	IGKV1-13	.	IGKJ2	4	-1	-1	29
1	0.00202020202020202	TGTCAGCAATATTATTATACCTCGTACACTTTT	CQQYYYTSYTF	IGKV4-1	.	IGKJ2	14	-1	-1	23
1	0.00202020202020202	TGTCAGCAATATTATACTACTCCTCTCACTTTC	CQQYYTTPLTF	IGKV4-1	.	IGKJ4	23	-1	-1	24
1	0.00202020202020202	TGTCAGCAATATTATAGTACTCCCATCACCTTC	CQQYYSTPITF	IGKV4-1	.	IGKJ5	22	-1	-1	24
1	0.00202020202020202	TGTCAGCAATATTATAGTACTCCGTGGACGTTC	CQQYYSTPWTF	IGKV4-1	.	IGKJ1	22	-1	-1	22
1	0.00202020202020202	TGTCAGCAATATTATAGTACTCCGCTCACTTTC	CQQYYSTPLTF	IGKV4-1	.	IGKJ4	22	-1	-1	22
1	0.00202020202020202	TGTCAGCAATATTATAGTACTCCGATCACCTTC	CQQYYSTPITF	IGKV4-1	.	IGKJ5	22	-1	-1	22
1	0.00202020202020202	TGTCAGCAATATTATAGTACCCCCTTCACTTTC	CQQYYSTPFTF	IGKV4-1	.	IGKJ3	19	-1	-1	24
1	0.00202020202020202	TGTCAGCAATATTATAATACTCCGCTCACTTTC	CQQYYNTPLTF	IGKV4-1	.	IGKJ4	22	-1	-1	22
1	0.00202020202020202	TGTCAGCAATATCATACTCCTCCGTACACTTTT	CQQYHTPPYTF	IGKV4-1	.	IGKJ2	22	-1	-1	23
1	0.00202020202020202	TGTCAGCAATATGCTATGTTGCCTCCTACTTTT	CQQYAMLPPTF	IGKV4-1	.	IGKJ2	11	-1	-1	27
1	0.00202020202020202	TGTCAGCAATATGGTAGCTCACCGCTCACTTTC	CQQYGSSPLTF	IGKV3-20	.	IGKJ4	22	-1	-1	22
1	0.00202020202020202	TGTCAGCAATATGGTAGGTCACCATTCACTTTC	CQQYGRSPFTF	IGKV3-20	.	IGKJ3	22	-1	-1	23
1	0.00202020202020202	TGTCAGCAACTTTATAGTACTCCGTACACTTTC	CQQLYSTPYTF	IGKV4-1	.	IGKJ2	22	-1	-1	23
1	0.00202020202020202	TGTCAGGGGGCTGATAAGTTCCCTCTCATCTTC	CQGADKFPLIF	IGKV1-12	.	IGKJ3	4	-1	-1	30
1	0.00202020202020202	TGTCAGGACCATGATAATCTCCCTCCCACTTTC	CQDHDNLPPTF	IGKV1D-33	.	IGKJ3	25	-1	-1	26
1	0.00202020202020202	TGTCAGGAGTATGGTAGCTCACCGTACACTTTT	CQEYGSSPYTF	IGKV3-20	.	IGKJ2	22	-1	-1	23
1	0.00202020202020202	TGTCAGACATATCACAGTCCCCCGCTCACTTTC	CQTYHSPPLTF	IGKV1-22	.	IGKJ4	3	-1	-1	22
1	0.00202020202020202	TGTCAACAGTATTATAGTTACCCGTACACTTTT	CQQYYSYPYTF	IGKV1-8	.	IGKJ2	22	-1	-1	23
1	0.00202020202020202	TGTCAACAGTATGATACTCTCCCGTACACTTTT	CQQYDTLPYTF	IGKV1-33	.	IGKJ2	22	-1	-1	23
1	0.00202020202020202	TGTCAACAGTATGATAGTGATGTGTTCACTTTC	CQQYDSDVFTF	IGKV1-5	.	IGKJ4	17	-1	-1	25
1	0.00202020202020202	TGTCAACAGTATGATAATCTTCCGCTCACTTTC	CQQYDNLPLTF	IGKV1-33	.	IGKJ4	19	-1	-1	22
1	0.00202020202020202	TGTCAACAGTATGATAATCTCCCTCTCACTTTC	CQQYDNLPLTF	IGKV1D-33	.	IGKJ4	24	-1	-1	24
1	0.00202020202020202	TGTCAACAGTATGATAATCTCCCCCCCTCTTTC	CQQYDNLPPSF	IGKV1-33	.	IGKJ4	22	-1	-1	28
1	0.00202020202020202	TGTCAACAGTATGATAATCTCCCGTACACTTTT	CQQYDNLPYTF	IGKV1-33	.	IGKJ2	22	-1	-1	23
1	0.00202020202020202	TGTCAACAGTATGATAATGTCCTAGTCGCTTTC	CQQYDNVLVAF	IGKV1-33	.	IGKJ3	21	-1	-1	28
1	0.00202020202020202	TGTCAACAGTATAGTAAGTGGCCGCTCACCTTC	CQQYSKWPLTF	IGKV3-15	.	IGKJ4	22	-1	-1	15
1	0.00202020202020202	TGTCAACAGTATAAAGATCTCCCGCTCACTTTC	CQQYKDLPLTF	IGKV1-33	.	IGKJ4	22	-1	-1	22
1	0.00202020202020202	TGTCAACAGCATGATGATCTTCCCCTCACTTTC	CQQHDDLPLTF	IGKV1-33	.	IGKJ4	19	-1	-1	24
1	0.00202020202020202	TGTCAACAGGCTAACAGTTTCCCTCTGACCTTC	CQQANSFPLTF	IGKV1-12	.	IGKJ5	23	-1	-1	27
1	0.00202020202020202	TGTCAACAGACTTACAGTACCGTCCGGACCTTC	CQQTYSTVRTF	IGKV1-39	.	IGKJ1	20	-1	-1	25
1	0.00202020202020202	TGTCAACAGACCTCTCATTACCCCCTCACCTTC	CQQTSHYPLTF	IGKV1-13	.	IGKJ5	8	-1	-1	25
1	0.00202020202020202	TGTCAACAGAGTTACAGTTCCCCGTACACTTTT	CQQSYSSPYTF	IGKV1-39	.	IGKJ2	22	-1	-1	23
1	0.00202020202020202	TGTCAACAGAGTTACAGTCCTCCACTCACTTTC	CQQSYSPPLTF	IGKV1-39	.	IGKJ4	17	-1	-1	24
1	0.00202020202020202	TGTCAACAGAGTTACAGTGCCCCTCTCACTTTC	CQQSYSAPLTF	IGKV1D-39	.	IGKJ4	24	-1	-1	24
1	0.00202020202020202	TGTCAACAGAGTTACAGTACCCCTCCCACTTTC	CQQSYSTPPTF	IGKV1D-39	.	IGKJ4	25	-1	-1	26
1	0.00202020202020202	TGTCAACAGAGTTACAGTACCCAGCTCACTTTC	CQQSYSTQLTF	IGKV1-39	.	IGKJ4	21	-1	-1	23
1	0.00202020202020202	TGTCAACAGAGTTACAGTACGCCGTATACTTTT	CQQSYSTPYTF	IGKV1-39	.	IGKJ2	19	-1	-1	23
1	0.00202020202020202	TGTCAACAGAGTTACAGTAGTCCGTACACTTTT	CQQSYSSPYTF	IGKV1-39	.	IGKJ2	18	-1	-1	23
1	0.00202020202020202	TGTCAACAGAGTGACAGAACCCCGTACACTTTT	CQQSDRTPYTF	IGKV1-39	.	IGKJ2	22	-1	-1	23
1	0.00202020202020202	TGTCAACAATATGGTAGTTTACCGTCCACTTTT	CQQYGSLPSTF	IGKV3-20	.	IGKJ2	16	-1	-1	26
1	0.00202020202020202	TGTCAACAATACGGTGCCTCACCGCGGACGTTT	CQQYGASPRTF	IGKV3-20	.	IGKJ1	22	-1	-1	25
1	0.00202020202020202	TGTCAAAAGTTTGGCAGTGCCCCGTGGACGTTC	CQKFGSAPWTF	IGKV1-27	.	IGKJ1	22	-1	-1	22
1	0.00202020202020202	TGTGAGCAGTATGGTAGCTCACCGCTCACTTTC	CEQYGSSPLTF	IGKV3-20	.	IGKJ4	22	-1	-1	22
1	0.00202020202020202	TGCTTCCAAGCTCTACAAACTCCGTACACTTTT	CFQALQTPYTF	IGKV2-28	.	IGKJ2	22	-1	-1	23
1	0.00202020202020202	TGCCAGCAGTATGCTAGTTCACCGTACACTTTT	CQQYASSPYTF	IGKV3-20	.	IGKJ2	22	-1	-1	23
1	0.00202020202020202	TGCCAGCAAGGTGCACACTGGGCTCCCACTTTC	CQQGAHWAPTF	IGKV2D-30	.	IGKJ4	25	-1	-1	26
1	0.00202020202020202	TGCCAACGGTATAATAGTTATCCGTTTACTTTT	CQRYNSYPFTF	IGKV1-5	.	IGKJ2	20	-1	-1	27
1	0.00202020202020202	TGCCAACACTATGATAGTTTTCCTCACACTTTT	CQHYDSFPHTF	IGKV1-5	.	IGKJ2	18	-1	-1	25
1	0.00202020202020202	TGCCAACACTATAATAGTTTTCCGCTCACTTTC	CQHYNSFPLTF	IGKV1-5	.	IGKJ4	18	-1	-1	22
1	0.00202020202020202	TGCCAACAGTATAATAGTTATTCTCGGACGTTC	CQQYNSYSRTF	IGKV1-5	.	IGKJ1	23	-1	-1	25
1	0.00202020202020202	TGCCAACAGTATAATAGTTATTCTCACACTTTT	CQQYNSYSHTF	IGKV1-5	.	IGKJ2	23	-1	-1	25
1	0.00202020202020202	TGCCAACAGTATAATAGTTATTCGTACACTTTT	CQQYNSYSYTF	IGKV1-5	.	IGKJ2	22	-1	-1	23
1	0.00202020202020202	TGCCAACAGTATAATAGTTACCCGTGGACGTTC	CQQYNSYPWTF	IGKV1-16	.	IGKJ1	22	-1	-1	22
1	0.00202020202020202	TGCCAACAGTATAACAGTTACCCGTACACTTTT	CQQYNSYPYTF	IGKV1-16	.	IGKJ2	22	-1	-1	23
1	0.00202020202020202	TGCCAACAATATAATACTTTTTCTGAGGCGTTC	CQQYNTFSEAF	IGKV1-5	.	IGKJ1	23	-1	-1	28
1	0.00202020202020202	TGCATGCACGGTATAAACCTTCCGTACACTTTT	CMHGINLPYTF	IGKV2-29	.	IGKJ2	22	-1	-1	23
1	0.00202020202020202	TGCATGCAGGCTACACAGGTTCCTCATACTTTT	CMQATQVPHTF	IGKV2-18	.	IGKJ2	23	-1	-1	27
1	0.00202020202020202	TGCATGCAGGGTACACACTGGCCTCGAACTTTT	CMQGTHWPRTF	IGKV2D-30	.	IGKJ2	24	-1	-1	27
1	0.00202020202020202	TGCATGCAATCTCTACAAATTCCACTCACTTTC	CMQSLQIPLTF	IGKV2-28	.	IGKJ4	22	-1	-1	24
1	0.00202020202020202	TGCATGCAATCTCTACAAACTCCTCTCACTTTC	CMQSLQTPLTF	IGKV2D-28	.	IGKJ4	24	-1	-1	24
1	0.00202020202020202	TGCATGCAAGCTTCATACTGGCCGTACATTTTT	CMQASYWPYIF	IGKV2-30	.	IGKJ2	22	-1	-1	23
1	0.00202020202020202	TGCATGCAAGCTCTACAACCTCCATACACTTTT	CMQALQPPYTF	IGKV2-28	.	IGKJ2	22	-1	-1	24
1	0.00202020202020202	TGCATGCAAGCTCTACAAACTCCTCGTACTTTT	CMQALQTPRTF	IGKV2D-28	.	IGKJ2	24	-1	-1	27
1	0.00202020202020202	TGCATGCAAGCTCTACAAACTCCTCGCACTTTC	CMQALQTPRTF	IGKV2D-28	.	IGKJ4	24	-1	-1	26
1	0.00202020202020202	TGCATGCAAGCTCTACAAACCCCTCGGACGTTC	CMQALQTPRTF	IGKV2D-28	.	IGKJ1	24	-1	-1	25
1	0.00202020202020202	TGCATGCAAGCTCTACAAAGTCCGTACACTTTT	CMQALQSPYTF	IGKV2-28	.	IGKJ2	22	-1	-1	23
1	0.00202020202020202	TGCATGCAAGCTACACAATTTCCGTACACTTTT	CMQATQFPYTF	IGKV2-24	.	IGKJ2	22	-1	-1	23
1	0.00202020202020202	TGCATGCAAGCTACACAATTTCCATTCACTTTC	CMQATQFPFTF	IGKV2-24	.	IGKJ3	22	-1	-1	23
1	0.00202020202020202	TGCATGCAAGGTCTTCAGGTTCCTCTCACTTTC	CMQGLQVPLTF	IGKV2D-29	.	IGKJ4	24	-1	-1	24
1	0.00202020202020202	TGCATGCAAGGTCTACAGATTCCGTTCACTTTT	CMQGLQIPFTF	IGKV2-28	.	IGKJ2	16	-1	-1	26
1	0.00202020202020202	TGCATGCAAGGTCTACAAACTCCGCTCACTTTC	CMQGLQTPLTF	IGKV2-28	.	IGKJ4	22	-1	-1	22
1	0.00202020202020202	TGCATGCAAGGTCGACACTGGCCTCACACTTTT	CMQGRHWPHTF	IGKV2D-30	.	IGKJ2	24	-1	-1	25
1	0.00202020202020202	TGCATGCAAGGTATACACTGGCCGTGGACGTTC	CMQGIHWPWTF	IGKV2-30	.	IGKJ1	22	-1	-1	22
1	0.00202020202020202	TGCATGCAAGGTATAAACCTTCCGATAACTTTT	CMQGINLPITF	IGKV2-29	.	IGKJ2	22	-1	-1	27
1	0.00202020202020202	TGCATGCAAGGTACACACTGGCTTTACACTTTT	CMQGTHWLYTF	IGKV2-30	.	IGKJ2	21	-1	-1	24
1	0.00202020202020202	TGCATGCAAGGTACACACTGGCCTTGGACGTTC	CMQGTHWPWTF	IGKV2-30	.	IGKJ1	23	-1	-1	24
1	0.00202020202020202	TGCATGCAAGGTACACACTGGCCTCCGACGTTC	CMQGTHWPPTF	IGKV2D-30	.	IGKJ1	26	-1	-1	26
1	0.00202020202020202	TGCATGCAAGGTACACACTGGCCGTACACTTTT	CMQGTHWPYTF	IGKV2-30	.	IGKJ2	22	-1	-1	23
1	0.00202020202020202	TGCATGCAAGGCATTGGGATTCCGTACACTTTT	CMQGIGIPYTF	IGKV2-26	.	IGKJ2	9	-1	-1	23
1	0.00202020202020202	TGCATGCAAGGGTTACGCCTTCCGTGGACGTTC	CMQGLRLPWTF	IGKV2-29	.	IGKJ1	22	-1	-1	22
1	0.00202020202020202	TGCATGCAAGGAATACACCTTCCGTGGACGTTT	CMQGIHLPWTF	IGKV2D-29	.	IGKJ1	22	-1	-1	22
1	0.00202020202020202	TGCATGCAAACTCTACAAATTCCGTGGACGTTC	CMQTLQIPWTF	IGKV2-28	.	IGKJ1	22	-1	-1	22
1	0.00202020202020202	TGCATGCAAACTCTACAAACTCCTCGGACGTTC	CMQTLQTPRTF	IGKV2D-28	.	IGKJ1	24	-1	-1	25
1	0.00202020202020202	TGCATGCAAACTACACACGAGCCATTCACTTTC	CMQTTHEPFTF	IGKV2-30	.	IGKJ3	17	-1	-1	23
1	0.00202020202020202	TGCATGCAAAGTACGTACTGGCCGTGGACGCTC	CMQSTYWPWTL	IGKV2-30	.	IGKJ1	22	-1	-1	22
1	0.00202020202020202	TGCATGGAGGGGATACACCTTCCGTGGACGTTC	CMEGIHLPWTF	IGKV2-29	.	IGKJ1	22	-1	-1	22
1	0.00202020202020202	TGTCAGCACTATGGTACTTCACCGACATTC	CQHYGTSPTF	IGKV3-20	.	IGKJ1	22	-1	-1	23
1	0.00202020202020202	TGTCAGCAGTATGGGAGTTCCCTCACTTTC	CQQYGSSLTF	IGKV3-20	.	IGKJ4	13	-1	-1	21
1	0.00202020202020202	TGTCAGCAGTATAGTGACTGGGCGACATTC	CQQYSDWATF	IGKV3-15	.	IGKJ1	20	-1	-1	23
1	0.00202020202020202	TGTCAGCAGTATAATTCCTGGTGGACGTTC	CQQYNSWWTF	IGKV3-15	.	IGKJ1	14	-1	-1	20
1	0.00202020202020202	TGTCAGCAGCGTAGCAACTTGCTCACTTTC	CQQRSNLLTF	IGKV3-11	.	IGKJ4	18	-1	-1	20
1	0.00202020202020202	TGTCAGCAGAGTGCCAACAGGCCCACTTTC	CQQSANRPTF	IGKV3-11	.	IGKJ4	22	-1	-1	23
1	0.00202020202020202	TGTCAGCAATATTATAGTATTCCCACTTTC	CQQYYSIPTF	IGKV4-1	.	IGKJ4	22	-1	-1	23
1	0.00202020202020202	TGTCAACAGTATGATAATCTCCCTCCCTTC	CQQYDNLPPF	IGKV1D-33	.	IGKJ5	25	-1	-1	25
1	0.00202020202020202	TGTCAACAGACTAACGGTTTCCGGACGTTC	CQQTNGFRTF	IGKV1-12	.	IGKJ1	21	-1	-1	22
1	0.00202020202020202	TGTCAACAATATAATAACTGGCGGACGTTC	CQQYNNWRTF	IGKV3-15	.	IGKJ1	21	-1	-1	22
1	0.00202020202020202	TGCCACCACTATGCTCACTCAATCACTTTC	CHHYAHSITF	IGKV3D-11	.	IGKJ4	1	-1	-1	22
1	0.00202020202020202	TGCCAACAGTATTATAGTTATTCGACATTC	CQQYYSYSTF	IGKV1-5	.	IGKJ1	22	-1	-1	23
1	0.00202020202020202	TGCCAACAGTATCATACTTTTGCCACTTTT	CQQYHTFATF	IGKV1-5	.	IGKJ2	15	-1	-1	23
1	0.00202020202020202	TGCCAACAGTATAGTACTTATTGGACGTTC	CQQYSTYWTF	IGKV1-5	.	IGKJ1	21	-1	-1	21
1	0.00202020202020202	TGCCAACAGTATAATGACTATTGGACGTTC	CQQYNDYWTF	IGKV1-16	.	IGKJ1	14	-1	-1	21
1	0.00202020202020202	TGCCAACAGTATAATAGTTATTCCACTTTT	CQQYNSYSTF	IGKV1-5	.	IGKJ2	22	-1	-1	23
1	0.00202020202020202	TGCCAACAATATAACACTCATTGGACGTTC	CQQYNTHWTF	IGKV1-5	.	IGKJ1	13	-1	-1	21
1	0.00202020202020202	TGCATGCAAGCTCTACAAGCTGTCACTTTC	CMQALQAVTF	IGKV2-28	.	IGKJ4	17	-1	-1	22
1	0.00202020202020202	TGCATGCAAGCTCTACAAACCCTCACTTTC	CMQALQTLTF	IGKV2-28	.	IGKJ4	19	-1	-1	21
1	0.00202020202020202	TGCATGCAAGCTACACAATTTCCGACGTTC	CMQATQFPTF	IGKV2-24	.	IGKJ1	22	-1	-1	23
1	0.00202020202020202	TGCATGCAAGGTTTAAACTTTAGGACGTTC	CMQGLNFRTF	IGKV2-30	.	IGKJ1	11	-1	-1	22
1	0.00202020202020202	TGCATGCAAGGTATACACCTTCCCACTTTC	CMQGIHLPTF	IGKV2-29	.	IGKJ3	22	-1	-1	23
1	0.00202020202020202	TGTCAGCACCGTAGCAACTTC	CQHRSNF	IGKV3-11	.	IGKJ3	18	-1	-1	18
1	0.00202020202020202	TGTCAGCAGTATGGTGCGTTT	CQQYGAF	IGKV3-20	.	IGKJ1	14	-1	-1	16
