# Supplementary material for: Biomarkers and Immune Repertoire Metrics Identified by Peripheral Blood Transcriptomic Sequencing Reveal the Pathogenesis of COVID-19
Source: Front Immunol. 2021 Aug 24;12:677025. doi: 10.3389/fimmu.2021.677025 (PMC8421539; doi:10.3389/fimmu.2021.677025)
Supplement: Supplementary file 1 [file DataSheet_1.zip › TCR_BCR/IGK/convert.20S039667A.clonotypes.IGK.txt]

count	freq	cdr3nt	cdr3aa	v	d	j	VEnd	DStart	DEnd	JStart
6	0.019801980198019802	TGTCAGCAGTATGGTAGCTCACCTCCGTACACTTTT	CQQYGSSPPYTF	IGKV3D-20	.	IGKJ2	26	-1	-1	26
6	0.019801980198019802	TGTCAACAGAGTTACAGTACCCCTCTCACTTTC	CQQSYSTPLTF	IGKV1D-39	.	IGKJ4	24	-1	-1	24
6	0.019801980198019802	TGTCAACAGTACAATACTTATTGGACCTTC	CQQYNTYWTF	IGKV1-5	.	IGKJ1	21	-1	-1	21
5	0.0165016501650165	TGCCAGGAACATAATTCTTATTCCTTCACTTTC	CQEHNSYSFTF	IGKV1-5	.	IGKJ3	4	-1	-1	24
4	0.013201320132013201	TGTCAGCAGCGTAGCAACTGGCCGCTCACTTTC	CQQRSNWPLTF	IGKV3-11	.	IGKJ4	22	-1	-1	22
4	0.013201320132013201	TGTCAACAATATGGGGCCTCAGGAGGCACTTTT	CQQYGASGGTF	IGKV3-20	.	IGKJ2	13	-1	-1	26
4	0.013201320132013201	TGCCAACAGTATAATAGTTACCCTCGCACCTTC	CQQYNSYPRTF	IGKV1D-16	.	IGKJ5	24	-1	-1	26
4	0.013201320132013201	TGTCAGCAGTATAATAACTGGTGGACGTTC	CQQYNNWWTF	IGKV3-15	.	IGKJ1	20	-1	-1	20
3	0.009900990099009901	TGTCAGGAGTATAATAAGTGGCCTCCGTACACTTTT	CQEYNKWPPYTF	IGKV3-15	.	IGKJ2	23	-1	-1	26
3	0.009900990099009901	TGTCTACAAGATTACAATTACCCTCAGACGTTC	CLQDYNYPQTF	IGKV1-6	.	IGKJ1	23	-1	-1	26
3	0.009900990099009901	TGTCAGCAGTATGGTGACTCAGGAGGCACTTTT	CQQYGDSGGTF	IGKV3-20	.	IGKJ2	14	-1	-1	26
3	0.009900990099009901	TGTCAGCAGTATGGTAGCTCACCGTGGACGTTC	CQQYGSSPWTF	IGKV3-20	.	IGKJ1	22	-1	-1	22
3	0.009900990099009901	TGTCAGCAGTATAATAACTGGCCTCGGACGTTC	CQQYNNWPRTF	IGKV3-15	.	IGKJ1	23	-1	-1	25
3	0.009900990099009901	TGTCAGCAATATTATAGTACTCCGTACACTTTT	CQQYYSTPYTF	IGKV4-1	.	IGKJ2	22	-1	-1	23
3	0.009900990099009901	TGTCAACAGTCTGACAGTTTCCCTCTCACTTTC	CQQSDSFPLTF	IGKV1-12	.	IGKJ4	23	-1	-1	24
3	0.009900990099009901	TGTCAACAGTATTATAGTTACCCTCGGACGTTC	CQQYYSYPRTF	IGKV1-8	.	IGKJ1	23	-1	-1	25
3	0.009900990099009901	TGTCAACAGTATGATAATCTCCCGCTCACTTTC	CQQYDNLPLTF	IGKV1-33	.	IGKJ4	22	-1	-1	22
3	0.009900990099009901	TGTCAACAGGTTCAGAGTCACCCTCGGACTTTT	CQQVQSHPRTF	IGKV1-9	.	IGKJ2	23	-1	-1	27
3	0.009900990099009901	TGTCAACAGAGTGACAGTAACCCGTACACTTTT	CQQSDSNPYTF	IGKV1-39	.	IGKJ2	22	-1	-1	23
3	0.009900990099009901	TGTCAGCAGTATGATAGTTCACTGACGTTC	CQQYDSSLTF	IGKV3-20	.	IGKJ1	21	-1	-1	23
2	0.006600660066006601	TGTCAGCAGCGTACCAACTGGTCTCCGACGCTCACTTTC	CQQRTNWSPTLTF	IGKV3-11	.	IGKJ4	20	-1	-1	28
2	0.006600660066006601	TGTCAGCAGTATGGTACCTCAATTTTGATCAGTTTC	CQQYGTSILISF	IGKV3-20	.	IGKJ5	20	-1	-1	26
2	0.006600660066006601	TGTCAGCGATATGATGACTCACCTCGGACTTTT	CQRYDDSPRTF	IGKV3D-20	.	IGKJ2	24	-1	-1	27
2	0.006600660066006601	TGTCAGCACTATTATGAAACTCCGTACGCTTTT	CQHYYETPYAF	IGKV4-1	.	IGKJ2	14	-1	-1	23
2	0.006600660066006601	TGTCAGCAGTATTTTAACTGGCCTCTCACTTTC	CQQYFNWPLTF	IGKV3-15	.	IGKJ4	23	-1	-1	24
2	0.006600660066006601	TGTCAGCAGTATAATAACTGGCTTTGGACGTTC	CQQYNNWLWTF	IGKV3-15	.	IGKJ1	21	-1	-1	24
2	0.006600660066006601	TGTCAGCAGCGTAGCAACTGGCCGTACACTTTT	CQQRSNWPYTF	IGKV3-11	.	IGKJ2	22	-1	-1	23
2	0.006600660066006601	TGTCAGCAGCGTAGCAACTGGCCGATCACCTTC	CQQRSNWPITF	IGKV3-11	.	IGKJ5	22	-1	-1	22
2	0.006600660066006601	TGTCAGCAATATTATAGTACTCCTTTCACTTTC	CQQYYSTPFTF	IGKV4-1	.	IGKJ3	23	-1	-1	24
2	0.006600660066006601	TGTCAGCAATATTATAGTACTCCCCTCACTTTC	CQQYYSTPLTF	IGKV4-1	.	IGKJ4	22	-1	-1	24
2	0.006600660066006601	TGTCAGCAATATTATAGTACTCCGCTCACTTTC	CQQYYSTPLTF	IGKV4-1	.	IGKJ4	22	-1	-1	22
2	0.006600660066006601	TGTCAGCAATACTATGATACTCCGCTCACTTTC	CQQYYDTPLTF	IGKV4-1	.	IGKJ4	22	-1	-1	22
2	0.006600660066006601	TGTCAACATGCTAACAGTTTCCCTCTCACTTTC	CQHANSFPLTF	IGKV1-12	.	IGKJ4	23	-1	-1	24
2	0.006600660066006601	TGTCAACAGTTTAATAGTTACCCTCTCACTTTC	CQQFNSYPLTF	IGKV1D-13	.	IGKJ4	24	-1	-1	24
2	0.006600660066006601	TGTCAACAGTATGATAATCTCCCGTACACTTTT	CQQYDNLPYTF	IGKV1-33	.	IGKJ2	22	-1	-1	23
2	0.006600660066006601	TGTCAACAGGCTAACAGTTTCCCTCTCACTTTC	CQQANSFPLTF	IGKV1-12	.	IGKJ4	23	-1	-1	24
2	0.006600660066006601	TGTCAACAGGCTAACAGTTTCCCGCTCACTTTC	CQQANSFPLTF	IGKV1-12	.	IGKJ4	22	-1	-1	22
2	0.006600660066006601	TGTCAACAGACTTACAGGACCCCCTACACTTTT	CQQTYRTPYTF	IGKV1-39	.	IGKJ2	22	-1	-1	24
2	0.006600660066006601	TGTCAACAGAGTTACAGTTCCCCTCTCACTTTC	CQQSYSSPLTF	IGKV1D-39	.	IGKJ4	24	-1	-1	24
2	0.006600660066006601	TGTCAACAGAGTTACAGTACCCCTCTCACCTTC	CQQSYSTPLTF	IGKV1D-39	.	IGKJ5	24	-1	-1	25
2	0.006600660066006601	TGTCAACAGAGTTACAGTACCCCGCTCACTTTC	CQQSYSTPLTF	IGKV1-39	.	IGKJ4	22	-1	-1	22
2	0.006600660066006601	TGTCAACAGAGCTACAGTATCCCTAAGACGTTC	CQQSYSIPKTF	IGKV1-39	.	IGKJ1	24	-1	-1	26
2	0.006600660066006601	TGTCAACAATTTTATAGTCAACCCCTCACTTTC	CQQFYSQPLTF	IGKV1D-13	.	IGKJ3	17	-1	-1	25
2	0.006600660066006601	TGCATGCAACCTCTACAAACTCCGTACACTTTT	CMQPLQTPYTF	IGKV2-28	.	IGKJ2	22	-1	-1	23
2	0.006600660066006601	TGCATGCAAGCTCTACAAACTCCTCTCACTTTC	CMQALQTPLTF	IGKV2D-28	.	IGKJ4	24	-1	-1	24
2	0.006600660066006601	TGCATGCAAGGTACACACTGGCCGTGGACGTTC	CMQGTHWPWTF	IGKV2-30	.	IGKJ1	22	-1	-1	22
2	0.006600660066006601	TGTCAGCAGTATACTTACTGGCCTTCTTTC	CQQYTYWPSF	IGKV3-15	.	IGKJ4	23	-1	-1	25
2	0.006600660066006601	TGTCAACAGAGTTACAGTACCCTCACTTTC	CQQSYSTLTF	IGKV1-39	.	IGKJ3	21	-1	-1	22
2	0.006600660066006601	TGCATGCAAAGTATAAACCGTCTCTCTTTC	CMQSINRLSF	IGKV2D-29	.	IGKJ4	14	-1	-1	21
1	0.0033003300330033004	TGTCAGCAGTATAATAACTGGCCTCCTTTATTCACTTTC	CQQYNNWPPLFTF	IGKV3-15	.	IGKJ3	23	-1	-1	28
1	0.0033003300330033004	TGTCAGCAGCGTAGCAACTGGCCTCCCACGTGGACGTTC	CQQRSNWPPTWTF	IGKV3-11	.	IGKJ1	23	-1	-1	25
1	0.0033003300330033004	TGTCAGATACGTCACAACTGGCCCGGGATTTTCACTTTC	CQIRHNWPGIFTF	IGKV3-11	.	IGKJ3	22	-1	-1	30
1	0.0033003300330033004	TGCGTGCGAGGTACGCACTGGCCCCCGGGCATCACCTTC	CVRGTHWPPGITF	IGKV2D-30	.	IGKJ5	27	-1	-1	30
1	0.0033003300330033004	TGTCAGTTCTATGCTAGCTCACCGATGTACACTTTT	CQFYASSPMYTF	IGKV3-20	.	IGKJ2	22	-1	-1	24
1	0.0033003300330033004	TGTCAGCATTATGGTAGTTCACCAGCGAACACTTTT	CQHYGSSPANTF	IGKV3-20	.	IGKJ2	22	-1	-1	28
1	0.0033003300330033004	TGTCAGCAGTATGGTAGCTCACCTCCGATCACCTTC	CQQYGSSPPITF	IGKV3D-20	.	IGKJ5	26	-1	-1	25
1	0.0033003300330033004	TGTCAGCAGTATAATAACTGGCCTCTGTACACTTTT	CQQYNNWPLYTF	IGKV3-15	.	IGKJ2	23	-1	-1	25
1	0.0033003300330033004	TGTCAGCAGTATAATAACTGGCCTCCGTGGACGTTC	CQQYNNWPPWTF	IGKV3D-15	.	IGKJ1	26	-1	-1	25
1	0.0033003300330033004	TGTCAGCAGTATAATAACTGGCCTCCGCTCACTTTC	CQQYNNWPPLTF	IGKV3D-15	.	IGKJ4	26	-1	-1	25
1	0.0033003300330033004	TGTCAGCAGTATAATAACTGGCCGCTGTACACTTTT	CQQYNNWPLYTF	IGKV3-15	.	IGKJ2	22	-1	-1	25
1	0.0033003300330033004	TGTCAGCAGTACCGTGACTGGGATCCGCTGACTTTC	CQQYRDWDPLTF	IGKV3-15	.	IGKJ4	10	-1	-1	25
1	0.0033003300330033004	TGTCAGCAGCGTAGCAACTGGTCGGCGATCACCTTC	CQQRSNWSAITF	IGKV3-11	.	IGKJ5	20	-1	-1	25
1	0.0033003300330033004	TGTCAGCAGCGTAGCAACTGGCTCCGGCTCACTTTC	CQQRSNWLRLTF	IGKV3D-11	.	IGKJ4	26	-1	-1	26
1	0.0033003300330033004	TGTCAGCAGCGTAGCAACTGGCCTCGGTGGACGTTC	CQQRSNWPRWTF	IGKV3-11	.	IGKJ1	23	-1	-1	26
1	0.0033003300330033004	TGTCAGCAATATGGTAGCTCACCTCCGTTCACTTTC	CQQYGSSPPFTF	IGKV3D-20	.	IGKJ4	26	-1	-1	28
1	0.0033003300330033004	TGTCAGAAGTATAGTAGCTCACCGGGGTGGACGTTC	CQKYSSSPGWTF	IGKV3-20	.	IGKJ1	22	-1	-1	26
1	0.0033003300330033004	TGTCAACAGTATGATAATCTCCCCCTGTACACTTTT	CQQYDNLPLYTF	IGKV1-33	.	IGKJ2	22	-1	-1	25
1	0.0033003300330033004	TGTCAACAGTATGATAATCTCCCCGCGCTCACTTTC	CQQYDNLPALTF	IGKV1-33	.	IGKJ4	22	-1	-1	24
1	0.0033003300330033004	TGTCAACAGCTTAATAGTTACCCTCGGGTCACCTTC	CQQLNSYPRVTF	IGKV1-9	.	IGKJ5	28	-1	-1	28
1	0.0033003300330033004	TGTCAACAGAGTTACAGTGCCCTTTCGTGGACGTTC	CQQSYSALSWTF	IGKV1-39	.	IGKJ1	21	-1	-1	25
1	0.0033003300330033004	TGTCAACAGAGTTACAGTACCCTCGGGGTCACCTTC	CQQSYSTLGVTF	IGKV1-39	.	IGKJ5	21	-1	-1	28
1	0.0033003300330033004	TGTCAACAGAGTTACAGTACCCCTCCGTACACTTTT	CQQSYSTPPYTF	IGKV1D-39	.	IGKJ2	26	-1	-1	26
1	0.0033003300330033004	TGCCAACAGTATAATAGTTATTCTCTGCTCACTTTC	CQQYNSYSLLTF	IGKV1-5	.	IGKJ4	23	-1	-1	26
1	0.0033003300330033004	TGCCAACAGTATAATAGTTATTCTCCGGGAATGTTC	CQQYNSYSPGMF	IGKV1-5	.	IGKJ1	23	-1	-1	32
1	0.0033003300330033004	TGCCAACAGTATAATAGTTATTCTGGGGATACGTTC	CQQYNSYSGDTF	IGKV1-5	.	IGKJ1	23	-1	-1	30
1	0.0033003300330033004	TGCATGCAAGCTCTACAAACTCCCACGTGGACGTTC	CMQALQTPTWTF	IGKV2-28	.	IGKJ1	22	-1	-1	22
1	0.0033003300330033004	TGCATGCAAGCTCTACAAACCCCATCGATCACCTTC	CMQALQTPSITF	IGKV2-28	.	IGKJ5	19	-1	-1	23
1	0.0033003300330033004	TGCATGCAAGGTACACAGTGGCCTCCGTACAGTTTT	CMQGTQWPPYSF	IGKV2D-30	.	IGKJ2	26	-1	-1	26
1	0.0033003300330033004	TGCATGCAAGGCACACACTGGCCTCCGTACACTTTT	CMQGTHWPPYTF	IGKV2D-30	.	IGKJ2	26	-1	-1	26
1	0.0033003300330033004	TGCATGCAAGATGCACAAGATCCTCCGCTCACTTTC	CMQDAQDPPLTF	IGKV2-26	.	IGKJ4	26	-1	-1	25
1	0.0033003300330033004	TGTCTGCAAGATAATATTTATCCGTGGACGTTT	CLQDNIYPWTF	IGKV1-6	.	IGKJ1	11	-1	-1	22
1	0.0033003300330033004	TGTCTGCAAGACTATTCTTATCCTCGGACGTTC	CLQDYSYPRTF	IGKV1-6	.	IGKJ1	10	-1	-1	25
1	0.0033003300330033004	TGTCTACGAGATGAGACTTACCCATACATTTTT	CLRDETYPYIF	IGKV1-6	.	IGKJ2	22	-1	-1	24
1	0.0033003300330033004	TGTCTACAGCATAATAGTTACCCTCGGACGTTC	CLQHNSYPRTF	IGKV1D-17	.	IGKJ1	24	-1	-1	25
1	0.0033003300330033004	TGTCTACAGCATAATAGTTACCCGTACACTTTT	CLQHNSYPYTF	IGKV1-17	.	IGKJ2	22	-1	-1	23
1	0.0033003300330033004	TGTCTACAGCATAACAGTTACCCGTACACTTTT	CLQHNSYPYTF	IGKV1-17	.	IGKJ2	22	-1	-1	23
1	0.0033003300330033004	TGTCTACAAGATTACACTTACCCTCTGACGTTC	CLQDYTYPLTF	IGKV1-6	.	IGKJ1	23	-1	-1	26
1	0.0033003300330033004	TGTCTACAAGATTACAATTATTTGTGGACGTTC	CLQDYNYLWTF	IGKV1-6	.	IGKJ1	19	-1	-1	23
1	0.0033003300330033004	TGTCTACAAGATTACAATTACCCGCTCACTTTC	CLQDYNYPLTF	IGKV1-6	.	IGKJ4	22	-1	-1	22
1	0.0033003300330033004	TGTCATCAGCGTAGCAACTGGCCTCGCACCTTC	CHQRSNWPRTF	IGKV3-11	.	IGKJ5	23	-1	-1	26
1	0.0033003300330033004	TGTCACCAGTATGGTACCTCACCAGGGACTTTC	CHQYGTSPGTF	IGKV3-20	.	IGKJ4	22	-1	-1	27
1	0.0033003300330033004	TGTCACCAGAGTTTCATTACCCCTCACACTTTC	CHQSFITPHTF	IGKV1D-39	.	IGKJ3	24	-1	-1	26
1	0.0033003300330033004	TGTCACCAGAGTTATAATACCCCTGAAACGTTC	CHQSYNTPETF	IGKV1-39	.	IGKJ2	23	-1	-1	33
1	0.0033003300330033004	TGTCAGCACTATGGTAGTTCGTCCCTCACTTTC	CQHYGSSSLTF	IGKV3-20	.	IGKJ4	16	-1	-1	24
1	0.0033003300330033004	TGTCAGCAGTATGGTGCTTCCCTGATCACCTTC	CQQYGASLITF	IGKV3-20	.	IGKJ5	14	-1	-1	23
1	0.0033003300330033004	TGTCAGCAGTATGGTAGCTCACTGTGGACGTTC	CQQYGSSLWTF	IGKV3-20	.	IGKJ1	21	-1	-1	23
1	0.0033003300330033004	TGTCAGCAGTATGGTAGCTCACCTTTCACTTTC	CQQYGSSPFTF	IGKV3-20	.	IGKJ3	23	-1	-1	24
1	0.0033003300330033004	TGTCAGCAGTATGGTAGCTCACCTCGGACGTTC	CQQYGSSPRTF	IGKV3D-20	.	IGKJ1	24	-1	-1	25
1	0.0033003300330033004	TGTCAGCAGTATGGTAGCTCACCTCGAACGTTC	CQQYGSSPRTF	IGKV3D-20	.	IGKJ1	24	-1	-1	27
1	0.0033003300330033004	TGTCAGCAGTATGGTAGCTCACCTAGAACGTTC	CQQYGSSPRTF	IGKV3-20	.	IGKJ1	25	-1	-1	27
1	0.0033003300330033004	TGTCAGCAGTATGGTAGCTCACCCTACACTTTT	CQQYGSSPYTF	IGKV3-20	.	IGKJ2	22	-1	-1	24
1	0.0033003300330033004	TGTCAGCAGTATGGTAGCTCACCGCTCACTTTC	CQQYGSSPLTF	IGKV3-20	.	IGKJ4	22	-1	-1	22
1	0.0033003300330033004	TGTCAGCAGTATGGTAACTCACCGATCACCTTC	CQQYGNSPITF	IGKV3-20	.	IGKJ5	22	-1	-1	22
1	0.0033003300330033004	TGTCAGCAGTATGATAATTGGCCACTCACTTTC	CQQYDNWPLTF	IGKV3-15	.	IGKJ4	22	-1	-1	24
1	0.0033003300330033004	TGTCAGCAGTATGATAATCTCCCGTACACTTTT	CQQYDNLPYTF	IGKV1-33	.	IGKJ2	22	-1	-1	23
1	0.0033003300330033004	TGTCAGCAGTATAATCAGTGGCCGTACACTTTT	CQQYNQWPYTF	IGKV3-15	.	IGKJ2	22	-1	-1	23
1	0.0033003300330033004	TGTCAGCAGTATAATAACTGGCCTCTCACTTTC	CQQYNNWPLTF	IGKV3-15	.	IGKJ4	23	-1	-1	24
1	0.0033003300330033004	TGTCAGCAGTATAATAACTGGCCTCGCACTTTT	CQQYNNWPRTF	IGKV3-15	.	IGKJ2	23	-1	-1	26
1	0.0033003300330033004	TGTCAGCAGTATAATAACTGGCCTCGAACTTTT	CQQYNNWPRTF	IGKV3-15	.	IGKJ2	23	-1	-1	27
1	0.0033003300330033004	TGTCAGCAGTATAATAACTGGCCTATCACTTTC	CQQYNNWPITF	IGKV3-15	.	IGKJ3	24	-1	-1	25
1	0.0033003300330033004	TGTCAGCAGTATAATAACTGGCCGAAGACGTTC	CQQYNNWPKTF	IGKV3-15	.	IGKJ1	22	-1	-1	26
1	0.0033003300330033004	TGTCAGCAGCTTTATAGTTTCCCTCCCACCTTC	CQQLYSFPPTF	IGKV1-9	.	IGKJ5	23	-1	-1	26
1	0.0033003300330033004	TGTCAGCAGCGTTACGACTGGCCCCTCACTTTC	CQQRYDWPLTF	IGKV3-11	.	IGKJ4	22	-1	-1	24
1	0.0033003300330033004	TGTCAGCAGCGTATCAACTGGCCTTCCAGTTTT	CQQRINWPSSF	IGKV3-11	.	IGKJ2	23	-1	-1	29
1	0.0033003300330033004	TGTCAGCAGCGTAGCAACTGGCCTCTCACTTTC	CQQRSNWPLTF	IGKV3-11	.	IGKJ4	23	-1	-1	24
1	0.0033003300330033004	TGTCAGCAGCGTAGCAACTGGCCTCCGACTTTC	CQQRSNWPPTF	IGKV3-11	.	IGKJ3	23	-1	-1	27
1	0.0033003300330033004	TGTCAGCAGCGTAGCAACTGGCCTATCACCTTC	CQQRSNWPITF	IGKV3-11	.	IGKJ5	24	-1	-1	24
1	0.0033003300330033004	TGTCAGCAGCGTAGCAACTGGCCGACCACTTTC	CQQRSNWPTTF	IGKV3-11	.	IGKJ4	22	-1	-1	26
1	0.0033003300330033004	TGTCAGCAGCGTAGCAACTGGCAGGTCACTTTC	CQQRSNWQVTF	IGKV3D-11	.	IGKJ4	22	-1	-1	25
1	0.0033003300330033004	TGTCAGCAGCGTAACTTCTGGCCGGTCACTTTC	CQQRNFWPVTF	IGKV3-11	.	IGKJ4	22	-1	-1	25
1	0.0033003300330033004	TGTCAGCAGCGCAGCAACTGGCCAATCACCTTC	CQQRSNWPITF	IGKV3-11	.	IGKJ5	22	-1	-1	24
1	0.0033003300330033004	TGTCAGCAGCATGGTGGCTCATCGTGGACGTTC	CQQHGGSSWTF	IGKV3-20	.	IGKJ1	20	-1	-1	22
1	0.0033003300330033004	TGTCAGCAGCATAATCAGTGGCCGCTCACTTTC	CQQHNQWPLTF	IGKV3-15	.	IGKJ4	22	-1	-1	22
1	0.0033003300330033004	TGTCAGCAATTTAATAGTTACCCTCTCACTTTC	CQQFNSYPLTF	IGKV1D-13	.	IGKJ4	24	-1	-1	24
1	0.0033003300330033004	TGTCAGCAATATTTTATTACTCCGTACACTTTT	CQQYFITPYTF	IGKV4-1	.	IGKJ2	22	-1	-1	23
1	0.0033003300330033004	TGTCAGCAATATTTTAGTCCTCCTTTCAACTTC	CQQYFSPPFNF	IGKV4-1	.	IGKJ3	23	-1	-1	30
1	0.0033003300330033004	TGTCAGCAATATTATACTACTCCTTACACTTTT	CQQYYTTPYTF	IGKV4-1	.	IGKJ2	23	-1	-1	24
1	0.0033003300330033004	TGTCAGCAATATTATAGTACTCCTCCTACTTTT	CQQYYSTPPTF	IGKV4-1	.	IGKJ2	23	-1	-1	27
1	0.0033003300330033004	TGTCAGCAATATTATAGTACTCCATTCACTTTC	CQQYYSTPFTF	IGKV4-1	.	IGKJ3	22	-1	-1	23
1	0.0033003300330033004	TGTCAGCAATATTATAGTACTACGTGGACGTTC	CQQYYSTTWTF	IGKV4-1	.	IGKJ1	20	-1	-1	21
1	0.0033003300330033004	TGTCAGCAATATGGTAGTTCGTCTCGGGCTTTC	CQQYGSSSRAF	IGKV3-20	.	IGKJ4	16	-1	-1	28
1	0.0033003300330033004	TGTCAGCAATATATTAGTACTCCGCTCACTTTC	CQQYISTPLTF	IGKV4-1	.	IGKJ4	22	-1	-1	22
1	0.0033003300330033004	TGTCAGCAATATAATATGTATCCGAAGACTTTT	CQQYNMYPKTF	IGKV3-7	.	IGKJ2	7	-1	-1	27
1	0.0033003300330033004	TGTCAATACTATAACAATGCCCCTTGGTCGTTC	CQYYNNAPWSF	IGKV1-27	.	IGKJ2	23	-1	-1	33
1	0.0033003300330033004	TGTCAACATACTCACAGTACCCCTCGGACGTTC	CQHTHSTPRTF	IGKV1D-39	.	IGKJ1	24	-1	-1	25
1	0.0033003300330033004	TGTCAACAGTATTATAGTTTCCCTCTCACTTTC	CQQYYSFPLTF	IGKV1D-8	.	IGKJ4	24	-1	-1	24
1	0.0033003300330033004	TGTCAACAGTATTATAGTTTCCCCTGGACCTTC	CQQYYSFPWTF	IGKV1D-8	.	IGKJ1	22	-1	-1	24
1	0.0033003300330033004	TGTCAACAGTATTATAGTTACCCTCGGGCGTTC	CQQYYSYPRAF	IGKV1-8	.	IGKJ1	27	-1	-1	28
1	0.0033003300330033004	TGTCAACAGTATGTTAGTTCACCGTACACTTTT	CQQYVSSPYTF	IGKV3-20	.	IGKJ2	22	-1	-1	23
1	0.0033003300330033004	TGTCAACAGTATGGTGCCTCACCTCGGACGTTC	CQQYGASPRTF	IGKV3D-20	.	IGKJ1	24	-1	-1	25
1	0.0033003300330033004	TGTCAACAGTATGATAATCTCCCTCTCACTTTC	CQQYDNLPLTF	IGKV1D-33	.	IGKJ4	24	-1	-1	24
1	0.0033003300330033004	TGTCAACAGTATGATAATCTCCCTCGGACTTTT	CQQYDNLPRTF	IGKV1D-33	.	IGKJ2	24	-1	-1	27
1	0.0033003300330033004	TGTCAACAGTATGATAATCTCCCGATCACCTTC	CQQYDNLPITF	IGKV1-33	.	IGKJ5	22	-1	-1	22
1	0.0033003300330033004	TGTCAACAGTATGATAATCTCCGGTGGACGTTC	CQQYDNLRWTF	IGKV1-33	.	IGKJ1	21	-1	-1	23
1	0.0033003300330033004	TGTCAACAGTATAAGACTTACCCGTGGACGTTC	CQQYKTYPWTF	IGKV1-13	.	IGKJ1	22	-1	-1	22
1	0.0033003300330033004	TGTCAACAGCTTAATAGTTACCCGATCACCTTC	CQQLNSYPITF	IGKV1-9	.	IGKJ5	22	-1	-1	22
1	0.0033003300330033004	TGTCAACAGCGTCTCAACTGGCCCGTCACCTTC	CQQRLNWPVTF	IGKV3-11	.	IGKJ5	22	-1	-1	25
1	0.0033003300330033004	TGTCAACAGGCTAACAGTTTCCCATTCACTTTC	CQQANSFPFTF	IGKV1-12	.	IGKJ3	22	-1	-1	23
1	0.0033003300330033004	TGTCAACAGGGTTACAGAACCCCGTACACTTTT	CQQGYRTPYTF	IGKV1-39	.	IGKJ2	22	-1	-1	23
1	0.0033003300330033004	TGTCAACAGAGTTTCCGTAGTCCGATCACCTTC	CQQSFRSPITF	IGKV1-39	.	IGKJ5	12	-1	-1	22
1	0.0033003300330033004	TGTCAACAGAGTTATACTACCCCGGTCACTTTT	CQQSYTTPVTF	IGKV1-39	.	IGKJ2	22	-1	-1	26
1	0.0033003300330033004	TGTCAACAGAGTTACACTTCCCCTTTCACTTTC	CQQSYTSPFTF	IGKV1-39	.	IGKJ3	23	-1	-1	24
1	0.0033003300330033004	TGTCAACAGAGTTACACAGTCCCGTACACTTTT	CQQSYTVPYTF	IGKV1-39	.	IGKJ2	15	-1	-1	23
1	0.0033003300330033004	TGTCAACAGAGTTACAGTGCCCCCGTCACTTTC	CQQSYSAPVTF	IGKV1-39	.	IGKJ4	22	-1	-1	25
1	0.0033003300330033004	TGTCAACAGAGTTACAGTGCCCCGTACACTTTT	CQQSYSAPYTF	IGKV1-39	.	IGKJ2	22	-1	-1	23
1	0.0033003300330033004	TGTCAACAGAGTTACAGTACTCTCGTGACGTTC	CQQSYSTLVTF	IGKV1-39	.	IGKJ1	19	-1	-1	26
1	0.0033003300330033004	TGTCAACAGAGTTACAGTACCTCTTGGACGTTC	CQQSYSTSWTF	IGKV1-39	.	IGKJ1	20	-1	-1	24
1	0.0033003300330033004	TGTCAACAGAGTTACAGTACCCTTTGGACGTTC	CQQSYSTLWTF	IGKV1-39	.	IGKJ1	21	-1	-1	24
1	0.0033003300330033004	TGTCAACAGAGTTACAGTACCCTGTGGACGTTC	CQQSYSTLWTF	IGKV1-39	.	IGKJ1	21	-1	-1	23
1	0.0033003300330033004	TGTCAACAGAGTTACAGTACCCCTCTCACTTTT	CQQSYSTPLTF	IGKV1D-39	.	IGKJ2	24	-1	-1	26
1	0.0033003300330033004	TGTCAACAGAGTTACAGTACCCCTCCCTTTTTC	CQQSYSTPPFF	IGKV1D-39	.	IGKJ4	25	-1	-1	29
1	0.0033003300330033004	TGTCAACAGAGTTACAGTACCCCTCGGACTTTT	CQQSYSTPRTF	IGKV1D-39	.	IGKJ2	24	-1	-1	27
1	0.0033003300330033004	TGTCAACAGAGTTACAGTACCCCTGTCACCTTC	CQQSYSTPVTF	IGKV1-39	.	IGKJ5	23	-1	-1	25
1	0.0033003300330033004	TGTCAACAGAGTTACAGTACCCCCCTCACTTTC	CQQSYSTPLTF	IGKV1-39	.	IGKJ3	22	-1	-1	25
1	0.0033003300330033004	TGTCAACAGAGTTACAGTACCCCCCCTACGTTC	CQQSYSTPPTF	IGKV1-39	.	IGKJ1	22	-1	-1	27
1	0.0033003300330033004	TGTCAACAGAGTTACAGTACCCCGTGGGCGTTC	CQQSYSTPWAF	IGKV1-39	.	IGKJ1	22	-1	-1	22
1	0.0033003300330033004	TGTCAACAGAGTTACAGTACGCCGTACACTTTT	CQQSYSTPYTF	IGKV1-39	.	IGKJ2	19	-1	-1	23
1	0.0033003300330033004	TGTCAACAATATTATAGTGCTCCTCAGACGTTC	CQQYYSAPQTF	IGKV4-1	.	IGKJ1	23	-1	-1	26
1	0.0033003300330033004	TGTCAACAATATGCTAGCTCACTGATCACCTTC	CQQYASSLITF	IGKV3-20	.	IGKJ5	21	-1	-1	23
1	0.0033003300330033004	TGTCAACAATATAATAGTTACCCTCCGACGTTC	CQQYNSYPPTF	IGKV1D-16	.	IGKJ1	26	-1	-1	26
1	0.0033003300330033004	TGTCAACAACGTGACAGCTGGCCCCTCACTTTC	CQQRDSWPLTF	IGKV3-11	.	IGKJ4	22	-1	-1	24
1	0.0033003300330033004	TGTCAAATGTGCTTCGCTCCCCCATTCACTTTC	CQMCFAPPFTF	IGKV1-39	.	IGKJ3	5	-1	-1	23
1	0.0033003300330033004	TGTCAAAAGTATAACAGTGTCCCTCTCACTTTC	CQKYNSVPLTF	IGKV1-27	.	IGKJ4	23	-1	-1	24
1	0.0033003300330033004	TGTCAAAAGTATAACAGTGCCCCATTCACTTTC	CQKYNSAPFTF	IGKV1-27	.	IGKJ3	22	-1	-1	23
1	0.0033003300330033004	TGCCAGCAGCACAATACTTACCCGTACACTTTT	CQQHNTYPYTF	IGKV1-16	.	IGKJ2	22	-1	-1	23
1	0.0033003300330033004	TGCCAACAGTTTAATAGTGACCCATTCACTTTC	CQQFNSDPFTF	IGKV1-16	.	IGKJ3	22	-1	-1	23
1	0.0033003300330033004	TGCCAACAGTATTATACTTACCCGCTCACTTTC	CQQYYTYPLTF	IGKV1-5	.	IGKJ4	19	-1	-1	22
1	0.0033003300330033004	TGCCAACAGTATAATAGTTATTCGTGGACGTTC	CQQYNSYSWTF	IGKV1-5	.	IGKJ1	22	-1	-1	22
1	0.0033003300330033004	TGCCAACAGTATAATAGTTATCCCCTCACTTTC	CQQYNSYPLTF	IGKV1-5	.	IGKJ4	20	-1	-1	24
1	0.0033003300330033004	TGCCAACAGTATAATAGTTATCCGATCACCTTC	CQQYNSYPITF	IGKV1-5	.	IGKJ5	20	-1	-1	22
1	0.0033003300330033004	TGCCAACAGTATAATAGTTATCCATTCACTTTC	CQQYNSYPFTF	IGKV1-5	.	IGKJ3	20	-1	-1	23
1	0.0033003300330033004	TGCCAACAGTATAATAGTTACCCTCGGACTTTT	CQQYNSYPRTF	IGKV1D-16	.	IGKJ2	24	-1	-1	27
1	0.0033003300330033004	TGCCAACAGTATAATAGTTACCCCTTCACTTTC	CQQYNSYPFTF	IGKV1-16	.	IGKJ4	22	-1	-1	25
1	0.0033003300330033004	TGCCAACAGTATAATAGTTACCCCCGGACGTTC	CQQYNSYPRTF	IGKV1D-16	.	IGKJ1	27	-1	-1	25
1	0.0033003300330033004	TGCCAACAGTATAATAGTTACCCGTACACTTTT	CQQYNSYPYTF	IGKV1-16	.	IGKJ2	22	-1	-1	23
1	0.0033003300330033004	TGCCAACAGTATAATAGTTACCCGATCACCTTC	CQQYNSYPITF	IGKV1-16	.	IGKJ5	22	-1	-1	22
1	0.0033003300330033004	TGCCAACAGTATAAGAGTTATTCTCACACTTTT	CQQYKSYSHTF	IGKV1-5	.	IGKJ2	23	-1	-1	25
1	0.0033003300330033004	TGCCAACAGTACAGTAGTAACTTGTACACTTTT	CQQYSSNLYTF	IGKV1-16	.	IGKJ2	17	-1	-1	22
1	0.0033003300330033004	TGCATGCAGGCTCTACAAACTCCTTGGACGTTC	CMQALQTPWTF	IGKV2-28	.	IGKJ1	27	-1	-1	24
1	0.0033003300330033004	TGCATGCAGGGTCTACAAACTCCGTACACTTTT	CMQGLQTPYTF	IGKV2-28	.	IGKJ2	22	-1	-1	23
1	0.0033003300330033004	TGCATGCAACGTATAGAGTTTCCTTGGACGTTC	CMQRIEFPWTF	IGKV2-40	.	IGKJ1	24	-1	-1	24
1	0.0033003300330033004	TGCATGCAAGCTCTACAAACTTTATTCACTTTC	CMQALQTLFTF	IGKV2-28	.	IGKJ3	20	-1	-1	22
1	0.0033003300330033004	TGCATGCAAGCTCTACAAACTCCTTGGACGTTC	CMQALQTPWTF	IGKV2-28	.	IGKJ1	27	-1	-1	24
1	0.0033003300330033004	TGCATGCAAGCTCTACAAACTCCTCACACTTTT	CMQALQTPHTF	IGKV2D-28	.	IGKJ2	24	-1	-1	25
1	0.0033003300330033004	TGCATGCAAGCTCTACAAACTCCGTACACTTTT	CMQALQTPYTF	IGKV2-28	.	IGKJ2	22	-1	-1	23
1	0.0033003300330033004	TGCATGCAAGCTCTACAAACTCCGGGGACTTTT	CMQALQTPGTF	IGKV2-28	.	IGKJ2	22	-1	-1	27
1	0.0033003300330033004	TGCATGCAAGCTCTACAAACCCCATTCACTTTC	CMQALQTPFTF	IGKV2-28	.	IGKJ3	19	-1	-1	23
1	0.0033003300330033004	TGCATGCAAGCTACACACTGGCCTTTCACCTTC	CMQATHWPFTF	IGKV2-30	.	IGKJ5	23	-1	-1	25
1	0.0033003300330033004	TGTCAGCAGTATGGTAGCTCACCTCTTTTC	CQQYGSSPLF	IGKV3D-20	.	IGKJ3	24	-1	-1	26
1	0.0033003300330033004	TGTCAGCAGTATAATAACTGGCCTTCTTTT	CQQYNNWPSF	IGKV3-15	.	IGKJ2	23	-1	-1	25
1	0.0033003300330033004	TGTCAGCAGCGTAGCAACTGGCTCACTTTC	CQQRSNWLTF	IGKV3-11	.	IGKJ4	21	-1	-1	20
1	0.0033003300330033004	TGTCAGCAGCGTAGCAACTGGCCCTCTTTC	CQQRSNWPSF	IGKV3-11	.	IGKJ4	22	-1	-1	25
1	0.0033003300330033004	TGTCAGCAATATTTGAGTGGTCGGACGTTC	CQQYLSGRTF	IGKV4-1	.	IGKJ1	12	-1	-1	22
1	0.0033003300330033004	TGTCAGCAATATTATAGTACTCCTCATTTC	CQQYYSTPHF	IGKV4-1	.	IGKJ4	23	-1	-1	26
1	0.0033003300330033004	TGTCAGCAATATAATAACTGGCCCCGGTTC	CQQYNNWPRF	IGKV3-15	.	IGKJ1	22	-1	-1	26
1	0.0033003300330033004	TGTCAACAGTATCATTATTTGATGTCCTTC	CQQYHYLMSF	IGKV1-33	.	IGKJ5	11	-1	-1	25
1	0.0033003300330033004	TGTCAACAGTATGATAATCTCCCCACTTTT	CQQYDNLPTF	IGKV1-33	.	IGKJ2	22	-1	-1	23
1	0.0033003300330033004	TGTCAACAGCTTAATACTTACCCCCTCTTC	CQQLNTYPLF	IGKV1-9	.	IGKJ5	22	-1	-1	26
1	0.0033003300330033004	TGTCAACAGGGTCTCACTTTCCCCACCTTC	CQQGLTFPTF	IGKV1-39	.	IGKJ5	8	-1	-1	23
1	0.0033003300330033004	TGTCAACAGAGTTACAGTACCCCCTCGTTC	CQQSYSTPSF	IGKV1-39	.	IGKJ1	22	-1	-1	25
1	0.0033003300330033004	TGCCAACAGTATAGTAGTTCTTCCACTTTT	CQQYSSSSTF	IGKV1-5	.	IGKJ2	22	-1	-1	23
1	0.0033003300330033004	TGCCAACAATATAGTAGTTATTGGACGTTC	CQQYSSYWTF	IGKV1-5	.	IGKJ1	21	-1	-1	21
1	0.0033003300330033004	TGCATGCAAGCTCTACAAACTTGGACGTTC	CMQALQTWTF	IGKV2-28	.	IGKJ1	20	-1	-1	21
1	0.0033003300330033004	TGCATGCAAGCTACACAATTTCTAACTTTC	CMQATQFLTF	IGKV2-24	.	IGKJ4	21	-1	-1	24
1	0.0033003300330033004	TGTCAACAGTATTATAGTACCCCCCTC	CQQYYSTPL	IGKV1D-43	.	IGKJ3	22	-1	-1	25
1	0.0033003300330033004	TGCATGCAAGGTACACACTGGCCAGGC	CMQGTHWPG	IGKV2-30	.	IGKJ4	22	-1	-1	26
1	0.0033003300330033004	TGTCAGCAGTATGGTAGGACGTTC	CQQYGRTF	IGKV3-20	.	IGKJ1	16	-1	-1	16
1	0.0033003300330033004	TGTCAGCAGCATGGTACCTCATTC	CQQHGTSF	IGKV3-20	.	IGKJ5	20	-1	-1	21
1	0.0033003300330033004	TGTCAACAACTTAATAGTTAT	CQQLNSY	IGKV1-9	.	IGKJ1	19	-1	-1	21
