# Supplementary material for: Biomarkers and Immune Repertoire Metrics Identified by Peripheral Blood Transcriptomic Sequencing Reveal the Pathogenesis of COVID-19
Source: Front Immunol. 2021 Aug 24;12:677025. doi: 10.3389/fimmu.2021.677025 (PMC8421539; doi:10.3389/fimmu.2021.677025)
Supplement: Supplementary file 1 [file DataSheet_1.zip › TCR_BCR/IGK/convert.20S039669A.clonotypes.IGK.txt]

count	freq	cdr3nt	cdr3aa	v	d	j	VEnd	DStart	DEnd	JStart
84	0.07342657342657342	TGTCAACAGCTTCATAGTTACCCGTGGACGTTC	CQQLHSYPWTF	IGKV1-9	.	IGKJ1	22	-1	-1	22
19	0.016608391608391608	TGTCAACAGCTTCATAGTTACCCGTGGACGTTT	CQQLHSYPWTF	IGKV1-9	.	IGKJ1	22	-1	-1	22
16	0.013986013986013986	TGTCAACAGCTTAATGATTACCCTCTCACTTTC	CQQLNDYPLTF	IGKV1-13	.	IGKJ4	23	-1	-1	24
15	0.013111888111888112	TGTCAGCAGTATGGTGCTTCACCTAGGACGTTC	CQQYGASPRTF	IGKV3-20	.	IGKJ1	26	-1	-1	25
9	0.007867132867132868	TGTCAACAACTTGATAATTCTCCCATGTACTCTTTT	CQQLDNSPMYSF	IGKV1-9	.	IGKJ2	15	-1	-1	23
8	0.006993006993006993	TGTCTACAAGGTTACAATTATCCGCTCACTTTC	CLQGYNYPLTF	IGKV1-6	.	IGKJ4	19	-1	-1	22
7	0.006118881118881119	TGTCAGCAGTATGGTGCTTCTCCTAGGACATTC	CQQYGASPRTF	IGKV3-20	.	IGKJ1	14	-1	-1	25
7	0.006118881118881119	TGTCAGCAATATTATAGTACTCCTCTCACTTTC	CQQYYSTPLTF	IGKV4-1	.	IGKJ4	23	-1	-1	24
7	0.006118881118881119	TGTCAGCAATACTATATTACTCCTCGCATGTTC	CQQYYITPRMF	IGKV4-1	.	IGKJ1	23	-1	-1	29
7	0.006118881118881119	TGTCAACAGAGTCAAGATCTCCCTAGGACTTTT	CQQSQDLPRTF	IGKV1-39	.	IGKJ2	11	-1	-1	27
7	0.006118881118881119	TGTCAACAATATTACAGTAATCCGCTCACTTTC	CQQYYSNPLTF	IGKV4-1	.	IGKJ4	22	-1	-1	22
7	0.006118881118881119	TGTCAACAATATAATAGTTATTCATACGCTTTT	CQQYNSYSYAF	IGKV1-5	.	IGKJ2	22	-1	-1	24
7	0.006118881118881119	TGCTGGCAGGGGACACACTGGCCAAGAGCGTTC	CWQGTHWPRAF	IGKV2-30	.	IGKJ1	22	-1	-1	28
7	0.006118881118881119	TGCATGCAAGCTCTACAAACTCCGTACACTTTT	CMQALQTPYTF	IGKV2-28	.	IGKJ2	22	-1	-1	23
7	0.006118881118881119	TGTCAACAGAGTTACACTCCCTCCACTTTT	CQQSYTPSTF	IGKV1-39	.	IGKJ2	15	-1	-1	23
6	0.005244755244755245	TGTCATCAATATTATAGTAGGCCTCACACTTTT	CHQYYSRPHTF	IGKV4-1	.	IGKJ2	18	-1	-1	25
6	0.005244755244755245	TGTCACCAACATTATGAAATTCCCCTCACCTTC	CHQHYEIPLTF	IGKV4-1	.	IGKJ5	14	-1	-1	25
6	0.005244755244755245	TGTCAGCAATATTATAGTACTCCGTGGACGTTC	CQQYYSTPWTF	IGKV4-1	.	IGKJ1	22	-1	-1	22
6	0.005244755244755245	TGTCAACAGAGTTACAGTACCCCTCGGGCTTTC	CQQSYSTPRAF	IGKV1D-39	.	IGKJ4	24	-1	-1	28
6	0.005244755244755245	TGTCAGCGACGAATCAACTGGGTCACTTTC	CQRRINWVTF	IGKV3-11	.	IGKJ4	20	-1	-1	22
5	0.004370629370629371	TGTCTTCAAAGTTACGATTATCCTCCGTGGACGTTC	CLQSYDYPPWTF	IGKV1-6	.	IGKJ1	23	-1	-1	25
5	0.004370629370629371	TGTCAGCAGTATGGTAGCTCACCTCCGTACACTTTT	CQQYGSSPPYTF	IGKV3D-20	.	IGKJ2	26	-1	-1	26
5	0.004370629370629371	TGTCAGCAGTATGGTAGCTCACCTAGCACTTTC	CQQYGSSPSTF	IGKV3-20	.	IGKJ3	25	-1	-1	26
5	0.004370629370629371	TGTCAGCAGTATGGAAACTCACCGTGGACGTTC	CQQYGNSPWTF	IGKV3-20	.	IGKJ1	22	-1	-1	22
5	0.004370629370629371	TGTCAGCAGTATGATTCCTCCCCCTACACTTTT	CQQYDSSPYTF	IGKV3-20	.	IGKJ2	12	-1	-1	24
5	0.004370629370629371	TGTCAGCAATATTATAGTACTCCTGTAACTTTT	CQQYYSTPVTF	IGKV4-1	.	IGKJ2	23	-1	-1	27
5	0.004370629370629371	TGTCAACAGCTTAATACTTACCCGTGGGCTTTC	CQQLNTYPWAF	IGKV1-9	.	IGKJ1	22	-1	-1	22
5	0.004370629370629371	TGCTTCCAGGGGACACTCTGGCCAAGATCGTTC	CFQGTLWPRSF	IGKV2-30	.	IGKJ1	22	-1	-1	28
5	0.004370629370629371	TGCTTCCAGGGGACACACTGGCCAAGAATGTTC	CFQGTHWPRMF	IGKV2-30	.	IGKJ1	22	-1	-1	29
5	0.004370629370629371	TGCATGCAGGCTCTACTGACTCCTCAGAGTTTC	CMQALLTPQSF	IGKV2-28	.	IGKJ3	31	-1	-1	29
5	0.004370629370629371	TGCATGCAGGGGACACACTGGCCAAGAACGTTC	CMQGTHWPRTF	IGKV2-30	.	IGKJ1	22	-1	-1	27
4	0.0034965034965034965	TGTCTACAGGACTACGATTATCCCCCCTACACTTTC	CLQDYDYPPYTF	IGKV1-6	.	IGKJ4	19	-1	-1	29
4	0.0034965034965034965	TGTCTACAAGGTTACAGTTACCCGCTCACTTTC	CLQGYSYPLTF	IGKV1-6	.	IGKJ4	22	-1	-1	22
4	0.0034965034965034965	TGTCAGCACTATGATAGTTCATCTATGACTTTC	CQHYDSSSMTF	IGKV3-20	.	IGKJ4	24	-1	-1	27
4	0.0034965034965034965	TGTCAGCACCGTAGGAGCTGGCCTCTCACTTTC	CQHRRSWPLTF	IGKV3-11	.	IGKJ4	23	-1	-1	24
4	0.0034965034965034965	TGTCAGCAATTTTGTTCTAGGCCCCTCACTTTC	CQQFCSRPLTF	IGKV4-1	.	IGKJ5	9	-1	-1	25
4	0.0034965034965034965	TGTCAGCAATATTATACTACTCCGCTCACTTTC	CQQYYTTPLTF	IGKV4-1	.	IGKJ4	22	-1	-1	22
4	0.0034965034965034965	TGTCAACAGCGTTACAGTTATCCGTACACTTTT	CQQRYSYPYTF	IGKV1-39	.	IGKJ2	17	-1	-1	23
4	0.0034965034965034965	TGTCAACAGGGTAACACTTTCCCTCGGACGTTC	CQQGNTFPRTF	IGKV1-12	.	IGKJ1	23	-1	-1	25
4	0.0034965034965034965	TGTCAACAGAGTTACATTATCCCCCTCACTTTC	CQQSYIIPLTF	IGKV1-39	.	IGKJ4	22	-1	-1	24
4	0.0034965034965034965	TGTCAACAGAGTTACAGTACCCCGCTCACTTTC	CQQSYSTPLTF	IGKV1-39	.	IGKJ4	22	-1	-1	22
4	0.0034965034965034965	TGTCAACAGAGTCACAGTCTCCCTAGGACTTTT	CQQSHSLPRTF	IGKV1-39	.	IGKJ2	26	-1	-1	27
4	0.0034965034965034965	TGTCAACAATATTTTGACAATTTGTTCACCTTC	CQQYFDNLFTF	IGKV4-1	.	IGKJ5	12	-1	-1	25
4	0.0034965034965034965	TGCTTGCAGGGGACACACTGGCCAAGAACGTTC	CLQGTHWPRTF	IGKV2-30	.	IGKJ1	22	-1	-1	27
4	0.0034965034965034965	TGCTGGCAGGGGACACACTGGCCAAGAACGTTC	CWQGTHWPRTF	IGKV2-30	.	IGKJ1	22	-1	-1	27
4	0.0034965034965034965	TGCCATCAGACTTATGACTATTCGTACACTTTT	CHQTYDYSYTF	IGKV1-5	.	IGKJ2	8	-1	-1	23
4	0.0034965034965034965	TGCCAACAATATAATATTTACCCTATCACCTTC	CQQYNIYPITF	IGKV1-16	.	IGKJ5	24	-1	-1	24
4	0.0034965034965034965	TGCATGCAAGCTACACAGTTTCCTCGGACGTTC	CMQATQFPRTF	IGKV2-24	.	IGKJ1	27	-1	-1	25
4	0.0034965034965034965	TGCATGCAAAGTCTACAAGTTCCGTGGACGTTC	CMQSLQVPWTF	IGKV2-28	.	IGKJ1	17	-1	-1	22
4	0.0034965034965034965	TGCACGCAAGCTGCGCAATTGCCGTTCACTTTT	CTQAAQLPFTF	IGKV2D-24	.	IGKJ2	19	-1	-1	26
4	0.0034965034965034965	TGCACGCAAGCTACACAATTTCCGCACACTTTT	CTQATQFPHTF	IGKV2D-24	.	IGKJ2	22	-1	-1	25
3	0.0026223776223776225	TGTCAGCAGTCTAAAAACTGGCCTCCCCTCACTTTC	CQQSKNWPPLTF	IGKV3D-15	.	IGKJ4	25	-1	-1	27
3	0.0026223776223776225	TGTCAGCAGTATAATAACTGGCCTCGGTACACTTTT	CQQYNNWPRYTF	IGKV3-15	.	IGKJ2	23	-1	-1	26
3	0.0026223776223776225	TGTCAACAACTTGATAATTCTCCCATGTACTCTTTT	CQQLDNSPMYSF	IGKV1-13	.	IGKJ2	18	-1	-1	23
3	0.0026223776223776225	TGTCTACAAGGTTACAATTACCCGCTCACTTTC	CLQGYNYPLTF	IGKV1-6	.	IGKJ4	22	-1	-1	22
3	0.0026223776223776225	TGTCACCAATATTATAGTACTCCCCGGACGTTC	CHQYYSTPRTF	IGKV4-1	.	IGKJ1	22	-1	-1	25
3	0.0026223776223776225	TGTCAGCAGTATGGTTTCTCACTGTACACTTTT	CQQYGFSLYTF	IGKV3-20	.	IGKJ2	21	-1	-1	22
3	0.0026223776223776225	TGTCAGCAGTATGGTGATTCACCTAGGACGTTC	CQQYGDSPRTF	IGKV3-20	.	IGKJ1	26	-1	-1	25
3	0.0026223776223776225	TGTCAGCAGTATGGTAGCTCATTGTACACTTTT	CQQYGSSLYTF	IGKV3-20	.	IGKJ2	20	-1	-1	22
3	0.0026223776223776225	TGTCAGCAGTATGGTAGCTCACCTCGGACGTTC	CQQYGSSPRTF	IGKV3D-20	.	IGKJ1	24	-1	-1	25
3	0.0026223776223776225	TGTCAGCAGTATGGTAGCTCACCGTACACTTTT	CQQYGSSPYTF	IGKV3-20	.	IGKJ2	22	-1	-1	23
3	0.0026223776223776225	TGTCAGCAGTATGATACCGGGCCTCTCACTTTC	CQQYDTGPLTF	IGKV3-15	.	IGKJ4	23	-1	-1	24
3	0.0026223776223776225	TGTCAGCAGTATGATAGCGCACCGTACACTTTT	CQQYDSAPYTF	IGKV3-20	.	IGKJ2	22	-1	-1	23
3	0.0026223776223776225	TGTCAGCAGCGTAGCGACTGGCCTGGGACGTTC	CQQRSDWPGTF	IGKV3-11	.	IGKJ1	23	-1	-1	25
3	0.0026223776223776225	TGTCAGCAGAGTCGCACTACCCCGTACACTTTT	CQQSRTTPYTF	IGKV1-39	.	IGKJ2	22	-1	-1	23
3	0.0026223776223776225	TGTCAGCAATATTTCACTAGTCCGATCACCTTC	CQQYFTSPITF	IGKV4-1	.	IGKJ5	12	-1	-1	22
3	0.0026223776223776225	TGTCAGCAATATTATACTACTGCGGTCAGTTTC	CQQYYTTAVSF	IGKV4-1	.	IGKJ4	20	-1	-1	21
3	0.0026223776223776225	TGTCAGCAATATAGTAACTGGCCATTCACTTTC	CQQYSNWPFTF	IGKV3-15	.	IGKJ3	22	-1	-1	23
3	0.0026223776223776225	TGTCAACACTATTATACTAACCCTCGGACGTTC	CQHYYTNPRTF	IGKV1D-43	.	IGKJ1	24	-1	-1	25
3	0.0026223776223776225	TGTCAACAGTATTATAGTACCCCGTACACTTTT	CQQYYSTPYTF	IGKV1D-43	.	IGKJ2	22	-1	-1	23
3	0.0026223776223776225	TGTCAACAGTATGATACTTATTCGTACACTTTT	CQQYDTYSYTF	IGKV1-5	.	IGKJ2	22	-1	-1	23
3	0.0026223776223776225	TGTCAACAGCTTAATAGTTACCCGTGGACGTTC	CQQLNSYPWTF	IGKV1-9	.	IGKJ1	22	-1	-1	22
3	0.0026223776223776225	TGTCAACAGGTTTACAGGTCCCCTCGAACTTTC	CQQVYRSPRTF	IGKV1D-39	.	IGKJ3	24	-1	-1	27
3	0.0026223776223776225	TGTCAACAGGGTTTCAGTTCCCCCCTCACCTTC	CQQGFSSPLTF	IGKV1-39	.	IGKJ5	22	-1	-1	25
3	0.0026223776223776225	TGTCAACAGGGTTACAGATTCCCCCTCACTTTC	CQQGYRFPLTF	IGKV1-12	.	IGKJ4	22	-1	-1	24
3	0.0026223776223776225	TGTCAACAGAGTTACACTACCCCTCTGACGTTC	CQQSYTTPLTF	IGKV1D-39	.	IGKJ1	24	-1	-1	26
3	0.0026223776223776225	TGTCAACAGAGTTACAGTACCCCGTGGACGTTC	CQQSYSTPWTF	IGKV1-39	.	IGKJ1	22	-1	-1	22
3	0.0026223776223776225	TGTCAACAATATTTTTACACTCCCCTCACCTTC	CQQYFYTPLTF	IGKV4-1	.	IGKJ5	12	-1	-1	25
3	0.0026223776223776225	TGTCAACAATATTTTAGTCCTCCCCTCACCTTC	CQQYFSPPLTF	IGKV4-1	.	IGKJ5	22	-1	-1	25
3	0.0026223776223776225	TGTCAACAATATTATCTTACTCCTCTCACTTTC	CQQYYLTPLTF	IGKV4-1	.	IGKJ3	23	-1	-1	25
3	0.0026223776223776225	TGTCAACAATATTATAGTGCCCCGTACACTTTT	CQQYYSAPYTF	IGKV1D-43	.	IGKJ2	22	-1	-1	23
3	0.0026223776223776225	TGTCAAAAGTACAACAGTGCCCCTCGAACGTTC	CQKYNSAPRTF	IGKV1-27	.	IGKJ1	23	-1	-1	27
3	0.0026223776223776225	TGTATGCAAAGTATACAACTTCCCCTCACATTC	CMQSIQLPLTF	IGKV2D-29	.	IGKJ4	22	-1	-1	24
3	0.0026223776223776225	TGCTTCCAGGGGACACACTGGCCAAGAACGTTC	CFQGTHWPRTF	IGKV2-30	.	IGKJ1	22	-1	-1	27
3	0.0026223776223776225	TGCCAGCAATATGAGACTTATCCATACACTTTT	CQQYETYPYTF	IGKV1-5	.	IGKJ2	11	-1	-1	24
3	0.0026223776223776225	TGCCAACAGTATAATACTCTCCCTCCCACTTTC	CQQYNTLPPTF	IGKV1D-16	.	IGKJ4	25	-1	-1	26
3	0.0026223776223776225	TGCCAACAGCTTAATACTTACCCGCTCACTTTC	CQQLNTYPLTF	IGKV1-9	.	IGKJ4	22	-1	-1	22
3	0.0026223776223776225	TGCATGCAAGCTCTGCAAACTCCCCAGACTTTC	CMQALQTPQTF	IGKV2-28	.	IGKJ3	22	-1	-1	27
3	0.0026223776223776225	TGCATGCAAGCTCGACAGACTCCGTGGACGTTC	CMQARQTPWTF	IGKV2-28	.	IGKJ1	22	-1	-1	22
3	0.0026223776223776225	TGCATGCAAGCTGTACAAACTCCGTGGACGTTC	CMQAVQTPWTF	IGKV2-28	.	IGKJ1	22	-1	-1	22
3	0.0026223776223776225	TGCATGCAAGGTCTACAAGTTCCGTGGACGTTC	CMQGLQVPWTF	IGKV2-28	.	IGKJ1	17	-1	-1	22
3	0.0026223776223776225	TGTCAACAGTATGATAATCTCCTCACTTTC	CQQYDNLLTF	IGKV1-33	.	IGKJ4	21	-1	-1	21
3	0.0026223776223776225	TGCCAGCGGTATAGGGGTGGTAAGACGTTC	CQRYRGGKTF	IGKV1-5	.	IGKJ1	12	-1	-1	23
3	0.0026223776223776225	TGCATGCAGGGTACACACTGGTACACTTTT	CMQGTHWYTF	IGKV2-30	.	IGKJ2	20	-1	-1	20
2	0.0017482517482517483	TGTCAGCAGCGTAGCAACTGGCCTCCGGCCCTCACTTTC	CQQRSNWPPALTF	IGKV3D-11	.	IGKJ4	27	-1	-1	30
2	0.0017482517482517483	TGTCAGCAATATTATTCTAGTTCCTCCATCTACACTTTT	CQQYYSSSSIYTF	IGKV4-1	.	IGKJ2	14	-1	-1	26
2	0.0017482517482517483	TGTCAGCTGTATGGTAGCTCACCTCGGATCACCTTC	CQLYGSSPRITF	IGKV3D-20	.	IGKJ5	24	-1	-1	26
2	0.0017482517482517483	TGTCAGCGCTATGGTATATCACCTCCGCACAGTTTT	CQRYGISPPHSF	IGKV3D-20	.	IGKJ2	26	-1	-1	28
2	0.0017482517482517483	TGTCAGCACTATGATATCCGGCCTTTGTGGACGTTC	CQHYDIRPLWTF	IGKV3-15	.	IGKJ1	23	-1	-1	26
2	0.0017482517482517483	TGTCAGCAGTATGGTGGCTCACTCCCGTACACTTTT	CQQYGGSLPYTF	IGKV3-20	.	IGKJ2	21	-1	-1	26
2	0.0017482517482517483	TGTCAGCAGTATAATGACTGGCGTTCGATCAGCTTC	CQQYNDWRSISF	IGKV3-15	.	IGKJ5	21	-1	-1	24
2	0.0017482517482517483	TGTCAGCAGTATAATAACTGGCCTTCGTACACTTTT	CQQYNNWPSYTF	IGKV3-15	.	IGKJ2	23	-1	-1	26
2	0.0017482517482517483	TGTCAGCAGTATAATAACTGGCCTCCGATCACCTTC	CQQYNNWPPITF	IGKV3-15	.	IGKJ5	23	-1	-1	25
2	0.0017482517482517483	TGTCAGCAGCGTACCAACTGGCCTACGATCACCTTC	CQQRTNWPTITF	IGKV3-11	.	IGKJ5	24	-1	-1	25
2	0.0017482517482517483	TGTCAGCAGCGGAGCAACTGGCCTCCGTACACTTTT	CQQRSNWPPYTF	IGKV3-11	.	IGKJ2	23	-1	-1	26
2	0.0017482517482517483	TGTCAGCAATATTATATTACTCCTCCTTACACTTTC	CQQYYITPPYTF	IGKV4-1	.	IGKJ3	23	-1	-1	29
2	0.0017482517482517483	TGTCAGCAATATCATGATACTTATCCGGTCACTTTC	CQQYHDTYPVTF	IGKV4-1	.	IGKJ4	11	-1	-1	28
2	0.0017482517482517483	TGTCAACAGTATGATTATCTCCCTCCGATCACCTTC	CQQYDYLPPITF	IGKV1D-33	.	IGKJ5	26	-1	-1	25
2	0.0017482517482517483	TGTCAACAGAGTTACAGTACCCCTCCATTCACTTTC	CQQSYSTPPFTF	IGKV1D-39	.	IGKJ3	25	-1	-1	26
2	0.0017482517482517483	TGTCAACAGAGTTACAGCTCACCTCTTTGGACGTTT	CQQSYSSPLWTF	IGKV1-39	.	IGKJ1	16	-1	-1	27
2	0.0017482517482517483	TGTCAACAATATTATACTACTCTTCCTCTCAGTTTC	CQQYYTTLPLSF	IGKV1D-43	.	IGKJ4	19	-1	-1	27
2	0.0017482517482517483	TGCCAACAGTATAATCGTTATTCTCACAAAACCTTC	CQQYNRYSHKTF	IGKV1-5	.	IGKJ1	23	-1	-1	33
2	0.0017482517482517483	TGCCAACAGTATAATAGTTATTCTCCGGTCACTTTT	CQQYNSYSPVTF	IGKV1-5	.	IGKJ2	23	-1	-1	29
2	0.0017482517482517483	TGCCAACAGTATAATAGTTATTACCCGAAGACGTTC	CQQYNSYYPKTF	IGKV1-5	.	IGKJ1	21	-1	-1	29
2	0.0017482517482517483	TGCATGCAAGCTACACAGTGGCCGAGGTGGACGTTC	CMQATQWPRWTF	IGKV2-30	.	IGKJ1	26	-1	-1	26
2	0.0017482517482517483	TGCATGCAAGGTACACACTGGCTCATGTACACTTTT	CMQGTHWLMYTF	IGKV2-30	.	IGKJ2	21	-1	-1	23
2	0.0017482517482517483	TGTCTACAAGATTACGATTACCCGTACACTTTT	CLQDYDYPYTF	IGKV1-6	.	IGKJ2	22	-1	-1	23
2	0.0017482517482517483	TGTCATCAGAGTGGTGGTTTGCCTCACACTTTC	CHQSGGLPHTF	IGKV6-21	.	IGKJ4	23	-1	-1	26
2	0.0017482517482517483	TGTCATCAATATTATGATCAGCCTCACACTTTT	CHQYYDQPHTF	IGKV4-1	.	IGKJ2	14	-1	-1	25
2	0.0017482517482517483	TGTCACCAGTATTTTGAAATTCCCCTCACCTTC	CHQYFEIPLTF	IGKV4-1	.	IGKJ5	12	-1	-1	25
2	0.0017482517482517483	TGTCACCAGTATGGAAACTCACCTCGGACGTTC	CHQYGNSPRTF	IGKV3D-20	.	IGKJ1	24	-1	-1	25
2	0.0017482517482517483	TGTCACCAATATTATGGTTCTCCGTACATTTTT	CHQYYGSPYIF	IGKV4-1	.	IGKJ2	22	-1	-1	23
2	0.0017482517482517483	TGTCACCAATATTATGATACTCCCTTCACTTTC	CHQYYDTPFTF	IGKV4-1	.	IGKJ3	22	-1	-1	24
2	0.0017482517482517483	TGTCAGCACTATGATAGTTCATCTTTGACTTTC	CQHYDSSSLTF	IGKV3-20	.	IGKJ4	20	-1	-1	27
2	0.0017482517482517483	TGTCAGCACTATGACAGTTCATCTTCCACTTTC	CQHYDSSSSTF	IGKV3-20	.	IGKJ4	12	-1	-1	26
2	0.0017482517482517483	TGTCAGCACTATAGTCACTCACCGTACAATTTT	CQHYSHSPYNF	IGKV3-20	.	IGKJ2	22	-1	-1	23
2	0.0017482517482517483	TGTCAGCAGTTTCATGACTGGCCTCTCACTTTC	CQQFHDWPLTF	IGKV3-15	.	IGKJ4	23	-1	-1	24
2	0.0017482517482517483	TGTCAGCAGTGTTATAGTGCTCCGTACGCTTTT	CQQCYSAPYAF	IGKV4-1	.	IGKJ2	22	-1	-1	23
2	0.0017482517482517483	TGTCAGCAGTGTAATCTCTGGCCGTATACTTTT	CQQCNLWPYTF	IGKV3-15	.	IGKJ2	22	-1	-1	23
2	0.0017482517482517483	TGTCAGCAGTATTATGAGTGGCCCTGGACGTTC	CQQYYEWPWTF	IGKV3-15	.	IGKJ1	22	-1	-1	24
2	0.0017482517482517483	TGTCAGCAGTATGCTAGCTCACCGCTCACTTTC	CQQYASSPLTF	IGKV3-20	.	IGKJ4	22	-1	-1	22
2	0.0017482517482517483	TGTCAGCAGTATGGTAGTTCACCCCAGACGTTC	CQQYGSSPQTF	IGKV3-20	.	IGKJ1	22	-1	-1	26
2	0.0017482517482517483	TGTCAGCAGTATGGTAGCTCGCCGTACACTTTT	CQQYGSSPYTF	IGKV3-20	.	IGKJ2	19	-1	-1	23
2	0.0017482517482517483	TGTCAGCAGTATGGTAGCTCACCAAAGACTTTC	CQQYGSSPKTF	IGKV3-20	.	IGKJ1	22	-1	-1	26
2	0.0017482517482517483	TGTCAGCAGTATGGTAGCGCACCGTACACTTTT	CQQYGSAPYTF	IGKV3-20	.	IGKJ2	22	-1	-1	23
2	0.0017482517482517483	TGTCAGCAGTATGGTAGGTCATCGTGGACGTTC	CQQYGRSSWTF	IGKV3-20	.	IGKJ1	20	-1	-1	22
2	0.0017482517482517483	TGTCAGCAGTATGATAGCACTCCTCTCACTTTC	CQQYDSTPLTF	IGKV3D-20	.	IGKJ4	24	-1	-1	24
2	0.0017482517482517483	TGTCAGCAGTATGACACCTCACCTCGAACGTTC	CQQYDTSPRTF	IGKV3D-20	.	IGKJ1	24	-1	-1	27
2	0.0017482517482517483	TGTCAGCAGTATAATGACTGGCCTCGGACGTTC	CQQYNDWPRTF	IGKV3-15	.	IGKJ1	23	-1	-1	25
2	0.0017482517482517483	TGTCAGCAGTATAATAATTGGCCGTACATTTTC	CQQYNNWPYIF	IGKV3-15	.	IGKJ2	22	-1	-1	23
2	0.0017482517482517483	TGTCAGCAGCGTAGCAACTGGCTCGTCACCTTC	CQQRSNWLVTF	IGKV3-11	.	IGKJ5	21	-1	-1	25
2	0.0017482517482517483	TGTCAGCAGCGTAGCAACTGGCCTCGAACGTTC	CQQRSNWPRTF	IGKV3-11	.	IGKJ1	23	-1	-1	27
2	0.0017482517482517483	TGTCAGCAGCGTAGCAACTGGCCGATCACCTTC	CQQRSNWPITF	IGKV3-11	.	IGKJ5	22	-1	-1	22
2	0.0017482517482517483	TGTCAGCAGGGAAGCAACCGGCCGCTCACTTTC	CQQGSNRPLTF	IGKV3-11	.	IGKJ4	22	-1	-1	22
2	0.0017482517482517483	TGTCAGCAGAATTACAGTCCCCAGTATACTTTT	CQQNYSPQYTF	IGKV1-39	.	IGKJ2	21	-1	-1	23
2	0.0017482517482517483	TGTCAGCAATTTTACAGTGCTCCCTACACTTTC	CQQFYSAPYTF	IGKV4-1	.	IGKJ4	22	-1	-1	26
2	0.0017482517482517483	TGTCAGCAATATTTTACTTCCCCATACACCTTT	CQQYFTSPYTF	IGKV4-1	.	IGKJ2	12	-1	-1	24
2	0.0017482517482517483	TGTCAGCAATATTTTACTCACCCTCACACTTTT	CQQYFTHPHTF	IGKV4-1	.	IGKJ2	12	-1	-1	25
2	0.0017482517482517483	TGTCAGCAATATTATGGTTCTCCGGTCACTTTT	CQQYYGSPVTF	IGKV4-1	.	IGKJ4	22	-1	-1	25
2	0.0017482517482517483	TGTCAGCAATATTATGATACTCCGCTCACTTTC	CQQYYDTPLTF	IGKV4-1	.	IGKJ4	22	-1	-1	22
2	0.0017482517482517483	TGTCAGCAATATTATAGTGATCCGGGGACGTTC	CQQYYSDPGTF	IGKV4-1	.	IGKJ1	17	-1	-1	25
2	0.0017482517482517483	TGTCAGCAATATGATACTTTACCGTACACGTTT	CQQYDTLPYTF	IGKV3-20	.	IGKJ2	12	-1	-1	23
2	0.0017482517482517483	TGTCAGCAATATATTGATGCTCCTCTAACGTTT	CQQYIDAPLTF	IGKV4-1	.	IGKJ1	11	-1	-1	27
2	0.0017482517482517483	TGTCAACAGTTTCATACTACCCCTAACACTTTC	CQQFHTTPNTF	IGKV1D-43	.	IGKJ2	23	-1	-1	25
2	0.0017482517482517483	TGTCAACAGTTCGACTCTCTTCCGTACACTTTT	CQQFDSLPYTF	IGKV1-13	.	IGKJ2	10	-1	-1	23
2	0.0017482517482517483	TGTCAACAGTCTGACAGTTTGCCTCTCACTTTC	CQQSDSLPLTF	IGKV1-33	.	IGKJ3	13	-1	-1	25
2	0.0017482517482517483	TGTCAACAGTATTATGCTTTCCCTCGGACGTTC	CQQYYAFPRTF	IGKV1D-8	.	IGKJ1	24	-1	-1	25
2	0.0017482517482517483	TGTCAACAGTATTATGATCCTCCGCTCACTTTC	CQQYYDPPLTF	IGKV4-1	.	IGKJ4	14	-1	-1	22
2	0.0017482517482517483	TGTCAACAGTATTATACTACCCTTCTCACTTTC	CQQYYTTLLTF	IGKV1D-43	.	IGKJ4	21	-1	-1	24
2	0.0017482517482517483	TGTCAACAGTATTATAGTACCCCATTGACTTTC	CQQYYSTPLTF	IGKV1D-43	.	IGKJ3	22	-1	-1	23
2	0.0017482517482517483	TGTCAACAGTATGATGATGTCCCCTTCACCTTC	CQQYDDVPFTF	IGKV1-33	.	IGKJ5	22	-1	-1	25
2	0.0017482517482517483	TGTCAACAGTATGATAATCTCCCCTTAACTTTC	CQQYDNLPLTF	IGKV1-33	.	IGKJ3	22	-1	-1	27
2	0.0017482517482517483	TGTCAACAGTATAATAACTGGCCTCGGACGTTC	CQQYNNWPRTF	IGKV3-15	.	IGKJ1	23	-1	-1	25
2	0.0017482517482517483	TGTCAACAGCTTGAGAGTGACCCGTACACTTTT	CQQLESDPYTF	IGKV1-9	.	IGKJ2	22	-1	-1	23
2	0.0017482517482517483	TGTCAACAGCTTAATACTTACCCGCTCACTTTC	CQQLNTYPLTF	IGKV1-9	.	IGKJ4	22	-1	-1	22
2	0.0017482517482517483	TGTCAACAGCATGATAATCTCCCCTTAACTTTC	CQQHDNLPLTF	IGKV1-33	.	IGKJ3	22	-1	-1	27
2	0.0017482517482517483	TGTCAACAGCATGAAAATCTCCCTCTTACTTTC	CQQHENLPLTF	IGKV1D-33	.	IGKJ4	24	-1	-1	27
2	0.0017482517482517483	TGTCAACAGGCTAACAGTTTCCCTCTCACTTTC	CQQANSFPLTF	IGKV1-12	.	IGKJ3	23	-1	-1	25
2	0.0017482517482517483	TGTCAACAGACTCATATTTTTCCTTCGACCTTC	CQQTHIFPSTF	IGKV1-33	.	IGKJ2	8	-1	-1	33
2	0.0017482517482517483	TGTCAACAGAGTTACACTACCCCTCGGACGTTC	CQQSYTTPRTF	IGKV1D-39	.	IGKJ1	24	-1	-1	25
2	0.0017482517482517483	TGTCAACAGAGTTACAGTGTCCCGTACACTTTT	CQQSYSVPYTF	IGKV1-39	.	IGKJ2	17	-1	-1	23
2	0.0017482517482517483	TGTCAACAGAGTTACAGTACCTCATTCACTTTC	CQQSYSTSFTF	IGKV1-39	.	IGKJ3	20	-1	-1	23
2	0.0017482517482517483	TGTCAACAGAGTTACAGTACCCCTCGGACGTTC	CQQSYSTPRTF	IGKV1D-39	.	IGKJ1	24	-1	-1	25
2	0.0017482517482517483	TGTCAACAGAGTTACAGTACCCCGTACACTTTT	CQQSYSTPYTF	IGKV1-39	.	IGKJ2	22	-1	-1	23
2	0.0017482517482517483	TGTCAACAGAGTTACAGTAGCCCTCGGACGTTC	CQQSYSSPRTF	IGKV1D-39	.	IGKJ1	24	-1	-1	25
2	0.0017482517482517483	TGTCAACAGAGTCACAGTACCCCATTCACTTTC	CQQSHSTPFTF	IGKV1-39	.	IGKJ3	22	-1	-1	23
2	0.0017482517482517483	TGTCAACAATTTAGTAGTTACCCTCTTACTTTC	CQQFSSYPLTF	IGKV1D-13	.	IGKJ4	24	-1	-1	27
2	0.0017482517482517483	TGTCAACAATATTTTACAAGTCCCCTCACCTTC	CQQYFTSPLTF	IGKV4-1	.	IGKJ5	12	-1	-1	25
2	0.0017482517482517483	TGTCAACAATATTATATTCCTCCCACCACCTTT	CQQYYIPPTTF	IGKV4-1	.	IGKJ5	22	-1	-1	26
2	0.0017482517482517483	TGTCAACAATATTATAGTACTCCTCGGACGTTC	CQQYYSTPRTF	IGKV4-1	.	IGKJ1	27	-1	-1	25
2	0.0017482517482517483	TGTCAACAATATTATAGTACTCCTCAGGCGTTC	CQQYYSTPQAF	IGKV4-1	.	IGKJ1	23	-1	-1	28
2	0.0017482517482517483	TGTCAACAATATAAAAATTACCCGTTCACTTTT	CQQYKNYPFTF	IGKV1-13	.	IGKJ3	22	-1	-1	24
2	0.0017482517482517483	TGTCAACAACTTGATACTTACCCATTCACTTTC	CQQLDTYPFTF	IGKV1-13	.	IGKJ3	22	-1	-1	23
2	0.0017482517482517483	TGTCAACAACTTAATCTTTATCCGCTCACTTTC	CQQLNLYPLTF	IGKV1-9	.	IGKJ4	14	-1	-1	22
2	0.0017482517482517483	TGTCAACAACTTAATAGTTACCCTCTCACTTTC	CQQLNSYPLTF	IGKV1D-13	.	IGKJ4	24	-1	-1	24
2	0.0017482517482517483	TGTCAAGGATATTATAATCCTCCCCTCACCTTC	CQGYYNPPLTF	IGKV4-1	.	IGKJ5	22	-1	-1	25
2	0.0017482517482517483	TGTCAAAAGTATGATGGTATGCCATTCACTTTC	CQKYDGMPFTF	IGKV1-27	.	IGKJ3	11	-1	-1	23
2	0.0017482517482517483	TGTCAAAAGTATAACGGTATGCCCTTCGCTTTC	CQKYNGMPFAF	IGKV1-27	.	IGKJ3	14	-1	-1	24
2	0.0017482517482517483	TGTATGCAAAGTACACAACTTCCCTCCACCTTC	CMQSTQLPSTF	IGKV2D-29	.	IGKJ5	22	-1	-1	26
2	0.0017482517482517483	TGCCTGCAGGGGACATACTGGCCAAGAACGTTC	CLQGTYWPRTF	IGKV2-30	.	IGKJ1	22	-1	-1	27
2	0.0017482517482517483	TGCCGACAATACCAAAATTATCCATTAACTTTC	CRQYQNYPLTF	IGKV1-16	.	IGKJ3	7	-1	-1	23
2	0.0017482517482517483	TGCCAGCAGTACAGTGTTTATCCACTCGCCTTC	CQQYSVYPLAF	IGKV1-5	.	IGKJ4	10	-1	-1	30
2	0.0017482517482517483	TGCCAGCAATATCATTCTTACCCGTATACTTTT	CQQYHSYPYTF	IGKV1-5	.	IGKJ2	11	-1	-1	23
2	0.0017482517482517483	TGCCAACAGTATTTTATTTATCCGCTCACTTTC	CQQYFIYPLTF	IGKV1-16	.	IGKJ4	11	-1	-1	22
2	0.0017482517482517483	TGCCAACAGTATCATTATTTTCCATTCACTTTC	CQQYHYFPFTF	IGKV1-5	.	IGKJ3	11	-1	-1	23
2	0.0017482517482517483	TGCCAACAGTATGATAGTTATCCGCTCACTTTC	CQQYDSYPLTF	IGKV1-5	.	IGKJ4	20	-1	-1	22
2	0.0017482517482517483	TGCCAACAGTATAGTAGTTTTCCGTGGACGTTC	CQQYSSFPWTF	IGKV1-5	.	IGKJ1	18	-1	-1	22
2	0.0017482517482517483	TGCCAACAGTATAATGATTACCCTCTCACTTTC	CQQYNDYPLTF	IGKV1D-16	.	IGKJ3	24	-1	-1	25
2	0.0017482517482517483	TGCCAACAGTATAATAGTTATCCTTACACTTTT	CQQYNSYPYTF	IGKV1-5	.	IGKJ2	20	-1	-1	24
2	0.0017482517482517483	TGCCAACAGTATAATAGTTATCCGTGGACGTTC	CQQYNSYPWTF	IGKV1-5	.	IGKJ1	20	-1	-1	22
2	0.0017482517482517483	TGCCAACAATATAATCTTTACCCTATCACCTTC	CQQYNLYPITF	IGKV1-16	.	IGKJ5	24	-1	-1	24
2	0.0017482517482517483	TGCCAAGAGTATAATAATTATTCTCCGACGTTC	CQEYNNYSPTF	IGKV1-5	.	IGKJ1	23	-1	-1	26
2	0.0017482517482517483	TGCGTTCAAGCTACAGAGTTTCCTCGGACGTTC	CVQATEFPRTF	IGKV2-24	.	IGKJ1	27	-1	-1	25
2	0.0017482517482517483	TGCATGCAGGGTTTACACCTTCCACGAACCTTC	CMQGLHLPRTF	IGKV2-29	.	IGKJ1	22	-1	-1	30
2	0.0017482517482517483	TGCATGCAGGGAACACACTGGCCGTACACTTTT	CMQGTHWPYTF	IGKV2-30	.	IGKJ2	22	-1	-1	23
2	0.0017482517482517483	TGCATGCAATCTCTACAAAATCCTTTTACTTTC	CMQSLQNPFTF	IGKV2-28	.	IGKJ3	23	-1	-1	27
2	0.0017482517482517483	TGCATGCAAGTTCTACAAAGTCCGTGCACGTTC	CMQVLQSPCTF	IGKV2-28	.	IGKJ1	22	-1	-1	22
2	0.0017482517482517483	TGCATGCAAGCTCTACAAACTCCTCTCACTTTC	CMQALQTPLTF	IGKV2D-28	.	IGKJ4	24	-1	-1	24
2	0.0017482517482517483	TGCATGCAAGCTCTACAAACTCCGTGGACGTTC	CMQALQTPWTF	IGKV2-28	.	IGKJ1	22	-1	-1	22
2	0.0017482517482517483	TGCATGCAAGCTACACAGTTTCCTCGGACGTTC	CMQATQFPRTF	IGKV2-18	.	IGKJ1	27	-1	-1	25
2	0.0017482517482517483	TGCATGCAAGGTCTACAAACTCCGATCACCTTC	CMQGLQTPITF	IGKV2-28	.	IGKJ5	22	-1	-1	22
2	0.0017482517482517483	TGCATGCAAGGTATACACCTTCCTCCTATTTTT	CMQGIHLPPIF	IGKV2-29	.	IGKJ2	23	-1	-1	29
2	0.0017482517482517483	TGCATGCAAGGTACACACTGGCCGTACACTTTT	CMQGTHWPYTF	IGKV2-30	.	IGKJ2	22	-1	-1	23
2	0.0017482517482517483	TGCATGCAAGGAACACACTGGCCGTACACTTTT	CMQGTHWPYTF	IGKV2-30	.	IGKJ2	22	-1	-1	23
2	0.0017482517482517483	TGCATGCAAAGTTTACACTTTCCCCTCACCTTC	CMQSLHFPLTF	IGKV2D-29	.	IGKJ5	16	-1	-1	25
2	0.0017482517482517483	TGCACGCAAGCTACACAATTTCCGTGGACGTTC	CTQATQFPWTF	IGKV2D-24	.	IGKJ1	22	-1	-1	22
2	0.0017482517482517483	TGTCAGCATTATAATGAGTGGCCTCTCTTC	CQHYNEWPLF	IGKV3-15	.	IGKJ4	23	-1	-1	27
2	0.0017482517482517483	TGTCAGCAGCGTAGCACCTGGCTCACTTTC	CQQRSTWLTF	IGKV3-11	.	IGKJ4	21	-1	-1	20
2	0.0017482517482517483	TGTCAACACCGTTACAACTGGCTCACTTTC	CQHRYNWLTF	IGKV3-11	.	IGKJ4	21	-1	-1	20
2	0.0017482517482517483	TGTCAACAGAGTTACAGTACGTTCACTTTC	CQQSYSTFTF	IGKV1-39	.	IGKJ3	19	-1	-1	21
2	0.0017482517482517483	TGTCAACAATATGAGGAGGAACACTCTTTT	CQQYEEEHSF	IGKV1-33	.	IGKJ2	13	-1	-1	25
2	0.0017482517482517483	TGCCAACAATATAATAGTTTTTGGACCTTC	CQQYNSFWTF	IGKV1-5	.	IGKJ1	18	-1	-1	21
2	0.0017482517482517483	TGCCAACAATATAATAGTCCGTGGACGTTC	CQQYNSPWTF	IGKV1-5	.	IGKJ1	17	-1	-1	19
2	0.0017482517482517483	TGCATGCAAGCTCTACAAACTCGGACGTTC	CMQALQTRTF	IGKV2-28	.	IGKJ1	21	-1	-1	22
2	0.0017482517482517483	TGCATGCAAAGTACACACTGGCTCACTTTC	CMQSTHWLTF	IGKV2-30	.	IGKJ4	21	-1	-1	20
2	0.0017482517482517483	TGCATGGAAGCTCTACAAACAAACACATTT	CMEALQTNTF	IGKV2-28	.	IGKJ2	19	-1	-1	22
2	0.0017482517482517483	TGTCAGCAGTATGGTAGCTCCTTC	CQQYGSSF	IGKV3-20	.	IGKJ4	19	-1	-1	21
2	0.0017482517482517483	TGCCTACACTATAATGGTACCTTC	CLHYNGTF	IGKV1-5	.	IGKJ2	14	-1	-1	24
1	8.741258741258741E-4	TGTCACTGTCAGCAGTATGCTACGTCACCTCTCACTTTC	CHCQQYATSPLTF	IGKV3-20	.	IGKJ4	4	-1	-1	30
1	8.741258741258741E-4	TGTCAGCAGTATTATGGTACTCCTTCCACGTACACTTTT	CQQYYGTPSTYTF	IGKV4-1	.	IGKJ2	23	-1	-1	29
1	8.741258741258741E-4	TGTCAGCAGTATGGTAGCTCACCTCCGGGGATCACCTTC	CQQYGSSPPGITF	IGKV3D-20	.	IGKJ5	27	-1	-1	29
1	8.741258741258741E-4	TGTCAGCAGTATAATAACTGGCTCCCGGCAAAGACGTTC	CQQYNNWLPAKTF	IGKV3-15	.	IGKJ1	21	-1	-1	32
1	8.741258741258741E-4	TGTCAGCAGCGTAGCAACTGGCCTCCGAAGAACACTTTT	CQQRSNWPPKNTF	IGKV3-11	.	IGKJ2	23	-1	-1	31
1	8.741258741258741E-4	TGTCAACACTATGAGAAGTCTCCATTTCAATTCACTTTC	CQHYEKSPFQFTF	IGKV3-20	.	IGKJ3	12	-1	-1	29
1	8.741258741258741E-4	TGTCTACAACATGATAATTTCCCTCAGTGGACGTTC	CLQHDNFPQWTF	IGKV5-2	.	IGKJ1	23	-1	-1	26
1	8.741258741258741E-4	TGTCATCAGAGTAGTAGTTTACCCCCGTACACTTTT	CHQSSSLPPYTF	IGKV6-21	.	IGKJ2	22	-1	-1	26
1	8.741258741258741E-4	TGTCACCACTATAGTACTTCGCCTGTGTGGACGTTC	CHHYSTSPVWTF	IGKV3-15	.	IGKJ1	12	-1	-1	26
1	8.741258741258741E-4	TGTCACCAGTATGGTGGCTCACCTCCATTCACTTTC	CHQYGGSPPFTF	IGKV3D-20	.	IGKJ3	25	-1	-1	26
1	8.741258741258741E-4	TGTCAGCACTTTGGTACTGCACCTCCGTACATTTTC	CQHFGTAPPYIF	IGKV3-11	.	IGKJ2	7	-1	-1	26
1	8.741258741258741E-4	TGTCAGCACTTTGGTACCTCACCTCCGTACATTTTT	CQHFGTSPPYIF	IGKV3D-20	.	IGKJ2	26	-1	-1	26
1	8.741258741258741E-4	TGTCAGCACTATGCCAGTTCACCGGGGTTCACTTTC	CQHYASSPGFTF	IGKV3-20	.	IGKJ3	22	-1	-1	27
1	8.741258741258741E-4	TGTCAGCACTATGGTAACTTAGGCCCGATCACCTTC	CQHYGNLGPITF	IGKV3-20	.	IGKJ5	15	-1	-1	25
1	8.741258741258741E-4	TGTCAGCAGTCTAATAATTGGCCTCCCTTCACTTTT	CQQSNNWPPFTF	IGKV3D-15	.	IGKJ2	25	-1	-1	29
1	8.741258741258741E-4	TGTCAGCAGTATCATAACTGGCCTCCGATCACCTTC	CQQYHNWPPITF	IGKV3D-15	.	IGKJ5	26	-1	-1	25
1	8.741258741258741E-4	TGTCAGCAGTATGCTAACTCACCCATGTACACTTTT	CQQYANSPMYTF	IGKV3-20	.	IGKJ2	22	-1	-1	23
1	8.741258741258741E-4	TGTCAGCAGTATGGTCCCTCAGTAACGTGGACGTTC	CQQYGPSVTWTF	IGKV3-20	.	IGKJ1	14	-1	-1	24
1	8.741258741258741E-4	TGTCAGCAGTATGGTACTTCACCTACGCTCACTTTC	CQQYGTSPTLTF	IGKV3-20	.	IGKJ4	24	-1	-1	25
1	8.741258741258741E-4	TGTCAGCAGTATGGTAGCTCACCTCCGTGGACGTTC	CQQYGSSPPWTF	IGKV3D-20	.	IGKJ1	26	-1	-1	25
1	8.741258741258741E-4	TGTCAGCAGTATGGTAACTCACCTCCGCACACTTTT	CQQYGNSPPHTF	IGKV3D-20	.	IGKJ2	26	-1	-1	28
1	8.741258741258741E-4	TGTCAGCAGTATGATAATTGGCCTCCGTACACTTTT	CQQYDNWPPYTF	IGKV3D-15	.	IGKJ2	26	-1	-1	26
1	8.741258741258741E-4	TGTCAGCAGTATGATAACTCACTCCTATTCACTTTC	CQQYDNSLLFTF	IGKV3-20	.	IGKJ3	21	-1	-1	25
1	8.741258741258741E-4	TGTCAGCAGTATAGTAGCTCACTACCGTACACTTTT	CQQYSSSLPYTF	IGKV3-20	.	IGKJ2	21	-1	-1	26
1	8.741258741258741E-4	TGTCAGCAGTATAATGACTGGCCTCCCTACACGTTC	CQQYNDWPPYTF	IGKV3-15	.	IGKJ1	23	-1	-1	30
1	8.741258741258741E-4	TGTCAGCAGTATAATGACTGGCCTCCGTGCACTTTT	CQQYNDWPPCTF	IGKV3D-15	.	IGKJ2	26	-1	-1	29
1	8.741258741258741E-4	TGTCAGCAGTATAATGACTGGCCTCCGATCACCTTC	CQQYNDWPPITF	IGKV3D-15	.	IGKJ5	26	-1	-1	25
1	8.741258741258741E-4	TGTCAGCAGCGTGGCGACTGGCCCTCGATCACCTTC	CQQRGDWPSITF	IGKV3-11	.	IGKJ5	22	-1	-1	24
1	8.741258741258741E-4	TGTCAGCAGCGTATCAACTGGCCCCCATTCACTTTC	CQQRINWPPFTF	IGKV3-11	.	IGKJ3	22	-1	-1	26
1	8.741258741258741E-4	TGTCAGCAGCGTACCCAGCGGCCTCCATTCACTTTC	CQQRTQRPPFTF	IGKV3-11	.	IGKJ3	12	-1	-1	26
1	8.741258741258741E-4	TGTCAGCAGCGTAGCAACTGGCCTCCGCTCACTTTC	CQQRSNWPPLTF	IGKV3-11	.	IGKJ4	23	-1	-1	25
1	8.741258741258741E-4	TGTCAGCAATATTATACTACTCTCCCGATCACCTTC	CQQYYTTLPITF	IGKV4-1	.	IGKJ5	21	-1	-1	25
1	8.741258741258741E-4	TGTCAGCAATATTATAGTACTCCGTCGTGGACGTTC	CQQYYSTPSWTF	IGKV4-1	.	IGKJ1	22	-1	-1	25
1	8.741258741258741E-4	TGTCAGCAATATCGTAGTTTATCTCCGATTACTTTC	CQQYRSLSPITF	IGKV3D-20	.	IGKJ5	26	-1	-1	25
1	8.741258741258741E-4	TGTCAGCAACTTGATAGTTCCCCCACGTACACCTTT	CQQLDSSPTYTF	IGKV3-7	.	IGKJ1	7	-1	-1	22
1	8.741258741258741E-4	TGTCAGAACTATGGTGGTTCACCTTTGATCACCTTC	CQNYGGSPLITF	IGKV3-20	.	IGKJ5	23	-1	-1	26
1	8.741258741258741E-4	TGTCAATATCGCAGCAGCTGGCGGGGATTCATTTTC	CQYRSSWRGFIF	IGKV3-11	.	IGKJ3	21	-1	-1	26
1	8.741258741258741E-4	TGTCAACATTATCATAATCTCCCTCCGCTCACTTTC	CQHYHNLPPLTF	IGKV1D-33	.	IGKJ4	26	-1	-1	25
1	8.741258741258741E-4	TGTCAACATCTTAATCGTTACCCTCGAATCACTTTC	CQHLNRYPRITF	IGKV1-9	.	IGKJ3	23	-1	-1	28
1	8.741258741258741E-4	TGTCAACACTATAATAAGTCACCCTTGTACACTTTT	CQHYNKSPLYTF	IGKV3-20	.	IGKJ2	11	-1	-1	25
1	8.741258741258741E-4	TGTCAACAGTATTTTACTACCATAGTGTACACTTTT	CQQYFTTIVYTF	IGKV1D-43	.	IGKJ2	20	-1	-1	25
1	8.741258741258741E-4	TGTCAACAGTATTATAGTATACCAGGGCTCACTTTC	CQQYYSIPGLTF	IGKV1D-43	.	IGKJ4	18	-1	-1	26
1	8.741258741258741E-4	TGTCAACAGTATGAGAAGTGGCCTCCGGTCACCTTC	CQQYEKWPPVTF	IGKV1-8	.	IGKJ5	11	-1	-1	28
1	8.741258741258741E-4	TGTCAACAGTATAATAATTGGCCTCGGGGGACGTTC	CQQYNNWPRGTF	IGKV3D-15	.	IGKJ1	24	-1	-1	28
1	8.741258741258741E-4	TGTCAACAGTATAATAATTGGCCCCCGCTCACTTTC	CQQYNNWPPLTF	IGKV3-15	.	IGKJ4	22	-1	-1	25
1	8.741258741258741E-4	TGTCAACAGCTTAATAGTTACCCTCCGTACACTTTT	CQQLNSYPPYTF	IGKV1-9	.	IGKJ2	23	-1	-1	26
1	8.741258741258741E-4	TGTCAACAGAGTTACCTTACCCCTCCCTTCACTTTT	CQQSYLTPPFTF	IGKV1D-39	.	IGKJ3	25	-1	-1	27
1	8.741258741258741E-4	TGTCAACAGAGTTACAGTACTCCCATGTACACTTTT	CQQSYSTPMYTF	IGKV1-39	.	IGKJ2	19	-1	-1	23
1	8.741258741258741E-4	TGTCAACAGAGTTACAGTACTCCCACGTGGACGTTC	CQQSYSTPTWTF	IGKV1-39	.	IGKJ1	19	-1	-1	22
1	8.741258741258741E-4	TGTCAACAGAGTTACAGTACCCCTCCAATCACCTTC	CQQSYSTPPITF	IGKV1D-39	.	IGKJ5	25	-1	-1	27
1	8.741258741258741E-4	TGTCAACAGAGTTACAATACCCCTCCGTACACTTTT	CQQSYNTPPYTF	IGKV1D-39	.	IGKJ2	26	-1	-1	26
1	8.741258741258741E-4	TGTCAACAATATTATAGTAATCTCCCGATCACCTTC	CQQYYSNLPITF	IGKV4-1	.	IGKJ5	18	-1	-1	25
1	8.741258741258741E-4	TGTCAACAATATGACACTTATTTTCCGATCACCTTC	CQQYDTYFPITF	IGKV1D-43	.	IGKJ5	11	-1	-1	25
1	8.741258741258741E-4	TGTCAACAACTTGATAATTCTCCCATGTACTCCTTT	CQQLDNSPMYSF	IGKV1-9	.	IGKJ2	15	-1	-1	23
1	8.741258741258741E-4	TGTCAAGAATATGATAACTGGCCTTCGTGGACGTTC	CQEYDNWPSWTF	IGKV3-15	.	IGKJ1	23	-1	-1	25
1	8.741258741258741E-4	TGTCAAAACTATGACAGTGGCCTCGGGGACACTTTC	CQNYDSGLGDTF	IGKV1-27	.	IGKJ4	18	-1	-1	29
1	8.741258741258741E-4	TGCCAACAGTATAATAGTTATCTCTCATTTACTTTC	CQQYNSYLSFTF	IGKV1-5	.	IGKJ3	20	-1	-1	26
1	8.741258741258741E-4	TGCCAACAGTATAAAACTTATTACCCCAAGACGTTC	CQQYKTYYPKTF	IGKV1-5	.	IGKJ1	21	-1	-1	29
1	8.741258741258741E-4	TGCATGCAGGCTCTTCAACTTCCTCCGTACACCTTT	CMQALQLPPYTF	IGKV2D-28	.	IGKJ2	26	-1	-1	26
1	8.741258741258741E-4	TGCATGCAAGCTCTACAAACTCCTCCGCTCACTTTC	CMQALQTPPLTF	IGKV2D-28	.	IGKJ4	26	-1	-1	25
1	8.741258741258741E-4	TGCATGCAAGGTATACACCTTCTCATGTACACTTTT	CMQGIHLLMYTF	IGKV2-29	.	IGKJ2	21	-1	-1	23
1	8.741258741258741E-4	TGCATGCAAGGTACACACTGGCCTCCGTGGACGTTC	CMQGTHWPPWTF	IGKV2D-30	.	IGKJ1	26	-1	-1	25
1	8.741258741258741E-4	TGCATGCAAGGTACACACTGGCCTCCGGGGACTTTT	CMQGTHWPPGTF	IGKV2D-30	.	IGKJ2	27	-1	-1	30
1	8.741258741258741E-4	TTCATGCAACGTATAGAGTTTCCCTGGACGTTC	FMQRIEFPWTF	IGKV2-40	.	IGKJ1	22	-1	-1	24
1	8.741258741258741E-4	TCCCAACAGTATATTAGATATAATCCGACGTTC	SQQYIRYNPTF	IGKV1-5	.	IGKJ1	20	-1	-1	26
1	8.741258741258741E-4	TGTTACCAGTCTGGCAGTTACCCATTCACTTTC	CYQSGSYPFTF	IGKV3-20	.	IGKJ3	13	-1	-1	23
1	8.741258741258741E-4	TGTCTCCAGTATCAGACTTATCCGTGGACGTTC	CLQYQTYPWTF	IGKV1-17	.	IGKJ1	8	-1	-1	22
1	8.741258741258741E-4	TGTCTCCAGCATAAAACCTTCCCCCGGACGTTC	CLQHKTFPRTF	IGKV1-17	.	IGKJ1	13	-1	-1	25
1	8.741258741258741E-4	TGTCTGCAAGCTTACGATTACCCTCGGACGTTC	CLQAYDYPRTF	IGKV1-6	.	IGKJ1	23	-1	-1	25
1	8.741258741258741E-4	TGTCTACAATATTCTAGTGAGCCGTGGACGTTC	CLQYSSEPWTF	IGKV4-1	.	IGKJ1	17	-1	-1	22
1	8.741258741258741E-4	TGTCTACAAGATTACGATTACCCTCACACTTTT	CLQDYDYPHTF	IGKV1-6	.	IGKJ2	23	-1	-1	25
1	8.741258741258741E-4	TGTCTACAAGATTACAGTTACCCTTGGACGTTC	CLQDYSYPWTF	IGKV1-6	.	IGKJ1	23	-1	-1	24
1	8.741258741258741E-4	TGTCTACAAGATTACAATTACCCTCTCACTTTC	CLQDYNYPLTF	IGKV1-6	.	IGKJ4	23	-1	-1	24
1	8.741258741258741E-4	TGTCTACAAGATTACAATTACCCTCGAACGTTC	CLQDYNYPRTF	IGKV1-6	.	IGKJ1	23	-1	-1	27
1	8.741258741258741E-4	TGTCATCAGTATGATATGTGGCCTGACACTTTC	CHQYDMWPDTF	IGKV1-5	.	IGKJ3	15	-1	-1	26
1	8.741258741258741E-4	TGTCATCAGAGTAGTAGTTTACCCTGGACGTTC	CHQSSSLPWTF	IGKV6-21	.	IGKJ1	22	-1	-1	24
1	8.741258741258741E-4	TGTCATCAATATTATAGTAGGCCTCACACTCTT	CHQYYSRPHTL	IGKV4-1	.	IGKJ2	18	-1	-1	25
1	8.741258741258741E-4	TGTCACCAGTTCTATAATACTCCTCAAACTTTT	CHQFYNTPQTF	IGKV4-1	.	IGKJ2	23	-1	-1	27
1	8.741258741258741E-4	TGTCACCAGTATGGAAGCTCATGGAACACGTTC	CHQYGSSWNTF	IGKV3-20	.	IGKJ1	20	-1	-1	27
1	8.741258741258741E-4	TGTCACCAGTACTATGAAAATCCTCGGACGTTC	CHQYYENPRTF	IGKV3-15	.	IGKJ1	10	-1	-1	25
1	8.741258741258741E-4	TGTCACCAGAGTTACAATATCCCTCACACTTTT	CHQSYNIPHTF	IGKV1D-39	.	IGKJ2	24	-1	-1	25
1	8.741258741258741E-4	TGTCACCAATTTTATACTCTTCCTCTCACTTTC	CHQFYTLPLTF	IGKV4-1	.	IGKJ4	15	-1	-1	24
1	8.741258741258741E-4	TGTCACCAATATTTTACTTCTCCTCCGGCGTTC	CHQYFTSPPAF	IGKV4-1	.	IGKJ1	23	-1	-1	28
1	8.741258741258741E-4	TGTCACCAATATTATAGTATTCCTCACACTTTT	CHQYYSIPHTF	IGKV4-1	.	IGKJ2	23	-1	-1	25
1	8.741258741258741E-4	TGTCACCAATATTATAGTACTCCGGCCACTTTC	CHQYYSTPATF	IGKV4-1	.	IGKJ3	22	-1	-1	26
1	8.741258741258741E-4	TGTCACCAATATGGTCGCGCTCCGAGCACCTTC	CHQYGRAPSTF	IGKV3-20	.	IGKJ5	14	-1	-1	22
1	8.741258741258741E-4	TGTCACCAACTTAATAGTTTTCCTCCCACTTTC	CHQLNSFPPTF	IGKV1-9	.	IGKJ3	18	-1	-1	26
1	8.741258741258741E-4	TGTCACCAAGATTATTCTACTCCGTGGACGTTC	CHQDYSTPWTF	IGKV4-1	.	IGKJ1	22	-1	-1	22
1	8.741258741258741E-4	TGTCAGCTTTATGGTAGCTCACTTTTCACTTTC	CQLYGSSLFTF	IGKV3-20	.	IGKJ4	21	-1	-1	25
1	8.741258741258741E-4	TGTCAGCCGAATTATGGAGCCCCGTGGAGTTTC	CQPNYGAPWSF	IGKV1-39	.	IGKJ1	4	-1	-1	22
1	8.741258741258741E-4	TGTCAGCATTATTATACTACTCCGATCACCTTC	CQHYYTTPITF	IGKV4-1	.	IGKJ5	22	-1	-1	22
1	8.741258741258741E-4	TGTCAGCACTATTATAGTACCCCGTACACTTTT	CQHYYSTPYTF	IGKV1D-43	.	IGKJ2	22	-1	-1	23
1	8.741258741258741E-4	TGTCAGCACTATCATAACTGGCCTCTCACTTTC	CQHYHNWPLTF	IGKV3-15	.	IGKJ4	23	-1	-1	24
1	8.741258741258741E-4	TGTCAGCACTATGGCAGCCCACCTCACACTTTT	CQHYGSPPHTF	IGKV3D-20	.	IGKJ2	24	-1	-1	25
1	8.741258741258741E-4	TGTCAGCACTATGATGGCTCACGTTTCACTTTT	CQHYDGSRFTF	IGKV3-20	.	IGKJ2	21	-1	-1	26
1	8.741258741258741E-4	TGTCAGCAGTTTGATAATTCCGCGCTCACTTTC	CQQFDNSALTF	IGKV1-13	.	IGKJ4	18	-1	-1	21
1	8.741258741258741E-4	TGTCAGCAGTCTGCTAGGTCACCGTGGACGTTC	CQQSARSPWTF	IGKV3-20	.	IGKJ1	22	-1	-1	22
1	8.741258741258741E-4	TGTCAGCAGTGTGGTCTCTCTCCGTGGACGTTC	CQQCGLSPWTF	IGKV3-20	.	IGKJ1	14	-1	-1	22
1	8.741258741258741E-4	TGTCAGCAGTATTGTTCCATTCCCCCGACGTTC	CQQYCSIPPTF	IGKV4-1	.	IGKJ1	12	-1	-1	26
1	8.741258741258741E-4	TGTCAGCAGTATCTCAGTCTTCCGCTCACTTTC	CQQYLSLPLTF	IGKV4-1	.	IGKJ4	11	-1	-1	22
1	8.741258741258741E-4	TGTCAGCAGTATCGTAACTGGGCTCGGACGTTC	CQQYRNWARTF	IGKV3-15	.	IGKJ1	20	-1	-1	25
1	8.741258741258741E-4	TGTCAGCAGTATCAATTCTGGCCCCGGATTTTT	CQQYQFWPRIF	IGKV3D-15	.	IGKJ2	11	-1	-1	29
1	8.741258741258741E-4	TGTCAGCAGTATGTTATCTCACCATTCACTTTC	CQQYVISPFTF	IGKV3-20	.	IGKJ3	22	-1	-1	23
1	8.741258741258741E-4	TGTCAGCAGTATGCTAGCTCACTGTGGACGTTC	CQQYASSLWTF	IGKV3-20	.	IGKJ1	21	-1	-1	23
1	8.741258741258741E-4	TGTCAGCAGTATGGTACCTCACCTAGCACTTTC	CQQYGTSPSTF	IGKV3-20	.	IGKJ3	25	-1	-1	26
1	8.741258741258741E-4	TGTCAGCAGTATGGTAGTCAACAATACAGTCTT	CQQYGSQQYSL	IGKV3-20	.	IGKJ2	16	-1	-1	24
1	8.741258741258741E-4	TGTCAGCAGTATGGTAGCTCCCCGTACACTTTT	CQQYGSSPYTF	IGKV3-20	.	IGKJ2	19	-1	-1	23
1	8.741258741258741E-4	TGTCAGCAGTATGGTAGCTCATCACGGACGTTC	CQQYGSSSRTF	IGKV3-20	.	IGKJ1	20	-1	-1	25
1	8.741258741258741E-4	TGTCAGCAGTATGGTAGCTCACCTGCCACTTTC	CQQYGSSPATF	IGKV3-20	.	IGKJ4	23	-1	-1	26
1	8.741258741258741E-4	TGTCAGCAGTATGGTAGCTCACCGGGGACGTTC	CQQYGSSPGTF	IGKV3-20	.	IGKJ1	22	-1	-1	25
1	8.741258741258741E-4	TGTCAGCAGTATGGTAGCTCACCGATCACCTTC	CQQYGSSPITF	IGKV3-20	.	IGKJ5	22	-1	-1	22
1	8.741258741258741E-4	TGTCAGCAGTATGGTAGCTCACCGAAGACGTTC	CQQYGSSPKTF	IGKV3-20	.	IGKJ1	22	-1	-1	26
1	8.741258741258741E-4	TGTCAGCAGTATGGTAGCTCACGTCAGACTTTT	CQQYGSSRQTF	IGKV3-20	.	IGKJ2	21	-1	-1	27
1	8.741258741258741E-4	TGTCAGCAGTATGGTAACTCACCTTGGACGTTC	CQQYGNSPWTF	IGKV3-20	.	IGKJ1	23	-1	-1	24
1	8.741258741258741E-4	TGTCAGCAGTATGGGAGCTCACTGTACACTTTC	CQQYGSSLYTF	IGKV3-20	.	IGKJ2	21	-1	-1	22
1	8.741258741258741E-4	TGTCAGCAGTATGGAAGTTCACCTCAATCGTTC	CQQYGSSPQSF	IGKV3D-20	.	IGKJ1	24	-1	-1	28
1	8.741258741258741E-4	TGTCAGCAGTATGATGTCACTCCGTGGACGTTC	CQQYDVTPWTF	IGKV3-20	.	IGKJ1	12	-1	-1	22
1	8.741258741258741E-4	TGTCAGCAGTATGATGACTCACCTCGGACGTTC	CQQYDDSPRTF	IGKV3D-20	.	IGKJ1	24	-1	-1	25
1	8.741258741258741E-4	TGTCAGCAGTATGATACCTCACCTCGCACTTTC	CQQYDTSPRTF	IGKV3D-20	.	IGKJ4	24	-1	-1	26
1	8.741258741258741E-4	TGTCAGCAGTATGATAGGTCGCCGGTCACCTTC	CQQYDRSPVTF	IGKV3-20	.	IGKJ5	16	-1	-1	25
1	8.741258741258741E-4	TGTCAGCAGTATGATAGGTCACCGTACACTTTT	CQQYDRSPYTF	IGKV3-20	.	IGKJ2	22	-1	-1	23
1	8.741258741258741E-4	TGTCAGCAGTATGATAATCTCTTGTACACTTTT	CQQYDNLLYTF	IGKV1-33	.	IGKJ2	20	-1	-1	22
1	8.741258741258741E-4	TGTCAGCAGTATGATAAATGGCCGCTCACTTTC	CQQYDKWPLTF	IGKV3-15	.	IGKJ4	22	-1	-1	22
1	8.741258741258741E-4	TGTCAGCAGTATGACAGCTCACCCATCACCTTC	CQQYDSSPITF	IGKV3-20	.	IGKJ5	22	-1	-1	24
1	8.741258741258741E-4	TGTCAGCAGTATGAGAACTGGCCTATCACCTTC	CQQYENWPITF	IGKV3-15	.	IGKJ5	24	-1	-1	24
1	8.741258741258741E-4	TGTCAGCAGTATAATTACTGGCCTAAGACTTTT	CQQYNYWPKTF	IGKV3-15	.	IGKJ2	24	-1	-1	27
1	8.741258741258741E-4	TGTCAGCAGTATAATGACTGGCCGTACACTTTT	CQQYNDWPYTF	IGKV3-15	.	IGKJ2	22	-1	-1	23
1	8.741258741258741E-4	TGTCAGCAGTATAATAACTGGCTATTCACTTTC	CQQYNNWLFTF	IGKV3-15	.	IGKJ3	21	-1	-1	22
1	8.741258741258741E-4	TGTCAGCAGTATAATAACTGGCCCTACACTTTT	CQQYNNWPYTF	IGKV3-15	.	IGKJ2	22	-1	-1	24
1	8.741258741258741E-4	TGTCAGCAGTATAACAACTGGCCTGAAACATTC	CQQYNNWPETF	IGKV3-15	.	IGKJ1	23	-1	-1	30
1	8.741258741258741E-4	TGTCAGCAGTATAAAGTTTGGCCTCTCACTTTC	CQQYKVWPLTF	IGKV3-15	.	IGKJ4	13	-1	-1	24
1	8.741258741258741E-4	TGTCAGCAGTACTATACTACTCCGCTCACTTTC	CQQYYTTPLTF	IGKV4-1	.	IGKJ4	22	-1	-1	22
1	8.741258741258741E-4	TGTCAGCAGCGTCTCAACTGGTCCGGGACTTTC	CQQRLNWSGTF	IGKV3-11	.	IGKJ4	20	-1	-1	27
1	8.741258741258741E-4	TGTCAGCAGCGTAGCGCCTGGCCTCGCACTTTC	CQQRSAWPRTF	IGKV3-11	.	IGKJ4	23	-1	-1	26
1	8.741258741258741E-4	TGTCAGCAGCGTAGCAACTGGCCTCGGACTTTT	CQQRSNWPRTF	IGKV3-11	.	IGKJ2	23	-1	-1	27
1	8.741258741258741E-4	TGTCAGCAGCGTAGCAACTGGCCTGTCACTTTC	CQQRSNWPVTF	IGKV3-11	.	IGKJ3	23	-1	-1	25
1	8.741258741258741E-4	TGTCAGCAGCGTAGCAACTGGCCGTACACTTTT	CQQRSNWPYTF	IGKV3-11	.	IGKJ2	22	-1	-1	23
1	8.741258741258741E-4	TGTCAGCAGCGTAGCAACTGGCCACCCGGTTTC	CQQRSNWPPGF	IGKV3-11	.	IGKJ3	22	-1	-1	29
1	8.741258741258741E-4	TGTCAGCAGCGTAGGAAGTGGCCTCTCACTTTC	CQQRRKWPLTF	IGKV3-11	.	IGKJ4	23	-1	-1	24
1	8.741258741258741E-4	TGTCAGCAGCGTAACAACTGGCCTCTCACTTTC	CQQRNNWPLTF	IGKV3-11	.	IGKJ4	23	-1	-1	24
1	8.741258741258741E-4	TGTCAGCAGCGCACCAACTGGCCTCCCACTTTC	CQQRTNWPPTF	IGKV3D-11	.	IGKJ4	25	-1	-1	26
1	8.741258741258741E-4	TGTCAGCAGGGTTACACCACCCCATTCACTTTC	CQQGYTTPFTF	IGKV1-39	.	IGKJ3	22	-1	-1	23
1	8.741258741258741E-4	TGTCAGCAGGATTATAACTGTCAGGACACTTTT	CQQDYNCQDTF	IGKV3-7	.	IGKJ2	18	-1	-1	25
1	8.741258741258741E-4	TGTCAGCAGACCTACACTGTCCCGTACACTTTT	CQQTYTVPYTF	IGKV1-9	.	IGKJ2	8	-1	-1	23
1	8.741258741258741E-4	TGTCAGCAGAGTCACCTCAGTCCGTGGACGTTC	CQQSHLSPWTF	IGKV1-39	.	IGKJ1	11	-1	-1	22
1	8.741258741258741E-4	TGTCAGCAATTTTATAGTTATCCTCTCACTTTC	CQQFYSYPLTF	IGKV4-1	.	IGKJ4	17	-1	-1	24
1	8.741258741258741E-4	TGTCAGCAATCTCACAGTTTCCCGCTCACTTTC	CQQSHSFPLTF	IGKV1-12	.	IGKJ4	22	-1	-1	22
1	8.741258741258741E-4	TGTCAGCAATATTTTAGTGCTCCCTTCACTTTC	CQQYFSAPFTF	IGKV4-1	.	IGKJ3	22	-1	-1	24
1	8.741258741258741E-4	TGTCAGCAATATTTCACTCCTCCCCTCACCTTC	CQQYFTPPLTF	IGKV4-1	.	IGKJ5	12	-1	-1	25
1	8.741258741258741E-4	TGTCAGCAATATTATGCTAATCCCCGAACGTTC	CQQYYANPRTF	IGKV4-1	.	IGKJ1	14	-1	-1	27
1	8.741258741258741E-4	TGTCAGCAATATTATGGTGCTCCTGTCACTTTC	CQQYYGAPVTF	IGKV4-1	.	IGKJ4	23	-1	-1	25
1	8.741258741258741E-4	TGTCAGCAATATTATATTCTTCCTCGGACGTTC	CQQYYILPRTF	IGKV4-1	.	IGKJ1	15	-1	-1	25
1	8.741258741258741E-4	TGTCAGCAATATTATATTACTCATCGGACGTTC	CQQYYITHRTF	IGKV4-1	.	IGKJ1	21	-1	-1	25
1	8.741258741258741E-4	TGTCAGCAATATTATACTATTCCGCTCACTTTC	CQQYYTIPLTF	IGKV4-1	.	IGKJ4	22	-1	-1	22
1	8.741258741258741E-4	TGTCAGCAATATTATACTATACCCTACAATTTT	CQQYYTIPYNF	IGKV4-1	.	IGKJ2	15	-1	-1	24
1	8.741258741258741E-4	TGTCAGCAATATTATACTACTCCATTCACTTTC	CQQYYTTPFTF	IGKV4-1	.	IGKJ3	22	-1	-1	23
1	8.741258741258741E-4	TGTCAGCAATATTATAGTTCTCCGCTCACTTTC	CQQYYSSPLTF	IGKV4-1	.	IGKJ4	22	-1	-1	22
1	8.741258741258741E-4	TGTCAGCAATATTATAGTCCTCCTTACACTTTT	CQQYYSPPYTF	IGKV4-1	.	IGKJ2	23	-1	-1	24
1	8.741258741258741E-4	TGTCAGCAATATTATAGTCCTCCTGTAACTTTT	CQQYYSPPVTF	IGKV4-1	.	IGKJ2	23	-1	-1	27
1	8.741258741258741E-4	TGTCAGCAATATTATAGTGTTCCGTCCACTTTT	CQQYYSVPSTF	IGKV4-1	.	IGKJ2	17	-1	-1	26
1	8.741258741258741E-4	TGTCAGCAATATTATAGTGATCCTCGGACGTTC	CQQYYSDPRTF	IGKV4-1	.	IGKJ1	27	-1	-1	25
1	8.741258741258741E-4	TGTCAGCAATATTATAGTACTCCTTTCACTTTC	CQQYYSTPFTF	IGKV4-1	.	IGKJ3	23	-1	-1	24
1	8.741258741258741E-4	TGTCAGCAATATTATAGTACTCCTCCCACTTTC	CQQYYSTPPTF	IGKV4-1	.	IGKJ4	23	-1	-1	26
1	8.741258741258741E-4	TGTCAGCAATATTATAGTACTCCTCAGACGTTC	CQQYYSTPQTF	IGKV4-1	.	IGKJ1	23	-1	-1	26
1	8.741258741258741E-4	TGTCAGCAATATTATAGTACTCCCTACACTTTT	CQQYYSTPYTF	IGKV4-1	.	IGKJ2	22	-1	-1	24
1	8.741258741258741E-4	TGTCAGCAATATTACTATACCCCGTACACTTTT	CQQYYYTPYTF	IGKV1D-43	.	IGKJ2	13	-1	-1	23
1	8.741258741258741E-4	TGTCAGCAATATCATACTGGGCCCATCACCTTC	CQQYHTGPITF	IGKV4-1	.	IGKJ5	15	-1	-1	24
1	8.741258741258741E-4	TGTCAGCAATATGAAGATCTCCCTTACACTTTT	CQQYEDLPYTF	IGKV6D-41	.	IGKJ2	7	-1	-1	24
1	8.741258741258741E-4	TGTCAGCAATACTATAGTAATACTCTCACTTTC	CQQYYSNTLTF	IGKV4-1	.	IGKJ4	18	-1	-1	24
1	8.741258741258741E-4	TGTCAGCAACATTTTGATCCTCCTTTCAGTTTC	CQQHFDPPFSF	IGKV4-1	.	IGKJ3	12	-1	-1	24
1	8.741258741258741E-4	TGTCAGCAACATTTTGATCCTCCTTTCAGTTTC	CQQHFDPPFSF	IGKV4-1	.	IGKJ4	12	-1	-1	25
1	8.741258741258741E-4	TGTCAGCAACATTATTTTCATCCCCCCACGTTC	CQQHYFHPPTF	IGKV4-1	.	IGKJ5	14	-1	-1	26
1	8.741258741258741E-4	TGTCAGAATTATAAGGGTGTCCCTCGAACGTTC	CQNYKGVPRTF	IGKV1-27	.	IGKJ1	23	-1	-1	27
1	8.741258741258741E-4	TGTCAATACTATGACAGTGCCCCTATCACCTTC	CQYYDSAPITF	IGKV1-27	.	IGKJ5	24	-1	-1	24
1	8.741258741258741E-4	TGTCAACTGCTTAATACTTTCCCCCTCACTTTC	CQLLNTFPLTF	IGKV1-9	.	IGKJ4	22	-1	-1	24
1	8.741258741258741E-4	TGTCAACCGAATTATGGAGCCCCGTACAATTTC	CQPNYGAPYNF	IGKV1-27	.	IGKJ1	5	-1	-1	30
1	8.741258741258741E-4	TGTCAACCGAATTATGGAGCCCCGTACAATTTC	CQPNYGAPYNF	IGKV1-39	.	IGKJ1	13	-1	-1	30
1	8.741258741258741E-4	TGTCAACGGCTTAATAGTTTCCCCCTCACTTTC	CQRLNSFPLTF	IGKV1-9	.	IGKJ4	22	-1	-1	24
1	8.741258741258741E-4	TGTCAACATTTTCATAGTTTCCCGCCCAGTTTC	CQHFHSFPPSF	IGKV1D-13	.	IGKJ4	22	-1	-1	22
1	8.741258741258741E-4	TGTCAACACAATGATAATCTCCCCTTCTCTTTC	CQHNDNLPFSF	IGKV1-33	.	IGKJ3	22	-1	-1	24
1	8.741258741258741E-4	TGTCAACAGTTTTATGATTACCCATTCACTTTC	CQQFYDYPFTF	IGKV1-13	.	IGKJ4	22	-1	-1	25
1	8.741258741258741E-4	TGTCAACAGTTTAGTAATTCCGCGTACAAGTTT	CQQFSNSAYKF	IGKV1-13	.	IGKJ2	18	-1	-1	23
1	8.741258741258741E-4	TGTCAACAGTTTAATAATTACCTATTCACCTTC	CQQFNNYLFTF	IGKV1-13	.	IGKJ3	21	-1	-1	22
1	8.741258741258741E-4	TGTCAACAGTTTAATAATTACCCTCTCACTTTC	CQQFNNYPLTF	IGKV1-13	.	IGKJ4	23	-1	-1	24
1	8.741258741258741E-4	TGTCAACAGTCTGACAGTTTCCCTCTCACTTTC	CQQSDSFPLTF	IGKV1D-33	.	IGKJ3	24	-1	-1	25
1	8.741258741258741E-4	TGTCAACAGTCTGACAGTTTCCCTGTCACTTTC	CQQSDSFPVTF	IGKV1-35	.	IGKJ3	9	-1	-1	25
1	8.741258741258741E-4	TGTCAACAGTCAGACTCTCTCCCTCGGACGTTC	CQQSDSLPRTF	IGKV1-33	.	IGKJ1	9	-1	-1	25
1	8.741258741258741E-4	TGTCAACAGTGTAACAGTTTCCCGCTCACTTTC	CQQCNSFPLTF	IGKV1-12	.	IGKJ4	22	-1	-1	22
1	8.741258741258741E-4	TGTCAACAGTATTATAGTACCCCGCTCACTTTC	CQQYYSTPLTF	IGKV1D-43	.	IGKJ4	22	-1	-1	22
1	8.741258741258741E-4	TGTCAACAGTATCATTTCTGGCCTCGGACTTTT	CQQYHFWPRTF	IGKV3-15	.	IGKJ2	23	-1	-1	27
1	8.741258741258741E-4	TGTCAACAGTATCATGATCTCCCTATCACTTTC	CQQYHDLPITF	IGKV1-33	.	IGKJ5	24	-1	-1	24
1	8.741258741258741E-4	TGTCAACAGTATCATAGTTCCCCACTCACTTTT	CQQYHSSPLTF	IGKV1-8	.	IGKJ2	22	-1	-1	26
1	8.741258741258741E-4	TGTCAACAGTATCATAGTTACCCGTATACTTTT	CQQYHSYPYTF	IGKV1D-13	.	IGKJ2	22	-1	-1	23
1	8.741258741258741E-4	TGTCAACAGTATGATGATCTCCCGTACACTTTT	CQQYDDLPYTF	IGKV1-33	.	IGKJ2	22	-1	-1	23
1	8.741258741258741E-4	TGTCAACAGTATGATGATGTCCCTCCGACTTTC	CQQYDDVPPTF	IGKV1D-33	.	IGKJ3	26	-1	-1	27
1	8.741258741258741E-4	TGTCAACAGTATGATAATCTCCCTCCCACTTTC	CQQYDNLPPTF	IGKV1D-33	.	IGKJ3	25	-1	-1	26
1	8.741258741258741E-4	TGTCAACAGTATGATAATCTCCCGTACACTTTT	CQQYDNLPYTF	IGKV1-33	.	IGKJ2	22	-1	-1	23
1	8.741258741258741E-4	TGTCAACAGTATGATAATCTACCGCTCACTTTC	CQQYDNLPLTF	IGKV1-33	.	IGKJ4	19	-1	-1	22
1	8.741258741258741E-4	TGTCAACAGTATGATAATCCTATGTTTACTTTC	CQQYDNPMFTF	IGKV1-33	.	IGKJ4	18	-1	-1	27
1	8.741258741258741E-4	TGTCAACAGTATAGTAATCTCCCCTTAACTTTC	CQQYSNLPLTF	IGKV1-33	.	IGKJ3	22	-1	-1	27
1	8.741258741258741E-4	TGTCAACAGTATAACAGTTACCCGTGGACGTTC	CQQYNSYPWTF	IGKV1-16	.	IGKJ1	22	-1	-1	22
1	8.741258741258741E-4	TGTCAACAGCTTGATAGTTACCCCTTGACCTTC	CQQLDSYPLTF	IGKV1D-13	.	IGKJ5	22	-1	-1	27
1	8.741258741258741E-4	TGTCAACAGCTTGATAGTTACCCGCTCACTTTC	CQQLDSYPLTF	IGKV1-9	.	IGKJ4	22	-1	-1	22
1	8.741258741258741E-4	TGTCAACAGCTTAATATTTACCCACTCACTTTC	CQQLNIYPLTF	IGKV1-9	.	IGKJ4	22	-1	-1	24
1	8.741258741258741E-4	TGTCAACAGCTTAATAGTTCCCCATTCACTTTC	CQQLNSSPFTF	IGKV1D-13	.	IGKJ3	22	-1	-1	23
1	8.741258741258741E-4	TGTCAACAGCTTAATAGTTACTCATTCACTTTC	CQQLNSYSFTF	IGKV1D-13	.	IGKJ3	20	-1	-1	23
1	8.741258741258741E-4	TGTCAACAGCTTAATAGTTACCCTTGGACGTTC	CQQLNSYPWTF	IGKV1D-13	.	IGKJ1	23	-1	-1	24
1	8.741258741258741E-4	TGTCAACAGCTTAAAAGTTACCCGCTCACTTTC	CQQLKSYPLTF	IGKV1-9	.	IGKJ4	22	-1	-1	22
1	8.741258741258741E-4	TGTCAACAGCGTTTTGATTACCCTCTCACTTTC	CQQRFDYPLTF	IGKV1-13	.	IGKJ4	8	-1	-1	24
1	8.741258741258741E-4	TGTCAACAGCGAACCAACTGGCAGCTCGTTTTC	CQQRTNWQLVF	IGKV3D-11	.	IGKJ4	22	-1	-1	29
1	8.741258741258741E-4	TGTCAACAGGCTTTCAGTTTCCCTTACACTTTT	CQQAFSFPYTF	IGKV1D-12	.	IGKJ2	24	-1	-1	24
1	8.741258741258741E-4	TGTCAACAGGCTAACACTTTCCCTATCACCTTC	CQQANTFPITF	IGKV1-12	.	IGKJ5	24	-1	-1	24
1	8.741258741258741E-4	TGTCAACAGGCTAACACTTTCCCCTTCGGTTTC	CQQANTFPFGF	IGKV1-12	.	IGKJ3	22	-1	-1	29
1	8.741258741258741E-4	TGTCAACAGGCTAACAGTTTCCCTCTAACGTTC	CQQANSFPLTF	IGKV1-12	.	IGKJ1	23	-1	-1	27
1	8.741258741258741E-4	TGTCAACAGGCTAACAGTTTCCCCCTCACTTTC	CQQANSFPLTF	IGKV1-12	.	IGKJ4	22	-1	-1	24
1	8.741258741258741E-4	TGTCAACAGGCTAACAGTTTCCCGATCACCTTC	CQQANSFPITF	IGKV1-12	.	IGKJ5	22	-1	-1	22
1	8.741258741258741E-4	TGTCAACAGGGTTACGGCATTCCTTTCACTTTC	CQQGYGIPFTF	IGKV1-39	.	IGKJ3	14	-1	-1	24
1	8.741258741258741E-4	TGTCAACAGGACTACAGTACTCGCCTCACTTTC	CQQDYSTRLTF	IGKV1-39	.	IGKJ4	19	-1	-1	24
1	8.741258741258741E-4	TGTCAACAGACTTTCACTCACCCGTACACTTTT	CQQTFTHPYTF	IGKV1-39	.	IGKJ2	9	-1	-1	23
1	8.741258741258741E-4	TGTCAACAGACTTACATCCTTCCTGAGACGTTC	CQQTYILPETF	IGKV1-12	.	IGKJ1	15	-1	-1	26
1	8.741258741258741E-4	TGTCAACAGACTCACAGTGCCCCGATCACCTTC	CQQTHSAPITF	IGKV1-27	.	IGKJ5	22	-1	-1	22
1	8.741258741258741E-4	TGTCAACAGACTACCACTTTCCCGATCACCTTC	CQQTTTFPITF	IGKV1-12	.	IGKJ5	22	-1	-1	22
1	8.741258741258741E-4	TGTCAACAGAGTTACATTATCCCGCTCACTTTC	CQQSYIIPLTF	IGKV1-39	.	IGKJ4	22	-1	-1	22
1	8.741258741258741E-4	TGTCAACAGAGTTACAGTTTCCCCCGGACGTTC	CQQSYSFPRTF	IGKV1-39	.	IGKJ1	17	-1	-1	25
1	8.741258741258741E-4	TGTCAACAGAGTTACAGTCCCCCGTACACTTTT	CQQSYSPPYTF	IGKV1-39	.	IGKJ2	22	-1	-1	23
1	8.741258741258741E-4	TGTCAACAGAGTTACAGTCCCCCGCTCACTTTC	CQQSYSPPLTF	IGKV1-39	.	IGKJ4	22	-1	-1	22
1	8.741258741258741E-4	TGTCAACAGAGTTACAGTATCCCGTACACTTTT	CQQSYSIPYTF	IGKV1-39	.	IGKJ2	22	-1	-1	23
1	8.741258741258741E-4	TGTCAACAGAGTTACAGTACCCCTCGCACGTTC	CQQSYSTPRTF	IGKV1D-39	.	IGKJ1	24	-1	-1	27
1	8.741258741258741E-4	TGTCAACAGAGTTACAGTACCCCTGGTACTTTT	CQQSYSTPGTF	IGKV1-39	.	IGKJ2	23	-1	-1	27
1	8.741258741258741E-4	TGTCAACAGAGTTACAGTACCCCGTATACCTTT	CQQSYSTPYTF	IGKV1-39	.	IGKJ2	22	-1	-1	23
1	8.741258741258741E-4	TGTCAACAGAGTTACAGTAGTCCCTGGATGTTC	CQQSYSSPWMF	IGKV1-39	.	IGKJ1	18	-1	-1	24
1	8.741258741258741E-4	TGTCAACAGAGTTACAAAACCACGTGGACGTTC	CQQSYKTTWTF	IGKV1-39	.	IGKJ1	15	-1	-1	19
1	8.741258741258741E-4	TGTCAACAGAGTCACCGTGCCCCTCGGTCGTTC	CQQSHRAPRSF	IGKV1D-39	.	IGKJ1	24	-1	-1	28
1	8.741258741258741E-4	TGTCAACAGAGTCACAGTTCCCCTTATTGCTTC	CQQSHSSPYCF	IGKV1-39	.	IGKJ4	23	-1	-1	30
1	8.741258741258741E-4	TGTCAACAGAGTCACAGTACCCCGTACACTTTT	CQQSHSTPYTF	IGKV1-39	.	IGKJ2	22	-1	-1	23
1	8.741258741258741E-4	TGTCAACAGAGCTACACCACCCCCTTCACTTTT	CQQSYTTPFTF	IGKV1-39	.	IGKJ2	22	-1	-1	26
1	8.741258741258741E-4	TGTCAACAGAGCTACAGTACCCCCCCCACTTTC	CQQSYSTPPTF	IGKV1-39	.	IGKJ4	22	-1	-1	26
1	8.741258741258741E-4	TGTCAACAGAATTATGGTTACCCTCAGACGTTC	CQQNYGYPQTF	IGKV1-8	.	IGKJ1	23	-1	-1	26
1	8.741258741258741E-4	TGTCAACAATTTGATGATCTCCCGATCACCTTC	CQQFDDLPITF	IGKV1-33	.	IGKJ5	22	-1	-1	22
1	8.741258741258741E-4	TGTCAACAATATTTTCAGTCTCCTGTAACCTTC	CQQYFQSPVTF	IGKV4-1	.	IGKJ5	12	-1	-1	27
1	8.741258741258741E-4	TGTCAACAATATTTTAGTCCTCCCGTCACCTTC	CQQYFSPPVTF	IGKV4-1	.	IGKJ5	22	-1	-1	25
1	8.741258741258741E-4	TGTCAACAATATTCTCACCCTCCCCTCACCTTC	CQQYSHPPLTF	IGKV4-1	.	IGKJ5	12	-1	-1	25
1	8.741258741258741E-4	TGTCAACAATATTCCAGCAGTTTCTTGTCCTTC	CQQYSSSFLSF	IGKV4-1	.	IGKJ5	12	-1	-1	28
1	8.741258741258741E-4	TGTCAACAATATTATAGTATTCCCCTCACCTTC	CQQYYSIPLTF	IGKV1D-43	.	IGKJ5	18	-1	-1	25
1	8.741258741258741E-4	TGTCAACAATATTATAGTATTCCCCTCACCTTC	CQQYYSIPLTF	IGKV1D-8	.	IGKJ5	23	-1	-1	25
1	8.741258741258741E-4	TGTCAACAATATTATAGTACCCCAGTCACTTTT	CQQYYSTPVTF	IGKV1D-43	.	IGKJ2	22	-1	-1	26
1	8.741258741258741E-4	TGTCAACAATATTATAATACTCTTATCACCTTC	CQQYYNTLITF	IGKV4-1	.	IGKJ5	21	-1	-1	24
1	8.741258741258741E-4	TGTCAACAATATCATAGTTTCCCGCTCACTTTC	CQQYHSFPLTF	IGKV1-16	.	IGKJ4	22	-1	-1	22
1	8.741258741258741E-4	TGTCAACAATATCATAGTTACCCGTATACTTTT	CQQYHSYPYTF	IGKV1-16	.	IGKJ2	22	-1	-1	23
1	8.741258741258741E-4	TGTCAACAATATGCTAATTCCATCTTCACTTTC	CQQYANSIFTF	IGKV1-33	.	IGKJ3	17	-1	-1	24
1	8.741258741258741E-4	TGTCAACAATATGCGAGTTATCCTCTGACTTTC	CQQYASYPLTF	IGKV1D-43	.	IGKJ4	11	-1	-1	27
1	8.741258741258741E-4	TGTCAACAATATGATAGTTTCCCTCTCACTTTC	CQQYDSFPLTF	IGKV1D-33	.	IGKJ3	24	-1	-1	25
1	8.741258741258741E-4	TGTCAACAATATGATAATCTCCCTCTCACTTTC	CQQYDNLPLTF	IGKV1D-33	.	IGKJ4	24	-1	-1	24
1	8.741258741258741E-4	TGTCAACAACTTAATAGTTACCCTCTCACTTTC	CQQLNSYPLTF	IGKV1-9	.	IGKJ4	23	-1	-1	24
1	8.741258741258741E-4	TGTCAACAACATTACGATACGCCGTACACTTTT	CQQHYDTPYTF	IGKV1-39	.	IGKJ2	7	-1	-1	23
1	8.741258741258741E-4	TGTCAACAAACTCATATTTTTCCTTCGTCCTTC	CQQTHIFPSSF	IGKV4-1	.	IGKJ2	8	-1	-1	33
1	8.741258741258741E-4	TGTCAACAAACTCACATTTTTCCTTCGTCTTTC	CQQTHIFPSSF	IGKV1D-12	.	IGKJ3	26	-1	-1	28
1	8.741258741258741E-4	TGTCAAAATTATGTTTATGGCCCCTTCACTTTC	CQNYVYGPFTF	IGKV1-27	.	IGKJ3	11	-1	-1	24
1	8.741258741258741E-4	TGTCAAAACTATGTTATTGGCCCCTTCACTTTC	CQNYVIGPFTF	IGKV1-27	.	IGKJ3	11	-1	-1	24
1	8.741258741258741E-4	TGTCAAAAGTATAACAGTGCCCCCTTCACTTTC	CQKYNSAPFTF	IGKV1-27	.	IGKJ4	22	-1	-1	25
1	8.741258741258741E-4	TGTCAAAAGTATAACAGTGACCCACTCACTTTC	CQKYNSDPLTF	IGKV1-27	.	IGKJ3	22	-1	-1	25
1	8.741258741258741E-4	TGTCAAAAGCATGATAATCTCCCCTTAACTTTC	CQKHDNLPLTF	IGKV1-33	.	IGKJ3	22	-1	-1	27
1	8.741258741258741E-4	TGTATGCAAGTTCTACAAACTCCGTACACTTTT	CMQVLQTPYTF	IGKV2-28	.	IGKJ2	22	-1	-1	23
1	8.741258741258741E-4	TGCTTCCAGGGGACACACTGGCCAAGAATGTTC	CFQGTHWPRMF	IGKV2-26	.	IGKJ1	2	-1	-1	29
1	8.741258741258741E-4	TGCCACCAGTATGACCTTTACCCTCGGACGTTC	CHQYDLYPRTF	IGKV1D-16	.	IGKJ1	24	-1	-1	25
1	8.741258741258741E-4	TGCCAGCAGTGTGGTATATCTCCGTGGACGTTC	CQQCGISPWTF	IGKV3-20	.	IGKJ1	15	-1	-1	22
1	8.741258741258741E-4	TGCCAGCAGTATTATGTTTATCCCTGGACGTTC	CQQYYVYPWTF	IGKV1D-8	.	IGKJ1	14	-1	-1	24
1	8.741258741258741E-4	TGCCAGCAGTATGAATCTTACCCGCACACTTTC	CQQYESYPHTF	IGKV1-16	.	IGKJ4	11	-1	-1	22
1	8.741258741258741E-4	TGCCAGCAGTATAATAACTGGCCGTACACTTTT	CQQYNNWPYTF	IGKV3-15	.	IGKJ2	22	-1	-1	23
1	8.741258741258741E-4	TGCCAACGGTATAATGATTACTTCTACTCTTTT	CQRYNDYFYSF	IGKV1-16	.	IGKJ2	14	-1	-1	24
1	8.741258741258741E-4	TGCCAACACTATAAAACTTATCCTCTCACTTTC	CQHYKTYPLTF	IGKV1D-16	.	IGKJ4	24	-1	-1	24
1	8.741258741258741E-4	TGCCAACAGTTTGATAGTTACCCTTGGACGTTC	CQQFDSYPWTF	IGKV1-16	.	IGKJ1	23	-1	-1	24
1	8.741258741258741E-4	TGCCAACAGTATTATATTTATTCGGGGACTTTT	CQQYYIYSGTF	IGKV1-5	.	IGKJ2	22	-1	-1	27
1	8.741258741258741E-4	TGCCAACAGTATTACGATAATCCTCGAACGTTC	CQQYYDNPRTF	IGKV4-1	.	IGKJ1	13	-1	-1	27
1	8.741258741258741E-4	TGCCAACAGTATGGTGGTTACCCTCCAACTTTC	CQQYGGYPPTF	IGKV1D-16	.	IGKJ4	25	-1	-1	27
1	8.741258741258741E-4	TGCCAACAGTATGGTAGCCCACCGTACACTTTC	CQQYGSPPYTF	IGKV3-20	.	IGKJ2	22	-1	-1	23
1	8.741258741258741E-4	TGCCAACAGTATGATAGTTTCCCCCTCACTTTC	CQQYDSFPLTF	IGKV1-5	.	IGKJ4	18	-1	-1	24
1	8.741258741258741E-4	TGCCAACAGTATGATAGTTACCCTCTCACTTTC	CQQYDSYPLTF	IGKV1D-16	.	IGKJ4	24	-1	-1	24
1	8.741258741258741E-4	TGCCAACAGTATGATAGTTACCCAAGGACATTC	CQQYDSYPRTF	IGKV1-16	.	IGKJ1	26	-1	-1	25
1	8.741258741258741E-4	TGCCAACAGTATGATAATTACCCGTACACTTTT	CQQYDNYPYTF	IGKV1-5	.	IGKJ2	19	-1	-1	23
1	8.741258741258741E-4	TGCCAACAGTATGATAAATCCCCTCTCACTTTC	CQQYDKSPLTF	IGKV1-5	.	IGKJ4	15	-1	-1	24
1	8.741258741258741E-4	TGCCAACAGTATGAGACTTATCCTCTCACTTTC	CQQYETYPLTF	IGKV1-5	.	IGKJ4	11	-1	-1	24
1	8.741258741258741E-4	TGCCAACAGTATATTGTTTCCCCTCTCACTTTC	CQQYIVSPLTF	IGKV1-5	.	IGKJ4	12	-1	-1	24
1	8.741258741258741E-4	TGCCAACAGTATACTACTTATTTGTACACTTTC	CQQYTTYLYTF	IGKV1-5	.	IGKJ2	21	-1	-1	22
1	8.741258741258741E-4	TGCCAACAGTATACTACTTACTTGTACACTTTC	CQQYTTYLYTF	IGKV1-5	.	IGKJ2	19	-1	-1	18
1	8.741258741258741E-4	TGCCAACAGTATAGTGCTTATCCGTGGACGTTC	CQQYSAYPWTF	IGKV1-5	.	IGKJ1	12	-1	-1	22
1	8.741258741258741E-4	TGCCAACAGTATAGCACTTTCTCGATCACTTTC	CQQYSTFSITF	IGKV1-16	.	IGKJ5	12	-1	-1	21
1	8.741258741258741E-4	TGCCAACAGTATAATGCTTATCCGTGGACGTTC	CQQYNAYPWTF	IGKV1-5	.	IGKJ1	14	-1	-1	22
1	8.741258741258741E-4	TGCCAACAGTATAATACTCTCCCTCTCACTTTC	CQQYNTLPLTF	IGKV1-16	.	IGKJ4	15	-1	-1	24
1	8.741258741258741E-4	TGCCAACAGTATAATAGTTATTCGGGGACGTTC	CQQYNSYSGTF	IGKV1-5	.	IGKJ1	22	-1	-1	25
1	8.741258741258741E-4	TGCCAACAGTATAATAGTTACCCTCTCACTTTC	CQQYNSYPLTF	IGKV1D-16	.	IGKJ4	24	-1	-1	24
1	8.741258741258741E-4	TGCCAACAGTATAATAGTTACCCTCGGACTTTT	CQQYNSYPRTF	IGKV1D-16	.	IGKJ2	24	-1	-1	27
1	8.741258741258741E-4	TGCCAACAGTATAATAGTTACCCGCTCACTTTC	CQQYNSYPLTF	IGKV1-16	.	IGKJ4	22	-1	-1	22
1	8.741258741258741E-4	TGCCAACAGTATAATAGATATTCGGGGACGTTC	CQQYNRYSGTF	IGKV1-5	.	IGKJ1	22	-1	-1	25
1	8.741258741258741E-4	TGCCAACAGTATAAGAGTTATTCGATCACCTTC	CQQYKSYSITF	IGKV1-5	.	IGKJ5	22	-1	-1	21
1	8.741258741258741E-4	TGCCAACAGTATAAGAGTTATCCTCTCACTTTC	CQQYKSYPLTF	IGKV1-5	.	IGKJ4	20	-1	-1	24
1	8.741258741258741E-4	TGCCAACAGTATAAAAGTTACCCTCTCACTTTC	CQQYKSYPLTF	IGKV1D-16	.	IGKJ4	24	-1	-1	24
1	8.741258741258741E-4	TGCCAACAGTACAGCCAGTATCCATACACTTTT	CQQYSQYPYTF	IGKV1-16	.	IGKJ2	10	-1	-1	24
1	8.741258741258741E-4	TGCCAACAATATGATAGTTACCCGATCACCTTC	CQQYDSYPITF	IGKV1-16	.	IGKJ5	22	-1	-1	22
1	8.741258741258741E-4	TGCCAACAATATAATACTTACCCTATCACCTTC	CQQYNTYPITF	IGKV1-16	.	IGKJ5	24	-1	-1	24
1	8.741258741258741E-4	TGCCAACAATATAATAGTTATTCTTACACTTTT	CQQYNSYSYTF	IGKV1-5	.	IGKJ2	23	-1	-1	24
1	8.741258741258741E-4	TGCCAACAATATAATAATTCCCCTCTCACTTTC	CQQYNNSPLTF	IGKV1-5	.	IGKJ4	15	-1	-1	24
1	8.741258741258741E-4	TGCCAACAATACAATTATTACCCATTCACTTTC	CQQYNYYPFTF	IGKV1-16	.	IGKJ3	22	-1	-1	23
1	8.741258741258741E-4	TGCATGCATGGTTCACACTGGCCGTGGACGTTC	CMHGSHWPWTF	IGKV2-30	.	IGKJ1	22	-1	-1	22
1	8.741258741258741E-4	TGCATGCAGGGTCTACAAACACCCGTCACTTTT	CMQGLQTPVTF	IGKV2-28	.	IGKJ2	19	-1	-1	26
1	8.741258741258741E-4	TGCATGCAGACTCTCCAAACTCCGTTCACTTTT	CMQTLQTPFTF	IGKV2-28	.	IGKJ2	22	-1	-1	26
1	8.741258741258741E-4	TGCATGCAATCTCTACAGACTCCGTACACTTTT	CMQSLQTPYTF	IGKV2-28	.	IGKJ2	22	-1	-1	23
1	8.741258741258741E-4	TGCATGCAATCTCTACAAACTCCCTGGACGTTC	CMQSLQTPWTF	IGKV2-28	.	IGKJ1	22	-1	-1	24
1	8.741258741258741E-4	TGCATGCAAGTTCTCCAAGCCCCCTTCACTTTC	CMQVLQAPFTF	IGKV2-28	.	IGKJ3	17	-1	-1	24
1	8.741258741258741E-4	TGCATGCAAGCTCTGCAAACCCCGTACACTTTT	CMQALQTPYTF	IGKV2-28	.	IGKJ2	19	-1	-1	23
1	8.741258741258741E-4	TGCATGCAAGCTCTACAACCTGCGCTCACTTTC	CMQALQPALTF	IGKV2-28	.	IGKJ4	17	-1	-1	21
1	8.741258741258741E-4	TGCATGCAAGCTCTACAAACTCTCATCACCTTC	CMQALQTLITF	IGKV2-28	.	IGKJ5	21	-1	-1	24
1	8.741258741258741E-4	TGCATGCAAGCTCTACAAACTCCTTTCACTTTC	CMQALQTPFTF	IGKV2-28	.	IGKJ4	23	-1	-1	25
1	8.741258741258741E-4	TGCATGCAAGCTCTACAAACTCCTCGAACTTTC	CMQALQTPRTF	IGKV2D-28	.	IGKJ4	24	-1	-1	27
1	8.741258741258741E-4	TGCATGCAAGCTCTACAAACTCCTGTCACTTTC	CMQALQTPVTF	IGKV2-28	.	IGKJ4	23	-1	-1	25
1	8.741258741258741E-4	TGCATGCAAGCTCTACAAACTCCGATCACCTTC	CMQALQTPITF	IGKV2-28	.	IGKJ5	22	-1	-1	22
1	8.741258741258741E-4	TGCATGCAAGCTCTAACAATTCCTCGTACTTTC	CMQALTIPRTF	IGKV2D-28	.	IGKJ3	24	-1	-1	27
1	8.741258741258741E-4	TGCATGCAAGCTCGACAAACCCCTTTCACTTTC	CMQARQTPFTF	IGKV2-28	.	IGKJ3	23	-1	-1	24
1	8.741258741258741E-4	TGCATGCAAGCTACATACTTTCCTCGGACCTTC	CMQATYFPRTF	IGKV2-24	.	IGKJ5	27	-1	-1	27
1	8.741258741258741E-4	TGCATGCAAGCTACACAATTTCCTCGGACGTTC	CMQATQFPRTF	IGKV2-24	.	IGKJ1	27	-1	-1	25
1	8.741258741258741E-4	TGCATGCAAGGTTTACGCCTTCCCCTCACTTTC	CMQGLRLPLTF	IGKV2-30	.	IGKJ4	11	-1	-1	24
1	8.741258741258741E-4	TGCATGCAAGGTTTACACCTTCCGTGGACGTTC	CMQGLHLPWTF	IGKV2-29	.	IGKJ1	22	-1	-1	22
1	8.741258741258741E-4	TGCATGCAAGGTCTACAGAGTCCGCTCACTTTC	CMQGLQSPLTF	IGKV2-28	.	IGKJ4	16	-1	-1	22
1	8.741258741258741E-4	TGCATGCAAGGTCTACAAACTCCATACACTTTT	CMQGLQTPYTF	IGKV2-28	.	IGKJ2	22	-1	-1	24
1	8.741258741258741E-4	TGCATGCAAGGTACACACTGGCCTCTCACTTTC	CMQGTHWPLTF	IGKV2D-30	.	IGKJ4	24	-1	-1	24
1	8.741258741258741E-4	TGCATGCAAGGTACACACTGGCCTCCGACGTTC	CMQGTHWPPTF	IGKV2D-30	.	IGKJ1	26	-1	-1	26
1	8.741258741258741E-4	TGCATGCAAGGCACACACTGGCCGTATACTTTT	CMQGTHWPYTF	IGKV2-30	.	IGKJ2	22	-1	-1	23
1	8.741258741258741E-4	TGCATGCAAGGCACACAATTTCCGTACACTTTT	CMQGTQFPYTF	IGKV2-24	.	IGKJ2	22	-1	-1	23
1	8.741258741258741E-4	TGCATGCAAACTCTACAGACTCCCCTCACTTTC	CMQTLQTPLTF	IGKV2-28	.	IGKJ4	22	-1	-1	24
1	8.741258741258741E-4	TGCATGCAAAATACACACTGGCCGTCCACTTCT	CMQNTHWPSTS	IGKV2-30	.	IGKJ2	22	-1	-1	26
1	8.741258741258741E-4	TGCACGCAAGCTACACAGTATCCCTACACTTTT	CTQATQYPYTF	IGKV2D-24	.	IGKJ2	16	-1	-1	24
1	8.741258741258741E-4	ATCATGCAAGCTCTAACAATTCCTCGTACTTTC	IMQALTIPRTF	IGKV2D-28	.	IGKJ3	24	-1	-1	27
1	8.741258741258741E-4	TGTCAGCTATATGGTAGCCCGTGGTCGTTC	CQLYGSPWSF	IGKV3-20	.	IGKJ1	17	-1	-1	19
1	8.741258741258741E-4	TGTCAGCAGTATGGTGGTGCCGTCACCTTC	CQQYGGAVTF	IGKV3-20	.	IGKJ4	14	-1	-1	22
1	8.741258741258741E-4	TGTCAGCAGTATGGTAGCTCACCCACTTTT	CQQYGSSPTF	IGKV3-20	.	IGKJ2	22	-1	-1	23
1	8.741258741258741E-4	TGTCAGCAGTATGGTAGCTCACAGACGTTC	CQQYGSSQTF	IGKV3-20	.	IGKJ1	21	-1	-1	23
1	8.741258741258741E-4	TGTCAGCAGTATGATAGCTCCCTCACTTTC	CQQYDSSLTF	IGKV3-20	.	IGKJ3	19	-1	-1	22
1	8.741258741258741E-4	TGTCAGCAGTATAATGACTGGCCTTCTTTC	CQQYNDWPSF	IGKV3-15	.	IGKJ3	23	-1	-1	25
1	8.741258741258741E-4	TGTCAGCAGTATAATACCTGGCCTATCTTC	CQQYNTWPIF	IGKV3-15	.	IGKJ5	24	-1	-1	26
1	8.741258741258741E-4	TGTCAGCAGTATAATAACTGGCCCACTTTC	CQQYNNWPTF	IGKV3-15	.	IGKJ3	22	-1	-1	23
1	8.741258741258741E-4	TGTCAGCAGTATAATAAGTGGATCACCTTC	CQQYNKWITF	IGKV3-15	.	IGKJ5	20	-1	-1	20
1	8.741258741258741E-4	TGTCAGCAGCGTTTCGACTGGCGATCGTTC	CQQRFDWRSF	IGKV3-11	.	IGKJ1	21	-1	-1	25
1	8.741258741258741E-4	TGTCAGCAGCGTACCAACTGGTACACTTTT	CQQRTNWYTF	IGKV3-11	.	IGKJ2	20	-1	-1	20
1	8.741258741258741E-4	TGTCAGCAGCGTAGCATCTGGATCACCTTC	CQQRSIWITF	IGKV3-11	.	IGKJ5	20	-1	-1	20
1	8.741258741258741E-4	TGTCAGCAGCGTAGCAACTGGCCGACGTTC	CQQRSNWPTF	IGKV3-11	.	IGKJ1	22	-1	-1	23
1	8.741258741258741E-4	TGTCAGCAGCGTAACACCTGGATCACCTTC	CQQRNTWITF	IGKV3-11	.	IGKJ5	20	-1	-1	20
1	8.741258741258741E-4	TGTCAGCAGCGAATCAACTGGTTCACTTTC	CQQRINWFTF	IGKV3-11	.	IGKJ4	20	-1	-1	22
1	8.741258741258741E-4	TGTCAGCAATATTATGGTACTTGGACGTTC	CQQYYGTWTF	IGKV4-1	.	IGKJ1	20	-1	-1	21
1	8.741258741258741E-4	TGTCAGCAATATTATGAGTCTGTGACGTTC	CQQYYESVTF	IGKV4-1	.	IGKJ1	14	-1	-1	23
1	8.741258741258741E-4	TGTCAGCAATATTATAGTACTCCTGGTTTC	CQQYYSTPGF	IGKV4-1	.	IGKJ4	23	-1	-1	26
1	8.741258741258741E-4	TGTCAACAGCTTAGTTCTTACAGGACTTTC	CQQLSSYRTF	IGKV1-9	.	IGKJ4	12	-1	-1	24
1	8.741258741258741E-4	TGTCAACAGGTTCATAGTCAGCCTTTTTTC	CQQVHSQPFF	IGKV1D-13	.	IGKJ4	17	-1	-1	26
1	8.741258741258741E-4	TGTCAACAGACTTACACAAAGTATTCTTTT	CQQTYTKYSF	IGKV1-39	.	IGKJ2	15	-1	-1	25
1	8.741258741258741E-4	TGTCAACAGAGTTACAGTACGCTCACTTTC	CQQSYSTLTF	IGKV1-39	.	IGKJ4	19	-1	-1	19
1	8.741258741258741E-4	TGTCAACAGAGTTACAATGGCATCACTTTC	CQQSYNGITF	IGKV1-39	.	IGKJ4	15	-1	-1	22
1	8.741258741258741E-4	TGTCAACAATATGAGAGTCTGATCACTTTC	CQQYESLITF	IGKV1-33	.	IGKJ4	13	-1	-1	22
1	8.741258741258741E-4	TGTCAAAAGTATAACAGTGCCCCTTATTTC	CQKYNSAPYF	IGKV1-27	.	IGKJ4	23	-1	-1	26
1	8.741258741258741E-4	TGCCAGCAATATAATATCTGGCTCACTTTC	CQQYNIWLTF	IGKV3-15	.	IGKJ4	21	-1	-1	20
1	8.741258741258741E-4	TGCCAACAGTATAATAGTTATTCGGCTTTT	CQQYNSYSAF	IGKV1-5	.	IGKJ2	22	-1	-1	25
1	8.741258741258741E-4	TGCATGCAACGTATAGAGTTTCCTATTTTT	CMQRIEFPIF	IGKV2-40	.	IGKJ2	23	-1	-1	26
1	8.741258741258741E-4	TGCATGCAAGCTCTACAAACTCCGACCTTC	CMQALQTPTF	IGKV2-28	.	IGKJ5	22	-1	-1	24
1	8.741258741258741E-4	TGCATGCAAGGTCTACACCTTAGGACGTTC	CMQGLHLRTF	IGKV2-29	.	IGKJ1	20	-1	-1	22
1	8.741258741258741E-4	TGCATGCAAGGGACACACTGGTACACTTTT	CMQGTHWYTF	IGKV2-30	.	IGKJ2	20	-1	-1	20
1	8.741258741258741E-4	TGTCAGCAGTATACTAGGGGCACTTTC	CQQYTRGTF	IGKV3-15	.	IGKJ4	12	-1	-1	20
1	8.741258741258741E-4	TGTCAGCAATTTAATGACTGGACTTTC	CQQFNDWTF	IGKV3-15	.	IGKJ3	20	-1	-1	21
1	8.741258741258741E-4	TGCATGCAAGGTACACACTGGCCTTTC	CMQGTHWPF	IGKV2-30	.	IGKJ4	23	-1	-1	22
1	8.741258741258741E-4	TGTCAGCATCCGGAGACTTTT	CQHPETF	IGKV3-20	.	IGKJ2	7	-1	-1	15
1	8.741258741258741E-4	TGTCAACAGAGGACTTTT	CQQRTF	IGKV1-39	.	IGKJ2	10	-1	-1	12
