# Supplementary material for: Biomarkers and Immune Repertoire Metrics Identified by Peripheral Blood Transcriptomic Sequencing Reveal the Pathogenesis of COVID-19
Source: Front Immunol. 2021 Aug 24;12:677025. doi: 10.3389/fimmu.2021.677025 (PMC8421539; doi:10.3389/fimmu.2021.677025)
Supplement: Supplementary file 1 [file DataSheet_1.zip › TCR_BCR/IGK/convert.20S039670A.clonotypes.IGK.txt]

count	freq	cdr3nt	cdr3aa	v	d	j	VEnd	DStart	DEnd	JStart
18	0.029079159935379646	TGCATGCAAGGTACACACTGGCCTCTCACTTTC	CMQGTHWPLTF	IGKV2D-30	.	IGKJ4	24	-1	-1	24
9	0.014539579967689823	TGTCAACAGCTTAATATTTACCCGCTCACTTTC	CQQLNIYPLTF	IGKV1-9	.	IGKJ4	22	-1	-1	22
8	0.012924071082390954	TGTCAAAAGTGTAACAGTGCCCCGTGGACGTTC	CQKCNSAPWTF	IGKV1-27	.	IGKJ1	22	-1	-1	22
8	0.012924071082390954	TGCCAACAGTATAATAGTTACCCGTACACTTTT	CQQYNSYPYTF	IGKV1-16	.	IGKJ2	22	-1	-1	23
8	0.012924071082390954	TGTCAACAGAGTTACAGTGCCCCGACGTTC	CQQSYSAPTF	IGKV1-39	.	IGKJ1	22	-1	-1	23
7	0.011308562197092083	TGCCAACAATATAATAGTTACCCGTACACTTTT	CQQYNSYPYTF	IGKV1-5	.	IGKJ2	19	-1	-1	23
6	0.009693053311793215	TGTCAGCAATATTATAGTACTCCGCTCACTTTC	CQQYYSTPLTF	IGKV4-1	.	IGKJ4	22	-1	-1	22
6	0.009693053311793215	TGTCAACAGAGTTACAGTACCCCGTACACTTTT	CQQSYSTPYTF	IGKV1-39	.	IGKJ2	22	-1	-1	23
6	0.009693053311793215	TGCCAACAATATAGTAGTTTCCCGTACACTTTT	CQQYSSFPYTF	IGKV1-5	.	IGKJ2	18	-1	-1	23
6	0.009693053311793215	TGTCAGCAGTATGGAAGTTCATTCACCTTC	CQQYGSSFTF	IGKV3-20	.	IGKJ3	20	-1	-1	20
6	0.009693053311793215	TGTCAACAATACAGTCAGTGGCCCCTTTTT	CQQYSQWPLF	IGKV3-15	.	IGKJ2	4	-1	-1	26
5	0.008077544426494346	TGTCAGCACTTTGATAGCTCAACCCGGACGTTC	CQHFDSSTRTF	IGKV3-20	.	IGKJ1	20	-1	-1	25
5	0.008077544426494346	TGCCACCAGTATAGTAGTTTCCCATACACTTTT	CHQYSSFPYTF	IGKV1-5	.	IGKJ2	18	-1	-1	24
5	0.008077544426494346	TGCCAACAGTATAATACTTTCCCGTACACTTTT	CQQYNTFPYTF	IGKV1-5	.	IGKJ2	15	-1	-1	23
4	0.006462035541195477	TGTCTGCAGTATAATGACTGGCCTCGAACGTTC	CLQYNDWPRTF	IGKV3-15	.	IGKJ1	23	-1	-1	27
4	0.006462035541195477	TGTCTACAGCATTATAGTCACCCGTACACTTTT	CLQHYSHPYTF	IGKV1-17	.	IGKJ2	22	-1	-1	23
4	0.006462035541195477	TGTCAGCAGTATGGACGGCCACCGTACACATTC	CQQYGRPPYTF	IGKV3-20	.	IGKJ1	13	-1	-1	30
4	0.006462035541195477	TGTCAGCAGCGTTGCAACTGGCCTCTCACTTTC	CQQRCNWPLTF	IGKV3-11	.	IGKJ4	23	-1	-1	24
4	0.006462035541195477	TGTCAGCAGCGTAGCAACTGGCCGCTCACTTTC	CQQRSNWPLTF	IGKV3-11	.	IGKJ4	22	-1	-1	22
4	0.006462035541195477	TGTCAGCAATATTATAGTACTCCGTACACTTTT	CQQYYSTPYTF	IGKV4-1	.	IGKJ2	22	-1	-1	23
4	0.006462035541195477	TGTCAGCAATACTACTCTACTCCCCTCACTTTC	CQQYYSTPLTF	IGKV4-1	.	IGKJ3	10	-1	-1	25
4	0.006462035541195477	TGTCAACAGAGTTACAGTACCCCATTCACTTTC	CQQSYSTPFTF	IGKV1-39	.	IGKJ3	22	-1	-1	23
4	0.006462035541195477	TGTCAACAGAATTACAATATGCCGAGGACCTTT	CQQNYNMPRTF	IGKV1-39	.	IGKJ2	15	-1	-1	30
4	0.006462035541195477	TGCCTACAATATGATACTTTCTCGTACACTTTT	CLQYDTFSYTF	IGKV1-5	.	IGKJ2	15	-1	-1	23
4	0.006462035541195477	TGCCAACAATATGGTAGTTTCCCGTACACTTTT	CQQYGSFPYTF	IGKV1-5	.	IGKJ2	18	-1	-1	23
4	0.006462035541195477	TGCCAACAATATAACAGTTATCCACTCACCTTC	CQQYNSYPLTF	IGKV1-16	.	IGKJ5	19	-1	-1	25
4	0.006462035541195477	TGCATGCAAAATACACACTGGCCGTGGGCGTTC	CMQNTHWPWAF	IGKV2-30	.	IGKJ1	22	-1	-1	22
4	0.006462035541195477	TGCATGCAAAATACACACTGGCCATTCACTTTC	CMQNTHWPFTF	IGKV2-30	.	IGKJ3	22	-1	-1	23
3	0.004846526655896607	TGTCAGCAGTATGATAACTGGCCTCGGTACACTTTT	CQQYDNWPRYTF	IGKV3-15	.	IGKJ2	23	-1	-1	26
3	0.004846526655896607	TGTCTACAGCATAATAGTTACCCGCTCACTTTC	CLQHNSYPLTF	IGKV1-17	.	IGKJ4	22	-1	-1	22
3	0.004846526655896607	TGTCTACAACATGATAATTTCCCGTACACTTTT	CLQHDNFPYTF	IGKV5-2	.	IGKJ2	22	-1	-1	23
3	0.004846526655896607	TGTCATCAGCACCATAAGTGGCCATTCACTTTC	CHQHHKWPFTF	IGKV3-15	.	IGKJ3	22	-1	-1	23
3	0.004846526655896607	TGTCACCAATATTATAGTACTCCTCGGACGTTC	CHQYYSTPRTF	IGKV4-1	.	IGKJ1	27	-1	-1	25
3	0.004846526655896607	TGTCAGCATTATTATAGTTCTCCGCTCACTTTC	CQHYYSSPLTF	IGKV4-1	.	IGKJ4	22	-1	-1	22
3	0.004846526655896607	TGTCAGCAGCGTTTCGACTGGCCGGACTCTTTT	CQQRFDWPDSF	IGKV3-11	.	IGKJ2	22	-1	-1	28
3	0.004846526655896607	TGTCAGCAGCATTGGAGCTTACCGTTCACTTTT	CQQHWSLPFTF	IGKV3-20	.	IGKJ2	22	-1	-1	26
3	0.004846526655896607	TGTCAGCAATATCGTAGCTCACCGCTCACTTTC	CQQYRSSPLTF	IGKV3-20	.	IGKJ4	22	-1	-1	22
3	0.004846526655896607	TGTCAATCATCTCATAGTGCCCCGTTCACTTTC	CQSSHSAPFTF	IGKV1-27	.	IGKJ3	5	-1	-1	24
3	0.004846526655896607	TGTCAACATAGTTACCTGTCTCCGTGGACGTTC	CQHSYLSPWTF	IGKV1-39	.	IGKJ1	14	-1	-1	22
3	0.004846526655896607	TGTCAACAGCTTTATACTTACCCTCTAAGTTTC	CQQLYTYPLSF	IGKV1-9	.	IGKJ4	23	-1	-1	29
3	0.004846526655896607	TGTCAACAGCTTGAAAGTTACCCTCTGACTTTC	CQQLESYPLTF	IGKV1-9	.	IGKJ3	23	-1	-1	27
3	0.004846526655896607	TGTCAACAGGCTAACAGTTTGCCGACCACCTTC	CQQANSLPTTF	IGKV1-12	.	IGKJ5	19	-1	-1	22
3	0.004846526655896607	TGTCAACAGACTTACAGTGCCCCGTACACTTTT	CQQTYSAPYTF	IGKV1-39	.	IGKJ2	22	-1	-1	23
3	0.004846526655896607	TGTCAACAGACTCACAGTACCCCTATCACCTTC	CQQTHSTPITF	IGKV1-39	.	IGKJ5	24	-1	-1	24
3	0.004846526655896607	TGTCAACAATTTGATAGTCTCCCGCTCACTTTC	CQQFDSLPLTF	IGKV1-33	.	IGKJ4	22	-1	-1	22
3	0.004846526655896607	TGTCAACAATATGATAATTTCGGGTTCACTTTC	CQQYDNFGFTF	IGKV1-33	.	IGKJ3	17	-1	-1	24
3	0.004846526655896607	TGTCAACAATACCTTAATACTCCATACACTTTT	CQQYLNTPYTF	IGKV4-1	.	IGKJ2	10	-1	-1	24
3	0.004846526655896607	TGTATGCAAGCTCTACAAACCCCGCTCACTTTC	CMQALQTPLTF	IGKV2-28	.	IGKJ4	19	-1	-1	22
3	0.004846526655896607	TGCCTACAGTATAGTAGTTTCCCGTACACTTTT	CLQYSSFPYTF	IGKV1-5	.	IGKJ2	18	-1	-1	23
3	0.004846526655896607	TGCCATCAGTATAGTAGTTTTCCCTACACTTTT	CHQYSSFPYTF	IGKV1-5	.	IGKJ2	18	-1	-1	24
3	0.004846526655896607	TGCCAACAGTATAATGGTTACCCTCACACTTTC	CQQYNGYPHTF	IGKV1D-16	.	IGKJ4	24	-1	-1	26
3	0.004846526655896607	TGCCAACAATATCATACTTTCTCGTACACTTTT	CQQYHTFSYTF	IGKV1-5	.	IGKJ2	15	-1	-1	23
3	0.004846526655896607	TGCCAACAATATAATAGTTATGTCCTCACCTTC	CQQYNSYVLTF	IGKV1-5	.	IGKJ5	20	-1	-1	25
3	0.004846526655896607	TGCATGCAATCTCAACAAGTTCCCACCACCTTC	CMQSQQVPTTF	IGKV2-28	.	IGKJ4	17	-1	-1	26
3	0.004846526655896607	TGCATGCAAGGTCTACAGACTCCGTGGACGTTC	CMQGLQTPWTF	IGKV2-28	.	IGKJ1	22	-1	-1	22
3	0.004846526655896607	TGCATGCAAGGCACACACTTGCCGTACACTTTT	CMQGTHLPYTF	IGKV2-30	.	IGKJ2	22	-1	-1	23
3	0.004846526655896607	TGTCAACAGAGTTACAGTGCCTGGACGTTC	CQQSYSAWTF	IGKV1-39	.	IGKJ1	17	-1	-1	21
3	0.004846526655896607	TGCCAACAGTATAATAGTTATTGGACGTTC	CQQYNSYWTF	IGKV1-5	.	IGKJ1	21	-1	-1	21
3	0.004846526655896607	TGTCAGCAGTATGGTAGAGGTTTC	CQQYGRGF	IGKV3-20	.	IGKJ4	16	-1	-1	20
3	0.004846526655896607	TGTCAGCAGGGTAATTCTTTC	CQQGNSF	IGKV1-33	.	IGKJ3	8	-1	-1	16
2	0.0032310177705977385	TGTCAGCAGCGGAACAACTGGCCTCCGCTCACTTTC	CQQRNNWPPLTF	IGKV3-11	.	IGKJ4	23	-1	-1	25
2	0.0032310177705977385	TGTCAGGAGCGAAGCAACTGGCCCTTCATCACCTTC	CQERSNWPFITF	IGKV3-11	.	IGKJ5	22	-1	-1	27
2	0.0032310177705977385	TGTCAACATTATGGCAGTGCACATTCGTGGACGTTC	CQHYGSAHSWTF	IGKV3-20	.	IGKJ1	13	-1	-1	25
2	0.0032310177705977385	TGTCAAGAGTATTATAACTATCCCGTGCTCACTTTC	CQEYYNYPVLTF	IGKV1-8	.	IGKJ4	15	-1	-1	26
2	0.0032310177705977385	TGCCAACAGTATAATAGTCATTCTCTTCTGACGTTC	CQQYNSHSLLTF	IGKV1-5	.	IGKJ1	23	-1	-1	29
2	0.0032310177705977385	TGCATGCAAACTCTACAAACTCTTATGTACACTTTT	CMQTLQTLMYTF	IGKV2-28	.	IGKJ2	21	-1	-1	24
2	0.0032310177705977385	TGTCTGCAGTATAATGACTGGCCCTACACTTTT	CLQYNDWPYTF	IGKV3-15	.	IGKJ2	22	-1	-1	24
2	0.0032310177705977385	TGTCTGCAAGATTATGATTTCCCGTACACTTTT	CLQDYDFPYTF	IGKV1-6	.	IGKJ2	13	-1	-1	23
2	0.0032310177705977385	TGTCTACAGTATAATAGTTTCCCCTGGACGTTC	CLQYNSFPWTF	IGKV1-17	.	IGKJ1	22	-1	-1	24
2	0.0032310177705977385	TGTCTACAAGATTACAGTTTCCCTCGGACGTTC	CLQDYSFPRTF	IGKV1-6	.	IGKJ1	23	-1	-1	25
2	0.0032310177705977385	TGTCGCCAATATTATAGTACCCCGTACACTTTT	CRQYYSTPYTF	IGKV4-1	.	IGKJ2	19	-1	-1	23
2	0.0032310177705977385	TGTCACCAGTATGGTAGGTCACGTGGGACTTTT	CHQYGRSRGTF	IGKV3-20	.	IGKJ2	21	-1	-1	27
2	0.0032310177705977385	TGTCACCAGTATGATAGGTCACCTGGGACTTTT	CHQYDRSPGTF	IGKV3-20	.	IGKJ2	23	-1	-1	27
2	0.0032310177705977385	TGTCACCAATACTATAGTCTTCCGGTCACTTTC	CHQYYSLPVTF	IGKV4-1	.	IGKJ4	17	-1	-1	25
2	0.0032310177705977385	TGTCAGCGATATGATAACTGGCCTCTCACTTTC	CQRYDNWPLTF	IGKV3-15	.	IGKJ4	23	-1	-1	24
2	0.0032310177705977385	TGTCAGCATTATTATACTGCTCCATACACTTTT	CQHYYTAPYTF	IGKV4-1	.	IGKJ2	22	-1	-1	24
2	0.0032310177705977385	TGTCAGCACCGTAGACACTGGCCTGGGACTTTC	CQHRRHWPGTF	IGKV3-11	.	IGKJ3	23	-1	-1	27
2	0.0032310177705977385	TGTCAGCAGTGTTATAGTACTCCGTACACTTTT	CQQCYSTPYTF	IGKV4-1	.	IGKJ2	22	-1	-1	23
2	0.0032310177705977385	TGTCAGCAGTATTATAGTACTCCATGGACGTTC	CQQYYSTPWTF	IGKV4-1	.	IGKJ1	22	-1	-1	24
2	0.0032310177705977385	TGTCAGCAGTATGCAGACTCACGGCTCACTTTC	CQQYADSRLTF	IGKV3-20	.	IGKJ4	12	-1	-1	23
2	0.0032310177705977385	TGTCAGCAGTATGGTAGCTCACCTCACACCTTC	CQQYGSSPHTF	IGKV3D-20	.	IGKJ5	24	-1	-1	26
2	0.0032310177705977385	TGTCAGCAGTATGGTAGCTCACCGCTCACTTTC	CQQYGSSPLTF	IGKV3-20	.	IGKJ4	22	-1	-1	22
2	0.0032310177705977385	TGTCAGCAGTATGGGACTTCACCGTACACTTTT	CQQYGTSPYTF	IGKV3-20	.	IGKJ2	13	-1	-1	23
2	0.0032310177705977385	TGTCAGCAGTATAAAAACTGGCCCCTCACTTTC	CQQYKNWPLTF	IGKV3-15	.	IGKJ4	22	-1	-1	24
2	0.0032310177705977385	TGTCAGCAGCGTAGCAACTGGCCTCTCACTTTC	CQQRSNWPLTF	IGKV3-11	.	IGKJ4	23	-1	-1	24
2	0.0032310177705977385	TGTCAGCAGCATAATAACTGGCCTCGGACGTTC	CQQHNNWPRTF	IGKV3-15	.	IGKJ1	23	-1	-1	25
2	0.0032310177705977385	TGTCAGCAGGCTATCCATTTACCGCTCACTTTC	CQQAIHLPLTF	IGKV1-12	.	IGKJ4	12	-1	-1	22
2	0.0032310177705977385	TGTCAGCAGAATGGTGACTCTCCTCGGACGTTC	CQQNGDSPRTF	IGKV3D-20	.	IGKJ1	24	-1	-1	25
2	0.0032310177705977385	TGTCAGCAATATTATAGTACTTCGATCACCTTC	CQQYYSTSITF	IGKV4-1	.	IGKJ5	20	-1	-1	21
2	0.0032310177705977385	TGTCAGCAATATTATAGTACTCCTTACACTTTT	CQQYYSTPYTF	IGKV4-1	.	IGKJ2	23	-1	-1	24
2	0.0032310177705977385	TGTCAGCAATATTATAATACTCCGTTCACTTTC	CQQYYNTPFTF	IGKV4-1	.	IGKJ4	22	-1	-1	25
2	0.0032310177705977385	TGTCAGCAATATTATAATACTCCGTACACTTTT	CQQYYNTPYTF	IGKV4-1	.	IGKJ2	22	-1	-1	23
2	0.0032310177705977385	TGTCAGCAATACTATTCTACTCCCCTCACTTTC	CQQYYSTPLTF	IGKV4-1	.	IGKJ3	22	-1	-1	25
2	0.0032310177705977385	TGTCAACACTTTAATGGTTACCCTCGCACTTTC	CQHFNGYPRTF	IGKV1D-13	.	IGKJ4	24	-1	-1	26
2	0.0032310177705977385	TGTCAACAGTGTGGTAATACACCGTACACTTTT	CQQCGNTPYTF	IGKV3-20	.	IGKJ2	15	-1	-1	23
2	0.0032310177705977385	TGTCAACAGTATGATAATCTCCCGTACACTTTT	CQQYDNLPYTF	IGKV1-33	.	IGKJ2	22	-1	-1	23
2	0.0032310177705977385	TGTCAACAGCTTAATACTTACCCCCTCACTTTC	CQQLNTYPLTF	IGKV1-9	.	IGKJ4	22	-1	-1	24
2	0.0032310177705977385	TGTCAACAGGCTAAAAGTTTCCCTCTCACTTTC	CQQAKSFPLTF	IGKV1-12	.	IGKJ4	23	-1	-1	24
2	0.0032310177705977385	TGTCAACAGGCCAACAGTTTCCCTCTCACTTTC	CQQANSFPLTF	IGKV1-12	.	IGKJ4	23	-1	-1	24
2	0.0032310177705977385	TGTCAACAGACTTTCATTACCCCGTGGACGTTC	CQQTFITPWTF	IGKV1-39	.	IGKJ1	22	-1	-1	22
2	0.0032310177705977385	TGTCAACAGACTTCCAGATTCCCGTACACTTTT	CQQTSRFPYTF	IGKV1-39	.	IGKJ2	16	-1	-1	23
2	0.0032310177705977385	TGTCAACAGACTTACACTATGTCTCCGAGGTTC	CQQTYTMSPRF	IGKV1-39	.	IGKJ1	15	-1	-1	29
2	0.0032310177705977385	TGTCAACAGAGTTCCACTACCCCGCACACTTTT	CQQSSTTPHTF	IGKV1-39	.	IGKJ2	22	-1	-1	25
2	0.0032310177705977385	TGTCAACAGAGTTATAGTTCTCCTCAAACCTTT	CQQSYSSPQTF	IGKV1D-39	.	IGKJ2	24	-1	-1	30
2	0.0032310177705977385	TGTCAACAGAGTCACAGTTCCCCTCCCACTTTC	CQQSHSSPPTF	IGKV1D-39	.	IGKJ4	25	-1	-1	26
2	0.0032310177705977385	TGTCAACAGAGCTACACTATTCCTCGGACGTTC	CQQSYTIPRTF	IGKV1-39	.	IGKJ1	15	-1	-1	25
2	0.0032310177705977385	TGTCAACAATATTATGGTCCTCCGTACACTTTT	CQQYYGPPYTF	IGKV4-1	.	IGKJ2	22	-1	-1	23
2	0.0032310177705977385	TGTCAACAACTTTATGTTCATCCCTTCACCTTC	CQQLYVHPFTF	IGKV1-9	.	IGKJ5	11	-1	-1	25
2	0.0032310177705977385	TGTCAAAAGTATAACAGTGCCCCGCTTACTTTC	CQKYNSAPLTF	IGKV1-27	.	IGKJ4	22	-1	-1	22
2	0.0032310177705977385	TGTATGCAGCGTCGCAATTGGCCTTTCACTTTC	CMQRRNWPFTF	IGKV3-11	.	IGKJ3	23	-1	-1	24
2	0.0032310177705977385	TGCCTGCAAGGTACACACTGGCCATTCACTTTC	CLQGTHWPFTF	IGKV2-30	.	IGKJ3	22	-1	-1	23
2	0.0032310177705977385	TGCCTACAATATCATATTTTTCCGTATACTTTT	CLQYHIFPYTF	IGKV1-5	.	IGKJ2	15	-1	-1	23
2	0.0032310177705977385	TGCCTACAATATAGTAGTTTCCCGTACACTTTT	CLQYSSFPYTF	IGKV1-5	.	IGKJ2	18	-1	-1	23
2	0.0032310177705977385	TGCCAACATTTTGATAGTTACTCTCCGACGTTC	CQHFDSYSPTF	IGKV1D-16	.	IGKJ1	26	-1	-1	26
2	0.0032310177705977385	TGCCAACACTATTATACTTACCCTCTCACTTTC	CQHYYTYPLTF	IGKV1-5	.	IGKJ4	19	-1	-1	24
2	0.0032310177705977385	TGCCAACACTATGCTACTTACCCGTGGACGTTC	CQHYATYPWTF	IGKV1-16	.	IGKJ1	22	-1	-1	22
2	0.0032310177705977385	TGCCAACAGTATGATCGTTACCCTCGGACTTTC	CQQYDRYPRTF	IGKV1D-16	.	IGKJ4	24	-1	-1	27
2	0.0032310177705977385	TGCCAACAGTATAATAATTATCCGTACACTTTT	CQQYNNYPYTF	IGKV1-5	.	IGKJ2	20	-1	-1	23
2	0.0032310177705977385	TGCCAACAGTATAAAAATTACCCGCTCACTTTC	CQQYKNYPLTF	IGKV1-16	.	IGKJ4	22	-1	-1	22
2	0.0032310177705977385	TGCATGCACAGTGTAGACGCCCCGTGGACGTTC	CMHSVDAPWTF	IGKV2D-29	.	IGKJ1	11	-1	-1	22
2	0.0032310177705977385	TGCATGCAGGTGACACACTGGCTTCCCACTTTT	CMQVTHWLPTF	IGKV2D-30	.	IGKJ2	25	-1	-1	26
2	0.0032310177705977385	TGCATGCAAGGTGCACACTGGCCAAGAACGTTC	CMQGAHWPRTF	IGKV2-30	.	IGKJ1	22	-1	-1	27
2	0.0032310177705977385	TGCATGCAAGGTATACAGCTTCCCCTCACCTTC	CMQGIQLPLTF	IGKV2D-29	.	IGKJ5	22	-1	-1	25
2	0.0032310177705977385	TGCATGCAAGGTACACACTGGCCTCTCACTTTC	CMQGTHWPLTF	IGKV2D-30	.	IGKJ3	24	-1	-1	25
2	0.0032310177705977385	TGCATGCAAGGTACACACTGGCCTCACACTTTT	CMQGTHWPHTF	IGKV2D-30	.	IGKJ2	24	-1	-1	25
2	0.0032310177705977385	TGCATACAAAGTACATACTGGCCGTGGACGTTC	CIQSTYWPWTF	IGKV2-30	.	IGKJ1	22	-1	-1	22
2	0.0032310177705977385	TGTCAGTTTTATGATAATTGGTGGACGTTC	CQFYDNWWTF	IGKV3-20	.	IGKJ1	5	-1	-1	20
2	0.0032310177705977385	TGTCAGCAGTATAGTAACTGGTGGACGTTC	CQQYSNWWTF	IGKV3-11	.	IGKJ1	20	-1	-1	20
2	0.0032310177705977385	TGTCAGCAGCGTAGCAACTGGTGGACGTTC	CQQRSNWWTF	IGKV3-11	.	IGKJ1	20	-1	-1	20
2	0.0032310177705977385	TGTCAGCAGCATGGAAGCTCGCTCAGTTAC	CQQHGSSLSY	IGKV3-20	.	IGKJ4	19	-1	-1	19
2	0.0032310177705977385	TGTCAGCAATATTATAGTAGTAAGACTTTT	CQQYYSSKTF	IGKV4-1	.	IGKJ2	18	-1	-1	24
2	0.0032310177705977385	TGTCAACAGTATGGTCCCTCACGGACGTTC	CQQYGPSRTF	IGKV3-20	.	IGKJ1	21	-1	-1	22
2	0.0032310177705977385	TGTCAACAGAGTTACTTTAGCCCTACATTC	CQQSYFSPTF	IGKV1-39	.	IGKJ1	24	-1	-1	27
2	0.0032310177705977385	TGTCAACAGAGTTACAGTCCATTTACTTTC	CQQSYSPFTF	IGKV1-39	.	IGKJ3	17	-1	-1	20
2	0.0032310177705977385	TGTCAACAGAGTTACAGTACCCGGACGTTC	CQQSYSTRTF	IGKV1-39	.	IGKJ1	21	-1	-1	22
2	0.0032310177705977385	TGCCAACAGTATGATACTTATTACACTTTT	CQQYDTYYTF	IGKV1-5	.	IGKJ2	21	-1	-1	21
2	0.0032310177705977385	TGCCAACAGTATGATAGTCTGTGGACGTTC	CQQYDSLWTF	IGKV1-5	.	IGKJ1	17	-1	-1	20
2	0.0032310177705977385	TGCCAACAGTATGACAATTTCTTCACTTTT	CQQYDNFFTF	IGKV1-16	.	IGKJ2	11	-1	-1	23
2	0.0032310177705977385	TGTCAACACACTAACAGTTACTCTTTC	CQHTNSYSF	IGKV1-12	.	IGKJ3	18	-1	-1	22
2	0.0032310177705977385	TGCATACAAGGTACACACTGCCCTTTC	CIQGTHCPF	IGKV2-30	.	IGKJ4	23	-1	-1	22
1	0.0016155088852988692	TGTCAGCAGCGTAGCAACTGGCCTCCGGTGCTCACTTTC	CQQRSNWPPVLTF	IGKV3D-11	.	IGKJ4	27	-1	-1	29
1	0.0016155088852988692	TGTCAGCACTTTGGTAGTTCACCTCCGTACATCTTT	CQHFGSSPPYIF	IGKV3D-20	.	IGKJ2	26	-1	-1	26
1	0.0016155088852988692	TGTCAGCAGTTTGGTAGCTCACCCGCGCTCACTTTC	CQQFGSSPALTF	IGKV3-20	.	IGKJ4	22	-1	-1	24
1	0.0016155088852988692	TGTCAGCAGTATAATGACAGGCCTCCGTGGACGTTC	CQQYNDRPPWTF	IGKV3D-15	.	IGKJ1	26	-1	-1	25
1	0.0016155088852988692	TGTCAGCAATATTATAGTTCCTCCGTGTACACTTTT	CQQYYSSSVYTF	IGKV4-1	.	IGKJ2	17	-1	-1	25
1	0.0016155088852988692	TGTCAGCAATATTATAGTACTCCTCCGGGCACTTTT	CQQYYSTPPGTF	IGKV4-1	.	IGKJ2	23	-1	-1	29
1	0.0016155088852988692	TGTCAGCAATATTACAATAATCCTCCGTACACTTTT	CQQYYNNPPYTF	IGKV4-1	.	IGKJ2	23	-1	-1	26
1	0.0016155088852988692	TGTCAGCAATATGGTAGCTCACTTACGTACACTTTT	CQQYGSSLTYTF	IGKV3-20	.	IGKJ2	21	-1	-1	26
1	0.0016155088852988692	TGTCAGCAATATGGTAGCTCACCTCCGTACACTTTT	CQQYGSSPPYTF	IGKV3D-20	.	IGKJ2	26	-1	-1	26
1	0.0016155088852988692	TGTCAGCAATATAATAACTGGCCTCCGCTCACTTTC	CQQYNNWPPLTF	IGKV3D-15	.	IGKJ4	26	-1	-1	25
1	0.0016155088852988692	TGTCAACAGTATGAGGATCTCTATCTGTACACTTTT	CQQYEDLYLYTF	IGKV1-33	.	IGKJ2	20	-1	-1	25
1	0.0016155088852988692	TGTCAAAAGGCTAACACTTTTCCCCCGTTCACTTTT	CQKANTFPPFTF	IGKV1-12	.	IGKJ2	19	-1	-1	29
1	0.0016155088852988692	TGTGAGCACTATCCTGGCTCAGCTCCACTCACTTTC	CEHYPGSAPLTF	IGKV3D-20	.	IGKJ3	25	-1	-1	28
1	0.0016155088852988692	TGCCAGGTGTATGGTAGCTCACCGCCGTACACTTTT	CQVYGSSPPYTF	IGKV3D-20	.	IGKJ2	26	-1	-1	26
1	0.0016155088852988692	TGCCAACAGTATAATAGTTATTCTCTGTACACTTTT	CQQYNSYSLYTF	IGKV1-5	.	IGKJ2	23	-1	-1	25
1	0.0016155088852988692	TGCATGCAAGGTTCACACTGGCCTCCTTGGACGTTC	CMQGSHWPPWTF	IGKV2D-30	.	IGKJ1	25	-1	-1	27
1	0.0016155088852988692	TGCATGCAAGGTCTACAAGCTCTTCCGTACACTTTT	CMQGLQALPYTF	IGKV2D-28	.	IGKJ2	26	-1	-1	26
1	0.0016155088852988692	TGCATGCAAGGTACACACTGGCCTCAAGTCACTTTC	CMQGTHWPQVTF	IGKV2D-30	.	IGKJ4	24	-1	-1	28
1	0.0016155088852988692	TGTCTCCACCATAAGAATTACCCGTACAGTTTT	CLHHKNYPYSF	IGKV1-17	.	IGKJ2	22	-1	-1	23
1	0.0016155088852988692	TGTCTCCAGCGCAACAGCTGGCCTCTCACTTTC	CLQRNSWPLTF	IGKV3-7	.	IGKJ4	3	-1	-1	24
1	0.0016155088852988692	TGTCTCCAAGATAACATTGACCCGTGGACATTT	CLQDNIDPWTF	IGKV1-6	.	IGKJ1	22	-1	-1	22
1	0.0016155088852988692	TGTCTACATTATAATAGTTATCCGTACACTTTT	CLHYNSYPYTF	IGKV1-17	.	IGKJ2	19	-1	-1	23
1	0.0016155088852988692	TGTCTACAGCATAATTTTTACCCTATCACTTTC	CLQHNFYPITF	IGKV1-17	.	IGKJ4	24	-1	-1	25
1	0.0016155088852988692	TGTCTACAGCATAATCGTTACCCGCTCACTTTC	CLQHNRYPLTF	IGKV1-17	.	IGKJ4	22	-1	-1	22
1	0.0016155088852988692	TGTCTACAGCATAATACTTACCCTCACTCTTTT	CLQHNTYPHSF	IGKV1D-17	.	IGKJ2	24	-1	-1	28
1	0.0016155088852988692	TGTCTACAGCATAAGAGTTACCCTCCAACTTTC	CLQHKSYPPTF	IGKV1D-17	.	IGKJ4	25	-1	-1	27
1	0.0016155088852988692	TGTCTACAACATGATCATTTCCCTCTAACTTTC	CLQHDHFPLTF	IGKV5-2	.	IGKJ4	23	-1	-1	27
1	0.0016155088852988692	TGTCTACAAGATTACAGTTATCCCTGGACGTTC	CLQDYSYPWTF	IGKV1-6	.	IGKJ1	19	-1	-1	24
1	0.0016155088852988692	TGTCTACAAGATTACAATTACCCTCGGACGTTC	CLQDYNYPRTF	IGKV1-6	.	IGKJ1	23	-1	-1	25
1	0.0016155088852988692	TGTCATCAGAGTAGTAGTTTACCTTTCACTTTC	CHQSSSLPFTF	IGKV6-21	.	IGKJ3	23	-1	-1	24
1	0.0016155088852988692	TGTCATCAATTTACTAACTGGCCGTACACTTTT	CHQFTNWPYTF	IGKV3-15	.	IGKJ2	22	-1	-1	23
1	0.0016155088852988692	TGTCACCAGTTTCGTAACTGGCCGTGGACGTTC	CHQFRNWPWTF	IGKV3-15	.	IGKJ1	22	-1	-1	22
1	0.0016155088852988692	TGTCACCAGTATGGTGGGTCACGTGGGACTTTT	CHQYGGSRGTF	IGKV3-20	.	IGKJ2	21	-1	-1	27
1	0.0016155088852988692	TGTCACCAGACTAACAGTCAGCCGTGGACGTTC	CHQTNSQPWTF	IGKV1-8	.	IGKJ1	8	-1	-1	22
1	0.0016155088852988692	TGTCACCAATATTATGGTATTCCCCTCACTTTC	CHQYYGIPLTF	IGKV4-1	.	IGKJ3	22	-1	-1	25
1	0.0016155088852988692	TGTCACCAATATTATAGCACTCCTCTCACTTTC	CHQYYSTPLTF	IGKV4-1	.	IGKJ4	23	-1	-1	24
1	0.0016155088852988692	TGTCACCAATATAATAAATGGCCTCTCACTTTC	CHQYNKWPLTF	IGKV3-15	.	IGKJ4	23	-1	-1	24
1	0.0016155088852988692	TGTCAGCACTATAATGACTGGCTTCTCTCTTTC	CQHYNDWLLSF	IGKV3-15	.	IGKJ4	21	-1	-1	24
1	0.0016155088852988692	TGTCAGCAGTATGGTCGCACACCGTACACTTTT	CQQYGRTPYTF	IGKV3-20	.	IGKJ2	22	-1	-1	23
1	0.0016155088852988692	TGTCAGCAGTATGGTATCTTACCGTACACTTTT	CQQYGILPYTF	IGKV3-20	.	IGKJ2	22	-1	-1	23
1	0.0016155088852988692	TGTCAGCAGTATGGTAGCTCACCTTGGACGTTC	CQQYGSSPWTF	IGKV3-20	.	IGKJ1	23	-1	-1	24
1	0.0016155088852988692	TGTCAGCAGTATGGTAGCTCACCAAGGACGTTC	CQQYGSSPRTF	IGKV3-20	.	IGKJ1	26	-1	-1	25
1	0.0016155088852988692	TGTCAGCAGTATGGTAGATCACCCTGGACGTTC	CQQYGRSPWTF	IGKV3-20	.	IGKJ1	22	-1	-1	24
1	0.0016155088852988692	TGTCAGCAGTATGGTAACTCACCTATCACCTTC	CQQYGNSPITF	IGKV3-20	.	IGKJ5	24	-1	-1	24
1	0.0016155088852988692	TGTCAGCAGTATGATACCTCACCTCGGACGTTC	CQQYDTSPRTF	IGKV3D-20	.	IGKJ1	24	-1	-1	25
1	0.0016155088852988692	TGTCAGCAGTATAGTGACTGGCCTCTGACGTTC	CQQYSDWPLTF	IGKV3-15	.	IGKJ1	23	-1	-1	26
1	0.0016155088852988692	TGTCAGCAGTATAATGACTGGCCTTGGACGTTC	CQQYNDWPWTF	IGKV3-15	.	IGKJ1	23	-1	-1	24
1	0.0016155088852988692	TGTCAGCAGTATAATGACTGGCCCTACACTTTT	CQQYNDWPYTF	IGKV3-15	.	IGKJ2	22	-1	-1	24
1	0.0016155088852988692	TGTCAGCAGTATAATAACTGGTCCTACACTTTT	CQQYNNWSYTF	IGKV3-15	.	IGKJ2	20	-1	-1	24
1	0.0016155088852988692	TGTCAGCAGTATAATAACTGGCCGTGGACGTTC	CQQYNNWPWTF	IGKV3-15	.	IGKJ1	22	-1	-1	22
1	0.0016155088852988692	TGTCAGCAGTATAATAAGTGGCCTCTCACTTTC	CQQYNKWPLTF	IGKV3-15	.	IGKJ4	23	-1	-1	24
1	0.0016155088852988692	TGTCAGCAGTACTATAGGCTTCCTCTCACTTTC	CQQYYRLPLTF	IGKV3-15	.	IGKJ4	10	-1	-1	24
1	0.0016155088852988692	TGTCAGCAGCTTAATAGTTGGCCGCTCACTTTC	CQQLNSWPLTF	IGKV1-9	.	IGKJ4	18	-1	-1	22
1	0.0016155088852988692	TGTCAGCAGCGTTACAACTGGCCTCTCACTTTC	CQQRYNWPLTF	IGKV3-11	.	IGKJ4	23	-1	-1	24
1	0.0016155088852988692	TGTCAGCAGCGTCACGACTGGCCGATCACCTTC	CQQRHDWPITF	IGKV3-11	.	IGKJ5	22	-1	-1	22
1	0.0016155088852988692	TGTCAGCAGCGTGCCTACTGGCCGTGGACGTTC	CQQRAYWPWTF	IGKV3-11	.	IGKJ1	22	-1	-1	22
1	0.0016155088852988692	TGTCAGCAGCGTGGCAACTGGCCCCACACTTTT	CQQRGNWPHTF	IGKV3-11	.	IGKJ2	22	-1	-1	25
1	0.0016155088852988692	TGTCAGCAGCGTGACAACTGGCCTCTCACTTTC	CQQRDNWPLTF	IGKV3-11	.	IGKJ3	23	-1	-1	25
1	0.0016155088852988692	TGTCAGCAGCGTACCAGCTGGCCTCTCACTTTC	CQQRTSWPLTF	IGKV3-11	.	IGKJ4	23	-1	-1	24
1	0.0016155088852988692	TGTCAGCAGCGTACGGACTGGCCTCTCACTTTC	CQQRTDWPLTF	IGKV3-11	.	IGKJ4	23	-1	-1	24
1	0.0016155088852988692	TGTCAGCAGCGTAGCGACTGGCCTCTCACTTTC	CQQRSDWPLTF	IGKV3-11	.	IGKJ4	23	-1	-1	24
1	0.0016155088852988692	TGTCAGCAGCGTAGCAGCTGGCCTCGGACGTTC	CQQRSSWPRTF	IGKV3-11	.	IGKJ1	23	-1	-1	25
1	0.0016155088852988692	TGTCAGCAGCGTAGCAACTGGCCTTGGACTTTC	CQQRSNWPWTF	IGKV3-11	.	IGKJ4	23	-1	-1	27
1	0.0016155088852988692	TGTCAGCAGCATAATGCCTGGCCACTCACTTTT	CQQHNAWPLTF	IGKV3-15	.	IGKJ2	22	-1	-1	26
1	0.0016155088852988692	TGTCAGCAGGCTCACAGGTTGCCCCTCACTTTC	CQQAHRLPLTF	IGKV1-12	.	IGKJ4	16	-1	-1	24
1	0.0016155088852988692	TGTCAGCAGACTTTCAGTAGTCCGTACACTTTC	CQQTFSSPYTF	IGKV1-39	.	IGKJ2	18	-1	-1	23
1	0.0016155088852988692	TGTCAGCAGACTTACACTATGACATACACTTTT	CQQTYTMTYTF	IGKV1-39	.	IGKJ2	15	-1	-1	24
1	0.0016155088852988692	TGTCAGCAGACTACCTATGGGCCTAGCACCTTC	CQQTTYGPSTF	IGKV3-11	.	IGKJ5	8	-1	-1	26
1	0.0016155088852988692	TGTCAGCAGAGTTATCATTTACCGTACACTTTT	CQQSYHLPYTF	IGKV6-21	.	IGKJ2	11	-1	-1	23
1	0.0016155088852988692	TGTCAGCAGAGTTATACTTTCCCGCTCGCTTTC	CQQSYTFPLAF	IGKV1D-43	.	IGKJ4	15	-1	-1	22
1	0.0016155088852988692	TGTCAGCAATATTTTAGTACTCCTCTCACTTTC	CQQYFSTPLTF	IGKV4-1	.	IGKJ4	23	-1	-1	24
1	0.0016155088852988692	TGTCAGCAATATTATCGTACTCCTCCCACTTTC	CQQYYRTPPTF	IGKV4-1	.	IGKJ4	23	-1	-1	26
1	0.0016155088852988692	TGTCAGCAATATTATGCTTCTCCGATCACCTTC	CQQYYASPITF	IGKV4-1	.	IGKJ5	14	-1	-1	22
1	0.0016155088852988692	TGTCAGCAATATTATACTACTCCGTACACTTTT	CQQYYTTPYTF	IGKV4-1	.	IGKJ2	22	-1	-1	23
1	0.0016155088852988692	TGTCAGCAATATTATACTAATCCGTGGACGTTC	CQQYYTNPWTF	IGKV4-1	.	IGKJ1	22	-1	-1	22
1	0.0016155088852988692	TGTCAGCAATATTATAGTACTCTTTATTCTTTT	CQQYYSTLYSF	IGKV4-1	.	IGKJ2	21	-1	-1	28
1	0.0016155088852988692	TGTCAGCAATATTATAGTACTCCATTCACTTTC	CQQYYSTPFTF	IGKV4-1	.	IGKJ3	22	-1	-1	23
1	0.0016155088852988692	TGTCAGCAATATTATAGTACTCCAATCACCTTC	CQQYYSTPITF	IGKV4-1	.	IGKJ5	22	-1	-1	24
1	0.0016155088852988692	TGTCAGCAATATTACACTACTCCGTACACTTTT	CQQYYTTPYTF	IGKV4-1	.	IGKJ2	22	-1	-1	23
1	0.0016155088852988692	TGTCAGCAATATCATAGTACTCCTCCCACTTTC	CQQYHSTPPTF	IGKV4-1	.	IGKJ4	23	-1	-1	26
1	0.0016155088852988692	TGTCAGCAATATGGTGGCTCACGGCTCACTTTC	CQQYGGSRLTF	IGKV3-20	.	IGKJ4	21	-1	-1	23
1	0.0016155088852988692	TGTCAGCAATATGGTAGGTCACCGTTCACCTTC	CQQYGRSPFTF	IGKV3-20	.	IGKJ4	22	-1	-1	25
1	0.0016155088852988692	TGTCAGCAATATGATAGCTCACCGTGGACGTTC	CQQYDSSPWTF	IGKV3-20	.	IGKJ1	22	-1	-1	22
1	0.0016155088852988692	TGTCAGCAACATTATAGTGTTCCTTACACTTTT	CQQHYSVPYTF	IGKV4-1	.	IGKJ2	17	-1	-1	24
1	0.0016155088852988692	TGTCAGCAACATTATAGTATTCCTCGGACTTTT	CQQHYSIPRTF	IGKV4-1	.	IGKJ2	27	-1	-1	27
1	0.0016155088852988692	TGTCAACATCTTAATAGTTTCCCGCTCACTTTC	CQHLNSFPLTF	IGKV1-9	.	IGKJ4	22	-1	-1	22
1	0.0016155088852988692	TGTCAACACAGTTACCATGTTCCGTTCCCTTTT	CQHSYHVPFPF	IGKV1-39	.	IGKJ2	14	-1	-1	28
1	0.0016155088852988692	TGTCAACAGTTTAATAATTACCCTGACACTTTT	CQQFNNYPDTF	IGKV1-13	.	IGKJ2	23	-1	-1	25
1	0.0016155088852988692	TGTCAACAGTGTGATGATCTCCCTCCCACTTTC	CQQCDDLPPTF	IGKV1D-33	.	IGKJ3	25	-1	-1	26
1	0.0016155088852988692	TGTCAACAGTATTATGATTATACGTACACTTTT	CQQYYDYTYTF	IGKV4-1	.	IGKJ2	14	-1	-1	23
1	0.0016155088852988692	TGTCAACAGTATGATAATCTGCCTCGGACTTTT	CQQYDNLPRTF	IGKV1D-33	.	IGKJ2	24	-1	-1	27
1	0.0016155088852988692	TGTCAACAGTATAATGATCTCCCGCTCACTTTC	CQQYNDLPLTF	IGKV1-35	.	IGKJ4	13	-1	-1	22
1	0.0016155088852988692	TGTCAACAGTATAACGACTGGCCGTACACTTTT	CQQYNDWPYTF	IGKV3-15	.	IGKJ2	22	-1	-1	23
1	0.0016155088852988692	TGTCAACAGCTTAGTAATTACCCGCTCACTTTC	CQQLSNYPLTF	IGKV1-13	.	IGKJ4	22	-1	-1	22
1	0.0016155088852988692	TGTCAACAGCTTAATAGTTACCCTCTCACTTTC	CQQLNSYPLTF	IGKV1D-13	.	IGKJ4	24	-1	-1	24
1	0.0016155088852988692	TGTCAACAGCTTAATAGTTACCCGCTCCCTTTC	CQQLNSYPLPF	IGKV1D-13	.	IGKJ4	22	-1	-1	22
1	0.0016155088852988692	TGTCAACAGCTTAATAGTTACCCGCTCACTTTC	CQQLNSYPLTF	IGKV1-9	.	IGKJ4	22	-1	-1	22
1	0.0016155088852988692	TGTCAACAGCATTACAGTTACCCTCTCACTTTC	CQQHYSYPLTF	IGKV1D-17	.	IGKJ4	24	-1	-1	24
1	0.0016155088852988692	TGTCAACAGCATAAAAGTTACCCGCTCACTTTC	CQQHKSYPLTF	IGKV1-16	.	IGKJ4	22	-1	-1	22
1	0.0016155088852988692	TGTCAACAGGTTCATGGTTACCCTGTCACCTTC	CQQVHGYPVTF	IGKV1D-13	.	IGKJ4	23	-1	-1	25
1	0.0016155088852988692	TGTCAACAGGTTAATAGTTACCCTGTCACCTTC	CQQVNSYPVTF	IGKV1-9	.	IGKJ4	23	-1	-1	25
1	0.0016155088852988692	TGTCAACAGGCTGACAGTTTCCCGCTCACTTTC	CQQADSFPLTF	IGKV1-12	.	IGKJ4	22	-1	-1	22
1	0.0016155088852988692	TGTCAACAGGCTAACAGTTTCCCTTTCACTTTC	CQQANSFPFTF	IGKV1D-12	.	IGKJ3	24	-1	-1	24
1	0.0016155088852988692	TGTCAACAGGCTAACAGTTTCCCGATCACCTTC	CQQANSFPITF	IGKV1-12	.	IGKJ5	22	-1	-1	22
1	0.0016155088852988692	TGTCAACAGGCTAAAAGTTTCCCGTACACTTTT	CQQAKSFPYTF	IGKV1-12	.	IGKJ2	22	-1	-1	23
1	0.0016155088852988692	TGTCAACAGGGTTACGCTACCCCGTGGACGTTC	CQQGYATPWTF	IGKV1-39	.	IGKJ1	22	-1	-1	22
1	0.0016155088852988692	TGTCAACAGGGAAACTCTTCTCCATACACTTTT	CQQGNSSPYTF	IGKV1-39	.	IGKJ2	8	-1	-1	24
1	0.0016155088852988692	TGTCAACAGACTGACACTTTCCCGCTCACTTTC	CQQTDTFPLTF	IGKV1-12	.	IGKJ4	22	-1	-1	22
1	0.0016155088852988692	TGTCAACAGAGTTTCAGTACCCCCTTCACTTTC	CQQSFSTPFTF	IGKV1-39	.	IGKJ3	22	-1	-1	24
1	0.0016155088852988692	TGTCAACAGAGTTCCAATGCCCCTCTCACTTTC	CQQSSNAPLTF	IGKV1D-39	.	IGKJ4	24	-1	-1	24
1	0.0016155088852988692	TGTCAACAGAGTTATAGTCTCCCTCGGACGTTC	CQQSYSLPRTF	IGKV1D-39	.	IGKJ1	24	-1	-1	25
1	0.0016155088852988692	TGTCAACAGAGTTATAGTACCCCGTACACTTTT	CQQSYSTPYTF	IGKV1-39	.	IGKJ2	22	-1	-1	23
1	0.0016155088852988692	TGTCAACAGAGTTACGGTGTCCCCTTCACCTTC	CQQSYGVPFTF	IGKV1-39	.	IGKJ5	14	-1	-1	25
1	0.0016155088852988692	TGTCAACAGAGTTACAGTGCCCCGTGGACGTTC	CQQSYSAPWTF	IGKV1-39	.	IGKJ1	22	-1	-1	22
1	0.0016155088852988692	TGTCAACAGAGTTACAGTATCCTGTGGACGTTC	CQQSYSILWTF	IGKV1-39	.	IGKJ1	18	-1	-1	23
1	0.0016155088852988692	TGTCAACAGAGTTACAGTATCCCTCGAACTTTT	CQQSYSIPRTF	IGKV1D-39	.	IGKJ2	24	-1	-1	27
1	0.0016155088852988692	TGTCAACAGAGTTACAGTATCCCGTACACTTTT	CQQSYSIPYTF	IGKV1-39	.	IGKJ2	22	-1	-1	23
1	0.0016155088852988692	TGTCAACAGAGTTACAGTATCCCAACCACTTTC	CQQSYSIPTTF	IGKV1-39	.	IGKJ3	22	-1	-1	26
1	0.0016155088852988692	TGTCAACAGAGTTACAGTACCCCTCAGACGTTC	CQQSYSTPQTF	IGKV1D-39	.	IGKJ1	24	-1	-1	26
1	0.0016155088852988692	TGTCAACAGAGTTACAGTACCCCCCTCACTTTC	CQQSYSTPLTF	IGKV1-39	.	IGKJ4	22	-1	-1	24
1	0.0016155088852988692	TGTCAACAATATTATAGTCCTCCTCAGACTTTT	CQQYYSPPQTF	IGKV4-1	.	IGKJ2	23	-1	-1	27
1	0.0016155088852988692	TGTCAACAATATTATAATTACCCCCTCACTTTC	CQQYYNYPLTF	IGKV1-8	.	IGKJ4	22	-1	-1	24
1	0.0016155088852988692	TGTCAACAATATAATGATCTTCCGCTCACTTTC	CQQYNDLPLTF	IGKV1-33	.	IGKJ4	19	-1	-1	22
1	0.0016155088852988692	TGTCAACAATATAAGAGTTATCCGTACACTTTT	CQQYKSYPYTF	IGKV1-5	.	IGKJ2	20	-1	-1	23
1	0.0016155088852988692	TGTCAACAACTTAATAGTTTCCCGCTCACTTTC	CQQLNSFPLTF	IGKV1-9	.	IGKJ4	22	-1	-1	22
1	0.0016155088852988692	TGTCAACAAACTTTCACTTCCCCTCGCACATTC	CQQTFTSPRTF	IGKV1D-39	.	IGKJ1	24	-1	-1	30
1	0.0016155088852988692	TGTCAAAAGTATAACAGTGTCCCCTTGACGTTC	CQKYNSVPLTF	IGKV1-27	.	IGKJ1	22	-1	-1	26
1	0.0016155088852988692	TGTGAGCAGCGTAGTAACTGGCCGTACACTTTT	CEQRSNWPYTF	IGKV3-11	.	IGKJ2	22	-1	-1	23
1	0.0016155088852988692	TGTATGCAAGCTTTGCAAGTGCGTAAGACGTTC	CMQALQVRKTF	IGKV2-28	.	IGKJ1	11	-1	-1	26
1	0.0016155088852988692	TGCTTGTCAGGTTCACAGTCGCCTCCCGCCTTT	CLSGSQSPPAF	IGKV2D-30	.	IGKJ2	25	-1	-1	30
1	0.0016155088852988692	TGCTTGCAAGGTACACACTGGCCCTGGACGTTC	CLQGTHWPWTF	IGKV2-30	.	IGKJ1	22	-1	-1	24
1	0.0016155088852988692	TGCCTACAATATAGTAGTTTCCCGTACACTTTT	CLQYSSFPYTF	IGKV1D-8	.	IGKJ2	22	-1	-1	23
1	0.0016155088852988692	TGCCATCAGAATAGTGTTTTACCGTGGTCGTTC	CHQNSVLPWSF	IGKV6-21	.	IGKJ1	22	-1	-1	22
1	0.0016155088852988692	TGCCAGCACTATAATGATTACTTGTACACTTTT	CQHYNDYLYTF	IGKV1-5	.	IGKJ2	14	-1	-1	18
1	0.0016155088852988692	TGCCAGCAGTATGATAGTTACCCCTGGACGTTC	CQQYDSYPWTF	IGKV1-5	.	IGKJ1	19	-1	-1	24
1	0.0016155088852988692	TGCCAACATTATGACGATTTCCCGCTCACCTTC	CQHYDDFPLTF	IGKV1-33	.	IGKJ4	13	-1	-1	22
1	0.0016155088852988692	TGCCAACAGTATGATGATTATTCGGGGACTTTT	CQQYDDYSGTF	IGKV1-5	.	IGKJ2	22	-1	-1	27
1	0.0016155088852988692	TGCCAACAGTATAGTACTTATCCGTGGACGTTC	CQQYSTYPWTF	IGKV1-5	.	IGKJ1	20	-1	-1	22
1	0.0016155088852988692	TGCCAACAGTATAATAGTTATCCTTGGACGTTC	CQQYNSYPWTF	IGKV1-5	.	IGKJ1	20	-1	-1	24
1	0.0016155088852988692	TGCCAACAGTATAATAGTTACCCGTTCACTTTC	CQQYNSYPFTF	IGKV1-16	.	IGKJ3	22	-1	-1	24
1	0.0016155088852988692	TGCCAACAGTATAATAGTCATCCGTACACTTTT	CQQYNSHPYTF	IGKV1-5	.	IGKJ2	17	-1	-1	23
1	0.0016155088852988692	TGCCAACAGTATAAAAGTTATCCGTGGACGTTC	CQQYKSYPWTF	IGKV1-5	.	IGKJ1	20	-1	-1	22
1	0.0016155088852988692	TGCCAACAGTACTATATTTATCCTCACACTTTT	CQQYYIYPHTF	IGKV1-5	.	IGKJ2	20	-1	-1	25
1	0.0016155088852988692	TGCCAACAGCATGAAAGTTATACTTGGACGTTT	CQQHESYTWTF	IGKV1-5	.	IGKJ1	20	-1	-1	24
1	0.0016155088852988692	TGCCAACAGACCAGTGAATATTCTTATAGTTTT	CQQTSEYSYSF	IGKV1-5	.	IGKJ2	8	-1	-1	29
1	0.0016155088852988692	TGCCAACAATATTATAGTAGTCCGCACACTTTT	CQQYYSSPHTF	IGKV4-1	.	IGKJ2	22	-1	-1	25
1	0.0016155088852988692	TGCCAACAATATTATAACTACCCCCGCACTTTT	CQQYYNYPRTF	IGKV1-16	.	IGKJ2	22	-1	-1	26
1	0.0016155088852988692	TGCCAACAATATCATACTTTTTCGTACACTTTT	CQQYHTFSYTF	IGKV1-5	.	IGKJ2	22	-1	-1	23
1	0.0016155088852988692	TGCCAACAATATACTAATTACCCGCTCACTTTC	CQQYTNYPLTF	IGKV1-5	.	IGKJ4	19	-1	-1	22
1	0.0016155088852988692	TGCCAACAATATAATAGTTATCCTTACACTTTT	CQQYNSYPYTF	IGKV1-5	.	IGKJ2	20	-1	-1	24
1	0.0016155088852988692	TGCCAACAATATAAAAGTTACCCGGTCACCTTC	CQQYKSYPVTF	IGKV1-16	.	IGKJ5	22	-1	-1	25
1	0.0016155088852988692	TGCATGCAGGGTTTACAGAGTCCCCGCACTTTT	CMQGLQSPRTF	IGKV2-28	.	IGKJ2	7	-1	-1	26
1	0.0016155088852988692	TGCATGCAGAGTATACACCTTCCTCACACTTTT	CMQSIHLPHTF	IGKV2D-29	.	IGKJ2	24	-1	-1	25
1	0.0016155088852988692	TGCATGCAATCTCTACAAACTCCGCTCACTTTC	CMQSLQTPLTF	IGKV2-28	.	IGKJ4	22	-1	-1	22
1	0.0016155088852988692	TGCATGCAAGCTCTACAAACTCCTCACACTTTT	CMQALQTPHTF	IGKV2D-28	.	IGKJ2	24	-1	-1	25
1	0.0016155088852988692	TGCATGCAAGCTCTACAAACTCCGTACACTTTT	CMQALQTPYTF	IGKV2-28	.	IGKJ2	22	-1	-1	23
1	0.0016155088852988692	TGCATGCAAGCTCTACAAACTCCGCTCACTTTC	CMQALQTPLTF	IGKV2-28	.	IGKJ4	22	-1	-1	22
1	0.0016155088852988692	TGCATGCAAGCTCTACAAACCCCGCTCACTTTC	CMQALQTPLTF	IGKV2-28	.	IGKJ4	19	-1	-1	22
1	0.0016155088852988692	TGCATGCAAGCTCTACAAACCCGAGTCACTTTC	CMQALQTRVTF	IGKV2-28	.	IGKJ3	19	-1	-1	25
1	0.0016155088852988692	TGCATGCAAGCTGTACACCTCCCGCTCACTTTC	CMQAVHLPLTF	IGKV2-29	.	IGKJ4	19	-1	-1	22
1	0.0016155088852988692	TGCATGCAAGCTGTACAAGCTCCTCTCACTTTC	CMQAVQAPLTF	IGKV2D-28	.	IGKJ4	24	-1	-1	24
1	0.0016155088852988692	TGCATGCAAGCTATACAAACTCCTCGAACTTTC	CMQAIQTPRTF	IGKV2D-28	.	IGKJ3	24	-1	-1	27
1	0.0016155088852988692	TGCATGCAAGCTACACACTGGCCTCCGACTTCT	CMQATHWPPTS	IGKV2D-30	.	IGKJ2	26	-1	-1	27
1	0.0016155088852988692	TGCATGCAAGCAACACACTGGCCGTGGACGTTC	CMQATHWPWTF	IGKV2-30	.	IGKJ1	22	-1	-1	22
1	0.0016155088852988692	TGCATGCAAGGTCGACAAAATCCGATCACCTTC	CMQGRQNPITF	IGKV2-28	.	IGKJ5	22	-1	-1	22
1	0.0016155088852988692	TGCATGCAAGGTATATACCTTCCGCTCACTTTC	CMQGIYLPLTF	IGKV2-29	.	IGKJ4	22	-1	-1	22
1	0.0016155088852988692	TGCATGCAAGGTATACACCTTCCGTGGACGTTC	CMQGIHLPWTF	IGKV2-29	.	IGKJ1	22	-1	-1	22
1	0.0016155088852988692	TGCATGCAAGGTATACACCTCCCGATCACCTTC	CMQGIHLPITF	IGKV2-29	.	IGKJ5	19	-1	-1	22
1	0.0016155088852988692	TGCATGCAAGGTATAAACCTTCGTCCGACGTTC	CMQGINLRPTF	IGKV2-29	.	IGKJ1	21	-1	-1	26
1	0.0016155088852988692	TGCATGCAAGGTACACACTGGCCTCCGACGTTC	CMQGTHWPPTF	IGKV2D-30	.	IGKJ1	26	-1	-1	26
1	0.0016155088852988692	TGCATGCAAGGTACACACTGGCCTCCGACGTTC	CMQGTHWPPTF	IGKV2D-30	.	IGKJ3	26	-1	-1	30
1	0.0016155088852988692	TGCATGCAAGGTACACACTGGCCTCACACGTTC	CMQGTHWPHTF	IGKV2D-30	.	IGKJ1	24	-1	-1	27
1	0.0016155088852988692	TGCATGCAAGGTACACACTGGCCGTACACTTTT	CMQGTHWPYTF	IGKV2-30	.	IGKJ2	22	-1	-1	23
1	0.0016155088852988692	TGCATGCAAGGTACACACTGGCCATTCACTTTC	CMQGTHWPFTF	IGKV2-30	.	IGKJ3	22	-1	-1	23
1	0.0016155088852988692	TGCATGCAAGATGCACAGTGGCCTCTCACTTTC	CMQDAQWPLTF	IGKV2D-30	.	IGKJ4	24	-1	-1	24
1	0.0016155088852988692	TGCATGCAAACTCTACAACCACCGCTCACTTTC	CMQTLQPPLTF	IGKV2-28	.	IGKJ4	17	-1	-1	22
1	0.0016155088852988692	TGCATGCAAAGTAAACAACTTCCTCGGACGTTC	CMQSKQLPRTF	IGKV2D-29	.	IGKJ1	24	-1	-1	25
1	0.0016155088852988692	TGCATGCAAAATACACACTGGCCGTGGACGTTC	CMQNTHWPWTF	IGKV2-30	.	IGKJ1	22	-1	-1	22
1	0.0016155088852988692	TGCATGCAAAATACACACTGGCCGATCACCTTC	CMQNTHWPITF	IGKV2-30	.	IGKJ5	22	-1	-1	22
1	0.0016155088852988692	TGCACGCAATCTACACAATTTCCATTCACTTTC	CTQSTQFPFTF	IGKV2D-24	.	IGKJ3	22	-1	-1	23
1	0.0016155088852988692	TGCACGCAAGCAACACAATTTCCGTACACTTTT	CTQATQFPYTF	IGKV2D-24	.	IGKJ2	22	-1	-1	23
1	0.0016155088852988692	TGTCACCAGTATCATCGCGGGGGGGCGTTC	CHQYHRGGAF	IGKV3-15	.	IGKJ1	11	-1	-1	25
1	0.0016155088852988692	TGTCAGTTCTATGATAACTGGTGGACGTTC	CQFYDNWWTF	IGKV3-20	.	IGKJ1	5	-1	-1	20
1	0.0016155088852988692	TGTCAGCAGTATTATACCGGGCGGACGTTC	CQQYYTGRTF	IGKV3-15	.	IGKJ1	15	-1	-1	22
1	0.0016155088852988692	TGTCAGCAGTATGGTTCCTCACCCACCTTC	CQQYGSSPTF	IGKV3-20	.	IGKJ5	22	-1	-1	23
1	0.0016155088852988692	TGTCAGCAGTATGGTGACTCACGGACGTTC	CQQYGDSRTF	IGKV3-20	.	IGKJ1	21	-1	-1	22
1	0.0016155088852988692	TGTCAGCAGTATGGTAGCTCACCGACCTTT	CQQYGSSPTF	IGKV3-20	.	IGKJ2	22	-1	-1	27
1	0.0016155088852988692	TGTCAGCAGTATAATGACTGGCCCACTTTC	CQQYNDWPTF	IGKV3-15	.	IGKJ4	22	-1	-1	23
1	0.0016155088852988692	TGTCAGCAGTACGGGACCTACGTGACGTTC	CQQYGTYVTF	IGKV3-11	.	IGKJ1	8	-1	-1	23
1	0.0016155088852988692	TGTCAGCAGTACAATAGCTGGCCTTCCTTT	CQQYNSWPSF	IGKV3-15	.	IGKJ2	23	-1	-1	27
1	0.0016155088852988692	TGTCAGGACCGTAGCGCCGGATGGACATTC	CQDRSAGWTF	IGKV3-11	.	IGKJ1	14	-1	-1	21
1	0.0016155088852988692	TGTCAACAGTGTGGTAGATCATTCGCTTTC	CQQCGRSFAF	IGKV3-20	.	IGKJ4	20	-1	-1	25
1	0.0016155088852988692	TGTCAACAGTATGATCTCCCGCTCACTTTC	CQQYDLPLTF	IGKV1-35	.	IGKJ4	11	-1	-1	19
1	0.0016155088852988692	TGCTATCAATATAATGATTATCCCGTTTTC	CYQYNDYPVF	IGKV1-16	.	IGKJ3	14	-1	-1	26
1	0.0016155088852988692	TGCCACCAGTATTATTCTTTTTGGACGTTC	CHQYYSFWTF	IGKV1-5	.	IGKJ1	11	-1	-1	21
1	0.0016155088852988692	TGCCAGCAATATATTAATGATTGGACGTTC	CQQYINDWTF	IGKV1-5	.	IGKJ1	12	-1	-1	21
1	0.0016155088852988692	TGCCAACAGTATAATAGTTACCTCACTTTC	CQQYNSYLTF	IGKV1-5	.	IGKJ4	19	-1	-1	21
1	0.0016155088852988692	TGCCAACAGTATAATAATTATTATACTTTT	CQQYNNYYTF	IGKV1-5	.	IGKJ2	21	-1	-1	24
1	0.0016155088852988692	TGCCAACAATATAATGATTATTCGACGTTC	CQQYNDYSTF	IGKV1-16	.	IGKJ1	14	-1	-1	23
1	0.0016155088852988692	TGCATGCAAGCTCTACAAATGTACACTTTT	CMQALQMYTF	IGKV2-28	.	IGKJ2	18	-1	-1	18
1	0.0016155088852988692	TGCATGCAAGGTACACACTGGCCTACTTTT	CMQGTHWPTF	IGKV2-30	.	IGKJ2	24	-1	-1	24
1	0.0016155088852988692	TGCATGCAAGGCTTACACCCCCTCACTTTC	CMQGLHPLTF	IGKV2-26	.	IGKJ4	9	-1	-1	21
1	0.0016155088852988692	TGTCAATACTATGACAACTCAGTGTTC	CQYYDNSVF	IGKV3-20	.	IGKJ1	4	-1	-1	23
1	0.0016155088852988692	TGCATGCAAGGAACACACACTTTT	CMQGTHTF	IGKV2-30	.	IGKJ2	17	-1	-1	16
