# Supplementary material for: Biomarkers and Immune Repertoire Metrics Identified by Peripheral Blood Transcriptomic Sequencing Reveal the Pathogenesis of COVID-19
Source: Front Immunol. 2021 Aug 24;12:677025. doi: 10.3389/fimmu.2021.677025 (PMC8421539; doi:10.3389/fimmu.2021.677025)
Supplement: Supplementary file 1 [file DataSheet_1.zip › TCR_BCR/IGK/convert.20S039671A.clonotypes.IGK.txt]

count	freq	cdr3nt	cdr3aa	v	d	j	VEnd	DStart	DEnd	JStart
21	0.0481651376146789	TGCCAACAAATTGGGGCGTTC	CQQIGAF	IGKV1-5	.	IGKJ1	7	-1	-1	16
13	0.02981651376146789	TGTCAGCAATATCATAGGTGGCCTCTCACTTTC	CQQYHRWPLTF	IGKV3-15	.	IGKJ4	23	-1	-1	24
10	0.022935779816513763	TGCCAACAGTATAATAGTTATCCTTACACTTTT	CQQYNSYPYTF	IGKV1-5	.	IGKJ2	20	-1	-1	24
8	0.01834862385321101	TGTCAACAGACTAACAGTTTCCCTATCACCTTC	CQQTNSFPITF	IGKV1-12	.	IGKJ5	24	-1	-1	24
7	0.016055045871559634	TGTCAACAGAGTTATAGTGCCCCGCACACCTTT	CQQSYSAPHTF	IGKV1-39	.	IGKJ2	22	-1	-1	25
7	0.016055045871559634	TGTCAACAGAGTTACAGTTTCCCTCGGACTTTT	CQQSYSFPRTF	IGKV1D-39	.	IGKJ2	24	-1	-1	27
7	0.016055045871559634	TGTCAAAAGCATGACAGTGCTCCTCTGACTTTC	CQKHDSAPLTF	IGKV1-27	.	IGKJ4	23	-1	-1	27
6	0.013761467889908258	TGTCAGCAGTATCGTAGCTCACCGTGGACGTTC	CQQYRSSPWTF	IGKV3-20	.	IGKJ1	22	-1	-1	22
6	0.013761467889908258	TGCATGCAAGCTCTACAATTGGGATTCACTTTC	CMQALQLGFTF	IGKV2-28	.	IGKJ3	17	-1	-1	23
6	0.013761467889908258	TGCATGCAAGGTACAAACTGGCCGTGGACGTTC	CMQGTNWPWTF	IGKV2-30	.	IGKJ1	22	-1	-1	22
5	0.011467889908256881	TGTCAGCATTATCACACCTCACCGTGGACGTTC	CQHYHTSPWTF	IGKV3-20	.	IGKJ1	11	-1	-1	22
5	0.011467889908256881	TGTCAGCAATATTTTAGTACTCCGTACACTTTT	CQQYFSTPYTF	IGKV4-1	.	IGKJ2	22	-1	-1	23
5	0.011467889908256881	TGTCAACAGGGTTACAATGTGCCGTGGACGTTC	CQQGYNVPWTF	IGKV1-39	.	IGKJ1	15	-1	-1	22
5	0.011467889908256881	TGTCAACAATTTAGTAATTACCCGATCACCTTC	CQQFSNYPITF	IGKV1-13	.	IGKJ5	22	-1	-1	22
5	0.011467889908256881	TGCATGCAAGCTCTACAAACTCCGATCACCTTC	CMQALQTPITF	IGKV2-28	.	IGKJ5	22	-1	-1	22
5	0.011467889908256881	TGTCAACAGAGTTACAGTGTCCCCACTTTT	CQQSYSVPTF	IGKV1-39	.	IGKJ2	17	-1	-1	23
4	0.009174311926605505	TGTCAGCAGCGTAGCACCTGGCCTCCGATCACCTTC	CQQRSTWPPITF	IGKV3-11	.	IGKJ5	23	-1	-1	25
4	0.009174311926605505	TGTCTACAGCATAATAGTTACCCGCTCACTTTC	CLQHNSYPLTF	IGKV1-17	.	IGKJ4	22	-1	-1	22
4	0.009174311926605505	TGTCTACAGAATAATAGTTACCCTCGAACTTTT	CLQNNSYPRTF	IGKV1D-17	.	IGKJ2	24	-1	-1	27
4	0.009174311926605505	TGTCAGCAATATTATAGTACTCCTCAGACGTTC	CQQYYSTPQTF	IGKV4-1	.	IGKJ1	23	-1	-1	26
4	0.009174311926605505	TGTCAACAGAGTTACAGTACCCCGTACACTTTT	CQQSYSTPYTF	IGKV1-39	.	IGKJ2	22	-1	-1	23
4	0.009174311926605505	TGTCAAAAGTATAATAGTGCCCCTTGGACGTTC	CQKYNSAPWTF	IGKV1-27	.	IGKJ1	23	-1	-1	24
4	0.009174311926605505	TGCGTGCAAGAAACACAGTTTCCTCACACTTTT	CVQETQFPHTF	IGKV2-24	.	IGKJ2	23	-1	-1	25
4	0.009174311926605505	TGCATGCACGCTAAAGAAGTACCGGTCACCTTC	CMHAKEVPVTF	IGKV2-28	.	IGKJ5	11	-1	-1	25
4	0.009174311926605505	TGCATGCAAGGTCTAGAACCTCCGTACACTTTT	CMQGLEPPYTF	IGKV2-28	.	IGKJ2	22	-1	-1	23
4	0.009174311926605505	TGTCAACAGAGTGACAGTTTC	CQQSDSF	IGKV1-39	.	IGKJ4	17	-1	-1	17
3	0.006880733944954129	TGTCTCCACCGTCGCAACTGGCCTAGGATGTACACTTTT	CLHRRNWPRMYTF	IGKV3-11	.	IGKJ2	26	-1	-1	27
3	0.006880733944954129	TGTCAGCAGTATGATAATAAGCGTCCGATCACCTTC	CQQYDNKRPITF	IGKV3-15	.	IGKJ5	16	-1	-1	25
3	0.006880733944954129	TGTCAGCAGCGTGGCAACTGGCCTGGCTTCACTTTC	CQQRGNWPGFTF	IGKV3-11	.	IGKJ3	23	-1	-1	27
3	0.006880733944954129	TGTCAACAATATGATAATCTCCCTCCGAGAACTCTC	CQQYDNLPPRTL	IGKV1D-33	.	IGKJ3	26	-1	-1	30
3	0.006880733944954129	TGCATGCAAGGTACACACTGGCCCCTATTCACTTTC	CMQGTHWPLFTF	IGKV2-30	.	IGKJ3	22	-1	-1	25
3	0.006880733944954129	TGTCTGCAGTATAACAGTTACCCGTACACTTTT	CLQYNSYPYTF	IGKV1-17	.	IGKJ2	22	-1	-1	23
3	0.006880733944954129	TGTCAGCAGTGCAGCAACTGGCCATTCACTTTC	CQQCSNWPFTF	IGKV3-11	.	IGKJ3	22	-1	-1	23
3	0.006880733944954129	TGTCAGCAGTATGCTACGTCACCGCTCACTTTC	CQQYATSPLTF	IGKV3-20	.	IGKJ4	22	-1	-1	22
3	0.006880733944954129	TGTCAGCAGTATGATGACTCACCTTGGACGTTC	CQQYDDSPWTF	IGKV3-20	.	IGKJ1	23	-1	-1	24
3	0.006880733944954129	TGTCAGCAGTATAATGACTGGCCTCAGGCGTTC	CQQYNDWPQAF	IGKV3-15	.	IGKJ1	23	-1	-1	28
3	0.006880733944954129	TGTCAGCAGTATAATAACTGGCCTTACACTTTT	CQQYNNWPYTF	IGKV3-15	.	IGKJ2	23	-1	-1	24
3	0.006880733944954129	TGTCAGCAGCGAAGCAGCTGGCCGTATACTTTT	CQQRSSWPYTF	IGKV3-11	.	IGKJ2	22	-1	-1	23
3	0.006880733944954129	TGTCAGCAATATTATAGTACTCCGTGGACGTTC	CQQYYSTPWTF	IGKV4-1	.	IGKJ1	22	-1	-1	22
3	0.006880733944954129	TGTCAATCATATACTAGTGCCCCGCTCACTTTC	CQSYTSAPLTF	IGKV1-27	.	IGKJ4	22	-1	-1	22
3	0.006880733944954129	TGTCAACAGCTTTATGGTTACCCGATCACCTTC	CQQLYGYPITF	IGKV1-9	.	IGKJ5	22	-1	-1	22
3	0.006880733944954129	TGTCAACAGCTTAATACTTACCCGTGGACGTTC	CQQLNTYPWTF	IGKV1-9	.	IGKJ1	22	-1	-1	22
3	0.006880733944954129	TGTCAACAGGCTAACAGTTTCCCGCTCACTTTC	CQQANSFPLTF	IGKV1-12	.	IGKJ4	22	-1	-1	22
3	0.006880733944954129	TGTCAAAAGCATGACAGTGCTCCTCTGACTTTC	CQKHDSAPLTF	IGKV1-39	.	IGKJ4	5	-1	-1	27
3	0.006880733944954129	TGCATGCAAGGTACACACTGGCCATACACTTTT	CMQGTHWPYTF	IGKV2-30	.	IGKJ2	22	-1	-1	24
3	0.006880733944954129	TGCATGGATGCTCAGAACTCAGGCCCAAGTTTC	CMDAQNSGPSF	IGKV2-28	.	IGKJ4	12	-1	-1	29
3	0.006880733944954129	TGCACGCAAGCTACAGAATTTCCATACACTTTT	CTQATEFPYTF	IGKV2D-24	.	IGKJ2	22	-1	-1	24
3	0.006880733944954129	TGTCAACAGTATAAGAGTTATAGGACCTTC	CQQYKSYRTF	IGKV1-5	.	IGKJ1	20	-1	-1	22
3	0.006880733944954129	TGTCAACAGCGTAGCCGCTTCATCACTTTC	CQQRSRFITF	IGKV3-11	.	IGKJ3	14	-1	-1	22
2	0.0045871559633027525	TGTCACCAATATGAGAACTTACCTCCGCACAGTTTT	CHQYENLPPHSF	IGKV3D-20	.	IGKJ2	26	-1	-1	28
2	0.0045871559633027525	TGTCAGCAATATTATAGTACTTTCGCGCTCACTTTC	CQQYYSTFALTF	IGKV4-1	.	IGKJ4	20	-1	-1	24
2	0.0045871559633027525	TGTCAACACTTTGGTGACTCGCCCCTGTACGCTTTT	CQHFGDSPLYAF	IGKV3-20	.	IGKJ2	14	-1	-1	25
2	0.0045871559633027525	TGTCTGCACTATGGTGGCTGGCCGTACACTTTT	CLHYGGWPYTF	IGKV3-15	.	IGKJ2	11	-1	-1	23
2	0.0045871559633027525	TGTCTGCAGTCTAGTACTTTTCCCCTGACGTTC	CLQSSTFPLTF	IGKV1-12	.	IGKJ1	3	-1	-1	26
2	0.0045871559633027525	TGTCAGCACTATTATTATACCGGGGTCTCTTTC	CQHYYYTGVSF	IGKV4-1	.	IGKJ3	14	-1	-1	28
2	0.0045871559633027525	TGTCAGCAGTTCGACGCTCTCCCTTATACTTTT	CQQFDALPYTF	IGKV1-33	.	IGKJ2	9	-1	-1	27
2	0.0045871559633027525	TGTCAGCAGTATGGTGACTCACCGGTCACTTTC	CQQYGDSPVTF	IGKV3-20	.	IGKJ3	22	-1	-1	25
2	0.0045871559633027525	TGTCAGCAGTATGGTAGCTCACCGTACACTTTT	CQQYGSSPYTF	IGKV3-20	.	IGKJ2	22	-1	-1	23
2	0.0045871559633027525	TGTCAGCAGTATGGTAGCCCACCGTGGACGTTC	CQQYGSPPWTF	IGKV3-20	.	IGKJ1	22	-1	-1	22
2	0.0045871559633027525	TGTCAGCAGTATGGTAACTCACCGTGGACGTTC	CQQYGNSPWTF	IGKV3-20	.	IGKJ1	22	-1	-1	22
2	0.0045871559633027525	TGTCAGCAGTATAATAGCTGGCCTCGGACGTTC	CQQYNSWPRTF	IGKV3-15	.	IGKJ1	23	-1	-1	25
2	0.0045871559633027525	TGTCAGCAGTATAATAACTGGCCGTACACTTTT	CQQYNNWPYTF	IGKV3-15	.	IGKJ2	22	-1	-1	23
2	0.0045871559633027525	TGTCAGCAGCGTAGCAAGTGGCCAGGGACTTTT	CQQRSKWPGTF	IGKV3-11	.	IGKJ2	22	-1	-1	27
2	0.0045871559633027525	TGTCAGCAATATGGGACCTTACCTAGGACTTTT	CQQYGTLPRTF	IGKV3-20	.	IGKJ2	26	-1	-1	27
2	0.0045871559633027525	TGTCAACAGTATGGTCGCACACCGTGGACGTTC	CQQYGRTPWTF	IGKV3-20	.	IGKJ1	22	-1	-1	22
2	0.0045871559633027525	TGTCAACAGGCTAACAGTTTCCCGTGGACGTTC	CQQANSFPWTF	IGKV1-12	.	IGKJ1	22	-1	-1	22
2	0.0045871559633027525	TGTCAACAGACCCTCAGTGCCCCATATACTTTT	CQQTLSAPYTF	IGKV1-8	.	IGKJ2	8	-1	-1	27
2	0.0045871559633027525	TGTCAACAGAGTTACAGTCTCCCCCTCACTTTC	CQQSYSLPLTF	IGKV1-39	.	IGKJ4	17	-1	-1	24
2	0.0045871559633027525	TGTCAACAGAGTTACAGTCCCCCTTACACTTTT	CQQSYSPPYTF	IGKV1-39	.	IGKJ2	23	-1	-1	24
2	0.0045871559633027525	TGTCAACAGAGTTACAGTACCCCGCTCACTTTC	CQQSYSTPLTF	IGKV1-39	.	IGKJ4	22	-1	-1	22
2	0.0045871559633027525	TGTCAACAGAGCTACACTACTCCGTACACTTTT	CQQSYTTPYTF	IGKV1-39	.	IGKJ2	19	-1	-1	23
2	0.0045871559633027525	TGTCAACAATATGATAATCTCCACCTCACTTTC	CQQYDNLHLTF	IGKV1-33	.	IGKJ4	21	-1	-1	24
2	0.0045871559633027525	TGTCAACAACTTAATAGTTATCCTCTCACTTTC	CQQLNSYPLTF	IGKV1-9	.	IGKJ4	23	-1	-1	24
2	0.0045871559633027525	TGTCAAAAGTATAACAGTGCCCCGTGGACGTTC	CQKYNSAPWTF	IGKV1-27	.	IGKJ1	22	-1	-1	22
2	0.0045871559633027525	TGCCAACAGTATGAAAGCTACCCCCTCAGTTTC	CQQYESYPLSF	IGKV1-16	.	IGKJ4	22	-1	-1	24
2	0.0045871559633027525	TGCCAACAGTATAATAGTTACCCTCTCACTTTC	CQQYNSYPLTF	IGKV1D-16	.	IGKJ3	24	-1	-1	25
2	0.0045871559633027525	TGCCAACAGTATAAAAGTCCCCCGTGGACGTTC	CQQYKSPPWTF	IGKV1-16	.	IGKJ1	17	-1	-1	22
2	0.0045871559633027525	TGCATGCAAGTTCTGGAAACCGTGCTCACTTTC	CMQVLETVLTF	IGKV2-28	.	IGKJ3	13	-1	-1	25
2	0.0045871559633027525	TGCATGCAAGCTACACACTGGCCTTATACTTTT	CMQATHWPYTF	IGKV2-30	.	IGKJ2	23	-1	-1	27
2	0.0045871559633027525	TGCATGCAAGGTCTACAAACTCCGTACACATTT	CMQGLQTPYTF	IGKV2-28	.	IGKJ2	22	-1	-1	23
2	0.0045871559633027525	TGTTATCACCATGGGACCTCACCCACTTTC	CYHHGTSPTF	IGKV3-20	.	IGKJ4	22	-1	-1	23
2	0.0045871559633027525	TGTCAGCAGTATAATGACGGGCGGACGTTC	CQQYNDGRTF	IGKV3-15	.	IGKJ1	21	-1	-1	22
2	0.0045871559633027525	TGTCAACAGTATAATACTTATCGGACGTTC	CQQYNTYRTF	IGKV1-5	.	IGKJ1	20	-1	-1	22
2	0.0045871559633027525	TGCCAACAATATAGTAGTTATCGGACGTTC	CQQYSSYRTF	IGKV1-5	.	IGKJ1	20	-1	-1	22
2	0.0045871559633027525	TGCATGCAAGCTCTACAGAGTCCATCGTTC	CMQALQSPSF	IGKV2-28	.	IGKJ1	16	-1	-1	25
2	0.0045871559633027525	TGTCAGCAGCGTAGCACCTGGTCCTTC	CQQRSTWSF	IGKV3-11	.	IGKJ5	20	-1	-1	22
1	0.0022935779816513763	TGTCAGCACTATGGTAGCTCACCACCGATGTACACTTTT	CQHYGSSPPMYTF	IGKV3D-20	.	IGKJ2	26	-1	-1	27
1	0.0022935779816513763	TGTCAGCAGCGTAGCAACTGGCCTCCGGAGTACACTTTT	CQQRSNWPPEYTF	IGKV3D-11	.	IGKJ2	28	-1	-1	29
1	0.0022935779816513763	TGCCAACACTATGATAGTTTTTCTGCGGGCTTCACTTTC	CQHYDSFSAGFTF	IGKV1-27	.	IGKJ3	5	-1	-1	30
1	0.0022935779816513763	TGTCACCAGTATAATAACTGGCCTCCGTGGACGTTC	CHQYNNWPPWTF	IGKV3D-15	.	IGKJ1	26	-1	-1	25
1	0.0022935779816513763	TGTCAGCAGTATGGTAGCTCACCTCTGTTCACTTTC	CQQYGSSPLFTF	IGKV3D-20	.	IGKJ4	24	-1	-1	28
1	0.0022935779816513763	TGTCAGCAGTATGGTAGCTCACCTCTGTACACTTTT	CQQYGSSPLYTF	IGKV3D-20	.	IGKJ2	24	-1	-1	25
1	0.0022935779816513763	TGTCAGCAGTATGGTAGCTCACCTCCCCTCACTTTC	CQQYGSSPPLTF	IGKV3D-20	.	IGKJ4	25	-1	-1	27
1	0.0022935779816513763	TGTCAGCAGTATGGTAGCTCACCTCCGTTCACTTTC	CQQYGSSPPFTF	IGKV3D-20	.	IGKJ4	26	-1	-1	28
1	0.0022935779816513763	TGTCAGCAGTATGGTAGCTCACCGCCGCACACTTTT	CQQYGSSPPHTF	IGKV3D-20	.	IGKJ2	26	-1	-1	28
1	0.0022935779816513763	TGTCAGCAGTATGGTAGCTCACCAGGGCTCACTTTC	CQQYGSSPGLTF	IGKV3-20	.	IGKJ4	22	-1	-1	26
1	0.0022935779816513763	TGTCAGCAGTATAATAATTGGCCTCGCGGGACGTTC	CQQYNNWPRGTF	IGKV3D-15	.	IGKJ1	24	-1	-1	28
1	0.0022935779816513763	TGTCAGCAGTATAATAACTGGCCTCCGCTCACTTTC	CQQYNNWPPLTF	IGKV3D-15	.	IGKJ4	26	-1	-1	25
1	0.0022935779816513763	TGTCAGCAGTATAATAACTGGCCTCCAATCACCTTC	CQQYNNWPPITF	IGKV3-15	.	IGKJ5	23	-1	-1	27
1	0.0022935779816513763	TGTCAGCAGTATAATAACTGGCCCTCGTGGACGTTC	CQQYNNWPSWTF	IGKV3-15	.	IGKJ1	22	-1	-1	25
1	0.0022935779816513763	TGTCAGCAGTATAATAAGTGGCCCTCGTACACTTTT	CQQYNKWPSYTF	IGKV3-15	.	IGKJ2	22	-1	-1	26
1	0.0022935779816513763	TGTCAGCAGTATAATAAGTGGCCCCCATTCACTTTC	CQQYNKWPPFTF	IGKV3-15	.	IGKJ3	22	-1	-1	26
1	0.0022935779816513763	TGTCAGCAGCGTAGCAACTGGCCCCCGATCACCTTC	CQQRSNWPPITF	IGKV3-11	.	IGKJ5	22	-1	-1	25
1	0.0022935779816513763	TGCATGCAAGCCACACACTGGCCTCCGGTGACGTTC	CMQATHWPPVTF	IGKV2D-30	.	IGKJ1	27	-1	-1	29
1	0.0022935779816513763	TGCATGCAAGGTACACACTGGCCTCCGGTTACTTTC	CMQGTHWPPVTF	IGKV2D-30	.	IGKJ4	27	-1	-1	30
1	0.0022935779816513763	TGTCTTCAAGATTACAATTACCCTCGGGCGTTC	CLQDYNYPRAF	IGKV1-6	.	IGKJ1	27	-1	-1	28
1	0.0022935779816513763	TGTCTACAGCATAATCTTTATCCGCTCACTTTC	CLQHNLYPLTF	IGKV1-17	.	IGKJ4	14	-1	-1	22
1	0.0022935779816513763	TGTCTACAGCATAATACTTTCCCCCGCACCTTC	CLQHNTFPRTF	IGKV1-17	.	IGKJ5	22	-1	-1	26
1	0.0022935779816513763	TGTCTACAGCATAATAGTTACCCTTGGACGTTC	CLQHNSYPWTF	IGKV1-17	.	IGKJ1	23	-1	-1	24
1	0.0022935779816513763	TGTCTACAGCATAACAGTTACCCGTACACGTTT	CLQHNSYPYTF	IGKV1-17	.	IGKJ2	22	-1	-1	23
1	0.0022935779816513763	TGTCTACAACATTATAGTTCCCCCTTCACCTTC	CLQHYSSPFTF	IGKV1-17	.	IGKJ4	22	-1	-1	25
1	0.0022935779816513763	TGTCATCAGAGTAGTAGTTTACCTTACACTTTT	CHQSSSLPYTF	IGKV6-21	.	IGKJ2	23	-1	-1	24
1	0.0022935779816513763	TGTCAGCAGTATCATAGTTCACGATGGACGTTC	CQQYHSSRWTF	IGKV3-20	.	IGKJ1	21	-1	-1	24
1	0.0022935779816513763	TGTCAGCAGTATGGTAGCTCACTGTGGACGTTC	CQQYGSSLWTF	IGKV3-20	.	IGKJ1	21	-1	-1	23
1	0.0022935779816513763	TGTCAGCAGTATGGTAGCTCACCTCGGACGTTC	CQQYGSSPRTF	IGKV3D-20	.	IGKJ1	24	-1	-1	25
1	0.0022935779816513763	TGTCAGCAGTATAATGACTGGCCTCAGGCGTTC	CQQYNDWPQAF	IGKV3D-15	.	IGKJ1	24	-1	-1	28
1	0.0022935779816513763	TGTCAGCAGTATAATAACTGGCCTGGGACGTTC	CQQYNNWPGTF	IGKV3-15	.	IGKJ1	23	-1	-1	25
1	0.0022935779816513763	TGTCAGCAGTATAATAACTGGCCTAGGGCGTTC	CQQYNNWPRAF	IGKV3-15	.	IGKJ1	26	-1	-1	28
1	0.0022935779816513763	TGTCAGCAGTATAATAACTGGCCCCGGACGTTC	CQQYNNWPRTF	IGKV3D-15	.	IGKJ1	27	-1	-1	25
1	0.0022935779816513763	TGTCAGCAGAGTGCGACTACCCCTCTCACCTTT	CQQSATTPLTF	IGKV1D-39	.	IGKJ2	24	-1	-1	26
1	0.0022935779816513763	TGTCAGCAATATTATAGTCCTCCGTACACTTTT	CQQYYSPPYTF	IGKV4-1	.	IGKJ2	22	-1	-1	23
1	0.0022935779816513763	TGTCAGCAATATTATAGTATTCCCCTCACTTTC	CQQYYSIPLTF	IGKV4-1	.	IGKJ3	22	-1	-1	25
1	0.0022935779816513763	TGTCAGCAATATTATAGTACTCCTCCCACCTTC	CQQYYSTPPTF	IGKV4-1	.	IGKJ5	23	-1	-1	26
1	0.0022935779816513763	TGTCAGCAATATTATAGTACTCCTCGCACTTTC	CQQYYSTPRTF	IGKV4-1	.	IGKJ3	23	-1	-1	26
1	0.0022935779816513763	TGTCAGCAATATTATAGTACTCCGTACACTTTT	CQQYYSTPYTF	IGKV4-1	.	IGKJ2	22	-1	-1	23
1	0.0022935779816513763	TGTCAGCAATATTATAATATTCCGTACACTTTT	CQQYYNIPYTF	IGKV4-1	.	IGKJ2	22	-1	-1	23
1	0.0022935779816513763	TGTCAGCAATATTACAGTTCTCCTCCGACGTTC	CQQYYSSPPTF	IGKV4-1	.	IGKJ1	23	-1	-1	26
1	0.0022935779816513763	TGTCAGCAATATAATGCTATTCCGTACACTTTT	CQQYNAIPYTF	IGKV4-1	.	IGKJ2	11	-1	-1	23
1	0.0022935779816513763	TGTCAGAACTATAACAGTGCCCCGTTCACTTTC	CQNYNSAPFTF	IGKV1-27	.	IGKJ4	22	-1	-1	25
1	0.0022935779816513763	TGTCAACACTTTGATACTTTCCCTATCACTTTC	CQHFDTFPITF	IGKV1-33	.	IGKJ4	24	-1	-1	25
1	0.0022935779816513763	TGTCAACACTATGGTAATGGCCGGTACAATTTC	CQHYGNGRYNF	IGKV1-33	.	IGKJ2	17	-1	-1	23
1	0.0022935779816513763	TGTCAACACCTTAATAGTTACCCTCTCCTTTTC	CQHLNSYPLLF	IGKV1D-13	.	IGKJ4	24	-1	-1	29
1	0.0022935779816513763	TGTCAACAGTCTAACAGTTTCCCTCTCTCTTTC	CQQSNSFPLSF	IGKV1-12	.	IGKJ4	23	-1	-1	24
1	0.0022935779816513763	TGTCAACAGTGTCATAGTCTCCCACTCACTTTC	CQQCHSLPLTF	IGKV1-33	.	IGKJ4	22	-1	-1	24
1	0.0022935779816513763	TGTCAACAGTATGATAGCTCGCCCCGCAGTTTC	CQQYDSSPRSF	IGKV3-20	.	IGKJ4	19	-1	-1	29
1	0.0022935779816513763	TGTCAACAGTATGATAATCTCCCGTACACTTTT	CQQYDNLPYTF	IGKV1-33	.	IGKJ2	22	-1	-1	23
1	0.0022935779816513763	TGTCAACAGTATGATAATCTCCCGCTCACTTTC	CQQYDNLPLTF	IGKV1-33	.	IGKJ4	22	-1	-1	22
1	0.0022935779816513763	TGTCAACAGTATGATAATCCCGCACTCACTTTC	CQQYDNPALTF	IGKV1-33	.	IGKJ4	18	-1	-1	24
1	0.0022935779816513763	TGTCAACAGCTTAATGATTACCCTCCCACGTTC	CQQLNDYPPTF	IGKV1-13	.	IGKJ1	23	-1	-1	27
1	0.0022935779816513763	TGTCAACAGCTTAATAGTTACCCTCAAACTTTT	CQQLNSYPQTF	IGKV1D-13	.	IGKJ2	25	-1	-1	27
1	0.0022935779816513763	TGTCAACAGCTTAATAGTTACCCCTTCCTTTTC	CQQLNSYPFLF	IGKV1-9	.	IGKJ4	22	-1	-1	29
1	0.0022935779816513763	TGTCAACAGGCTAACAGTTTCCCTCTCACTTTC	CQQANSFPLTF	IGKV1-12	.	IGKJ4	23	-1	-1	24
1	0.0022935779816513763	TGTCAACAGGCTAACAGTTTCCCATTCACTTTC	CQQANSFPFTF	IGKV1-12	.	IGKJ3	22	-1	-1	23
1	0.0022935779816513763	TGTCAACAGGCTAACAAATTCCCGCGGACGTTC	CQQANKFPRTF	IGKV1-12	.	IGKJ1	22	-1	-1	25
1	0.0022935779816513763	TGTCAACAGACTTACATTACCCCGATCACCTTC	CQQTYITPITF	IGKV1-39	.	IGKJ5	22	-1	-1	22
1	0.0022935779816513763	TGTCAACAGACTAACAGTTTCCCTTTCACCTTC	CQQTNSFPFTF	IGKV1D-12	.	IGKJ5	24	-1	-1	25
1	0.0022935779816513763	TGTCAACAGACCCTCAGTGCCCCATATACTTTT	CQQTLSAPYTF	IGKV1-39	.	IGKJ2	9	-1	-1	27
1	0.0022935779816513763	TGTCAACAGAGTTTCAGTACCCCTCGGACGTTC	CQQSFSTPRTF	IGKV1D-39	.	IGKJ1	24	-1	-1	25
1	0.0022935779816513763	TGTCAACAGAGTTACAGTTCGACGTGGACGTTC	CQQSYSSTWTF	IGKV1-39	.	IGKJ1	17	-1	-1	21
1	0.0022935779816513763	TGTCAACAGAGTTACAGTCCCCCTCCCACTTTT	CQQSYSPPPTF	IGKV1D-39	.	IGKJ2	25	-1	-1	26
1	0.0022935779816513763	TGTCAACAGAGTTACAGTACTCCGTACACTTTT	CQQSYSTPYTF	IGKV1-39	.	IGKJ2	19	-1	-1	23
1	0.0022935779816513763	TGTCAACAGAGTTACAGTACCCTCTTCACTTTC	CQQSYSTLFTF	IGKV1-39	.	IGKJ3	21	-1	-1	24
1	0.0022935779816513763	TGTCAACAGAGTTACAGTACCCCTTGGACGTTC	CQQSYSTPWTF	IGKV1-39	.	IGKJ1	23	-1	-1	24
1	0.0022935779816513763	TGTCAACAGAGTTACAGTACCCCTCGGACTTTT	CQQSYSTPRTF	IGKV1D-39	.	IGKJ2	24	-1	-1	27
1	0.0022935779816513763	TGTCAACAGAGTTACAGTACCCCTCGGACGTTC	CQQSYSTPRTF	IGKV1D-39	.	IGKJ1	24	-1	-1	25
1	0.0022935779816513763	TGTCAACAGAGTTACAGTACCGTGTACACTTTT	CQQSYSTVYTF	IGKV1-39	.	IGKJ2	20	-1	-1	22
1	0.0022935779816513763	TGTCAACAATATTATGATGCTCCCCTCACTTTC	CQQYYDAPLTF	IGKV4-1	.	IGKJ4	14	-1	-1	24
1	0.0022935779816513763	TGTCAACAATATGGAAGCTCACCGATCACCTTC	CQQYGSSPITF	IGKV3-20	.	IGKJ5	22	-1	-1	22
1	0.0022935779816513763	TGTCAAGGCTATTACAGTGCCCCGATCACCTTC	CQGYYSAPITF	IGKV1-27	.	IGKJ5	22	-1	-1	22
1	0.0022935779816513763	TGTCAAAGGTATAACACTGCCTTGTGGACGTTC	CQRYNTALWTF	IGKV1-27	.	IGKJ1	20	-1	-1	23
1	0.0022935779816513763	TGTCAAAAGTATGACCGTGCCCCTCGGACGTTC	CQKYDRAPRTF	IGKV1-27	.	IGKJ1	23	-1	-1	25
1	0.0022935779816513763	TGTCAAAAGTATAACAGTGCCCCCTTCACTTTC	CQKYNSAPFTF	IGKV1-27	.	IGKJ3	22	-1	-1	24
1	0.0022935779816513763	TGTCAAAAGCATGACAGTGTCCCTCTGACTTTC	CQKHDSVPLTF	IGKV1-39	.	IGKJ4	5	-1	-1	27
1	0.0022935779816513763	TGCTTGCATACTCGACAAACGCCGATCACCTTC	CLHTRQTPITF	IGKV2-28	.	IGKJ5	19	-1	-1	22
1	0.0022935779816513763	TGCCTGCAAACTCTACAAACTCCGTGGACGTTC	CLQTLQTPWTF	IGKV2-28	.	IGKJ1	22	-1	-1	22
1	0.0022935779816513763	TGCCAACAGTATGATAGTTACCCGTGGACGTTC	CQQYDSYPWTF	IGKV1-5	.	IGKJ1	19	-1	-1	22
1	0.0022935779816513763	TGCCAACAGTATAATAGTTATTCGTACACTTTT	CQQYNSYSYTF	IGKV1-5	.	IGKJ2	22	-1	-1	23
1	0.0022935779816513763	TGCCAACAGTATAATAGTTACCTGTGGACGTTC	CQQYNSYLWTF	IGKV1-5	.	IGKJ1	19	-1	-1	23
1	0.0022935779816513763	TGCCAACAGTATAATAGTTACCCTCGCACTTTC	CQQYNSYPRTF	IGKV1D-16	.	IGKJ3	24	-1	-1	26
1	0.0022935779816513763	TGCCAACAGTATAATAGTTACCCGATCACCTTC	CQQYNSYPITF	IGKV1-16	.	IGKJ5	22	-1	-1	22
1	0.0022935779816513763	TGCCAACAGTATAATAGTCATCCCTGCACGTTC	CQQYNSHPCTF	IGKV1-5	.	IGKJ1	17	-1	-1	27
1	0.0022935779816513763	TGCCAAACCTATAATAATTACGTATTCACTTTC	CQTYNNYVFTF	IGKV1-5	.	IGKJ3	19	-1	-1	22
1	0.0022935779816513763	TGCGTGCAAGCTACACAATTTCCTCGGACGTTC	CVQATQFPRTF	IGKV2-24	.	IGKJ1	27	-1	-1	25
1	0.0022935779816513763	TGCGTGCAAGAAACACAGTTTCCTCACACTTTT	CVQETQFPHTF	IGKV2D-18	.	IGKJ2	23	-1	-1	25
1	0.0022935779816513763	TGCATGCAACCTCTACAAACTCCCTGGACGTTT	CMQPLQTPWTF	IGKV2-28	.	IGKJ1	22	-1	-1	24
1	0.0022935779816513763	TGCATGCAACATACACACTGGCCTCACACTTTT	CMQHTHWPHTF	IGKV2D-30	.	IGKJ2	24	-1	-1	25
1	0.0022935779816513763	TGCATGCAAGTTATACAAACTCCGGTCACGTTC	CMQVIQTPVTF	IGKV2-28	.	IGKJ5	22	-1	-1	25
1	0.0022935779816513763	TGCATGCAAGCTCTGCAAACTCCGTACACTTTT	CMQALQTPYTF	IGKV2-28	.	IGKJ2	22	-1	-1	23
1	0.0022935779816513763	TGCATGCAAGCTCTACAAACTTCGCTCACTTTC	CMQALQTSLTF	IGKV2-28	.	IGKJ4	20	-1	-1	22
1	0.0022935779816513763	TGCATGCAAGCTCTACAAACTCCTCTCACTTTC	CMQALQTPLTF	IGKV2D-28	.	IGKJ4	24	-1	-1	24
1	0.0022935779816513763	TGCATGCAAGCTCTACAAACTCCTCGTACGTTC	CMQALQTPRTF	IGKV2D-28	.	IGKJ1	24	-1	-1	27
1	0.0022935779816513763	TGCATGCAAGCTCTACAAACTCCTCGGACTTTT	CMQALQTPRTF	IGKV2-28	.	IGKJ2	31	-1	-1	27
1	0.0022935779816513763	TGCATGCAAGCTCTACAAACTCCTCACACTTTT	CMQALQTPHTF	IGKV2D-28	.	IGKJ2	24	-1	-1	25
1	0.0022935779816513763	TGCATGCAAGCTCTACAAACTCCCCTCACTTTC	CMQALQTPLTF	IGKV2-28	.	IGKJ4	22	-1	-1	24
1	0.0022935779816513763	TGCATGCAAGCTCTACAAACTCCGCCGACTTTC	CMQALQTPPTF	IGKV2D-28	.	IGKJ4	26	-1	-1	27
1	0.0022935779816513763	TGCATGCAAGCTCTACAAACTCACTGGACGTTC	CMQALQTHWTF	IGKV2-28	.	IGKJ1	21	-1	-1	24
1	0.0022935779816513763	TGCATGCAAGCTCTACAAACCCCGTGGACGTTC	CMQALQTPWTF	IGKV2-28	.	IGKJ1	19	-1	-1	22
1	0.0022935779816513763	TGCATGCAAGCTCTACAAACCCCGCTCACTTTC	CMQALQTPLTF	IGKV2-28	.	IGKJ4	19	-1	-1	22
1	0.0022935779816513763	TGCATGCAAGCTCTACAAACCCAATTCACTTTC	CMQALQTQFTF	IGKV2-28	.	IGKJ3	19	-1	-1	23
1	0.0022935779816513763	TGCATGCAAGGTTTTCGCTGGCCGTACACTTTT	CMQGFRWPYTF	IGKV2-30	.	IGKJ2	11	-1	-1	23
1	0.0022935779816513763	TGCATGCAAGGTTCGCACTGGCCGTGGACGTTC	CMQGSHWPWTF	IGKV2-30	.	IGKJ1	22	-1	-1	22
1	0.0022935779816513763	TGCATGCAAGGTCTACACAGTCCGTGGACGTTC	CMQGLHSPWTF	IGKV2-28	.	IGKJ1	16	-1	-1	22
1	0.0022935779816513763	TGCATGCAAGGTGCATACTGGCCTGGGACTTTT	CMQGAYWPGTF	IGKV2-30	.	IGKJ2	23	-1	-1	27
1	0.0022935779816513763	TGCATGCAAGGTGAACACTGGCCCCTAAGCTTT	CMQGEHWPLSF	IGKV2-30	.	IGKJ2	22	-1	-1	30
1	0.0022935779816513763	TGCATGCAAGGTATACACCTTCCCCGGACGTTC	CMQGIHLPRTF	IGKV2-29	.	IGKJ1	22	-1	-1	25
1	0.0022935779816513763	TGCATGCAAGGTATACACCTTCCGCTCACTTTC	CMQGIHLPLTF	IGKV2-29	.	IGKJ4	22	-1	-1	22
1	0.0022935779816513763	TGCATGCAAGGTATACACCTCCCACTCACTTTC	CMQGIHLPLTF	IGKV2-29	.	IGKJ4	19	-1	-1	24
1	0.0022935779816513763	TGCATGCAAGGTACACACTGGCCCTGGACGTTC	CMQGTHWPWTF	IGKV2-30	.	IGKJ1	22	-1	-1	24
1	0.0022935779816513763	TGCATGCAAACTATACACCTTCCTCGAACTTTT	CMQTIHLPRTF	IGKV2D-29	.	IGKJ2	24	-1	-1	27
1	0.0022935779816513763	TGCATGCAAAGTATACAGCTTCCTCTCACTTTC	CMQSIQLPLTF	IGKV2D-29	.	IGKJ4	24	-1	-1	24
1	0.0022935779816513763	TGCATGCAAAGTATACAGCTTCCGCTCACTTTC	CMQSIQLPLTF	IGKV2D-29	.	IGKJ4	22	-1	-1	22
1	0.0022935779816513763	TGCATGCAAAGTATACAGCTCCCGTACACTTTT	CMQSIQLPYTF	IGKV2D-29	.	IGKJ2	19	-1	-1	23
1	0.0022935779816513763	TGCACGCAAGCTGCACAATTTCCATTCACTTTC	CTQAAQFPFTF	IGKV2D-24	.	IGKJ3	22	-1	-1	23
1	0.0022935779816513763	TGTCAGCAGTATGGTAGCTCACGAACGTTC	CQQYGSSRTF	IGKV3-20	.	IGKJ1	21	-1	-1	24
1	0.0022935779816513763	TGTCAGCAGTATAATAACTGGCCGACGTTC	CQQYNNWPTF	IGKV3-15	.	IGKJ1	22	-1	-1	23
1	0.0022935779816513763	TGTCAGCAGCGTAGCAACTGGTTCACTTTC	CQQRSNWFTF	IGKV3-11	.	IGKJ4	20	-1	-1	22
1	0.0022935779816513763	TGTCAGCAGCGTAGCAACCTATTCACTTTC	CQQRSNLFTF	IGKV3-11	.	IGKJ3	17	-1	-1	19
1	0.0022935779816513763	TGTCAGCAGCGGAGCAACTGGCCCACTTTC	CQQRSNWPTF	IGKV3-11	.	IGKJ4	22	-1	-1	23
1	0.0022935779816513763	TGTCAACAGTATGATAATCTCCCTCCGTTC	CQQYDNLPPF	IGKV1D-33	.	IGKJ1	26	-1	-1	25
1	0.0022935779816513763	TGTCAACAGCGTATCGCCTGGCTCAGTTTC	CQQRIAWLSF	IGKV3-11	.	IGKJ4	12	-1	-1	20
1	0.0022935779816513763	TGCCAGCAGTATAATGACTGGCCGACGTTC	CQQYNDWPTF	IGKV3-15	.	IGKJ1	22	-1	-1	23
1	0.0022935779816513763	TGCCAACAGTATAATAGTTATTCGACGTTC	CQQYNSYSTF	IGKV1-5	.	IGKJ1	22	-1	-1	23
1	0.0022935779816513763	TGCCAACAATATCATAGTTATTCTACGTTC	CQQYHSYSTF	IGKV1-5	.	IGKJ1	24	-1	-1	24
1	0.0022935779816513763	TGCCAACAATATAATACTTATCGGACGTTC	CQQYNTYRTF	IGKV1-5	.	IGKJ1	20	-1	-1	22
1	0.0022935779816513763	TGCATGCAAGCTCTACAACCCCTCACTTTC	CMQALQPLTF	IGKV2-28	.	IGKJ4	17	-1	-1	21
1	0.0022935779816513763	TGTCAGCAGTATGAGGGGACGTTC	CQQYEGTF	IGKV3-20	.	IGKJ1	12	-1	-1	16
1	0.0022935779816513763	TGTCAGCAGTACAGGACTTTT	CQQYRTF	IGKV3-20	.	IGKJ2	10	-1	-1	15
1	0.0022935779816513763	TGCCAACAAGTTGGGGCGTTC	CQQVGAF	IGKV1-5	.	IGKJ1	7	-1	-1	16
