# Supplementary material for: Biomarkers and Immune Repertoire Metrics Identified by Peripheral Blood Transcriptomic Sequencing Reveal the Pathogenesis of COVID-19
Source: Front Immunol. 2021 Aug 24;12:677025. doi: 10.3389/fimmu.2021.677025 (PMC8421539; doi:10.3389/fimmu.2021.677025)
Supplement: Supplementary file 1 [file DataSheet_1.zip › TCR_BCR/IGK/convert.20S039674A.clonotypes.IGK.txt]

count	freq	cdr3nt	cdr3aa	v	d	j	VEnd	DStart	DEnd	JStart
19	0.0231990231990232	TGTCAGCAATATCATATTCCTCCGTACACTTTT	CQQYHIPPYTF	IGKV4-1	.	IGKJ2	22	-1	-1	23
11	0.013431013431013432	TGTCAGCAGTATCATATTTATCCGTACACTTTT	CQQYHIYPYTF	IGKV4-1	.	IGKJ2	15	-1	-1	23
9	0.01098901098901099	TGTCAGCAATATTTAGTTACTCCCCGCACTTTC	CQQYLVTPRTF	IGKV4-1	.	IGKJ4	22	-1	-1	26
8	0.009768009768009768	TGCCAATACTATAACAATTATTCTCTCACTTTC	CQYYNNYSLTF	IGKV1-5	.	IGKJ4	23	-1	-1	24
8	0.009768009768009768	TGTCAACAGAGCATCTTTACCCGGACGTTC	CQQSIFTRTF	IGKV1-39	.	IGKJ1	10	-1	-1	22
7	0.008547008547008548	TGTCAGCAGTGTGCTACCTCACCTAACACTTTT	CQQCATSPNTF	IGKV3-20	.	IGKJ2	24	-1	-1	25
7	0.008547008547008548	TGTCAGCAATATTATAGTACGTCGTGGACGTTC	CQQYYSTSWTF	IGKV4-1	.	IGKJ1	19	-1	-1	22
7	0.008547008547008548	TGTCAACACCTTGCCAGTTACCCTTGCAACTTC	CQHLASYPCNF	IGKV1-9	.	IGKJ5	23	-1	-1	29
7	0.008547008547008548	TGTCAACAGAGTTACAGTACCCCTCGGACGTTC	CQQSYSTPRTF	IGKV1D-39	.	IGKJ1	24	-1	-1	25
7	0.008547008547008548	TGTCAACAGAGTTACAGTACCCCCATCACCTTC	CQQSYSTPITF	IGKV1-39	.	IGKJ5	22	-1	-1	24
6	0.007326007326007326	TGTCAACAGCTTAATCGTTACCCTCCTGTCACTTTC	CQQLNRYPPVTF	IGKV1-9	.	IGKJ3	23	-1	-1	28
6	0.007326007326007326	TGTCAGCAGTATCATATTCCTCCGTACACTTTT	CQQYHIPPYTF	IGKV4-1	.	IGKJ2	22	-1	-1	23
6	0.007326007326007326	TGTCAGCAGTATAGTAACTGGCCCCGCACTTTC	CQQYSNWPRTF	IGKV3-15	.	IGKJ4	22	-1	-1	26
6	0.007326007326007326	TGTCAGCAATATTATAGTAGTCCGTACACTTTT	CQQYYSSPYTF	IGKV4-1	.	IGKJ2	22	-1	-1	23
6	0.007326007326007326	TGTCAACAGTATGATAATCTCCCGCTCACTTTC	CQQYDNLPLTF	IGKV1-33	.	IGKJ4	22	-1	-1	22
6	0.007326007326007326	TGTCAACAGAGTTTCACTACCCCGTACACTTTT	CQQSFTTPYTF	IGKV1-39	.	IGKJ2	22	-1	-1	23
6	0.007326007326007326	TGTCAACAACTTCGTACTTATCCCCTCACTTTC	CQQLRTYPLTF	IGKV1-9	.	IGKJ3	11	-1	-1	25
5	0.006105006105006105	TGCCAACAATATAATAGTGACATTGGGGTCACCTTC	CQQYNSDIGVTF	IGKV1-5	.	IGKJ5	17	-1	-1	28
5	0.006105006105006105	TGTCAGCAGACTTACACGACTCCGTGGACCTTC	CQQTYTTPWTF	IGKV1-39	.	IGKJ1	15	-1	-1	22
5	0.006105006105006105	TGTCAGCAGAGTGTCAGTATTCCGATGACCTTC	CQQSVSIPMTF	IGKV1-39	.	IGKJ5	18	-1	-1	22
5	0.006105006105006105	TGTCAGCAATATTATACTACTCCGTACACTTTT	CQQYYTTPYTF	IGKV4-1	.	IGKJ2	22	-1	-1	23
5	0.006105006105006105	TGTCAACAGACTTACAGTACCCCGTACACTTTT	CQQTYSTPYTF	IGKV1-39	.	IGKJ2	22	-1	-1	23
5	0.006105006105006105	TGTCAACAGAGTCACAGTATCCCGCTCACTTTC	CQQSHSIPLTF	IGKV1-39	.	IGKJ4	22	-1	-1	22
5	0.006105006105006105	TGTCAACAGAGTGACAGGACCCCGATTACCTTC	CQQSDRTPITF	IGKV1-39	.	IGKJ5	22	-1	-1	22
5	0.006105006105006105	TGTCAACAATATTATTATACTCCGATCACCTTC	CQQYYYTPITF	IGKV4-1	.	IGKJ5	22	-1	-1	22
5	0.006105006105006105	TGCCTACAAGCTCTACATACCCCGTACACTTTT	CLQALHTPYTF	IGKV2-28	.	IGKJ2	16	-1	-1	23
5	0.006105006105006105	TGCCACCAGTTTCATAGTTTTCCGTGGACGTTC	CHQFHSFPWTF	IGKV1-5	.	IGKJ1	18	-1	-1	22
5	0.006105006105006105	TGCCAACACTATGATCATTATCCTGTCACTTTC	CQHYDHYPVTF	IGKV1-5	.	IGKJ5	11	-1	-1	25
5	0.006105006105006105	TGCCAACACTATAATAGTTACCCGATCACCTTC	CQHYNSYPITF	IGKV1-16	.	IGKJ5	22	-1	-1	22
5	0.006105006105006105	TGCCAACAGTATGGTAGGTTGCCTCTCACTTTC	CQQYGRLPLTF	IGKV3-20	.	IGKJ4	16	-1	-1	24
5	0.006105006105006105	TGCCAACAATATTATTCTTATCCTCCCACTTTT	CQQYYSYPPTF	IGKV1D-16	.	IGKJ2	25	-1	-1	26
5	0.006105006105006105	TGCATGCAAGGTCTGGAAACCCCGTGGACGTTC	CMQGLETPWTF	IGKV2-30	.	IGKJ1	11	-1	-1	22
4	0.004884004884004884	TGTCACCAATATAGTAGTAGTCCTCAGACTTAC	CHQYSSSPQTY	IGKV4-1	.	IGKJ1	23	-1	-1	32
4	0.004884004884004884	TGTCAGCAGTATCATATTCCTCCGTACTCTTTT	CQQYHIPPYSF	IGKV4-1	.	IGKJ2	22	-1	-1	23
4	0.004884004884004884	TGTCAGCAGTATAGTTACTGGCCCTACACTTTT	CQQYSYWPYTF	IGKV3-15	.	IGKJ2	22	-1	-1	24
4	0.004884004884004884	TGTCAGCAGCGTGTCAGCTGGCCGATCGCCCTC	CQQRVSWPIAL	IGKV3-11	.	IGKJ5	22	-1	-1	22
4	0.004884004884004884	TGTCAGCAGCGTAGCCACTGGCCGCTCACTTTC	CQQRSHWPLTF	IGKV3-11	.	IGKJ4	22	-1	-1	22
4	0.004884004884004884	TGTCAGCAATATTATAGTATTCCGTACACTTTT	CQQYYSIPYTF	IGKV4-1	.	IGKJ2	22	-1	-1	23
4	0.004884004884004884	TGTCAGCAATATTATAGTACTCCGCTCACTTTC	CQQYYSTPLTF	IGKV4-1	.	IGKJ4	22	-1	-1	22
4	0.004884004884004884	TGTCAGCAATATATTTCCTCACCTTACACTTTT	CQQYISSPYTF	IGKV3-20	.	IGKJ2	11	-1	-1	24
4	0.004884004884004884	TGTCAACAGAGTTCCTTTTATCCGATAACCTTC	CQQSSFYPITF	IGKV1-39	.	IGKJ5	12	-1	-1	22
4	0.004884004884004884	TGTCAACAGAGTTACAGTACCCCTCTCACTTTC	CQQSYSTPLTF	IGKV1D-39	.	IGKJ4	24	-1	-1	24
4	0.004884004884004884	TGTCAACAGAGTTACAGTACCCCGCTCACTTTC	CQQSYSTPLTF	IGKV1-39	.	IGKJ4	22	-1	-1	22
4	0.004884004884004884	TGTCAACAGAGTCACAGTACCCCGTACACTTTT	CQQSHSTPYTF	IGKV1-39	.	IGKJ2	22	-1	-1	23
4	0.004884004884004884	TGTATGCAAGGGACAACCTGGCCGTACACTTTT	CMQGTTWPYTF	IGKV2-30	.	IGKJ2	22	-1	-1	23
4	0.004884004884004884	TGCCTGCAAGCTCTACACACCCCGTACACTTTT	CLQALHTPYTF	IGKV2-28	.	IGKJ2	16	-1	-1	23
4	0.004884004884004884	TGCCAGAAGTCTGTTGGCTCACCTCGGGTTTTC	CQKSVGSPRVF	IGKV3D-20	.	IGKJ4	24	-1	-1	29
4	0.004884004884004884	TGCCAACAGTATAATAGTTATCCGCTCACTTTC	CQQYNSYPLTF	IGKV1-5	.	IGKJ4	20	-1	-1	22
4	0.004884004884004884	TGCATGCAAGCTACACAACCTCCTTGGACGTTC	CMQATQPPWTF	IGKV2-24	.	IGKJ1	27	-1	-1	24
4	0.004884004884004884	TGTCAACAATATGATAGTGTCCCCACTTTC	CQQYDSVPTF	IGKV1-33	.	IGKJ4	22	-1	-1	23
3	0.003663003663003663	TGTCAGCAGTATGGTAGCTCACCTCCGCTCACTTTC	CQQYGSSPPLTF	IGKV3D-20	.	IGKJ4	26	-1	-1	25
3	0.003663003663003663	TGTCTGCAAGATTACAGTTACCCGCTCACTTTC	CLQDYSYPLTF	IGKV1-6	.	IGKJ4	22	-1	-1	22
3	0.003663003663003663	TGTCTACAGTATAATAGTTACCCGTGGACGTTC	CLQYNSYPWTF	IGKV1-17	.	IGKJ1	22	-1	-1	22
3	0.003663003663003663	TGTCAGCACTATGGTGCCCCACCTCGGGCGTTC	CQHYGAPPRAF	IGKV3D-20	.	IGKJ1	24	-1	-1	28
3	0.003663003663003663	TGTCAGCACCGTAGCAACTGGCCTATCACCTTC	CQHRSNWPITF	IGKV3-11	.	IGKJ5	24	-1	-1	24
3	0.003663003663003663	TGTCAGCAGTATTATGGTCCTCCGTACACTTTT	CQQYYGPPYTF	IGKV4-1	.	IGKJ2	22	-1	-1	23
3	0.003663003663003663	TGTCAGCAGTATCTTAGCGCACCGTGGACATTC	CQQYLSAPWTF	IGKV3-20	.	IGKJ1	22	-1	-1	22
3	0.003663003663003663	TGTCAGCAGTATGGTAGTTTTCCTCGGACGTTC	CQQYGSFPRTF	IGKV3-20	.	IGKJ1	16	-1	-1	25
3	0.003663003663003663	TGTCAGCAGCGTAACAACTGGCCTCGCACCTTC	CQQRNNWPRTF	IGKV3-11	.	IGKJ5	23	-1	-1	26
3	0.003663003663003663	TGTCAGCAATATTTTGCTACTCCTCGAACTTTT	CQQYFATPRTF	IGKV4-1	.	IGKJ2	23	-1	-1	27
3	0.003663003663003663	TGTCAGCAATATTCTACTACTCCGTACACTTTT	CQQYSTTPYTF	IGKV4-1	.	IGKJ2	22	-1	-1	23
3	0.003663003663003663	TGTCAGCAATATTGTACTACTCCATTCGCTTTC	CQQYCTTPFAF	IGKV4-1	.	IGKJ3	22	-1	-1	23
3	0.003663003663003663	TGTCAGCAATATTATGGTCTTCCCTTCACTTTC	CQQYYGLPFTF	IGKV4-1	.	IGKJ4	14	-1	-1	25
3	0.003663003663003663	TGTCAGCAATATTATGGTACTCCTCTCACTTTC	CQQYYGTPLTF	IGKV4-1	.	IGKJ4	23	-1	-1	24
3	0.003663003663003663	TGTCAGCAATATTATGATACTCCTCGGACGTTC	CQQYYDTPRTF	IGKV4-1	.	IGKJ1	27	-1	-1	25
3	0.003663003663003663	TGTCAGCAATATTATAGTACTCCGTACACTTTT	CQQYYSTPYTF	IGKV4-1	.	IGKJ2	22	-1	-1	23
3	0.003663003663003663	TGTCAGCAATATCATATCCCTCCGTACACTTTT	CQQYHIPPYTF	IGKV4-1	.	IGKJ2	15	-1	-1	23
3	0.003663003663003663	TGTCAGCAATATGCTGATGCTCCGTTGACTTTC	CQQYADAPLTF	IGKV4-1	.	IGKJ3	11	-1	-1	27
3	0.003663003663003663	TGTCAGCAACGTAGCAACTGGCCTGTCACTTTC	CQQRSNWPVTF	IGKV3-11	.	IGKJ3	23	-1	-1	25
3	0.003663003663003663	TGTCAACAGTATGATGATTATCCTCTCACTTTC	CQQYDDYPLTF	IGKV1-33	.	IGKJ4	14	-1	-1	24
3	0.003663003663003663	TGTCAACAGTATAATAATCTCCTATTCACTTTC	CQQYNNLLFTF	IGKV1-33	.	IGKJ3	21	-1	-1	22
3	0.003663003663003663	TGTCAACAGCTTGATAGTTACCCTCGGACTTTT	CQQLDSYPRTF	IGKV1-9	.	IGKJ2	23	-1	-1	27
3	0.003663003663003663	TGTCAACAGAGTTACAGTACCCCTCGTACGTTC	CQQSYSTPRTF	IGKV1D-39	.	IGKJ1	24	-1	-1	27
3	0.003663003663003663	TGTCAACAGAGTTACAGTACCCCGTGGACGTTC	CQQSYSTPWTF	IGKV1-39	.	IGKJ1	22	-1	-1	22
3	0.003663003663003663	TGTCAACAGAGTTACAGTACCCCGTACACTTTT	CQQSYSTPYTF	IGKV1-39	.	IGKJ2	22	-1	-1	23
3	0.003663003663003663	TGTCAACAATATGAGGATGTGCCCCCCGCTTTC	CQQYEDVPPAF	IGKV1-33	.	IGKJ4	13	-1	-1	28
3	0.003663003663003663	TGTCAACAAGTTAGTCTTTTCCCATTCACTTTC	CQQVSLFPFTF	IGKV1-9	.	IGKJ3	7	-1	-1	23
3	0.003663003663003663	TGTCAAAAGTATGACAGTGTCCCGTGGACGTTC	CQKYDSVPWTF	IGKV1-27	.	IGKJ1	22	-1	-1	22
3	0.003663003663003663	TGCCAGCAGTATAGTAATTTCCCTCTCACTTTC	CQQYSNFPLTF	IGKV1D-16	.	IGKJ4	24	-1	-1	24
3	0.003663003663003663	TGCCAACAATATGATACTTATCCGTGGACGTTC	CQQYDTYPWTF	IGKV1-5	.	IGKJ1	20	-1	-1	22
3	0.003663003663003663	TGCATGCAGAGTATAGAGACCCCTCTCACTTTC	CMQSIETPLTF	IGKV2D-29	.	IGKJ4	14	-1	-1	24
3	0.003663003663003663	TGTCAGCAATATTATTCTACTCCTTCTTTC	CQQYYSTPSF	IGKV4-1	.	IGKJ4	23	-1	-1	25
3	0.003663003663003663	TGTCAAAGCTATGTCAGTGCCCCTAGGTTT	CQSYVSAPRF	IGKV1-27	.	IGKJ2	26	-1	-1	27
3	0.003663003663003663	TGCATGCAAGCTACATACTTAAGGACGTTC	CMQATYLRTF	IGKV2-24	.	IGKJ1	14	-1	-1	22
2	0.002442002442002442	TGTCACCAATATGGTTTCTCACTTCCGTACACCTTT	CHQYGFSLPYTF	IGKV3D-20	.	IGKJ2	26	-1	-1	26
2	0.002442002442002442	TGTCACCAATATAATAAGTGGCCTTGGTACACTTTT	CHQYNKWPWYTF	IGKV3-15	.	IGKJ2	23	-1	-1	26
2	0.002442002442002442	TGTCACCAATATAATAAGTGGCCTTGGTACACTTTT	CHQYNKWPWYTF	IGKV3-7	.	IGKJ2	4	-1	-1	26
2	0.002442002442002442	TGTCAGCAGTATGGTAGCCCATACACGTACACTTTT	CQQYGSPYTYTF	IGKV3-20	.	IGKJ2	17	-1	-1	21
2	0.002442002442002442	TGTCAGCAGCGTAGCAACTGGCCTCCGCTCACTTTC	CQQRSNWPPLTF	IGKV3-11	.	IGKJ4	23	-1	-1	25
2	0.002442002442002442	TGTCAGCAGGGTCGCAACTGGCCAATATTCAGTTTC	CQQGRNWPIFSF	IGKV3-11	.	IGKJ3	22	-1	-1	23
2	0.002442002442002442	TGTCAACACTATGGTAACTCACCTCTGTGGACGTTC	CQHYGNSPLWTF	IGKV3D-20	.	IGKJ1	24	-1	-1	26
2	0.002442002442002442	TGTCAACACCGTAACAACTGGCCGGGCTTCACTTTC	CQHRNNWPGFTF	IGKV3-11	.	IGKJ3	22	-1	-1	27
2	0.002442002442002442	TGTCAACAGTATGGTGATTCACCTCAGTGGACGTTC	CQQYGDSPQWTF	IGKV3D-20	.	IGKJ1	24	-1	-1	26
2	0.002442002442002442	TGTCAACAGTATAACAGTTATTCTCCGATCACCTTC	CQQYNSYSPITF	IGKV1-5	.	IGKJ5	23	-1	-1	25
2	0.002442002442002442	TGTCAACAGGCTAACACTTTCCCTCCCCTCAGTTTC	CQQANTFPPLSF	IGKV1-39	.	IGKJ4	8	-1	-1	27
2	0.002442002442002442	TGTCAACAGAGTTTCAGCACCGTCATGTACAGCTTT	CQQSFSTVMYSF	IGKV1-12	.	IGKJ2	8	-1	-1	23
2	0.002442002442002442	TGTCAACAATATTATAATACTCTTTCGATCACTTTC	CQQYYNTLSITF	IGKV4-1	.	IGKJ5	21	-1	-1	24
2	0.002442002442002442	TGTCAACAAAGTTACAGTTCCCTCCCGCTCACTTTC	CQQSYSSLPLTF	IGKV1-39	.	IGKJ4	21	-1	-1	25
2	0.002442002442002442	TGTCTACAGCATAATAGTTACCCGTGGACGTTC	CLQHNSYPWTF	IGKV1-17	.	IGKJ1	22	-1	-1	22
2	0.002442002442002442	TGTCTACAGACTAAGAATTTCCCTCTCACTTTC	CLQTKNFPLTF	IGKV1-12	.	IGKJ4	23	-1	-1	24
2	0.002442002442002442	TGTCTACAACATACTTCTTTCCCTCTGAGCTTC	CLQHTSFPLSF	IGKV1-17	.	IGKJ5	12	-1	-1	29
2	0.002442002442002442	TGTCTACAAGATTCCAATTACCCGTACACTTTT	CLQDSNYPYTF	IGKV1-6	.	IGKJ2	22	-1	-1	23
2	0.002442002442002442	TGTCATCAGAGTAGTAGTTTACCTCAAACTTTT	CHQSSSLPQTF	IGKV6-21	.	IGKJ2	23	-1	-1	27
2	0.002442002442002442	TGTCACCAGTATGGTAGCTTTCCTCGGACGTTC	CHQYGSFPRTF	IGKV3-20	.	IGKJ1	18	-1	-1	25
2	0.002442002442002442	TGTCACCAGAGTTACGATCCCCCGTACACCTTT	CHQSYDPPYTF	IGKV1-39	.	IGKJ2	14	-1	-1	23
2	0.002442002442002442	TGTCAGCACTATGATCGTCCACCGTACACTTTT	CQHYDRPPYTF	IGKV3-20	.	IGKJ2	12	-1	-1	23
2	0.002442002442002442	TGTCAGCAGTTTGGTAGCTCACCCTTCGCTTTC	CQQFGSSPFAF	IGKV3-20	.	IGKJ3	22	-1	-1	24
2	0.002442002442002442	TGTCAGCAGTATTATGATGGTCCATTCACTTTC	CQQYYDGPFTF	IGKV4-1	.	IGKJ3	14	-1	-1	23
2	0.002442002442002442	TGTCAGCAGTATGGTGGCCCACCGTACACTTTT	CQQYGGPPYTF	IGKV3-20	.	IGKJ2	22	-1	-1	23
2	0.002442002442002442	TGTCAGCAGTATGGTATCTCCCCATTCACTTTC	CQQYGISPFTF	IGKV3-20	.	IGKJ3	19	-1	-1	23
2	0.002442002442002442	TGTCAGCAGTATGGTAGCTCACATTATATTTTT	CQQYGSSHYIF	IGKV3-20	.	IGKJ2	21	-1	-1	29
2	0.002442002442002442	TGTCAGCAGTATAATAGCTGGCCGTACACTTTT	CQQYNSWPYTF	IGKV3-15	.	IGKJ2	22	-1	-1	23
2	0.002442002442002442	TGTCAGCAGTATAATAACTGGCCGTACACTTTT	CQQYNNWPYTF	IGKV3-15	.	IGKJ2	22	-1	-1	23
2	0.002442002442002442	TGTCAGCAGTACTATTGGAGTCCGTACACTTTT	CQQYYWSPYTF	IGKV4-1	.	IGKJ2	14	-1	-1	23
2	0.002442002442002442	TGTCAGCAGCGTCGCAACTGGCCGTTCACTTTC	CQQRRNWPFTF	IGKV3-11	.	IGKJ3	22	-1	-1	24
2	0.002442002442002442	TGTCAGCAGCGTAGCAACTGGCCGCTCACTTTC	CQQRSNWPLTF	IGKV3-11	.	IGKJ4	22	-1	-1	22
2	0.002442002442002442	TGTCAGCAGCGTAGCAACTGGCCGATCACCTTC	CQQRSNWPITF	IGKV3-11	.	IGKJ5	22	-1	-1	22
2	0.002442002442002442	TGTCAGCAGCGTAGCAACTGGCCAAAGACTTTC	CQQRSNWPKTF	IGKV3-11	.	IGKJ4	22	-1	-1	27
2	0.002442002442002442	TGTCAGCAGACTTACAGTAACCCGTGGACGTTC	CQQTYSNPWTF	IGKV1-39	.	IGKJ1	22	-1	-1	22
2	0.002442002442002442	TGTCAGCAGACTTACAATACCCCGTTCACTTTT	CQQTYNTPFTF	IGKV1-39	.	IGKJ2	22	-1	-1	26
2	0.002442002442002442	TGTCAGCAGAGTGTCAGTATTCCGATGACCTTC	CQQSVSIPMTF	IGKV1-12	.	IGKJ5	8	-1	-1	22
2	0.002442002442002442	TGTCAGCAATATTTTAGTACTCCGTACACTTTT	CQQYFSTPYTF	IGKV4-1	.	IGKJ2	22	-1	-1	23
2	0.002442002442002442	TGTCAGCAATATTATGGTCCTCCTCGAGCCTTC	CQQYYGPPRAF	IGKV4-1	.	IGKJ5	23	-1	-1	28
2	0.002442002442002442	TGTCAGCAATATTATAGTCCTCCTCCCACTTTT	CQQYYSPPPTF	IGKV4-1	.	IGKJ2	23	-1	-1	26
2	0.002442002442002442	TGTCAGCAATATTATAGTACTCCTCTCACTTTC	CQQYYSTPLTF	IGKV4-1	.	IGKJ4	23	-1	-1	24
2	0.002442002442002442	TGTCAGCAATATTATAGTAGTCCGCTCACTTTC	CQQYYSSPLTF	IGKV4-1	.	IGKJ4	22	-1	-1	22
2	0.002442002442002442	TGTCAGCAATATTATAATCCTCCGTTCGCTTTC	CQQYYNPPFAF	IGKV4-1	.	IGKJ3	22	-1	-1	24
2	0.002442002442002442	TGTCAACAGCTTAATAGTTACCCTCTCACTTTC	CQQLNSYPLTF	IGKV1-9	.	IGKJ4	23	-1	-1	24
2	0.002442002442002442	TGTCAACAGCTTAATAGTTACCCGATCACCTTC	CQQLNSYPITF	IGKV1-9	.	IGKJ5	22	-1	-1	22
2	0.002442002442002442	TGTCAACAGCTTAAAAGTTTCCCATTCACTTTC	CQQLKSFPFTF	IGKV1-9	.	IGKJ3	22	-1	-1	23
2	0.002442002442002442	TGTCAACAGGCTGGCAGTTTCCCGATCACCTTC	CQQAGSFPITF	IGKV1-12	.	IGKJ5	22	-1	-1	22
2	0.002442002442002442	TGTCAACAGGCTAACAGTTTCCCGTACACTTTT	CQQANSFPYTF	IGKV1-12	.	IGKJ2	22	-1	-1	23
2	0.002442002442002442	TGTCAACAGAGTTACATTACCCCCTTCACTTTC	CQQSYITPFTF	IGKV1-39	.	IGKJ3	22	-1	-1	24
2	0.002442002442002442	TGTCAACAGAGTTACACTACGCGGTTCACTTTC	CQQSYTTRFTF	IGKV1-39	.	IGKJ3	19	-1	-1	24
2	0.002442002442002442	TGTCAACAGAGTTACAGTCCCCCTCTCACCTTC	CQQSYSPPLTF	IGKV1D-39	.	IGKJ5	24	-1	-1	25
2	0.002442002442002442	TGTCAACAGAGTTACAGTACCCCTCGCACTTTC	CQQSYSTPRTF	IGKV1D-39	.	IGKJ4	24	-1	-1	26
2	0.002442002442002442	TGTCAACAGAGTTACAGTACCCCTCGGACTTTT	CQQSYSTPRTF	IGKV1D-39	.	IGKJ2	24	-1	-1	27
2	0.002442002442002442	TGTCAACAGAGTTACAGTACCCCATTCACTTTC	CQQSYSTPFTF	IGKV1-39	.	IGKJ3	22	-1	-1	23
2	0.002442002442002442	TGTCAACAGAGTTACAAAACCCCTCTCTCTTTC	CQQSYKTPLSF	IGKV1D-39	.	IGKJ4	24	-1	-1	24
2	0.002442002442002442	TGTCAACAGAGCTACAAGACCCCGCTCTCTTTC	CQQSYKTPLSF	IGKV1-39	.	IGKJ4	22	-1	-1	22
2	0.002442002442002442	TGTCAACAATATTATAATACTCCATTCACTTTC	CQQYYNTPFTF	IGKV4-1	.	IGKJ3	22	-1	-1	23
2	0.002442002442002442	TGTCAACAATATGATAATCTCTCCTACACTTTT	CQQYDNLSYTF	IGKV1-33	.	IGKJ2	20	-1	-1	24
2	0.002442002442002442	TGTCAACAATATAAGACTTATTCATCTAATTTC	CQQYKTYSSNF	IGKV1-5	.	IGKJ4	22	-1	-1	29
2	0.002442002442002442	TGTCAAAATTATAACAGTGTCCCACTCACTTTC	CQNYNSVPLTF	IGKV1-27	.	IGKJ3	22	-1	-1	25
2	0.002442002442002442	TGTCAAAAGTATGACCGTGCCCCGTGGACGTTC	CQKYDRAPWTF	IGKV1-27	.	IGKJ1	22	-1	-1	22
2	0.002442002442002442	TGTCAAAAGTATAACGCTTTCCCGTGGACGTTC	CQKYNAFPWTF	IGKV1-27	.	IGKJ1	14	-1	-1	22
2	0.002442002442002442	TGTCAAAAGTATAACAGTGCCCCATTCACTTTC	CQKYNSAPFTF	IGKV1-27	.	IGKJ3	22	-1	-1	23
2	0.002442002442002442	TGTCAAAAATATGATGATCTCAGTGTAGTTTTC	CQKYDDLSVVF	IGKV1-27	.	IGKJ4	11	-1	-1	29
2	0.002442002442002442	TGTGAACAATATGAGAATCTCCCGTACACTTTT	CEQYENLPYTF	IGKV1-33	.	IGKJ2	22	-1	-1	23
2	0.002442002442002442	TGTATGCAATCTCTACAAACCCCGTGGACATTC	CMQSLQTPWTF	IGKV2-28	.	IGKJ1	19	-1	-1	22
2	0.002442002442002442	TGTATGCAAACTACACAATTTCCGTGGACGTTC	CMQTTQFPWTF	IGKV2-24	.	IGKJ1	22	-1	-1	22
2	0.002442002442002442	TGCTTGCAAGCTCTACAGACCCCGTACACTTTT	CLQALQTPYTF	IGKV2-28	.	IGKJ2	16	-1	-1	23
2	0.002442002442002442	TGCCATCAGTATAATACTTACCCGGTCACCTTC	CHQYNTYPVTF	IGKV1-16	.	IGKJ5	22	-1	-1	25
2	0.002442002442002442	TGCCAGCACTATAGTAGTTACCCCCTCACTTTC	CQHYSSYPLTF	IGKV1-5	.	IGKJ4	19	-1	-1	24
2	0.002442002442002442	TGCCAGCAGTATAAGACTTACCCGCTCACTTTC	CQQYKTYPLTF	IGKV1-16	.	IGKJ4	22	-1	-1	22
2	0.002442002442002442	TGCCAGCAATATCATAGTTACCCTCGGACTTTT	CQQYHSYPRTF	IGKV1D-16	.	IGKJ2	24	-1	-1	27
2	0.002442002442002442	TGCCAACAGTATTATAGTTACCCTCGGACTTTC	CQQYYSYPRTF	IGKV1D-16	.	IGKJ4	24	-1	-1	27
2	0.002442002442002442	TGCCAACAGTATGATAGTTATTCGAGGACGTTC	CQQYDSYSRTF	IGKV1-5	.	IGKJ1	22	-1	-1	25
2	0.002442002442002442	TGCCAACAGTATGATAGTTACCCTCTCACTTTC	CQQYDSYPLTF	IGKV1D-16	.	IGKJ4	24	-1	-1	24
2	0.002442002442002442	TGCCAACAGTATAATAGTTACCCTCGCACATTC	CQQYNSYPRTF	IGKV1D-16	.	IGKJ1	24	-1	-1	30
2	0.002442002442002442	TGCCAACAGTATAATAGTTACCCTCGGACGTTC	CQQYNSYPRTF	IGKV1D-16	.	IGKJ1	24	-1	-1	25
2	0.002442002442002442	TGCCAACAGTACAAGAGTTTCCCTCTCACTTTC	CQQYKSFPLTF	IGKV1D-16	.	IGKJ4	24	-1	-1	24
2	0.002442002442002442	TGCCAACAATATAATTCTTATCCGTACACTTTC	CQQYNSYPYTF	IGKV1-5	.	IGKJ2	14	-1	-1	23
2	0.002442002442002442	TGCGTACAAGGAACACACTGGCCTAGAACATTC	CVQGTHWPRTF	IGKV2-30	.	IGKJ1	25	-1	-1	30
2	0.002442002442002442	TGCATGCAGAGTATACAGACTCCTCTCACTTTC	CMQSIQTPLTF	IGKV2D-29	.	IGKJ4	24	-1	-1	24
2	0.002442002442002442	TGCATGCAAGTGACACAACTACCTCGAACTTTT	CMQVTQLPRTF	IGKV2-24	.	IGKJ2	17	-1	-1	27
2	0.002442002442002442	TGCATGCAAGCTCTACATGCTCCTTGGACGTTC	CMQALHAPWTF	IGKV2-28	.	IGKJ1	27	-1	-1	24
2	0.002442002442002442	TGCATGCAAGCTCTACAAACTCCTCTCACTTTC	CMQALQTPLTF	IGKV2D-28	.	IGKJ4	24	-1	-1	24
2	0.002442002442002442	TGCATGCAAGCTCTACAAACTCCATTCACTTTC	CMQALQTPFTF	IGKV2-28	.	IGKJ3	22	-1	-1	23
2	0.002442002442002442	TGCATGCAAGGTGCACACTGGCCCCCCACTTTT	CMQGAHWPPTF	IGKV2-30	.	IGKJ2	22	-1	-1	26
2	0.002442002442002442	TGCATGCAAGGTACACACTGGCCCTACACTTTT	CMQGTHWPYTF	IGKV2-30	.	IGKJ2	22	-1	-1	24
2	0.002442002442002442	TGCATGCAAGGTACACACTGGCCGTACACTTTT	CMQGTHWPYTF	IGKV2-30	.	IGKJ2	22	-1	-1	23
2	0.002442002442002442	TGCATGCAAAGTATACAGCTTCCGCGGACGTTC	CMQSIQLPRTF	IGKV2D-29	.	IGKJ1	22	-1	-1	25
2	0.002442002442002442	TGTCTCCACTATGCTAGTTCGCCCGCTTTT	CLHYASSPAF	IGKV3-20	.	IGKJ2	16	-1	-1	25
2	0.002442002442002442	TGTCAGCAGTATAGTAACTGGCTCTCTTTC	CQQYSNWLSF	IGKV3-15	.	IGKJ4	21	-1	-1	20
2	0.002442002442002442	TGTCAGCAGCGTAGCAGGTTATTCACTTTC	CQQRSRLFTF	IGKV3-11	.	IGKJ3	15	-1	-1	19
2	0.002442002442002442	TGTCAACAGTATAGTCTCTGGCCGACGTTC	CQQYSLWPTF	IGKV3-15	.	IGKJ1	22	-1	-1	23
2	0.002442002442002442	TGTCAACAGAGTTACAGTACCCCCACTTTC	CQQSYSTPTF	IGKV1-39	.	IGKJ4	22	-1	-1	23
2	0.002442002442002442	TGTCAACAATATGTTAACCTCTACACTTTT	CQQYVNLYTF	IGKV3-20	.	IGKJ2	12	-1	-1	21
2	0.002442002442002442	TGCCAACAGTATAATAGTTATTCGACGTTC	CQQYNSYSTF	IGKV1-5	.	IGKJ1	22	-1	-1	23
2	0.002442002442002442	TGCCAACAGTATAATAGTTATTGGACGTTC	CQQYNSYWTF	IGKV1-5	.	IGKJ1	21	-1	-1	21
1	0.001221001221001221	TGTCAGCAGTATAATAACTGGCCTCCTGAGTTGAGGATAAAGACGTTC	CQQYNNWPPELRIKTF	IGKV3D-15	.	IGKJ1	29	-1	-1	41
1	0.001221001221001221	TGTCAGCAGCGTAGCAACTGGCCTCCGGAGGGATTCTCTTTC	CQQRSNWPPEGFSF	IGKV3D-11	.	IGKJ3	28	-1	-1	32
1	0.001221001221001221	TGTCAGCAATATAATAACTGGCCTCCGGGGGTCACCTTC	CQQYNNWPPGVTF	IGKV3D-15	.	IGKJ5	27	-1	-1	31
1	0.001221001221001221	TGTCAACAGCGTGCCGACTGGCCTCCGGAGTTCACCTTC	CQQRADWPPEFTF	IGKV3D-11	.	IGKJ4	28	-1	-1	31
1	0.001221001221001221	TGTCAACAGCGTACCAACTGGCCTCCTTCGTACACTTTT	CQQRTNWPPSYTF	IGKV3-11	.	IGKJ2	23	-1	-1	29
1	0.001221001221001221	TGTCAACAGAGTTACAGTACCCCTCCGGTGTGGACGTTC	CQQSYSTPPVWTF	IGKV1D-39	.	IGKJ1	27	-1	-1	29
1	0.001221001221001221	TGTCGGCAGGCTCGCGACTGGCCAATATGCAGTTTC	CRQARDWPICSF	IGKV3-11	.	IGKJ3	22	-1	-1	23
1	0.001221001221001221	TGTCACCAATATGGTTTCTCACTTCCGTACACTTTT	CHQYGFSLPYTF	IGKV3D-20	.	IGKJ2	26	-1	-1	26
1	0.001221001221001221	TGTCAGCTGTATGGTGGTTCACCTTTATATATATTC	CQLYGGSPLYIF	IGKV3-20	.	IGKJ2	23	-1	-1	36
1	0.001221001221001221	TGTCAGCACTATGGCAACGGACCTCCGTACACTTTT	CQHYGNGPPYTF	IGKV3D-20	.	IGKJ2	26	-1	-1	26
1	0.001221001221001221	TGTCAGCAGTTTGGCGGCTCACCCCTGTACACTTTT	CQQFGGSPLYTF	IGKV3-20	.	IGKJ2	22	-1	-1	25
1	0.001221001221001221	TGTCAGCAGTATGGTAGCTCACCTCCGATCACTTTC	CQQYGSSPPITF	IGKV3D-20	.	IGKJ3	26	-1	-1	28
1	0.001221001221001221	TGTCAGCAGTATGGTAGCTCACCTCGGTTCACTTTC	CQQYGSSPRFTF	IGKV3D-20	.	IGKJ3	24	-1	-1	27
1	0.001221001221001221	TGTCAGCAGTATGGTAGCTCACCTATGTACACTTTT	CQQYGSSPMYTF	IGKV3-20	.	IGKJ2	24	-1	-1	24
1	0.001221001221001221	TGTCAGCAGTATGGTAGCTCACCCCCCATCACCTTC	CQQYGSSPPITF	IGKV3-20	.	IGKJ5	22	-1	-1	27
1	0.001221001221001221	TGTCAGCAGTATGGTAGCTCACCCCCGGTCACTTTC	CQQYGSSPPVTF	IGKV3D-20	.	IGKJ4	27	-1	-1	28
1	0.001221001221001221	TGTCAGCAGTATGGTAGCTCAAGGATATTCACTTTC	CQQYGSSRIFTF	IGKV3-20	.	IGKJ3	20	-1	-1	24
1	0.001221001221001221	TGTCAGCAGTATGGTAACTCACCCTCGTGGACGTTC	CQQYGNSPSWTF	IGKV3-20	.	IGKJ1	22	-1	-1	25
1	0.001221001221001221	TGTCAGCAGTATGGGTACCCGTCTCGGTTCACATTT	CQQYGYPSRFTF	IGKV3-20	.	IGKJ2	13	-1	-1	29
1	0.001221001221001221	TGTCAGCAGTATGATAATTGGCCTCGGTACGCTTTT	CQQYDNWPRYAF	IGKV3D-15	.	IGKJ2	24	-1	-1	26
1	0.001221001221001221	TGTCAGCAGTATAATGACTGGCCCCCGTACACTTTT	CQQYNDWPPYTF	IGKV3-15	.	IGKJ2	22	-1	-1	26
1	0.001221001221001221	TGTCAGCAGTATAATAACTGGCCTCTGCTCACTTTC	CQQYNNWPLLTF	IGKV3-15	.	IGKJ4	23	-1	-1	26
1	0.001221001221001221	TGTCAGCAGTATAATAACTGGCCTCCCCTCACTTTC	CQQYNNWPPLTF	IGKV3-15	.	IGKJ4	23	-1	-1	27
1	0.001221001221001221	TGTCAGCAGTATAATAACTGGCCTCCCCGGACGTTC	CQQYNNWPPRTF	IGKV3D-15	.	IGKJ1	25	-1	-1	28
1	0.001221001221001221	TGTCAGCAGTATAATAACTGGCCTCCGCTCACTTTC	CQQYNNWPPLTF	IGKV3D-15	.	IGKJ4	26	-1	-1	25
1	0.001221001221001221	TGTCAGCAGTATAATAACTGGCCTCCAGGAACGTTC	CQQYNNWPPGTF	IGKV3-15	.	IGKJ1	23	-1	-1	30
1	0.001221001221001221	TGTCAGCAGTATAATAACTGGCCCCTGCTCACTTTC	CQQYNNWPLLTF	IGKV3-15	.	IGKJ4	22	-1	-1	26
1	0.001221001221001221	TGTCAGCAGCGTAGCAACTGGCCTCCGATCACCTTC	CQQRSNWPPITF	IGKV3-11	.	IGKJ5	23	-1	-1	25
1	0.001221001221001221	TGTCAGCAGCGTAACGACTGGGTGATGTTCAGTTTC	CQQRNDWVMFSF	IGKV3-11	.	IGKJ3	20	-1	-1	27
1	0.001221001221001221	TGTCAGCAATATTATAGTACTCCCCCGTACACTTTT	CQQYYSTPPYTF	IGKV4-1	.	IGKJ2	22	-1	-1	26
1	0.001221001221001221	TGTCAGCAACGTAGCGACTGGCCTCCGATCACCTTC	CQQRSDWPPITF	IGKV3-11	.	IGKJ5	23	-1	-1	25
1	0.001221001221001221	TGTCAGGAGTATAATAAATGGCCTCCGTGGACGTTC	CQEYNKWPPWTF	IGKV3-15	.	IGKJ1	23	-1	-1	25
1	0.001221001221001221	TGTCAACACTATTATAATTATCCTCTGTGGACCTTC	CQHYYNYPLWTF	IGKV1-8	.	IGKJ1	23	-1	-1	26
1	0.001221001221001221	TGTCAACAGTATTATAGTTACCCTCCGTGGACGTTC	CQQYYSYPPWTF	IGKV1-8	.	IGKJ1	23	-1	-1	25
1	0.001221001221001221	TGTCAACAGTATGATAATCTCCCTCCGTGGACGTTC	CQQYDNLPPWTF	IGKV1D-33	.	IGKJ1	26	-1	-1	25
1	0.001221001221001221	TGTCAACAGTATGATAATCTCCCTCCGCTCACTTTC	CQQYDNLPPLTF	IGKV1D-33	.	IGKJ4	26	-1	-1	25
1	0.001221001221001221	TGTCAACAGGGTTACAGTAATGTGAGATGGACGTTC	CQQGYSNVRWTF	IGKV1-39	.	IGKJ1	18	-1	-1	27
1	0.001221001221001221	TGTCAACAGAGTTACATTTCCCCCCCATTCACATTC	CQQSYISPPFTF	IGKV1-39	.	IGKJ3	22	-1	-1	26
1	0.001221001221001221	TGTCAACAGAGTTACAGTACCCTCGGGTACACTTTT	CQQSYSTLGYTF	IGKV1-39	.	IGKJ2	21	-1	-1	26
1	0.001221001221001221	TGTCAACAGAGTTACAGTACCCTCACGTGGACGTTC	CQQSYSTLTWTF	IGKV1-39	.	IGKJ1	21	-1	-1	23
1	0.001221001221001221	TGTCAACAGAGTTACAATGCCCTTTCGATCACCTTC	CQQSYNALSITF	IGKV1-39	.	IGKJ5	15	-1	-1	24
1	0.001221001221001221	TGTCAACAATATTATAATACTCTTTCAATCACTTTC	CQQYYNTLSITF	IGKV4-1	.	IGKJ5	21	-1	-1	27
1	0.001221001221001221	TGTCAACAATATGGTAGTTTACCTCCGGTCACTTTT	CQQYGSLPPVTF	IGKV3D-20	.	IGKJ2	27	-1	-1	29
1	0.001221001221001221	TGTCAACAATATGATAATGTCCCTCCGTGGCCGTTC	CQQYDNVPPWPF	IGKV1D-33	.	IGKJ1	26	-1	-1	25
1	0.001221001221001221	TGTCAACAATATAATGACTGGCCTCCGCTCACTTTC	CQQYNDWPPLTF	IGKV3D-15	.	IGKJ4	26	-1	-1	25
1	0.001221001221001221	TGTCAACAACTTAGTCATTACCCTCCTGTCGCTTTC	CQQLSHYPPVAF	IGKV1-13	.	IGKJ3	23	-1	-1	31
1	0.001221001221001221	TGTCAACAACTTAATCGTTACCCTCCTGGCACTTTC	CQQLNRYPPGTF	IGKV1-9	.	IGKJ3	23	-1	-1	29
1	0.001221001221001221	TGCCAACACTATGATACTGCCCCTGCGTGGACGTTC	CQHYDTAPAWTF	IGKV1-5	.	IGKJ1	15	-1	-1	25
1	0.001221001221001221	TGCCAACAGTATAATAGTTATTCTCCGTGGACGTTC	CQQYNSYSPWTF	IGKV1-5	.	IGKJ1	23	-1	-1	25
1	0.001221001221001221	TGCATGCAAGCTCGACAAATTCCTCCGTACACTTTT	CMQARQIPPYTF	IGKV2D-28	.	IGKJ2	26	-1	-1	26
1	0.001221001221001221	TGCATGCAAGGTACACACTGGCCTCCGTACACTTTT	CMQGTHWPPYTF	IGKV2D-30	.	IGKJ2	26	-1	-1	26
1	0.001221001221001221	TGCATGCAAACTTTACATCTTCCTCGGTTCACTTTC	CMQTLHLPRFTF	IGKV2D-29	.	IGKJ3	24	-1	-1	27
1	0.001221001221001221	TGTCTGCAGTATTATTACTGGCCGTACACTTTT	CLQYYYWPYTF	IGKV3-15	.	IGKJ2	22	-1	-1	23
1	0.001221001221001221	TGTCTGCAGTATACTAACTGGCCGTTCACTTTT	CLQYTNWPFTF	IGKV3-15	.	IGKJ2	22	-1	-1	26
1	0.001221001221001221	TGTCTGCAATATTATGATACTCCCTACACTTTT	CLQYYDTPYTF	IGKV4-1	.	IGKJ2	22	-1	-1	24
1	0.001221001221001221	TGTCTGCAATATGGTACCTCACCTCGAACTTTT	CLQYGTSPRTF	IGKV3D-20	.	IGKJ2	24	-1	-1	27
1	0.001221001221001221	TGTCTACAGCATAATACTTACCCGCTCACTTTC	CLQHNTYPLTF	IGKV1-17	.	IGKJ4	22	-1	-1	22
1	0.001221001221001221	TGTCTACAGCATAATAGTTACCCTCGGACGTTC	CLQHNSYPRTF	IGKV1D-17	.	IGKJ1	24	-1	-1	25
1	0.001221001221001221	TGTCTACAACTTAATACCTTCCCGTATATCTTT	CLQLNTFPYIF	IGKV1-17	.	IGKJ2	15	-1	-1	30
1	0.001221001221001221	TGTCTACAACATTCTCTTTACCCTCGGACGTTC	CLQHSLYPRTF	IGKV1-6	.	IGKJ1	12	-1	-1	25
1	0.001221001221001221	TGTCTACAACATGATAATTTCCCGTGGACGTTC	CLQHDNFPWTF	IGKV5-2	.	IGKJ1	22	-1	-1	22
1	0.001221001221001221	TGTCTACAAGATTACAATTACCCTCCCACTTTC	CLQDYNYPPTF	IGKV1-6	.	IGKJ4	23	-1	-1	26
1	0.001221001221001221	TGTCTACAAGATTACAATTACCCGTGGACGTTC	CLQDYNYPWTF	IGKV1-6	.	IGKJ1	22	-1	-1	22
1	0.001221001221001221	TGTCTACAAGATTACAATTACCCGCTCACTTTC	CLQDYNYPLTF	IGKV1-6	.	IGKJ4	22	-1	-1	22
1	0.001221001221001221	TGTCATCAGACTTACAGTGACCCTCACACTTTT	CHQTYSDPHTF	IGKV1D-39	.	IGKJ2	24	-1	-1	25
1	0.001221001221001221	TGTCATCAGACTTACAGTGACCCTCACAGTTTT	CHQTYSDPHSF	IGKV1D-39	.	IGKJ2	24	-1	-1	25
1	0.001221001221001221	TGTCATCAGAGTACCAGGGCCCCGATGACCTTC	CHQSTRAPMTF	IGKV1-39	.	IGKJ5	11	-1	-1	22
1	0.001221001221001221	TGTCATCAGAGTAGTAGTTTACCGTACACTTTT	CHQSSSLPYTF	IGKV6-21	.	IGKJ2	22	-1	-1	23
1	0.001221001221001221	TGTCACCAGTCTGATATTGTCCCGTTCACTTTC	CHQSDIVPFTF	IGKV1-33	.	IGKJ3	22	-1	-1	24
1	0.001221001221001221	TGTCACCAGTCTAACAGTTTCCCGTACACTTTT	CHQSNSFPYTF	IGKV1-12	.	IGKJ2	22	-1	-1	23
1	0.001221001221001221	TGTCACCAGCGGACCAAGTGGCCTCTCACATTC	CHQRTKWPLTF	IGKV3-11	.	IGKJ4	23	-1	-1	24
1	0.001221001221001221	TGTCACCAGCATGTAAGGCCACCTCACACATTA	CHQHVRPPHTL	IGKV3-20	.	IGKJ2	12	-1	-1	25
1	0.001221001221001221	TGTCACCAATCTAACAGTTTCCCGTACACTTTT	CHQSNSFPYTF	IGKV1-12	.	IGKJ2	22	-1	-1	23
1	0.001221001221001221	TGTCACCAATATAATAGGTCACCCTTCACTTTC	CHQYNRSPFTF	IGKV3-20	.	IGKJ3	22	-1	-1	24
1	0.001221001221001221	TGTCACCAATATAATAGGGCACCCTTCACTTTC	CHQYNRAPFTF	IGKV3-20	.	IGKJ3	11	-1	-1	24
1	0.001221001221001221	TGTCAGCATTATGATACTCGGCCGCTCACTTTC	CQHYDTRPLTF	IGKV3-15	.	IGKJ4	15	-1	-1	22
1	0.001221001221001221	TGTCAGCATTACTACAGTTCTCCGTGGACGTTC	CQHYYSSPWTF	IGKV4-1	.	IGKJ1	22	-1	-1	22
1	0.001221001221001221	TGTCAGCACTATTATAACTGGCCTTGGACGTTC	CQHYYNWPWTF	IGKV3-15	.	IGKJ1	23	-1	-1	24
1	0.001221001221001221	TGTCAGCACTATGGTAGCCCACCTCGGACGTTC	CQHYGSPPRTF	IGKV3D-20	.	IGKJ1	24	-1	-1	25
1	0.001221001221001221	TGTCAGCACTATAGTGGGCCACCTCGGACGTTC	CQHYSGPPRTF	IGKV3D-20	.	IGKJ1	24	-1	-1	25
1	0.001221001221001221	TGTCAGCACTATAGTAACGCACTGTACACTTTT	CQHYSNALYTF	IGKV3-20	.	IGKJ2	15	-1	-1	22
1	0.001221001221001221	TGTCAGCACCGTAAGGACTGGCCTCTCACTTTC	CQHRKDWPLTF	IGKV3-11	.	IGKJ4	23	-1	-1	24
1	0.001221001221001221	TGTCAGCAGTTTGGTTTCTCACCTCTCACCTTC	CQQFGFSPLTF	IGKV3D-20	.	IGKJ5	24	-1	-1	25
1	0.001221001221001221	TGTCAGCAGTATTTTAACTGGCCTCGGACGTTC	CQQYFNWPRTF	IGKV3-15	.	IGKJ1	23	-1	-1	25
1	0.001221001221001221	TGTCAGCAGTATTATTTCTCTCCTATCACTTTC	CQQYYFSPITF	IGKV3-20	.	IGKJ3	11	-1	-1	25
1	0.001221001221001221	TGTCAGCAGTATTACAGCACTCCTCTTACTTTC	CQQYYSTPLTF	IGKV4-1	.	IGKJ4	23	-1	-1	27
1	0.001221001221001221	TGTCAGCAGTATCATGACTGGCCGCTCACCTTC	CQQYHDWPLTF	IGKV3-15	.	IGKJ5	22	-1	-1	25
1	0.001221001221001221	TGTCAGCAGTATGTTGAGACACCGATCACCTTC	CQQYVETPITF	IGKV3-20	.	IGKJ5	12	-1	-1	22
1	0.001221001221001221	TGTCAGCAGTATGCTACTCCACCATTCACTTTC	CQQYATPPFTF	IGKV3-20	.	IGKJ3	12	-1	-1	23
1	0.001221001221001221	TGTCAGCAGTATGGTCCTTTACCGTACACTTTT	CQQYGPLPYTF	IGKV3-20	.	IGKJ2	14	-1	-1	23
1	0.001221001221001221	TGTCAGCAGTATGGTGTCTCACCAAACACTTTT	CQQYGVSPNTF	IGKV3-20	.	IGKJ2	22	-1	-1	25
1	0.001221001221001221	TGTCAGCAGTATGGTGACTTACCTCCCACTTTC	CQQYGDLPPTF	IGKV3D-20	.	IGKJ4	25	-1	-1	26
1	0.001221001221001221	TGTCAGCAGTATGGTACCTCACCTTGGACTTTC	CQQYGTSPWTF	IGKV3-20	.	IGKJ1	23	-1	-1	24
1	0.001221001221001221	TGTCAGCAGTATGGTAGCTCACCTCTCACTTTC	CQQYGSSPLTF	IGKV3D-20	.	IGKJ4	24	-1	-1	24
1	0.001221001221001221	TGTCAGCAGTATGGTAGCTCACCTCTGACGTTC	CQQYGSSPLTF	IGKV3D-20	.	IGKJ1	24	-1	-1	26
1	0.001221001221001221	TGTCAGCAGTATGGTAGCTCACCTCAAACGTTC	CQQYGSSPQTF	IGKV3D-20	.	IGKJ1	24	-1	-1	27
1	0.001221001221001221	TGTCAGCAGTATGGTAGCTCACCTAACACTTTT	CQQYGSSPNTF	IGKV3-20	.	IGKJ2	24	-1	-1	25
1	0.001221001221001221	TGTCAGCAGTATGGTAGCTCACCCGTGACTTTT	CQQYGSSPVTF	IGKV3-20	.	IGKJ2	22	-1	-1	27
1	0.001221001221001221	TGTCAGCAGTATGGTAGCTCACCGCTCACTTTC	CQQYGSSPLTF	IGKV3-20	.	IGKJ4	22	-1	-1	22
1	0.001221001221001221	TGTCAGCAGTATGGTAGCTCAGCAGGGACGTTC	CQQYGSSAGTF	IGKV3-20	.	IGKJ1	20	-1	-1	25
1	0.001221001221001221	TGTCAGCAGTATGGTAGCACACCTTTCACTTTC	CQQYGSTPFTF	IGKV3-20	.	IGKJ3	23	-1	-1	24
1	0.001221001221001221	TGTCAGCAGTATGATGAACTGCCGATCACCTTC	CQQYDELPITF	IGKV1-13	.	IGKJ5	9	-1	-1	22
1	0.001221001221001221	TGTCAGCAGTATGATAGTCCACCGCGCACTTTT	CQQYDSPPRTF	IGKV3-20	.	IGKJ2	16	-1	-1	26
1	0.001221001221001221	TGTCAGCAGTATGATAGCTTTCCTCGGACGTTC	CQQYDSFPRTF	IGKV3-20	.	IGKJ1	18	-1	-1	25
1	0.001221001221001221	TGTCAGCAGTATAATGACTGGTCTCAGACGTTC	CQQYNDWSQTF	IGKV3-15	.	IGKJ1	20	-1	-1	26
1	0.001221001221001221	TGTCAGCAGTATAATGACTGGCCGTTCACTTTC	CQQYNDWPFTF	IGKV3-15	.	IGKJ4	22	-1	-1	25
1	0.001221001221001221	TGTCAGCAGTATAATAACTGGCTGTGGACGTTC	CQQYNNWLWTF	IGKV3-15	.	IGKJ1	21	-1	-1	23
1	0.001221001221001221	TGTCAGCAGTATAATAACTGGCCTCGGACGTTC	CQQYNNWPRTF	IGKV3-15	.	IGKJ1	23	-1	-1	25
1	0.001221001221001221	TGTCAGCAGTATAATAACTGGCCGTGGACGTTC	CQQYNNWPWTF	IGKV3-15	.	IGKJ1	22	-1	-1	22
1	0.001221001221001221	TGTCAGCAGTATAAAAGCTGGCCTCTGACGTTC	CQQYKSWPLTF	IGKV3-15	.	IGKJ1	23	-1	-1	26
1	0.001221001221001221	TGTCAGCAGTACTATAACTGGCCCCGCACTTTC	CQQYYNWPRTF	IGKV3-15	.	IGKJ4	22	-1	-1	26
1	0.001221001221001221	TGTCAGCAGCGTTCCAAATGGCCGTGGACGTTC	CQQRSKWPWTF	IGKV3-11	.	IGKJ1	22	-1	-1	22
1	0.001221001221001221	TGTCAGCAGCGTAGCAACTGGCCTCGGGCTTTT	CQQRSNWPRAF	IGKV3-11	.	IGKJ2	23	-1	-1	28
1	0.001221001221001221	TGTCAGCAGCGTAGCAACTGGCCGTGGACGTTC	CQQRSNWPWTF	IGKV3-11	.	IGKJ1	22	-1	-1	22
1	0.001221001221001221	TGTCAGCAGCGTAGCAACTGGCGGGCGACGTTC	CQQRSNWRATF	IGKV3-11	.	IGKJ1	21	-1	-1	26
1	0.001221001221001221	TGTCAGCAGCATGGTAGCTCGCCGTGGACGTTC	CQQHGSSPWTF	IGKV3-20	.	IGKJ1	19	-1	-1	22
1	0.001221001221001221	TGTCAGCAGAGTTACAGTACCCCTCTTATTTTC	CQQSYSTPLIF	IGKV1D-39	.	IGKJ4	24	-1	-1	29
1	0.001221001221001221	TGTCAGCAATGTTATCAAGTTCCACTCACTTTC	CQQCYQVPLTF	IGKV4-1	.	IGKJ3	14	-1	-1	25
1	0.001221001221001221	TGTCAGCAATATTTAGTTACTCCCCGCACTTTC	CQQYLVTPRTF	IGKV3-15	.	IGKJ4	11	-1	-1	26
1	0.001221001221001221	TGTCAGCAATATTATTCTACTCCGCTCACTTTC	CQQYYSTPLTF	IGKV4-1	.	IGKJ4	22	-1	-1	22
1	0.001221001221001221	TGTCAGCAATATTATCGTACTCCTCTCACTTTC	CQQYYRTPLTF	IGKV4-1	.	IGKJ4	23	-1	-1	24
1	0.001221001221001221	TGTCAGCAATATTATGGTCCTCCGTACACTTTT	CQQYYGPPYTF	IGKV4-1	.	IGKJ2	22	-1	-1	23
1	0.001221001221001221	TGTCAGCAATATTATAGTACTCCTCGGACGTTC	CQQYYSTPRTF	IGKV4-1	.	IGKJ1	27	-1	-1	25
1	0.001221001221001221	TGTCAGCAATATTATAGTACTCCCTACACTTTT	CQQYYSTPYTF	IGKV4-1	.	IGKJ2	22	-1	-1	24
1	0.001221001221001221	TGTCAGCAATATCTTGTCTGGCCTCGGACGTTC	CQQYLVWPRTF	IGKV3-15	.	IGKJ1	11	-1	-1	25
1	0.001221001221001221	TGTCAGCAATATCTGCATTATCCGTACACTTTT	CQQYLHYPYTF	IGKV4-1	.	IGKJ2	11	-1	-1	23
1	0.001221001221001221	TGTCAGCAATATGGTAGCCCACCGTACACTTTT	CQQYGSPPYTF	IGKV3-20	.	IGKJ2	22	-1	-1	23
1	0.001221001221001221	TGTCAGCAATATGATACCTCACCACTCACTTTC	CQQYDTSPLTF	IGKV3-20	.	IGKJ4	22	-1	-1	24
1	0.001221001221001221	TGTCAGCAATATGATAGGTCACCGTGGACGTTC	CQQYDRSPWTF	IGKV3-20	.	IGKJ1	22	-1	-1	22
1	0.001221001221001221	TGTCAGCAACGTTATAGTACTCCCTGGACGTTC	CQQRYSTPWTF	IGKV4-1	.	IGKJ1	22	-1	-1	24
1	0.001221001221001221	TGTCAGCAAAATAGTGCCTGGCCGCTCACTTTC	CQQNSAWPLTF	IGKV3-15	.	IGKJ4	7	-1	-1	22
1	0.001221001221001221	TGTCAGGAGACTTACAGTTCCCCCTTCACTTTC	CQETYSSPFTF	IGKV1-8	.	IGKJ3	4	-1	-1	24
1	0.001221001221001221	TGTCAACATTATGATAATCTCCCTCCGGCCTTC	CQHYDNLPPAF	IGKV1D-33	.	IGKJ4	27	-1	-1	30
1	0.001221001221001221	TGTCAACAGTATTATAGTTTCCCGTGGACGTTC	CQQYYSFPWTF	IGKV1D-8	.	IGKJ1	22	-1	-1	22
1	0.001221001221001221	TGTCAACAGTATTATAGTTACCCCCACACTTTT	CQQYYSYPHTF	IGKV1-8	.	IGKJ2	22	-1	-1	25
1	0.001221001221001221	TGTCAACAGTATGGTAGCTCACCGCTCACTTTC	CQQYGSSPLTF	IGKV3-20	.	IGKJ4	22	-1	-1	22
1	0.001221001221001221	TGTCAACAGTATGATGACCTCCCATTCACTTTC	CQQYDDLPFTF	IGKV1-33	.	IGKJ3	22	-1	-1	23
1	0.001221001221001221	TGTCAACAGTATGATAATCTCCCCCTCACTTTC	CQQYDNLPLTF	IGKV1-33	.	IGKJ4	22	-1	-1	24
1	0.001221001221001221	TGTCAACAGTATGATAATCTCCCAGTCACTTTC	CQQYDNLPVTF	IGKV1-33	.	IGKJ4	22	-1	-1	25
1	0.001221001221001221	TGTCAACAGCTTGATAGTTTCCCGTACACTTTT	CQQLDSFPYTF	IGKV1-9	.	IGKJ2	22	-1	-1	23
1	0.001221001221001221	TGTCAACAGCACAATAGTTTCCCTCTCACTTTC	CQQHNSFPLTF	IGKV1D-17	.	IGKJ4	24	-1	-1	24
1	0.001221001221001221	TGTCAACAGGCTAGCAGGTTCCCGCTCACTTTC	CQQASRFPLTF	IGKV1-12	.	IGKJ4	22	-1	-1	22
1	0.001221001221001221	TGTCAACAGGCTAACAGTTTCCCTTGGACGTTC	CQQANSFPWTF	IGKV1D-12	.	IGKJ1	24	-1	-1	24
1	0.001221001221001221	TGTCAACAGGCTAACAGTTTCCCGCTCACTTTC	CQQANSFPLTF	IGKV1-12	.	IGKJ4	22	-1	-1	22
1	0.001221001221001221	TGTCAACAGGCTAAGAGTTTCCCGTACACTTTT	CQQAKSFPYTF	IGKV1-12	.	IGKJ2	22	-1	-1	23
1	0.001221001221001221	TGTCAACAGGCCAACAGTCTCCCGTACACTTTT	CQQANSLPYTF	IGKV1-12	.	IGKJ2	22	-1	-1	23
1	0.001221001221001221	TGTCAACAGGGTTATAATTCCCCTTACAATTTC	CQQGYNSPYNF	IGKV1-39	.	IGKJ4	23	-1	-1	29
1	0.001221001221001221	TGTCAACAGGGTTACAGTATCCCTATCACCTTC	CQQGYSIPITF	IGKV1-39	.	IGKJ5	24	-1	-1	24
1	0.001221001221001221	TGTCAACAGGGATACGGAACCGTCCAGACTTTC	CQQGYGTVQTF	IGKV1-12	.	IGKJ4	9	-1	-1	27
1	0.001221001221001221	TGTCAACAGACTTACAGTGTCCCTCGGACGTTC	CQQTYSVPRTF	IGKV1D-39	.	IGKJ1	24	-1	-1	25
1	0.001221001221001221	TGTCAACAGAGTTTCAGTACTCCCCTCACTTTC	CQQSFSTPLTF	IGKV1-39	.	IGKJ4	19	-1	-1	24
1	0.001221001221001221	TGTCAACAGAGTTATAGTGTCCCCTGGACGTTC	CQQSYSVPWTF	IGKV1-39	.	IGKJ1	17	-1	-1	24
1	0.001221001221001221	TGTCAACAGAGTTACGTGACCCCTCTTTCTTTC	CQQSYVTPLSF	IGKV1D-39	.	IGKJ4	24	-1	-1	28
1	0.001221001221001221	TGTCAACAGAGTTACGGTGTCCCGGTCACCTTC	CQQSYGVPVTF	IGKV1-39	.	IGKJ4	14	-1	-1	25
1	0.001221001221001221	TGTCAACAGAGTTACGGTGCCCCGTACACTTTT	CQQSYGAPYTF	IGKV1-39	.	IGKJ2	22	-1	-1	23
1	0.001221001221001221	TGTCAACAGAGTTACACTACCCCTCGGACGTTC	CQQSYTTPRTF	IGKV1D-39	.	IGKJ1	24	-1	-1	25
1	0.001221001221001221	TGTCAACAGAGTTACACCACACCAATCACCTTC	CQQSYTTPITF	IGKV1-39	.	IGKJ5	15	-1	-1	24
1	0.001221001221001221	TGTCAACAGAGTTACAGTACCTCGATCACCTTC	CQQSYSTSITF	IGKV1-39	.	IGKJ5	20	-1	-1	21
1	0.001221001221001221	TGTCAACAGAGTTACAGTACCCCTCTTATTTTC	CQQSYSTPLIF	IGKV1D-39	.	IGKJ4	24	-1	-1	29
1	0.001221001221001221	TGTCAACAGAGTTACAGTACCCCTCCCACTTTC	CQQSYSTPPTF	IGKV1D-39	.	IGKJ4	25	-1	-1	26
1	0.001221001221001221	TGTCAACAGAGTTACAGTACCCCTCGTACTTTC	CQQSYSTPRTF	IGKV1D-39	.	IGKJ3	24	-1	-1	27
1	0.001221001221001221	TGTCAACAGAGTTACAGTACCCCCTGGACGTTC	CQQSYSTPWTF	IGKV1-39	.	IGKJ1	22	-1	-1	24
1	0.001221001221001221	TGTCAACAGAGTCACACCACCCCTCACACTTTC	CQQSHTTPHTF	IGKV1D-39	.	IGKJ4	24	-1	-1	26
1	0.001221001221001221	TGTCAACAGAGTCACAGTCTCCCGATTACCTTC	CQQSHSLPITF	IGKV1-39	.	IGKJ5	17	-1	-1	22
1	0.001221001221001221	TGTCAACAGAGTCACAGTATTCCGCTCACTTTC	CQQSHSIPLTF	IGKV1-39	.	IGKJ4	18	-1	-1	22
1	0.001221001221001221	TGTCAACAGAGTCACAGAACCCCGTACACTTTT	CQQSHRTPYTF	IGKV1-8	.	IGKJ2	8	-1	-1	23
1	0.001221001221001221	TGTCAACAGAGTGCCAGTGCCCCGGTCACCTTC	CQQSASAPVTF	IGKV1-39	.	IGKJ5	22	-1	-1	25
1	0.001221001221001221	TGTCAACAGAGTGATAGTCCCCCTCAGACTTTT	CQQSDSPPQTF	IGKV1D-33	.	IGKJ2	24	-1	-1	27
1	0.001221001221001221	TGTCAACAGAGTACCAGCACCCCGCTCACCTTC	CQQSTSTPLTF	IGKV1-39	.	IGKJ5	22	-1	-1	25
1	0.001221001221001221	TGTCAACAGAATTACAGTACCCCTCTCACTTTC	CQQNYSTPLTF	IGKV1D-39	.	IGKJ4	24	-1	-1	24
1	0.001221001221001221	TGTCAACAATATTATAGTACTCCTCGAACTTTT	CQQYYSTPRTF	IGKV4-1	.	IGKJ2	23	-1	-1	27
1	0.001221001221001221	TGTCAACAATATTACAGCTGGCTGATTACCTTC	CQQYYSWLITF	IGKV3-15	.	IGKJ5	21	-1	-1	23
1	0.001221001221001221	TGTCAACAATATGGTGACACACCTCCCACTTTC	CQQYGDTPPTF	IGKV3D-20	.	IGKJ3	25	-1	-1	26
1	0.001221001221001221	TGTCAACAATATGACAGCCCTCCCTTCACTTTC	CQQYDSPPFTF	IGKV1-5	.	IGKJ4	11	-1	-1	25
1	0.001221001221001221	TGTCAACAATATAATAGTTTTCCTCCCACTTTC	CQQYNSFPPTF	IGKV4-1	.	IGKJ4	17	-1	-1	26
1	0.001221001221001221	TGTCAACAAAGTTACAGAGCCCCTCTCACTTTC	CQQSYRAPLTF	IGKV1D-39	.	IGKJ4	24	-1	-1	24
1	0.001221001221001221	TGTCAACAAAATTACATGACCCCGTGGACGTTC	CQQNYMTPWTF	IGKV1-39	.	IGKJ1	22	-1	-1	22
1	0.001221001221001221	TGTCAAAACTATTACAGTGCCCCTCTCACTTTC	CQNYYSAPLTF	IGKV1-27	.	IGKJ4	23	-1	-1	24
1	0.001221001221001221	TGTCAAAAGTTTGACCGTGCCCCTCGGACGTTC	CQKFDRAPRTF	IGKV1-27	.	IGKJ1	23	-1	-1	25
1	0.001221001221001221	TGTCAAAAGTGCGATAGATTCCCATACACCTTT	CQKCDRFPYTF	IGKV1-33	.	IGKJ2	9	-1	-1	24
1	0.001221001221001221	TGTCAAAAGTATGACAGTGCCCCGTGGACGTTC	CQKYDSAPWTF	IGKV1-27	.	IGKJ1	22	-1	-1	22
1	0.001221001221001221	TGTCAAAAGTATAACAGTGCCCCTCAGACGTTC	CQKYNSAPQTF	IGKV1-27	.	IGKJ1	23	-1	-1	26
1	0.001221001221001221	TGTGAGCAGTATGCTGGCTCACCTCTCACTTTC	CEQYAGSPLTF	IGKV3D-20	.	IGKJ4	24	-1	-1	24
1	0.001221001221001221	TGTGAACAGGTTAAAAGTTACCCGCTCACTTTC	CEQVKSYPLTF	IGKV1-9	.	IGKJ4	22	-1	-1	22
1	0.001221001221001221	TGCCACCAGTATAATAGTTATCCGTGGACATTC	CHQYNSYPWTF	IGKV1-5	.	IGKJ1	20	-1	-1	22
1	0.001221001221001221	TGCCAACACTATGATAGTTATCCGTGGACGTTC	CQHYDSYPWTF	IGKV1-5	.	IGKJ1	20	-1	-1	22
1	0.001221001221001221	TGCCAACACCATAATACTTATCCTGTCGCCTTC	CQHHNTYPVAF	IGKV1-5	.	IGKJ5	20	-1	-1	28
1	0.001221001221001221	TGCCAACAGTTTCATAGTTATCCGCTCACTTTC	CQQFHSYPLTF	IGKV1-5	.	IGKJ4	20	-1	-1	22
1	0.001221001221001221	TGCCAACAGTATTATAGTTATCCTCGGACTTTC	CQQYYSYPRTF	IGKV1D-16	.	IGKJ4	24	-1	-1	27
1	0.001221001221001221	TGCCAACAGTATCATAGTTATCCGATCACTTTC	CQQYHSYPITF	IGKV1-5	.	IGKJ4	20	-1	-1	25
1	0.001221001221001221	TGCCAACAGTATAATAGTTATTTTGCGACGTTC	CQQYNSYFATF	IGKV1-5	.	IGKJ1	21	-1	-1	26
1	0.001221001221001221	TGCCAACAGTATAATAGTTATTCTCCGCAGTTC	CQQYNSYSPQF	IGKV1-5	.	IGKJ1	23	-1	-1	29
1	0.001221001221001221	TGCCAACAGTATAATAGTTATTCGTGGACGTTC	CQQYNSYSWTF	IGKV1-5	.	IGKJ1	22	-1	-1	22
1	0.001221001221001221	TGCCAACAGTATAATAGTTATCCGTACACTTTT	CQQYNSYPYTF	IGKV1-5	.	IGKJ2	20	-1	-1	23
1	0.001221001221001221	TGCCAACAGTATAATAGTTACCCCCTCACTTTC	CQQYNSYPLTF	IGKV1-16	.	IGKJ4	22	-1	-1	24
1	0.001221001221001221	TGCCAACAATATTATTTTTACCCTCGGACTTTC	CQQYYFYPRTF	IGKV1D-16	.	IGKJ4	24	-1	-1	27
1	0.001221001221001221	TGCCAACAATATCGGAGTAGTTCGTGGACTTTC	CQQYRSSSWTF	IGKV1-5	.	IGKJ1	11	-1	-1	22
1	0.001221001221001221	TGCGTGCAACTTACACAATCTCCGTACACTTTT	CVQLTQSPYTF	IGKV2-24	.	IGKJ2	22	-1	-1	23
1	0.001221001221001221	TGCGTGCAAGGAACACACTGGCCCAGACTGTTC	CVQGTHWPRLF	IGKV2-30	.	IGKJ1	22	-1	-1	29
1	0.001221001221001221	TGCATGCAGTCTCTCCAAACTCCGTTCACTTTT	CMQSLQTPFTF	IGKV2-28	.	IGKJ2	22	-1	-1	26
1	0.001221001221001221	TGCATGCAGGGTACACACTGGCCTATCACCTTC	CMQGTHWPITF	IGKV2-30	.	IGKJ5	24	-1	-1	24
1	0.001221001221001221	TGCATGCAGGGTACACACTGGCCGTACACTTTT	CMQGTHWPYTF	IGKV2-30	.	IGKJ2	22	-1	-1	23
1	0.001221001221001221	TGCATGCAGGGTACACACTGGCCGCTCACTTTC	CMQGTHWPLTF	IGKV2-30	.	IGKJ4	22	-1	-1	22
1	0.001221001221001221	TGCATGCAGACTATACAGACTCCTCTCACTTTC	CMQTIQTPLTF	IGKV2D-29	.	IGKJ4	24	-1	-1	24
1	0.001221001221001221	TGCATGCAATCTACACACTGGCCGGGAACTTTC	CMQSTHWPGTF	IGKV2-30	.	IGKJ4	22	-1	-1	27
1	0.001221001221001221	TGCATGCAACTTTTAGAGTTTCCTTACACTTTT	CMQLLEFPYTF	IGKV2-40	.	IGKJ2	24	-1	-1	24
1	0.001221001221001221	TGCATGCAAGTGACACAGTATCCTATCACCTTC	CMQVTQYPITF	IGKV2-18	.	IGKJ5	24	-1	-1	24
1	0.001221001221001221	TGCATGCAAGCTTCACAGCTTCCCCTCACTTTC	CMQASQLPLTF	IGKV2-18	.	IGKJ4	22	-1	-1	24
1	0.001221001221001221	TGCATGCAAGCTCTACAAACTTTGTACACTTTT	CMQALQTLYTF	IGKV2-28	.	IGKJ2	20	-1	-1	22
1	0.001221001221001221	TGCATGCAAGCTCTACAAACTCCTTACACTTTT	CMQALQTPYTF	IGKV2-28	.	IGKJ2	23	-1	-1	24
1	0.001221001221001221	TGCATGCAAGCTCTACAAACTCCTCGTACTTTT	CMQALQTPRTF	IGKV2D-28	.	IGKJ2	24	-1	-1	27
1	0.001221001221001221	TGCATGCAAGCTCTACAAACTCCGTGGACGTTC	CMQALQTPWTF	IGKV2-28	.	IGKJ1	22	-1	-1	22
1	0.001221001221001221	TGCATGCAAGCTCTAGAAACTCCGCTCACTTTC	CMQALETPLTF	IGKV2-28	.	IGKJ4	22	-1	-1	22
1	0.001221001221001221	TGCATGCAAGCTGCACAATTTCCGTGGACGTTC	CMQAAQFPWTF	IGKV2-24	.	IGKJ1	22	-1	-1	22
1	0.001221001221001221	TGCATGCAAGCTACACAGTGGCCCCACACTGTT	CMQATQWPHTV	IGKV2-30	.	IGKJ2	22	-1	-1	25
1	0.001221001221001221	TGCATGCAAGCACTACAAACTCCGCACACTTTT	CMQALQTPHTF	IGKV2-28	.	IGKJ2	22	-1	-1	25
1	0.001221001221001221	TGCATGCAAGCAACACAACTTCCTCCCGCTTTT	CMQATQLPPAF	IGKV2-24	.	IGKJ2	23	-1	-1	28
1	0.001221001221001221	TGCATGCAAGGTGTACAAAGTCCTGGGACTTTT	CMQGVQSPGTF	IGKV2-28	.	IGKJ2	31	-1	-1	27
1	0.001221001221001221	TGCATGCAAGGTACAGACTGGCCTCTCACTTTC	CMQGTDWPLTF	IGKV2D-30	.	IGKJ4	24	-1	-1	24
1	0.001221001221001221	TGCATGCAAGATGCACAAGATCAGGGGACCTTC	CMQDAQDQGTF	IGKV2-26	.	IGKJ5	21	-1	-1	27
1	0.001221001221001221	TGCATGCAAAATCTAACCTGGCCTCACACCTTC	CMQNLTWPHTF	IGKV2-30	.	IGKJ4	8	-1	-1	26
1	0.001221001221001221	TGCACGCAGGGTTCACACTGGCCGTACACTTTT	CTQGSHWPYTF	IGKV2-30	.	IGKJ2	22	-1	-1	23
1	0.001221001221001221	TGTCAGCTGTATGGTGTCACACACATTTTC	CQLYGVTHIF	IGKV3-20	.	IGKJ4	14	-1	-1	26
1	0.001221001221001221	TGTCAGCACTATGGTTCCTCCCCCGTTTTC	CQHYGSSPVF	IGKV3-20	.	IGKJ3	14	-1	-1	26
1	0.001221001221001221	TGTCAGCAGTATGGTAGCTCTCTCACTTTC	CQQYGSSLTF	IGKV3-20	.	IGKJ4	19	-1	-1	21
1	0.001221001221001221	TGTCAGCAGTATGGTAGCTCATTCACTTTC	CQQYGSSFTF	IGKV3-20	.	IGKJ3	20	-1	-1	20
1	0.001221001221001221	TGTCAGCAGTATAGCAACTGGCTCTCTTTC	CQQYSNWLSF	IGKV3-15	.	IGKJ4	21	-1	-1	20
1	0.001221001221001221	TGTCAGCAGTATAATGACTGGCCTTCTTTC	CQQYNDWPSF	IGKV3-15	.	IGKJ4	23	-1	-1	25
1	0.001221001221001221	TGTCAGCAGTATAATAACTGGCTCACTTTC	CQQYNNWLTF	IGKV3-15	.	IGKJ4	21	-1	-1	20
1	0.001221001221001221	TGTCAGCAGTATAATAACTGGCCCACCTTC	CQQYNNWPTF	IGKV3-15	.	IGKJ5	22	-1	-1	23
1	0.001221001221001221	TGTCAGCAGCGTAGCAACTTATTCACTTTC	CQQRSNLFTF	IGKV3-11	.	IGKJ3	18	-1	-1	19
1	0.001221001221001221	TGTCAGCAGCGTAGCAACTGGCTCACTTTC	CQQRSNWLTF	IGKV3-11	.	IGKJ4	21	-1	-1	20
1	0.001221001221001221	TGTCAGCAGCGTAGCAACTGGATCACCTTC	CQQRSNWITF	IGKV3-11	.	IGKJ5	20	-1	-1	20
1	0.001221001221001221	TGTCAGCAATATAGTAGCTCACCCACCTTC	CQQYSSSPTF	IGKV3-20	.	IGKJ5	22	-1	-1	23
1	0.001221001221001221	TGTCAACAGTATGATAATCTCCGGACGTTC	CQQYDNLRTF	IGKV1-33	.	IGKJ1	21	-1	-1	22
1	0.001221001221001221	TGTCAACAGGCTTACAGTCCCAGGACGTTC	CQQAYSPRTF	IGKV1-39	.	IGKJ1	17	-1	-1	22
1	0.001221001221001221	TGTCAACAGGCTAACAGTTTCCCCAGATCC	CQQANSFPRS	IGKV1-12	.	IGKJ3	22	-1	-1	29
1	0.001221001221001221	TGTCAACAGACTATACTTACCCGGACGTTC	CQQTILTRTF	IGKV1-39	.	IGKJ1	9	-1	-1	22
1	0.001221001221001221	TGTCAACAGAGTATATTTACCCGGACGTTC	CQQSIFTRTF	IGKV1-8	.	IGKJ1	21	-1	-1	22
1	0.001221001221001221	TGCCAACAGTATGAGGATTTTTCGACGTTT	CQQYEDFSTF	IGKV1-5	.	IGKJ1	11	-1	-1	23
1	0.001221001221001221	TGCCAACAGTATAATACTTATTGGACGTTC	CQQYNTYWTF	IGKV1-5	.	IGKJ1	21	-1	-1	21
1	0.001221001221001221	TGCCAACAATATAGTAGTTATTGGACGTTC	CQQYSSYWTF	IGKV1-5	.	IGKJ1	21	-1	-1	21
1	0.001221001221001221	TGTCAACAGTTAAGAACCAAGACGTTC	CQQLRTKTF	IGKV1-13	.	IGKJ1	10	-1	-1	20
1	0.001221001221001221	TGTCAGCAGTCGGGGACGTTC	CQQSGTF	IGKV3-20	.	IGKJ1	9	-1	-1	13
