# Supplementary material for: Biomarkers and Immune Repertoire Metrics Identified by Peripheral Blood Transcriptomic Sequencing Reveal the Pathogenesis of COVID-19
Source: Front Immunol. 2021 Aug 24;12:677025. doi: 10.3389/fimmu.2021.677025 (PMC8421539; doi:10.3389/fimmu.2021.677025)
Supplement: Supplementary file 1 [file DataSheet_1.zip › TCR_BCR/IGK/convert.20S039678A.clonotypes.IGK.txt]

count	freq	cdr3nt	cdr3aa	v	d	j	VEnd	DStart	DEnd	JStart
24	0.03680981595092025	TGTCAGCACTATTCTACTATGTCGATCACCTTC	CQHYSTMSITF	IGKV4-1	.	IGKJ5	12	-1	-1	21
21	0.032208588957055216	TGTCAACAGGCTTACAGTACCCCTGAGACGTTC	CQQAYSTPETF	IGKV1-39	.	IGKJ1	23	-1	-1	26
19	0.029141104294478526	TGTCAACAGGGTTACAGTACCCCGCTCACTTTC	CQQGYSTPLTF	IGKV1-39	.	IGKJ4	22	-1	-1	22
17	0.02607361963190184	TGCCAACAAAATAATTATTATTCTCGGTCGTTC	CQQNNYYSRSF	IGKV1-5	.	IGKJ1	23	-1	-1	28
12	0.018404907975460124	TGTCAGCAGTATGGGACCTCACCCTTCACTTTT	CQQYGTSPFTF	IGKV3-20	.	IGKJ2	22	-1	-1	26
9	0.013803680981595092	TGTCAACAATATTCTACTACCTCGATCACCTTC	CQQYSTTSITF	IGKV4-1	.	IGKJ5	19	-1	-1	21
8	0.012269938650306749	TGCATGCAAGGTACACACTGGCCGTACACTTTT	CMQGTHWPYTF	IGKV2-30	.	IGKJ2	22	-1	-1	23
7	0.010736196319018405	TGTCTGCAAGGTAAACAGCTTCGTACGTGGACGTTC	CLQGKQLRTWTF	IGKV2-29	.	IGKJ1	21	-1	-1	24
7	0.010736196319018405	TGTCAGCAATATTCTACTACCTCGATCACCTTC	CQQYSTTSITF	IGKV4-1	.	IGKJ5	19	-1	-1	21
6	0.009202453987730062	TGTCACCAATATTATGATATTCCTCAGACGTTC	CHQYYDIPQTF	IGKV4-1	.	IGKJ1	14	-1	-1	26
6	0.009202453987730062	TGTCAACAGTCTACTAGATCACTGTATACTTTT	CQQSTRSLYTF	IGKV3-20	.	IGKJ2	9	-1	-1	22
6	0.009202453987730062	TGTCAAAAGTATAACAGTGCCCCTCAGACGTTC	CQKYNSAPQTF	IGKV1-27	.	IGKJ1	23	-1	-1	26
6	0.009202453987730062	TGCATGCAAGGTACACACTGGCCGTATACTTTT	CMQGTHWPYTF	IGKV2-30	.	IGKJ2	22	-1	-1	23
5	0.007668711656441718	TGTCACCACTATGGTAACTCACCGTGGACGTTC	CHHYGNSPWTF	IGKV3-20	.	IGKJ1	22	-1	-1	22
5	0.007668711656441718	TGTCAGCAGTATGGTAGCTCACCGTACACTTTT	CQQYGSSPYTF	IGKV3-20	.	IGKJ2	22	-1	-1	23
5	0.007668711656441718	TGTCAGCAGGCTAACAATTACCCTCTCACTTTC	CQQANNYPLTF	IGKV1-12	.	IGKJ4	23	-1	-1	24
5	0.007668711656441718	TGTCAGCAATATCATCACTGGCCCCTCACTTTC	CQQYHHWPLTF	IGKV3-15	.	IGKJ4	22	-1	-1	24
5	0.007668711656441718	TGCATGCAAGGTACACACTGGCCTTACAGCTTT	CMQGTHWPYSF	IGKV2-30	.	IGKJ2	23	-1	-1	30
5	0.007668711656441718	TGTCAGCAGCGTAGCAACTGGCTCACTTTC	CQQRSNWLTF	IGKV3-11	.	IGKJ4	21	-1	-1	20
4	0.006134969325153374	TGTCAGCAGTATGGTGGCTCACCGCGGTACACTTTT	CQQYGGSPRYTF	IGKV3-20	.	IGKJ2	22	-1	-1	26
4	0.006134969325153374	TGTCAACATTATAGTAACTGGCCTGCGATCAGCTTC	CQHYSNWPAISF	IGKV3-15	.	IGKJ5	23	-1	-1	25
4	0.006134969325153374	TGTCAACAGAGTTACAGTACCCACCCGTACACTTTT	CQQSYSTHPYTF	IGKV1-39	.	IGKJ2	21	-1	-1	26
4	0.006134969325153374	TGCCAAAACTACGACAGTTATTCCGCGCTTAGTTTT	CQNYDSYSALSF	IGKV1-5	.	IGKJ4	22	-1	-1	24
4	0.006134969325153374	TGTCTTCATCATAATAACTGGCCGTACACTTTT	CLHHNNWPYTF	IGKV3-15	.	IGKJ2	22	-1	-1	23
4	0.006134969325153374	TGTCTGCAATATTATTCCACTCCTCGGACGTTC	CLQYYSTPRTF	IGKV4-1	.	IGKJ1	27	-1	-1	25
4	0.006134969325153374	TGTCTACAAGATTCCAGTTACCCTCGGACGTTC	CLQDSSYPRTF	IGKV1-6	.	IGKJ1	23	-1	-1	25
4	0.006134969325153374	TGTCAGTACTATGGTAGCTCACCGTACACTTTT	CQYYGSSPYTF	IGKV3-20	.	IGKJ2	22	-1	-1	23
4	0.006134969325153374	TGTCAGCACTATGGTACCTCACCGATCACCTTC	CQHYGTSPITF	IGKV3-20	.	IGKJ5	22	-1	-1	22
4	0.006134969325153374	TGTCAGCAGTATGGTAGCTCACCTTACACTTTT	CQQYGSSPYTF	IGKV3-20	.	IGKJ2	23	-1	-1	24
4	0.006134969325153374	TGTCAGCAGTATGGAACCGGACCGTACACTTTC	CQQYGTGPYTF	IGKV3-20	.	IGKJ4	13	-1	-1	26
4	0.006134969325153374	TGTCAGCAGCGTGGTCACTGGCCCCTCACTTTC	CQQRGHWPLTF	IGKV3-11	.	IGKJ4	22	-1	-1	24
4	0.006134969325153374	TGTCAGCAATATTGGGGTCCTCCTCGGACCTTT	CQQYWGPPRTF	IGKV4-1	.	IGKJ2	12	-1	-1	30
4	0.006134969325153374	TGTCAACAGTATGGTACTTCACCGGTCACTTTC	CQQYGTSPVTF	IGKV3-20	.	IGKJ4	22	-1	-1	25
4	0.006134969325153374	TGTCAACAATATTTTAGTCGTCCATTCACTTTC	CQQYFSRPFTF	IGKV4-1	.	IGKJ3	17	-1	-1	23
4	0.006134969325153374	TGTCAAAAATATAACAGTGCCCCGCTCACTTTC	CQKYNSAPLTF	IGKV1-27	.	IGKJ4	22	-1	-1	22
4	0.006134969325153374	TGTAACCAATATTATACTGACCCGCTCACTTTC	CNQYYTDPLTF	IGKV4-1	.	IGKJ4	15	-1	-1	22
4	0.006134969325153374	TGCATGCAAGGTCTACAGACTCCATATACTTTT	CMQGLQTPYTF	IGKV2-28	.	IGKJ2	22	-1	-1	27
4	0.006134969325153374	TGCATGCAAGGCCTACAAACTCCGTACACTTTT	CMQGLQTPYTF	IGKV2-28	.	IGKJ2	22	-1	-1	23
4	0.006134969325153374	TGTCAGCACTATATTCACGGGGAAACCTTC	CQHYIHGETF	IGKV3-15	.	IGKJ1	12	-1	-1	27
4	0.006134969325153374	TGCATGCAGGGTACATTTGGGTACACTTTT	CMQGTFGYTF	IGKV2-30	.	IGKJ2	14	-1	-1	20
3	0.004601226993865031	TGTCAGCATTATGGTAGGTCACCTCCGTTCAGTTTC	CQHYGRSPPFSF	IGKV3D-20	.	IGKJ4	26	-1	-1	28
3	0.004601226993865031	TGTCAGCAGTATAATAACTGGCCTCCGTACACTTTT	CQQYNNWPPYTF	IGKV3-15	.	IGKJ2	23	-1	-1	26
3	0.004601226993865031	TGTCAACAGAGTTACAGTGATCCTCAGTACACTTTT	CQQSYSDPQYTF	IGKV1-39	.	IGKJ2	17	-1	-1	26
3	0.004601226993865031	TGTCAACAATATGATAGTTATTCTCCCGTTACTTTT	CQQYDSYSPVTF	IGKV1-5	.	IGKJ2	23	-1	-1	30
3	0.004601226993865031	TGTCTGCAGCATAATGCTTACCCCCTCACTTTC	CLQHNAYPLTF	IGKV1-17	.	IGKJ4	22	-1	-1	24
3	0.004601226993865031	TGTCTACAAGATTACAATTTCCCGTGGACGTTC	CLQDYNFPWTF	IGKV1-6	.	IGKJ1	22	-1	-1	22
3	0.004601226993865031	TGTCATCAGTATGGTGACTCACCGTGGACTTTC	CHQYGDSPWTF	IGKV3-20	.	IGKJ1	22	-1	-1	22
3	0.004601226993865031	TGTCAGCAGTATGGTAGCTCACCGTGGACGTTC	CQQYGSSPWTF	IGKV3-20	.	IGKJ1	22	-1	-1	22
3	0.004601226993865031	TGTCAGCAGTATATTAACTGGCCTCGGACTTTT	CQQYINWPRTF	IGKV3-15	.	IGKJ2	23	-1	-1	27
3	0.004601226993865031	TGTCAGCAGCTTAATAGTTACCCGCTCACTTTC	CQQLNSYPLTF	IGKV1-9	.	IGKJ4	22	-1	-1	22
3	0.004601226993865031	TGTCAGCAGCGTTTCCTATGGCCTATCGGCTTC	CQQRFLWPIGF	IGKV3-11	.	IGKJ5	11	-1	-1	29
3	0.004601226993865031	TGTCAGCAATATTATAGTATTCCGTACACTTTT	CQQYYSIPYTF	IGKV4-1	.	IGKJ2	22	-1	-1	23
3	0.004601226993865031	TGTCAACACTATGATCATCTCCCGCTCACTTTC	CQHYDHLPLTF	IGKV1-33	.	IGKJ4	22	-1	-1	22
3	0.004601226993865031	TGTCAACAGCGTTCTAACTGGCCTCTCACTTTC	CQQRSNWPLTF	IGKV3-11	.	IGKJ4	23	-1	-1	24
3	0.004601226993865031	TGTCAACAGGCTTACAGCACCCCTGAGACGTTC	CQQAYSTPETF	IGKV1-39	.	IGKJ1	23	-1	-1	26
3	0.004601226993865031	TGTCAACAGGCTAACAGTTTCCCTCTCCGCTTC	CQQANSFPLRF	IGKV1-12	.	IGKJ4	23	-1	-1	30
3	0.004601226993865031	TGTCAACAGACTTCCAGCATCCCTCACACTTTT	CQQTSSIPHTF	IGKV1D-39	.	IGKJ2	24	-1	-1	25
3	0.004601226993865031	TGTCAACAGAGTTTCAGTACCCCCCTCACTTTC	CQQSFSTPLTF	IGKV1-39	.	IGKJ4	22	-1	-1	24
3	0.004601226993865031	TGTCAACAGAGTTACAATACCCCTGACACTTTT	CQQSYNTPDTF	IGKV1-39	.	IGKJ2	23	-1	-1	25
3	0.004601226993865031	TGTCAACAGAGTCATAGAGCCCCGTACACTTTT	CQQSHRAPYTF	IGKV1-39	.	IGKJ2	11	-1	-1	23
3	0.004601226993865031	TGCCAACAGTATCATAGTCATTCGAGGACGTTC	CQQYHSHSRTF	IGKV1-5	.	IGKJ1	22	-1	-1	25
3	0.004601226993865031	TGCCAACAATGTACCGCTTCCCCGTGGACGTTC	CQQCTASPWTF	IGKV1-16	.	IGKJ1	7	-1	-1	18
3	0.004601226993865031	TGCATGCAAGGTCTACGAACTCCGTACACTTTT	CMQGLRTPYTF	IGKV2-28	.	IGKJ2	22	-1	-1	23
3	0.004601226993865031	TGCATGCAAGGTACACATTGGCCGTACACTTTT	CMQGTHWPYTF	IGKV2-30	.	IGKJ2	22	-1	-1	23
3	0.004601226993865031	TGCATGCAAGGTACAGACTGGCCTTACACTTTT	CMQGTDWPYTF	IGKV2-30	.	IGKJ2	23	-1	-1	24
3	0.004601226993865031	TGTCACCAGTGTGGTGCCGCACGGACGTTC	CHQCGAARTF	IGKV3-20	.	IGKJ1	14	-1	-1	22
3	0.004601226993865031	TGTGAACAGAGATACAGTTCTGTTTCTTTC	CEQRYSSVSF	IGKV1-39	.	IGKJ3	17	-1	-1	25
3	0.004601226993865031	TGCATGCAGGATACACACTGGTACAGTTTT	CMQDTHWYSF	IGKV2-30	.	IGKJ2	20	-1	-1	20
3	0.004601226993865031	TGCATGCAAGGTACACACTGGTACACTTTT	CMQGTHWYTF	IGKV2-30	.	IGKJ2	20	-1	-1	20
2	0.003067484662576687	TGTCATCAATATTATAGTACTCATACGTGGACGTTC	CHQYYSTHTWTF	IGKV4-1	.	IGKJ1	21	-1	-1	24
2	0.003067484662576687	TGTCAGCTGTATGGTGGCTCACCTAAGTGGACGTTC	CQLYGGSPKWTF	IGKV3-20	.	IGKJ1	28	-1	-1	26
2	0.003067484662576687	TGTCAGCATTATGGTAGCTCACCTTTGTACACTTTT	CQHYGSSPLYTF	IGKV3-20	.	IGKJ2	23	-1	-1	25
2	0.003067484662576687	TGTCAGCACTATAATAACTGGCCTCCGTGGACGTTC	CQHYNNWPPWTF	IGKV3D-15	.	IGKJ1	26	-1	-1	25
2	0.003067484662576687	TGTCAGCAGTATGGTAGCTCACTCGCGCTCACTTTC	CQQYGSSLALTF	IGKV3-20	.	IGKJ4	21	-1	-1	24
2	0.003067484662576687	TGTCAGCAGTATGGTAGCTCACCTCCGTACACTTTT	CQQYGSSPPYTF	IGKV3D-20	.	IGKJ2	26	-1	-1	26
2	0.003067484662576687	TGTCAGCAGGATGGTACCTCACCTCCGTTCACTTTT	CQQDGTSPPFTF	IGKV3D-20	.	IGKJ2	26	-1	-1	29
2	0.003067484662576687	TGTCAGCAATACTTTAATACTCGTCCGTACACTTTT	CQQYFNTRPYTF	IGKV4-1	.	IGKJ2	21	-1	-1	26
2	0.003067484662576687	TGTCAACAGAGTTACAGTACCCCCTTGTACACTTTC	CQQSYSTPLYTF	IGKV1-39	.	IGKJ2	22	-1	-1	25
2	0.003067484662576687	TGTCTCCAGCATCATTCTTCTCCCTACACTTTC	CLQHHSSPYTF	IGKV1-17	.	IGKJ3	11	-1	-1	26
2	0.003067484662576687	TGTCTACAGCATAGTATTTACCCTCGGACGTTC	CLQHSIYPRTF	IGKV1D-17	.	IGKJ1	24	-1	-1	25
2	0.003067484662576687	TGTCTACAGCACACTAGTTACCCGCGGACGTTC	CLQHTSYPRTF	IGKV1-17	.	IGKJ1	22	-1	-1	25
2	0.003067484662576687	TGTCTACAGACTCACATTTCGCCTCGGACTTTT	CLQTHISPRTF	IGKV1-39	.	IGKJ2	9	-1	-1	27
2	0.003067484662576687	TGTCACCAGCGTAACTCCTGGCCTCAGACGTTC	CHQRNSWPQTF	IGKV3-11	.	IGKJ1	23	-1	-1	26
2	0.003067484662576687	TGTCACCAGAGTTACACTTCCCGGTGGGCGTTC	CHQSYTSRWAF	IGKV1-39	.	IGKJ1	15	-1	-1	23
2	0.003067484662576687	TGTCACCAATATTATAGTAGTCCCCTCAGTTTC	CHQYYSSPLSF	IGKV4-1	.	IGKJ4	22	-1	-1	24
2	0.003067484662576687	TGTCAGCGGGCTAATATCTTCCCTCTCTCTTTC	CQRANIFPLSF	IGKV1-12	.	IGKJ4	23	-1	-1	24
2	0.003067484662576687	TGTCAGCATTATTTTGATATTCCATACACTTTT	CQHYFDIPYTF	IGKV4-1	.	IGKJ2	12	-1	-1	24
2	0.003067484662576687	TGTCAGCATTATTATACTACTTCGGCAACGTTC	CQHYYTTSATF	IGKV4-1	.	IGKJ1	20	-1	-1	27
2	0.003067484662576687	TGTCAGCACTATCATAACTGGCCTCGGAGTTTT	CQHYHNWPRSF	IGKV3-15	.	IGKJ2	23	-1	-1	29
2	0.003067484662576687	TGTCAGCACTATGGTACTACACCGTTCACTTTT	CQHYGTTPFTF	IGKV3-20	.	IGKJ2	15	-1	-1	26
2	0.003067484662576687	TGTCAGCAGTATGGTAGCTCACCCCGGACGTTC	CQQYGSSPRTF	IGKV3D-20	.	IGKJ1	27	-1	-1	25
2	0.003067484662576687	TGTCAGCAGGCTAACACTTTCCCCTTCACTTTC	CQQANTFPFTF	IGKV1-12	.	IGKJ3	22	-1	-1	24
2	0.003067484662576687	TGTCAGCAGGCTAACAATTACCCTCTCACTTTC	CQQANNYPLTF	IGKV1-12	.	IGKJ3	23	-1	-1	25
2	0.003067484662576687	TGTCAGCAATATTTTATTATCCCGCCTACTTTC	CQQYFIIPPTF	IGKV4-1	.	IGKJ4	12	-1	-1	27
2	0.003067484662576687	TGTCAGCAATATTATCTTACTCCGCTCACTTTC	CQQYYLTPLTF	IGKV4-1	.	IGKJ4	22	-1	-1	22
2	0.003067484662576687	TGTCAGCAATATTATAGTACTCCTCAAACTTTT	CQQYYSTPQTF	IGKV4-1	.	IGKJ2	23	-1	-1	27
2	0.003067484662576687	TGTCAGCAATATTATAATACTCCCTACACTTTT	CQQYYNTPYTF	IGKV4-1	.	IGKJ2	22	-1	-1	24
2	0.003067484662576687	TGTCAGCAACGGAGCAACTGGCCGATCACCTTC	CQQRSNWPITF	IGKV3-11	.	IGKJ5	22	-1	-1	22
2	0.003067484662576687	TGTCAACAGGCCTACAGTTTCCCGCTCACTTTC	CQQAYSFPLTF	IGKV1-12	.	IGKJ4	22	-1	-1	22
2	0.003067484662576687	TGTCAACAGAGTTTCAGTACCCCATATACTTTT	CQQSFSTPYTF	IGKV1-39	.	IGKJ2	22	-1	-1	27
2	0.003067484662576687	TGTCAACAGAGTTACAGTGTCCCTCGGACGTTC	CQQSYSVPRTF	IGKV1D-39	.	IGKJ1	24	-1	-1	25
2	0.003067484662576687	TGTCAACAGAGTTACAGTACCCCTCCGGCGTTC	CQQSYSTPPAF	IGKV1D-39	.	IGKJ1	27	-1	-1	28
2	0.003067484662576687	TGTCAACAGAGTTACAGTACCCCGTACACTTTT	CQQSYSTPYTF	IGKV1-39	.	IGKJ2	22	-1	-1	23
2	0.003067484662576687	TGTCAACAGAGTTACAATACCCCATTCACTTTC	CQQSYNTPFTF	IGKV1-39	.	IGKJ3	22	-1	-1	23
2	0.003067484662576687	TGTCAACAGAGTCACATTGCCCCGTACACTTTT	CQQSHIAPYTF	IGKV1-39	.	IGKJ2	22	-1	-1	23
2	0.003067484662576687	TGTCAACAATACAGTGGCTCACCTCGGACGTTC	CQQYSGSPRTF	IGKV3D-20	.	IGKJ1	24	-1	-1	25
2	0.003067484662576687	TGTCAACAACTTAGTACTTTCCCGTGGACGTTC	CQQLSTFPWTF	IGKV1-27	.	IGKJ1	5	-1	-1	22
2	0.003067484662576687	TGTCAACAAAATTTTCTTCCCCCCATCACTTTC	CQQNFLPPITF	IGKV1-39	.	IGKJ5	7	-1	-1	24
2	0.003067484662576687	TGTCAAAAGTATAACAGTGCCCCGTGGACGTTC	CQKYNSAPWTF	IGKV1-27	.	IGKJ1	22	-1	-1	22
2	0.003067484662576687	TGCCAACCTCATAATTATTATTCGGCGACGTTC	CQPHNYYSATF	IGKV1-5	.	IGKJ1	6	-1	-1	26
2	0.003067484662576687	TGCCAACAGTATAATTATTATACGTGGACGTTC	CQQYNYYTWTF	IGKV1-5	.	IGKJ1	14	-1	-1	21
2	0.003067484662576687	TGCCAACAGTATAATAGTTACCCGTACACTTTT	CQQYNSYPYTF	IGKV1-16	.	IGKJ2	22	-1	-1	23
2	0.003067484662576687	TGCCAACAATATAATCGTTACTATTACGTCTTT	CQQYNRYYYVF	IGKV1-16	.	IGKJ2	20	-1	-1	30
2	0.003067484662576687	TGCCAACAATATAATCGGTACTATTACACTTTT	CQQYNRYYYTF	IGKV1-16	.	IGKJ2	14	-1	-1	24
2	0.003067484662576687	TGCATGCAAGCTGTAAAAATTCCCATCACCTTC	CMQAVKIPITF	IGKV2-28	.	IGKJ5	22	-1	-1	24
2	0.003067484662576687	TGCATGCAAGGTCTACAAACTCCTCTCACTTTC	CMQGLQTPLTF	IGKV2D-28	.	IGKJ4	24	-1	-1	24
2	0.003067484662576687	TGCATGCAAGGTGCACACTGGCCGATTACTTTC	CMQGAHWPITF	IGKV2-30	.	IGKJ4	22	-1	-1	27
2	0.003067484662576687	TGCATGCAAAGTCTACAGACTGCGTGGACGTTC	CMQSLQTAWTF	IGKV2-28	.	IGKJ1	20	-1	-1	22
2	0.003067484662576687	TGCATGCAAAGTACACACTGGCCGTACACTTTT	CMQSTHWPYTF	IGKV2-30	.	IGKJ2	22	-1	-1	23
2	0.003067484662576687	TGCATGCAAAATCTGCAACTTCCCTACACTTTT	CMQNLQLPYTF	IGKV2-28	.	IGKJ2	8	-1	-1	24
2	0.003067484662576687	TGTCAGCAGTATCATATCTGGTGGACGTTC	CQQYHIWWTF	IGKV3-15	.	IGKJ1	20	-1	-1	20
2	0.003067484662576687	TGTCAGCAGTATAATAACTGGTGGACGTTC	CQQYNNWWTF	IGKV3-15	.	IGKJ1	20	-1	-1	20
2	0.003067484662576687	TGTCAGCAGAGTAGCAACTGGCGGACGTTC	CQQSSNWRTF	IGKV3-11	.	IGKJ1	21	-1	-1	22
2	0.003067484662576687	TGTCAGCAATATTATACTACTCTCACTTTC	CQQYYTTLTF	IGKV4-1	.	IGKJ4	21	-1	-1	21
2	0.003067484662576687	TGTCAACAGACTTTCAGGAGTCACTCTTTT	CQQTFRSHSF	IGKV1-39	.	IGKJ2	16	-1	-1	25
2	0.003067484662576687	TGCTTGCAAGGTACACTCTGGTGGACGTTC	CLQGTLWWTF	IGKV2-30	.	IGKJ1	20	-1	-1	20
2	0.003067484662576687	TGCCAACAATATCACACTGGCTGGACCTTC	CQQYHTGWTF	IGKV1-5	.	IGKJ1	11	-1	-1	21
2	0.003067484662576687	TGCCAACAATATAACGATTTGTCAAGTTTC	CQQYNDLSSF	IGKV1-16	.	IGKJ4	13	-1	-1	26
2	0.003067484662576687	TGCATGCAAGGTACACACCCGTACACTTTT	CMQGTHPYTF	IGKV2-30	.	IGKJ2	17	-1	-1	20
1	0.0015337423312883436	TGTCAGCAGTATGGTAGCTCACCCCCGATGTACACTTTT	CQQYGSSPPMYTF	IGKV3D-20	.	IGKJ2	26	-1	-1	27
1	0.0015337423312883436	TGTCAGCAGTATGGTAGCTCACCGCCGATGTACACTTTT	CQQYGSSPPMYTF	IGKV3D-20	.	IGKJ2	26	-1	-1	27
1	0.0015337423312883436	TGTCAGCAGTATAATAACTGGCCTCCGATGTACACTTTT	CQQYNNWPPMYTF	IGKV3D-15	.	IGKJ2	26	-1	-1	27
1	0.0015337423312883436	TGTCAGCAGCGAAACAACTGGCCTCTTTCGTGGACGTTC	CQQRNNWPLSWTF	IGKV3-11	.	IGKJ1	23	-1	-1	28
1	0.0015337423312883436	TGTCAGCAATATTACAGTAGTGTTCCGGAGTACACTTTT	CQQYYSSVPEYTF	IGKV4-1	.	IGKJ2	18	-1	-1	29
1	0.0015337423312883436	TGTCAGGCGCGCGACAGTCGGCCTCCTTTATTCACTTTC	CQARDSRPPLFTF	IGKV3-7	.	IGKJ3	5	-1	-1	28
1	0.0015337423312883436	TGTCAACAGAGTTACAGTTACAGTATCCCGTACACTTTT	CQQSYSYSIPYTF	IGKV1-39	.	IGKJ2	17	-1	-1	29
1	0.0015337423312883436	TGTCAACAGAGTTACAGTACCCCTCAGTCTCTCACTTTC	CQQSYSTPQSLTF	IGKV1D-39	.	IGKJ4	24	-1	-1	30
1	0.0015337423312883436	TGCCAGCAATATAATAGTAGTCGTCCCATCTACGCATTT	CQQYNSSRPIYAF	IGKV4-1	.	IGKJ2	18	-1	-1	26
1	0.0015337423312883436	TGCCAACAGTATAATAGTTATTCCCCCATGTACACTTTT	CQQYNSYSPMYTF	IGKV1-5	.	IGKJ2	22	-1	-1	26
1	0.0015337423312883436	TGCATGCAAGCTCTACAAACTCCTCCCATGTACACTTTT	CMQALQTPPMYTF	IGKV2D-28	.	IGKJ2	25	-1	-1	26
1	0.0015337423312883436	TGTTTGCAGACTACACAGTGGCCTCGGCTCACTTTC	CLQTTQWPRLTF	IGKV2D-30	.	IGKJ4	24	-1	-1	26
1	0.0015337423312883436	TGTCATCAGTATGGTAACTCACCTCCGGACACTTTT	CHQYGNSPPDTF	IGKV3D-20	.	IGKJ2	28	-1	-1	28
1	0.0015337423312883436	TGTCAGCAGTATGGTAGTTCACCCATGTACACTTTT	CQQYGSSPMYTF	IGKV3-20	.	IGKJ2	22	-1	-1	23
1	0.0015337423312883436	TGTCAGCAGTATGGTAGCTCACCTCCGTGGACGTTC	CQQYGSSPPWTF	IGKV3D-20	.	IGKJ1	26	-1	-1	25
1	0.0015337423312883436	TGTCAGCAGTATGGTAGCTCACCTCCGCTCACTTTC	CQQYGSSPPLTF	IGKV3D-20	.	IGKJ4	26	-1	-1	25
1	0.0015337423312883436	TGTCAGCAGTATGGTAGCTCACCTATGTACACTTTT	CQQYGSSPMYTF	IGKV3-20	.	IGKJ2	24	-1	-1	24
1	0.0015337423312883436	TGTCAGCAGTATGATGACTGGCCTCCGATCACTTTC	CQQYDDWPPITF	IGKV3D-15	.	IGKJ4	26	-1	-1	28
1	0.0015337423312883436	TGTCAGCAGTATAATGACTGGCCCCCGTGGACTTTT	CQQYNDWPPWTF	IGKV3-15	.	IGKJ2	22	-1	-1	30
1	0.0015337423312883436	TGTCAGCAGTATAATAACTGGCCCCCGTGGACGTTC	CQQYNNWPPWTF	IGKV3-15	.	IGKJ1	22	-1	-1	25
1	0.0015337423312883436	TGTCAGCAGCGTAGCGACTGGCCCCCCCTTACTTTC	CQQRSDWPPLTF	IGKV3-11	.	IGKJ4	22	-1	-1	30
1	0.0015337423312883436	TGTCAGCAGCGTAGCAACTGGCCTTCGCTCACTTTC	CQQRSNWPSLTF	IGKV3-11	.	IGKJ4	23	-1	-1	25
1	0.0015337423312883436	TGTCAGCAATATTATAGTACTCCTCCGCTCACTTTC	CQQYYSTPPLTF	IGKV4-1	.	IGKJ4	23	-1	-1	25
1	0.0015337423312883436	TGTCAGCAATATCAAAACTGGCCTCCGTGGACATTC	CQQYQNWPPWTF	IGKV3D-15	.	IGKJ1	26	-1	-1	25
1	0.0015337423312883436	TGTCAGCAATATAATAACTGGCCTCCGATCACCTTC	CQQYNNWPPITF	IGKV3D-15	.	IGKJ5	26	-1	-1	25
1	0.0015337423312883436	TGTCAACTGTTTGGTAGTTCTCCCATGTACACTTTT	CQLFGSSPMYTF	IGKV3-20	.	IGKJ2	16	-1	-1	23
1	0.0015337423312883436	TGTCAACTGTTAAATAACTATCTCTCACTCACTTTC	CQLLNNYLSLTF	IGKV1-13	.	IGKJ4	16	-1	-1	27
1	0.0015337423312883436	TGTCAACATTATTCTCCATATCCATCTCCGGCTTTC	CQHYSPYPSPAF	IGKV1-12	.	IGKJ1	7	-1	-1	33
1	0.0015337423312883436	TGTCAACACTATAATAACTGGCCTCCGATCACCTTC	CQHYNNWPPITF	IGKV3D-15	.	IGKJ5	26	-1	-1	25
1	0.0015337423312883436	TGTCAACAGAGTTACAGTACCCCTCTCCTCACTTTC	CQQSYSTPLLTF	IGKV1D-39	.	IGKJ3	24	-1	-1	28
1	0.0015337423312883436	TGTCAACAGAGTCACACTACCCCTCCGTACACTTTT	CQQSHTTPPYTF	IGKV1D-39	.	IGKJ2	26	-1	-1	26
1	0.0015337423312883436	TGTCAACAATATTACACTACTCCTCCAGGGACGTTC	CQQYYTTPPGTF	IGKV4-1	.	IGKJ1	23	-1	-1	28
1	0.0015337423312883436	TGCCAAAACTACGACAGTTATTCCGCGCTTAGTTTT	CQNYDSYSALSF	IGKV1-5	.	IGKJ2	22	-1	-1	32
1	0.0015337423312883436	TGCATGCAGGGTATGTACCTGCCTCGATTCACCTTC	CMQGMYLPRFTF	IGKV2-29	.	IGKJ3	23	-1	-1	26
1	0.0015337423312883436	TGCATGCAAGCTCTACAAACTCCCCCGCTCACTTTC	CMQALQTPPLTF	IGKV2D-28	.	IGKJ4	26	-1	-1	25
1	0.0015337423312883436	TGCATGCAAACTCTACAAACTCCTCCGTGGACGTTC	CMQTLQTPPWTF	IGKV2D-28	.	IGKJ1	26	-1	-1	25
1	0.0015337423312883436	TGTTTACAAGGTACACACTGGCCTCGGACGTTC	CLQGTHWPRTF	IGKV2D-30	.	IGKJ1	24	-1	-1	25
1	0.0015337423312883436	TGTTACCAATATTATAGTATTCCTCAGACGTTC	CYQYYSIPQTF	IGKV4-1	.	IGKJ1	23	-1	-1	26
1	0.0015337423312883436	TGTCTCCAGCATCATTCTTCTCCCCACACTTTC	CLQHHSSPHTF	IGKV1-17	.	IGKJ3	11	-1	-1	26
1	0.0015337423312883436	TGTCTGCAGCGTGCCAACTGGCCCCCCACTTTC	CLQRANWPPTF	IGKV3-11	.	IGKJ4	22	-1	-1	26
1	0.0015337423312883436	TGTCTACAGCATAATAGTTACCCGCTCACTTTC	CLQHNSYPLTF	IGKV1-17	.	IGKJ4	22	-1	-1	22
1	0.0015337423312883436	TGTCTACAGCATAATAGTTACGGGTGGACGTTC	CLQHNSYGWTF	IGKV1-17	.	IGKJ1	20	-1	-1	23
1	0.0015337423312883436	TGTCTACAAGATTACAATTACCCGTACACTTTT	CLQDYNYPYTF	IGKV1-6	.	IGKJ2	22	-1	-1	23
1	0.0015337423312883436	TGTCGACAAACTTACACTACCCCGTACACTTTT	CRQTYTTPYTF	IGKV1-39	.	IGKJ2	22	-1	-1	23
1	0.0015337423312883436	TGTCATCAGAGTTATAGTTTACCAAGGACTTTC	CHQSYSLPRTF	IGKV6-21	.	IGKJ3	26	-1	-1	27
1	0.0015337423312883436	TGTCACCACTATGAAGACTCACCTCCCAGTTTT	CHHYEDSPPSF	IGKV3D-20	.	IGKJ2	25	-1	-1	29
1	0.0015337423312883436	TGTCACCAGTATGATGATTGGCGGTGGACGTTC	CHQYDDWRWTF	IGKV1-8	.	IGKJ1	11	-1	-1	23
1	0.0015337423312883436	TGTCACCAGTATGATGATTGGCGGTGGACGTTC	CHQYDDWRWTF	IGKV3-15	.	IGKJ1	21	-1	-1	23
1	0.0015337423312883436	TGTCACCAGACTAACAGGTTCCCGTACACTTTT	CHQTNRFPYTF	IGKV1-12	.	IGKJ2	22	-1	-1	23
1	0.0015337423312883436	TGTCACCAATTTCATAGTTCTCCGTACACTTTT	CHQFHSSPYTF	IGKV4-1	.	IGKJ2	22	-1	-1	23
1	0.0015337423312883436	TGTCACCAATATGCTAACTCACCTCAAAATTTT	CHQYANSPQNF	IGKV3D-20	.	IGKJ2	24	-1	-1	29
1	0.0015337423312883436	TGTCAGCTTTATGAAGTTTCACTTATCACTTTC	CQLYEVSLITF	IGKV3-20	.	IGKJ4	6	-1	-1	25
1	0.0015337423312883436	TGTCAGCACCGTCACAACTGGCCTCTCACTTTT	CQHRHNWPLTF	IGKV3-11	.	IGKJ4	23	-1	-1	24
1	0.0015337423312883436	TGTCAGCACCGTAGGAACTGGCCTCGCACTTTC	CQHRRNWPRTF	IGKV3-11	.	IGKJ4	23	-1	-1	26
1	0.0015337423312883436	TGTCAGCAGTTTGGTAGCTCACGGTGGACGTTG	CQQFGSSRWTL	IGKV3-20	.	IGKJ1	21	-1	-1	23
1	0.0015337423312883436	TGTCAGCAGTGTCTTAACTGGCCCTACACTTTT	CQQCLNWPYTF	IGKV3-15	.	IGKJ2	22	-1	-1	24
1	0.0015337423312883436	TGTCAGCAGTGTCTTAACTGGCCCTACACTTTT	CQQCLNWPYTF	IGKV3-7	.	IGKJ2	8	-1	-1	24
1	0.0015337423312883436	TGTCAGCAGTATCATACCTGGCCTCGGACGTTC	CQQYHTWPRTF	IGKV3D-15	.	IGKJ1	24	-1	-1	25
1	0.0015337423312883436	TGTCAGCAGTATGTTGACGCACCGTGGACGTTC	CQQYVDAPWTF	IGKV3-20	.	IGKJ1	12	-1	-1	22
1	0.0015337423312883436	TGTCAGCAGTATGTTAGCTCACCGCTCACTTTC	CQQYVSSPLTF	IGKV3-20	.	IGKJ4	22	-1	-1	22
1	0.0015337423312883436	TGTCAGCAGTATGGTACCTCTCCATACACTTTT	CQQYGTSPYTF	IGKV3-20	.	IGKJ2	19	-1	-1	24
1	0.0015337423312883436	TGTCAGCAGTATGGTAGTTCACCTACTACGTTC	CQQYGSSPTTF	IGKV3-20	.	IGKJ1	24	-1	-1	27
1	0.0015337423312883436	TGTCAGCAGTATGGTAGCTCATCTCTCACTTTC	CQQYGSSSLTF	IGKV3D-20	.	IGKJ4	24	-1	-1	24
1	0.0015337423312883436	TGTCAGCAGTATGGTAGCTCACCTCGAACGTTC	CQQYGSSPRTF	IGKV3D-20	.	IGKJ1	24	-1	-1	27
1	0.0015337423312883436	TGTCAGCAGTATGGTAGCTCACCTCAGACGTTC	CQQYGSSPQTF	IGKV3D-20	.	IGKJ1	24	-1	-1	26
1	0.0015337423312883436	TGTCAGCAGTATGGTAGCTCACCGGAGACGTTC	CQQYGSSPETF	IGKV3-20	.	IGKJ1	22	-1	-1	26
1	0.0015337423312883436	TGTCAGCAGTATGGTAGCTCACGGGGGACGTTC	CQQYGSSRGTF	IGKV3-20	.	IGKJ1	21	-1	-1	25
1	0.0015337423312883436	TGTCAGCAGTATGGTAACTCACCATACACTTTT	CQQYGNSPYTF	IGKV3-20	.	IGKJ2	22	-1	-1	24
1	0.0015337423312883436	TGTCAGCAGTATGATTGGTCACCCCGGACGTTC	CQQYDWSPRTF	IGKV3D-20	.	IGKJ1	27	-1	-1	25
1	0.0015337423312883436	TGTCAGCAGTATGATAGCTCCCTGTACATTTTT	CQQYDSSLYIF	IGKV3-20	.	IGKJ2	19	-1	-1	22
1	0.0015337423312883436	TGTCAGCAGTATAATAACTGGCCTTCTCAGTTC	CQQYNNWPSQF	IGKV3-15	.	IGKJ1	23	-1	-1	29
1	0.0015337423312883436	TGTCAGCAGTATAATAACTGGCCTTGGACGTTC	CQQYNNWPWTF	IGKV3-15	.	IGKJ1	23	-1	-1	24
1	0.0015337423312883436	TGTCAGCAGTATAATAACTGGCCTCGAACGTTC	CQQYNNWPRTF	IGKV3-15	.	IGKJ1	23	-1	-1	27
1	0.0015337423312883436	TGTCAGCAGTATAATAACTGGCCTCAGACGTTC	CQQYNNWPQTF	IGKV3-15	.	IGKJ1	23	-1	-1	26
1	0.0015337423312883436	TGTCAGCAGTATAATAACTGGCCTCAAACGTTC	CQQYNNWPQTF	IGKV3-15	.	IGKJ1	23	-1	-1	27
1	0.0015337423312883436	TGTCAGCAGCGTAGCCACTGGCCCCCGACCTTC	CQQRSHWPPTF	IGKV3-11	.	IGKJ5	22	-1	-1	27
1	0.0015337423312883436	TGTCAGCAGCGTAGCAACTGGCCTCCGACGTTC	CQQRSNWPPTF	IGKV3-11	.	IGKJ1	23	-1	-1	26
1	0.0015337423312883436	TGTCAGCAGCGTAACAACTGGCCAAGGACATTC	CQQRNNWPRTF	IGKV3-11	.	IGKJ1	26	-1	-1	25
1	0.0015337423312883436	TGTCAGCAGGGTAGCCACTGGCCTCTCACTTTC	CQQGSHWPLTF	IGKV3-11	.	IGKJ3	23	-1	-1	25
1	0.0015337423312883436	TGTCAGCAGACTTACCGGACCCCGCTCACTTTC	CQQTYRTPLTF	IGKV1-39	.	IGKJ4	22	-1	-1	22
1	0.0015337423312883436	TGTCAGCAGAGTTACAGTTACCCACTCACTTTC	CQQSYSYPLTF	IGKV1-39	.	IGKJ4	17	-1	-1	24
1	0.0015337423312883436	TGTCAGCAGAGTTACAGTCATCTTCACTCCTTC	CQQSYSHLHSF	IGKV1-39	.	IGKJ5	17	-1	-1	28
1	0.0015337423312883436	TGTCAGCAGAATCAAGACTGGCCTCGAACGTTC	CQQNQDWPRTF	IGKV3-15	.	IGKJ1	23	-1	-1	27
1	0.0015337423312883436	TGTCAGCAATTTTATAGTATTCCTCTCACTTTC	CQQFYSIPLTF	IGKV4-1	.	IGKJ4	23	-1	-1	24
1	0.0015337423312883436	TGTCAGCAATATTTTATTACTCCTCGGACGTTC	CQQYFITPRTF	IGKV4-1	.	IGKJ1	27	-1	-1	25
1	0.0015337423312883436	TGTCAGCAATATTATAGTATTCCGATCACTTTC	CQQYYSIPITF	IGKV4-1	.	IGKJ4	22	-1	-1	25
1	0.0015337423312883436	TGTCAGCAATATTATAGTACTCCTCTCACTTTC	CQQYYSTPLTF	IGKV4-1	.	IGKJ4	23	-1	-1	24
1	0.0015337423312883436	TGTCAGCAATATTATAGTACTCCCTGGACGTTC	CQQYYSTPWTF	IGKV4-1	.	IGKJ1	22	-1	-1	24
1	0.0015337423312883436	TGTCAGCAATACGATAATCTCATTTTTTCTTTC	CQQYDNLIFSF	IGKV1-33	.	IGKJ4	20	-1	-1	28
1	0.0015337423312883436	TGTCAGCAACACTCTAGCACTCCTTGGACGTTC	CQQHSSTPWTF	IGKV4-1	.	IGKJ1	27	-1	-1	24
1	0.0015337423312883436	TGTCAGGAATATGGTTTCTCTCCGTGGACCTTC	CQEYGFSPWTF	IGKV3-20	.	IGKJ1	14	-1	-1	22
1	0.0015337423312883436	TGTCAACACCTTAATGGTTTTCCGTACACTTTT	CQHLNGFPYTF	IGKV1-9	.	IGKJ2	18	-1	-1	23
1	0.0015337423312883436	TGTCAACAGTTTAATAGTTTCCCTCAAACTTTC	CQQFNSFPQTF	IGKV1D-13	.	IGKJ4	25	-1	-1	27
1	0.0015337423312883436	TGTCAACAGTATTATAGTTTCCCTTTCACTTTC	CQQYYSFPFTF	IGKV1D-8	.	IGKJ3	23	-1	-1	24
1	0.0015337423312883436	TGTCAACAGTATTATAGTTTCCCGGTCACTTTC	CQQYYSFPVTF	IGKV1D-8	.	IGKJ4	22	-1	-1	25
1	0.0015337423312883436	TGTCAACAGTATTATAGTTACCCTCTCACTTTC	CQQYYSYPLTF	IGKV1-8	.	IGKJ4	23	-1	-1	24
1	0.0015337423312883436	TGTCAACAGTATTATAGTTACCCTCGGACTTTT	CQQYYSYPRTF	IGKV1-8	.	IGKJ2	23	-1	-1	27
1	0.0015337423312883436	TGTCAACAGTATGATAGTCTCCCGTACACTTTT	CQQYDSLPYTF	IGKV1-33	.	IGKJ2	22	-1	-1	23
1	0.0015337423312883436	TGTCAACAGTATGATAATCTCCCGCTCACTTTC	CQQYDNLPLTF	IGKV1-33	.	IGKJ4	22	-1	-1	22
1	0.0015337423312883436	TGTCAACAGTATGAAACTCCCCCGATCACCTTT	CQQYETPPITF	IGKV3D-20	.	IGKJ5	12	-1	-1	22
1	0.0015337423312883436	TGTCAACAGTATAATCATCTCCCTCTCACTTTC	CQQYNHLPLTF	IGKV1D-8	.	IGKJ4	24	-1	-1	24
1	0.0015337423312883436	TGTCAACAGTATAATACTTTCCCTCTCACTTTC	CQQYNTFPLTF	IGKV1D-33	.	IGKJ4	24	-1	-1	24
1	0.0015337423312883436	TGTCAACAGCTTAATAGTTACCCGTACACTTTT	CQQLNSYPYTF	IGKV1-9	.	IGKJ2	22	-1	-1	23
1	0.0015337423312883436	TGTCAACAGGCTTACAGTACCGCTGAGACGTTC	CQQAYSTAETF	IGKV1-39	.	IGKJ1	20	-1	-1	26
1	0.0015337423312883436	TGTCAACAGGGTTACACTACCCCGCTCACTTTC	CQQGYTTPLTF	IGKV1-39	.	IGKJ4	22	-1	-1	22
1	0.0015337423312883436	TGTCAACAGGGTTACAGTACCCCGCTCACTTTC	CQQGYSTPLTF	IGKV1-39	.	IGKJ3	22	-1	-1	25
1	0.0015337423312883436	TGTCAACAGATTGATAGTTACCCCCTGACGTTC	CQQIDSYPLTF	IGKV1-9	.	IGKJ1	22	-1	-1	26
1	0.0015337423312883436	TGTCAACAGAGTTATACTACCCCGATCACCTTC	CQQSYTTPITF	IGKV1-39	.	IGKJ5	22	-1	-1	22
1	0.0015337423312883436	TGTCAACAGAGTTACGCTACCTTTCGGACCTTC	CQQSYATFRTF	IGKV1-39	.	IGKJ1	14	-1	-1	25
1	0.0015337423312883436	TGTCAACAGAGTTACAGTATCCCATTCACTTTC	CQQSYSIPFTF	IGKV1-39	.	IGKJ4	22	-1	-1	25
1	0.0015337423312883436	TGTCAACAGAGTTACAGTACCCCTTGGACGTTC	CQQSYSTPWTF	IGKV1-39	.	IGKJ1	23	-1	-1	24
1	0.0015337423312883436	TGTCAACAGAGTTACAGTACCCCTCAAACTTTC	CQQSYSTPQTF	IGKV1D-39	.	IGKJ4	24	-1	-1	27
1	0.0015337423312883436	TGTCAACAGAGTTACAGTACCCCCTACACTTTT	CQQSYSTPYTF	IGKV1-39	.	IGKJ2	22	-1	-1	24
1	0.0015337423312883436	TGTCAACAGAGTTACAGTACCCCGTGGACGTTC	CQQSYSTPWTF	IGKV1-39	.	IGKJ1	22	-1	-1	22
1	0.0015337423312883436	TGTCAACAGAGTTACAGTACCCCGAACACTTTT	CQQSYSTPNTF	IGKV1-39	.	IGKJ2	22	-1	-1	25
1	0.0015337423312883436	TGTCAACAGAGTTACAGTACCCCATTCACTTTC	CQQSYSTPFTF	IGKV1-39	.	IGKJ3	22	-1	-1	23
1	0.0015337423312883436	TGTCAACAGAGTCACGCAATCCCCGTGACGTTC	CQQSHAIPVTF	IGKV1-39	.	IGKJ1	11	-1	-1	26
1	0.0015337423312883436	TGTCAACAGAGTCACATTGCCCCGTTCACTTTT	CQQSHIAPFTF	IGKV1-39	.	IGKJ2	22	-1	-1	26
1	0.0015337423312883436	TGTCAACAGAGTCACAGTCTCCCGTACACTTTT	CQQSHSLPYTF	IGKV1-39	.	IGKJ2	17	-1	-1	23
1	0.0015337423312883436	TGTCAACAATATTATATTATTCCGTACACTTTT	CQQYYIIPYTF	IGKV4-1	.	IGKJ2	22	-1	-1	23
1	0.0015337423312883436	TGTCAACAATATTATAGTTTCCCATTCATTTTC	CQQYYSFPFIF	IGKV1D-8	.	IGKJ3	22	-1	-1	23
1	0.0015337423312883436	TGTCAACAATATCAAACTACTCCGTACACTTTT	CQQYQTTPYTF	IGKV4-1	.	IGKJ2	22	-1	-1	23
1	0.0015337423312883436	TGTCAACAATATAAGACTTATCCTTTCACTTTC	CQQYKTYPFTF	IGKV1-12	.	IGKJ3	7	-1	-1	24
1	0.0015337423312883436	TGTCAACAAGATTACGATTACCCTCGCTCGTTC	CQQDYDYPRSF	IGKV1-6	.	IGKJ1	23	-1	-1	28
1	0.0015337423312883436	TGTCAAGAGGCTAACCGGTTCCCGCATACTTTC	CQEANRFPHTF	IGKV1-12	.	IGKJ4	22	-1	-1	27
1	0.0015337423312883436	TGTCAAGAGAGTTACAGTAGTCCATTCACTTTC	CQESYSSPFTF	IGKV1-39	.	IGKJ3	18	-1	-1	23
1	0.0015337423312883436	TGTCAAAAGTATAACACTGCCCCTCTGACGTTC	CQKYNTAPLTF	IGKV1-27	.	IGKJ1	23	-1	-1	26
1	0.0015337423312883436	TGTCAAAAGTATAACAGTGCCCCTTGGGAGTTC	CQKYNSAPWEF	IGKV1-27	.	IGKJ1	27	-1	-1	29
1	0.0015337423312883436	TGTCAAAAGTATAACAGTGCCCCTCGGACGTTC	CQKYNSAPRTF	IGKV1-27	.	IGKJ1	23	-1	-1	25
1	0.0015337423312883436	TGTGAACAGTATTATAATAGACCTCGAACTTTT	CEQYYNRPRTF	IGKV4-1	.	IGKJ2	15	-1	-1	27
1	0.0015337423312883436	TGCCTACAGTATAATAGTTATTCTCAAACATTC	CLQYNSYSQTF	IGKV1-5	.	IGKJ1	23	-1	-1	30
1	0.0015337423312883436	TGCCAGCAATATAAGAGTTATCCATTCACTTTC	CQQYKSYPFTF	IGKV1-16	.	IGKJ3	19	-1	-1	23
1	0.0015337423312883436	TGCCAACATTATAATAGTTATCCTGTCACTTTC	CQHYNSYPVTF	IGKV1-5	.	IGKJ4	20	-1	-1	25
1	0.0015337423312883436	TGCCAACACTATGGGTCTTTCCCCCGCACTTTC	CQHYGSFPRTF	IGKV1-16	.	IGKJ4	11	-1	-1	26
1	0.0015337423312883436	TGCCAACAGTATTATAGTGTCCCATACACTTTT	CQQYYSVPYTF	IGKV1-5	.	IGKJ2	17	-1	-1	24
1	0.0015337423312883436	TGCCAACAGTATAATAGTTTCTCGTGGACGTTC	CQQYNSFSWTF	IGKV1-5	.	IGKJ1	18	-1	-1	22
1	0.0015337423312883436	TGCCAACAGTATAATAGTTACCTTCTCACTTTC	CQQYNSYLLTF	IGKV1-16	.	IGKJ4	21	-1	-1	24
1	0.0015337423312883436	TGCCAACAATGCAATACTTATTCTCGGACGTTC	CQQCNTYSRTF	IGKV1-5	.	IGKJ1	23	-1	-1	25
1	0.0015337423312883436	TGCCAACAATATCATAGTTACTCCTACACTTTT	CQQYHSYSYTF	IGKV1-5	.	IGKJ2	19	-1	-1	24
1	0.0015337423312883436	TGCCAACAATACAGTAGTTCTGTCTGGACGTTT	CQQYSSSVWTF	IGKV1-16	.	IGKJ1	18	-1	-1	24
1	0.0015337423312883436	TGCATGCAGGTGTCACAATTTCCTCTCACTTTC	CMQVSQFPLTF	IGKV2-24	.	IGKJ4	23	-1	-1	24
1	0.0015337423312883436	TGCATGCAGGCTCTAGAAATTCCGCTCACTTTC	CMQALEIPLTF	IGKV2-28	.	IGKJ4	22	-1	-1	22
1	0.0015337423312883436	TGCATGCAACCTCTACAAACCGTGCACACTTTT	CMQPLQTVHTF	IGKV2-28	.	IGKJ2	19	-1	-1	25
1	0.0015337423312883436	TGCATGCAACGATTGGAGTTTCCTTGGACGTTC	CMQRLEFPWTF	IGKV2-40	.	IGKJ1	24	-1	-1	24
1	0.0015337423312883436	TGCATGCAAGCTCTACAAACTCCTCCCACTTTT	CMQALQTPPTF	IGKV2D-28	.	IGKJ2	25	-1	-1	26
1	0.0015337423312883436	TGCATGCAAGCTCTACAAACTCCGTGGACGTTC	CMQALQTPWTF	IGKV2-28	.	IGKJ1	22	-1	-1	22
1	0.0015337423312883436	TGCATGCAAGCTCTACAAACTCGGTGGACGTTC	CMQALQTRWTF	IGKV2-28	.	IGKJ1	21	-1	-1	23
1	0.0015337423312883436	TGCATGCAAGCTCTAGAAACTCCTTACACTTTT	CMQALETPYTF	IGKV2-28	.	IGKJ2	23	-1	-1	24
1	0.0015337423312883436	TGCATGCAAGCTACACAATTTCCCTGGACGTTC	CMQATQFPWTF	IGKV2-24	.	IGKJ1	22	-1	-1	24
1	0.0015337423312883436	TGCATGCAAGGTTTACAACTTCCGATCACTTTC	CMQGLQLPITF	IGKV2D-29	.	IGKJ3	22	-1	-1	25
1	0.0015337423312883436	TGCATGCAAGGTACACACTGGCCTTGGACGTTC	CMQGTHWPWTF	IGKV2-30	.	IGKJ1	23	-1	-1	24
1	0.0015337423312883436	TGCATGCAAGGTACACACTGGCCTCCGACGTTC	CMQGTHWPPTF	IGKV2D-30	.	IGKJ1	26	-1	-1	26
1	0.0015337423312883436	TGCATGCAAGGTACACACTGGCCTCGGACGTTC	CMQGTHWPRTF	IGKV2D-30	.	IGKJ1	24	-1	-1	25
1	0.0015337423312883436	TGCATGCAAGGTACACAGTGGCCTTACACTTTT	CMQGTQWPYTF	IGKV2-30	.	IGKJ2	23	-1	-1	24
1	0.0015337423312883436	TGCATGCAAGGTACACAATGGCCGTGCACTTTT	CMQGTQWPCTF	IGKV2-30	.	IGKJ2	22	-1	-1	26
1	0.0015337423312883436	TGCATGCAAGGGACACAATTCCCGTACACTTTT	CMQGTQFPYTF	IGKV2-24	.	IGKJ2	19	-1	-1	23
1	0.0015337423312883436	TGCATGCAAAGTCTACAGACTGCGTGGACGTTC	CMQSLQTAWTF	IGKV2D-29	.	IGKJ1	17	-1	-1	22
1	0.0015337423312883436	TGCATGCAAAGTATGCAACTTCCGCTCACTTTC	CMQSMQLPLTF	IGKV2D-29	.	IGKJ4	22	-1	-1	22
1	0.0015337423312883436	TGCACGCAAGCTACACAATTTCCGTACACTTTT	CTQATQFPYTF	IGKV2D-24	.	IGKJ2	22	-1	-1	23
1	0.0015337423312883436	TACATGCAAGCTCTACAAACTCCTCCGCCGTTC	YMQALQTPPPF	IGKV2D-28	.	IGKJ1	26	-1	-1	28
1	0.0015337423312883436	TGTCAGCAGTATTATAACTGGCCCCTTTTC	CQQYYNWPLF	IGKV3-15	.	IGKJ4	22	-1	-1	26
1	0.0015337423312883436	TGTCAGCAGTATGGTTGGTCACGGACGTTC	CQQYGWSRTF	IGKV3-20	.	IGKJ1	21	-1	-1	22
1	0.0015337423312883436	TGTCAGCAGTATGGTAGCTCTCGGACATTC	CQQYGSSRTF	IGKV3-20	.	IGKJ1	19	-1	-1	22
1	0.0015337423312883436	TGTCAGCAGTATGGTAGCTCACCCACTTTC	CQQYGSSPTF	IGKV3-20	.	IGKJ3	22	-1	-1	23
1	0.0015337423312883436	TGTCAGCAGTATGGTAGCTCACAAACGTTC	CQQYGSSQTF	IGKV3-20	.	IGKJ1	21	-1	-1	24
1	0.0015337423312883436	TGTCAGCAGTATAATAATTGGTGGACGTTC	CQQYNNWWTF	IGKV3-15	.	IGKJ1	20	-1	-1	20
1	0.0015337423312883436	TGTCAGCAGCGTAGCAACTGGCTTACTTTC	CQQRSNWLTF	IGKV3-11	.	IGKJ4	21	-1	-1	20
1	0.0015337423312883436	TGTCAGCAGCGTAGCAACCTTTTCACTTTC	CQQRSNLFTF	IGKV3-11	.	IGKJ3	17	-1	-1	21
1	0.0015337423312883436	TGTCAGCAGAGTAACTTCTGGCGGACGTTC	CQQSNFWRTF	IGKV3-11	.	IGKJ1	12	-1	-1	22
1	0.0015337423312883436	TGTCAATTTTATGGCAGCTCATACACTTTC	CQFYGSSYTF	IGKV3-20	.	IGKJ4	4	-1	-1	23
1	0.0015337423312883436	TGTCAACACTATATTCATGGGGAGACGTTC	CQHYIHGETF	IGKV3-15	.	IGKJ1	12	-1	-1	23
1	0.0015337423312883436	TGTCAACAGTATGATAGTAGGCTCTCTTTC	CQQYDSRLSF	IGKV1-33	.	IGKJ4	15	-1	-1	20
1	0.0015337423312883436	TGTCAACAGGCTGGCAATTTCCCCCTTTTC	CQQAGNFPLF	IGKV1-12	.	IGKJ4	22	-1	-1	26
1	0.0015337423312883436	TGTCAACAGAGTTACAGTACCCTCCTTTTT	CQQSYSTLLF	IGKV1-39	.	IGKJ2	21	-1	-1	26
1	0.0015337423312883436	TGTCAACAATATAATACTTATGTCACTTTC	CQQYNTYVTF	IGKV1-5	.	IGKJ3	20	-1	-1	22
1	0.0015337423312883436	TGCTTGCAAGGTACGTTCTGGTGGACGTTC	CLQGTFWWTF	IGKV2-30	.	IGKJ1	13	-1	-1	20
1	0.0015337423312883436	TGCCAACAGTATAATGATTATTGTACGTTC	CQQYNDYCTF	IGKV1-5	.	IGKJ1	21	-1	-1	24
1	0.0015337423312883436	TGCATGCAAGGTACAGACTGGCCGACGTTC	CMQGTDWPTF	IGKV2-30	.	IGKJ1	22	-1	-1	23
1	0.0015337423312883436	TGCATGCAAAGTATACAGCTTCGGACGTTC	CMQSIQLRTF	IGKV2D-29	.	IGKJ1	21	-1	-1	22
1	0.0015337423312883436	TGCATGCAAGGTACACACTGTGCGTTC	CMQGTHCAF	IGKV2-30	.	IGKJ1	19	-1	-1	22
1	0.0015337423312883436	TGTCAGCAGTATGGTAACACTTTC	CQQYGNTF	IGKV3-20	.	IGKJ4	15	-1	-1	17
1	0.0015337423312883436	TGTCAGCACCGTGACGTGTTC	CQHRDVF	IGKV3-11	.	IGKJ1	11	-1	-1	17
1	0.0015337423312883436	TGTCAGCAGTGGACGACGTTC	CQQWTTF	IGKV3-20	.	IGKJ1	9	-1	-1	14
