# Supplementary material for: Biomarkers and Immune Repertoire Metrics Identified by Peripheral Blood Transcriptomic Sequencing Reveal the Pathogenesis of COVID-19
Source: Front Immunol. 2021 Aug 24;12:677025. doi: 10.3389/fimmu.2021.677025 (PMC8421539; doi:10.3389/fimmu.2021.677025)
Supplement: Supplementary file 1 [file DataSheet_1.zip › TCR_BCR/IGK/convert.20S039680A.clonotypes.IGK.txt]

count	freq	cdr3nt	cdr3aa	v	d	j	VEnd	DStart	DEnd	JStart
226	0.16778025241276912	TGCATGCAACGTATAGAGTTTCCGATCACCTTC	CMQRIEFPITF	IGKV2-40	.	IGKJ5	22	-1	-1	22
30	0.022271714922048998	TGTCAGCAGTATGGTAGCTCACCGCACACTTTT	CQQYGSSPHTF	IGKV3-20	.	IGKJ2	22	-1	-1	25
28	0.020786933927245732	TGTCAGCAGTATGGTCCCTCATTGTATAGTTTT	CQQYGPSLYSF	IGKV3-20	.	IGKJ2	14	-1	-1	22
12	0.008908685968819599	TGTCAGCAATTTGGTAGTTCTCCCTTCACTTTC	CQQFGSSPFTF	IGKV3-20	.	IGKJ3	16	-1	-1	24
11	0.008166295471417966	TGCATGCAAGCTCTACAAACTCCGATCACCTTC	CMQALQTPITF	IGKV2-28	.	IGKJ5	22	-1	-1	22
10	0.007423904974016332	TGTCTACAATATTACAGTAGTCTGTGGACGTTC	CLQYYSSLWTF	IGKV4-1	.	IGKJ1	18	-1	-1	23
9	0.0066815144766146995	TGTCAGCAATATGGTACCTCACCGTTCACTTTT	CQQYGTSPFTF	IGKV3-20	.	IGKJ2	22	-1	-1	26
8	0.005939123979213066	TGTCTACAGCATAATAGTTACCCGTGGACGTTC	CLQHNSYPWTF	IGKV1-17	.	IGKJ1	22	-1	-1	22
8	0.005939123979213066	TGTCACCAATATTATAGTAGTCCATTCACTTTC	CHQYYSSPFTF	IGKV4-1	.	IGKJ3	22	-1	-1	23
8	0.005939123979213066	TGTCAGCAATATTATGCTCTTCCTCGGACGTTC	CQQYYALPRTF	IGKV4-1	.	IGKJ1	14	-1	-1	25
8	0.005939123979213066	TGCATGCAAGCTCTACAAACTCCTCCCACCTTC	CMQALQTPPTF	IGKV2D-28	.	IGKJ5	25	-1	-1	26
6	0.004454342984409799	TGTCTGCAATATTCTACTTTTCCTCGGACGTTC	CLQYSTFPRTF	IGKV4-1	.	IGKJ1	12	-1	-1	25
6	0.004454342984409799	TGTCTGCAATATTATAATTTTCCTCGGACTTTT	CLQYYNFPRTF	IGKV4-1	.	IGKJ2	15	-1	-1	27
6	0.004454342984409799	TGTCAGCAGTATGCTATTTCACCATTCACTTTC	CQQYAISPFTF	IGKV3-20	.	IGKJ3	22	-1	-1	23
6	0.004454342984409799	TGTCAGCAATATTATAGTCTTCCGTACACTTTT	CQQYYSLPYTF	IGKV4-1	.	IGKJ2	17	-1	-1	23
6	0.004454342984409799	TGCATGCAGGGTACACACTGGCCGTTCACTTTT	CMQGTHWPFTF	IGKV2-30	.	IGKJ2	22	-1	-1	26
6	0.004454342984409799	TGCATGCAAGGTACACACTGGCCTTGGACGTTC	CMQGTHWPWTF	IGKV2-30	.	IGKJ1	23	-1	-1	24
5	0.003711952487008166	TGTCACCAATATTATAGTGATGTCGGATTCACTTTC	CHQYYSDVGFTF	IGKV4-1	.	IGKJ3	17	-1	-1	26
5	0.003711952487008166	TGTCTCCAAGATTACAATTACCCTCGCACGTTC	CLQDYNYPRTF	IGKV1-6	.	IGKJ1	23	-1	-1	27
5	0.003711952487008166	TGTCTACAGCATAATGGTTACCCTCTCACCTTC	CLQHNGYPLTF	IGKV1D-17	.	IGKJ5	24	-1	-1	25
5	0.003711952487008166	TGTCAGCACTATGGTAGCTCACCGTGGACGTTC	CQHYGSSPWTF	IGKV3-20	.	IGKJ1	22	-1	-1	22
5	0.003711952487008166	TGTCAGCAGTATGGTAGCATACCGTGGACGTTC	CQQYGSIPWTF	IGKV3-20	.	IGKJ1	17	-1	-1	22
5	0.003711952487008166	TGTCAGCAGTATAGTGACTTTCTGTACTCTTTT	CQQYSDFLYSF	IGKV3-15	.	IGKJ2	12	-1	-1	22
5	0.003711952487008166	TGTCAACAGGCTAACAGTTTCCCGCTCACTTTC	CQQANSFPLTF	IGKV1-12	.	IGKJ4	22	-1	-1	22
5	0.003711952487008166	TGTCAACAGAGTTACAGTACTCTGTGGACGTTC	CQQSYSTLWTF	IGKV1-39	.	IGKJ1	19	-1	-1	23
5	0.003711952487008166	TGTCAACAATATAATAACTGGCCGCTCACTTTC	CQQYNNWPLTF	IGKV3-15	.	IGKJ4	22	-1	-1	22
5	0.003711952487008166	TGCCAGCATTCTTGGAGTTATTTCTACACTTTT	CQHSWSYFYTF	IGKV1-27	.	IGKJ2	1	-1	-1	24
5	0.003711952487008166	TGCCAACAATATAATGATTATCCGATCACCTTC	CQQYNDYPITF	IGKV1-5	.	IGKJ5	14	-1	-1	22
5	0.003711952487008166	TGCCAACAATATAATAATTTCCCTCGCACCTTC	CQQYNNFPRTF	IGKV1D-16	.	IGKJ5	24	-1	-1	26
5	0.003711952487008166	TGCATGCAAGGTACACACTGGCCGTACACTTTT	CMQGTHWPYTF	IGKV2-30	.	IGKJ2	22	-1	-1	23
5	0.003711952487008166	TGTCAACAATCGGGTGTCTCGCCGACCTTT	CQQSGVSPTF	IGKV3-20	.	IGKJ2	4	-1	-1	27
5	0.003711952487008166	TGCCAACAGTATAATAGTGCGTGGACGTTC	CQQYNSAWTF	IGKV1-5	.	IGKJ1	17	-1	-1	19
4	0.002969561989606533	TGTCAGCAGTATGGTAGCTCACCGCCGAACACTTTT	CQQYGSSPPNTF	IGKV3D-20	.	IGKJ2	26	-1	-1	28
4	0.002969561989606533	TGTCAGCAATATTTGACTCCTCCCCCGTACACTTTT	CQQYLTPPPYTF	IGKV4-1	.	IGKJ2	12	-1	-1	26
4	0.002969561989606533	TGCATGCAAGGTGCACACTGGCTGCCGCTCACTTTC	CMQGAHWLPLTF	IGKV2-30	.	IGKJ4	21	-1	-1	25
4	0.002969561989606533	TGTCTTCAGTATGAGAATCTCCCACTCACTTTC	CLQYENLPLTF	IGKV1-33	.	IGKJ4	22	-1	-1	24
4	0.002969561989606533	TGTCTGCACCATATTAATTACCCTCCCACCTTC	CLHHINYPPTF	IGKV1D-17	.	IGKJ5	25	-1	-1	26
4	0.002969561989606533	TGTCTACAGCATCATACTTACCCTCCCACCTTC	CLQHHTYPPTF	IGKV1D-17	.	IGKJ5	25	-1	-1	26
4	0.002969561989606533	TGTCAGCAGTATGGTGGGTCCCCGGTCACTTTT	CQQYGGSPVTF	IGKV3-20	.	IGKJ2	14	-1	-1	26
4	0.002969561989606533	TGTCAGCAGCATGATAGTTTACCATACACTTTT	CQQHDSLPYTF	IGKV3-20	.	IGKJ2	16	-1	-1	24
4	0.002969561989606533	TGTCAGCAATATTTTAATACTCCGTACACTTTT	CQQYFNTPYTF	IGKV4-1	.	IGKJ2	22	-1	-1	23
4	0.002969561989606533	TGTCAGCAATATTATAGTATTCCCCTCACTTTC	CQQYYSIPLTF	IGKV4-1	.	IGKJ4	22	-1	-1	24
4	0.002969561989606533	TGTCAGCAATATTATAGTACTCCTCCCACCTTT	CQQYYSTPPTF	IGKV4-1	.	IGKJ2	23	-1	-1	26
4	0.002969561989606533	TGTCAGCAATATTATAATACTCCTCGGACTTTC	CQQYYNTPRTF	IGKV4-1	.	IGKJ3	27	-1	-1	27
4	0.002969561989606533	TGTCAGCAATATCTTATTCCTCCTCGGACGTTC	CQQYLIPPRTF	IGKV4-1	.	IGKJ1	11	-1	-1	25
4	0.002969561989606533	TGTCAGCAATATGGTAGTTCCCCGATCACGTTC	CQQYGSSPITF	IGKV3-20	.	IGKJ5	16	-1	-1	22
4	0.002969561989606533	TGTCAGAAGTATTCTAGTTCACCCTATCCCTTC	CQKYSSSPYPF	IGKV3-20	.	IGKJ5	22	-1	-1	28
4	0.002969561989606533	TGTCAACACTATTATAATCCTCCTCGGACGTTC	CQHYYNPPRTF	IGKV4-1	.	IGKJ1	27	-1	-1	25
4	0.002969561989606533	TGTCAACAGCGTGACTCCTGGCCATTCACTTTC	CQQRDSWPFTF	IGKV3-11	.	IGKJ3	11	-1	-1	23
4	0.002969561989606533	TGTCAACAGAGTTACGGTCTCCCTCTCACTTTC	CQQSYGLPLTF	IGKV1D-39	.	IGKJ4	24	-1	-1	24
4	0.002969561989606533	TGTCAACAGAGTTACAGTCACCCATACACTTTT	CQQSYSHPYTF	IGKV1-39	.	IGKJ2	17	-1	-1	24
4	0.002969561989606533	TGTCAACAATATGATAATTTACCGGGCACCTTC	CQQYDNLPGTF	IGKV1-33	.	IGKJ5	17	-1	-1	26
4	0.002969561989606533	TGCCAACACTATGATTATTATCCTGTCACTTTT	CQHYDYYPVTF	IGKV1-5	.	IGKJ2	11	-1	-1	26
4	0.002969561989606533	TGCCAACAGTATGATTCTTACCCGCTCACTTTC	CQQYDSYPLTF	IGKV1-5	.	IGKJ4	11	-1	-1	22
4	0.002969561989606533	TGCATGCACGGTATACAAACCCCCGTCACTTTC	CMHGIQTPVTF	IGKV2-28	.	IGKJ4	19	-1	-1	25
4	0.002969561989606533	TGCATGCAAGCTCTACAAACTCCGTACACTTTT	CMQALQTPYTF	IGKV2-28	.	IGKJ2	22	-1	-1	23
4	0.002969561989606533	TGCATGCAAGGTACACACTGGCCCTACACTTTT	CMQGTHWPYTF	IGKV2-30	.	IGKJ2	22	-1	-1	24
4	0.002969561989606533	TGCATGCAAGGTACACACTGGCCGTTCACTTTT	CMQGTHWPFTF	IGKV2-30	.	IGKJ2	22	-1	-1	26
4	0.002969561989606533	TGTCTTCAGCATAATGGTTACTGGACGTTC	CLQHNGYWTF	IGKV1-17	.	IGKJ1	20	-1	-1	21
4	0.002969561989606533	TGTCAGCAGTATGCTAGCTCGTACACTTTT	CQQYASSYTF	IGKV3-20	.	IGKJ2	19	-1	-1	20
4	0.002969561989606533	TGTCAGCAGTATGGTAGCTCACGGACGTTC	CQQYGSSRTF	IGKV3-20	.	IGKJ1	21	-1	-1	22
4	0.002969561989606533	TGTCAGCAATATTATTCTACTCTCACTTTC	CQQYYSTLTF	IGKV4-1	.	IGKJ4	21	-1	-1	21
4	0.002969561989606533	TGCCAACAATATAGTAGTTCTTCGACGTTC	CQQYSSSSTF	IGKV1-5	.	IGKJ1	22	-1	-1	23
3	0.0022271714922048997	TGTCAGCAGTATGGTACCTCACCTCCGGAGGTCACCTTC	CQQYGTSPPEVTF	IGKV3D-20	.	IGKJ5	31	-1	-1	31
3	0.0022271714922048997	TGTCAGCAGCGTAGCACCTGGCCTCCGCTTCCCACTTTC	CQQRSTWPPLPTF	IGKV3-11	.	IGKJ4	23	-1	-1	32
3	0.0022271714922048997	TGTCAACACTATATTCACTGGCCTCCGGGGGAGACGTTC	CQHYIHWPPGETF	IGKV3D-15	.	IGKJ1	27	-1	-1	32
3	0.0022271714922048997	TGTCACCATTATGGTAGCACACCTCCGTACACTTTT	CHHYGSTPPYTF	IGKV3D-20	.	IGKJ2	26	-1	-1	26
3	0.0022271714922048997	TGTCAGCAGTATGGTAGCTCACCTCCGTTCAGTTTT	CQQYGSSPPFSF	IGKV3D-20	.	IGKJ2	26	-1	-1	32
3	0.0022271714922048997	TGTCAGCAGCGTACAGACTGGCCCTCCCTCACCTTC	CQQRTDWPSLTF	IGKV3-11	.	IGKJ4	22	-1	-1	27
3	0.0022271714922048997	TGTCAGCAATATGATAGGTCAGCACCGTACACTTTT	CQQYDRSAPYTF	IGKV3-20	.	IGKJ2	20	-1	-1	26
3	0.0022271714922048997	TGTCAACAGGCTAACAGTTTTCCTGCGATCACCTTC	CQQANSFPAITF	IGKV1D-12	.	IGKJ5	27	-1	-1	25
3	0.0022271714922048997	TGTCAACAGAGTTTCGACAGTCTTCCATTTAGTTTC	CQQSFDSLPFSF	IGKV1-39	.	IGKJ3	12	-1	-1	32
3	0.0022271714922048997	TGTCAACAGAGTGAAAATACATTTCTCTACACTTTC	CQQSENTFLYTF	IGKV1-39	.	IGKJ2	11	-1	-1	27
3	0.0022271714922048997	TGCCAACAATATAACAGTTATTCTCCGTACACCTTT	CQQYNSYSPYTF	IGKV1-5	.	IGKJ2	23	-1	-1	26
3	0.0022271714922048997	TGCATGCAAGGTACAAAGTGGCCCTTATTCACCTTC	CMQGTKWPLFTF	IGKV2-30	.	IGKJ3	22	-1	-1	25
3	0.0022271714922048997	TGTCTACACGATTTGAATTTCGTGTACACTTTT	CLHDLNFVYTF	IGKV1-6	.	IGKJ2	12	-1	-1	22
3	0.0022271714922048997	TGTCTACAACATAATAGTTACCCGTGGACGTTC	CLQHNSYPWTF	IGKV1-17	.	IGKJ1	22	-1	-1	22
3	0.0022271714922048997	TGTCAGCACTATGGTGGTTCACCGTGGACGTTC	CQHYGGSPWTF	IGKV3-20	.	IGKJ1	22	-1	-1	22
3	0.0022271714922048997	TGTCAGCACTATGGTAGTTCACCGTGGACGTTC	CQHYGSSPWTF	IGKV3-20	.	IGKJ1	22	-1	-1	22
3	0.0022271714922048997	TGTCAGCAGTATTTTCTTAGTCCGCTCACTTTC	CQQYFLSPLTF	IGKV4-1	.	IGKJ4	12	-1	-1	22
3	0.0022271714922048997	TGTCAGCAGTATCGTGACTGGCCTCTCACTTTC	CQQYRDWPLTF	IGKV3-15	.	IGKJ4	23	-1	-1	24
3	0.0022271714922048997	TGTCAGCAGTATGCTTATTCACCATTCACTTTC	CQQYAYSPFTF	IGKV3-20	.	IGKJ3	12	-1	-1	23
3	0.0022271714922048997	TGTCAGCAGTATGGTAGTTCACCGTGGCCGTTC	CQQYGSSPWPF	IGKV3-20	.	IGKJ1	22	-1	-1	22
3	0.0022271714922048997	TGTCAGCAGTATGGTAGCTCACCCCTCACTTTC	CQQYGSSPLTF	IGKV3-20	.	IGKJ4	22	-1	-1	24
3	0.0022271714922048997	TGTCAGCAGTATGATGACTGGCCTCGGACGTTC	CQQYDDWPRTF	IGKV3-15	.	IGKJ1	23	-1	-1	25
3	0.0022271714922048997	TGTCAGCAGTATGATATCTCACCTAGGACGTTC	CQQYDISPRTF	IGKV3-20	.	IGKJ1	26	-1	-1	25
3	0.0022271714922048997	TGTCAGCAGCGTTACAGCTGGCCGGTGACGTTC	CQQRYSWPVTF	IGKV3-11	.	IGKJ1	22	-1	-1	26
3	0.0022271714922048997	TGTCAGCAGCGTCGTGCCTGGCCTCTCACTTTC	CQQRRAWPLTF	IGKV3-11	.	IGKJ4	11	-1	-1	24
3	0.0022271714922048997	TGTCAGCAATATTATGGTCCTCCTCGGACGTTC	CQQYYGPPRTF	IGKV4-1	.	IGKJ1	27	-1	-1	25
3	0.0022271714922048997	TGTCAGCAATATTATACTACCCCGTACACTTTT	CQQYYTTPYTF	IGKV4-1	.	IGKJ2	19	-1	-1	23
3	0.0022271714922048997	TGTCAGCAATATGGAAGCTCACCATTCACTTTC	CQQYGSSPFTF	IGKV3-20	.	IGKJ3	22	-1	-1	23
3	0.0022271714922048997	TGTCAGCAATACTATGATACTCCGGACACTTTT	CQQYYDTPDTF	IGKV4-1	.	IGKJ2	22	-1	-1	25
3	0.0022271714922048997	TGTCAGCAACATTATAGTAGTCCTCTCACTTTC	CQQHYSSPLTF	IGKV4-1	.	IGKJ4	23	-1	-1	24
3	0.0022271714922048997	TGTCAATCTTATAAAAGTCTCCTATACACTTTT	CQSYKSLLYTF	IGKV1-33	.	IGKJ2	5	-1	-1	24
3	0.0022271714922048997	TGTCAACAGTGTAATAATATCCCTGTCACCTTC	CQQCNNIPVTF	IGKV1-33	.	IGKJ5	23	-1	-1	25
3	0.0022271714922048997	TGTCAACAGTATAATAGTATGCCCCGGACGTTC	CQQYNSMPRTF	IGKV1D-43	.	IGKJ1	18	-1	-1	25
3	0.0022271714922048997	TGTCAACAGTATAATAACTGGCCGCTCACTTTC	CQQYNNWPLTF	IGKV3-15	.	IGKJ4	22	-1	-1	22
3	0.0022271714922048997	TGTCAACAGCTTAATAGTTACCCGGTCACTTTC	CQQLNSYPVTF	IGKV1-9	.	IGKJ4	22	-1	-1	25
3	0.0022271714922048997	TGTCAACAGAGTTACAGTGTCCCCTTGACTTTC	CQQSYSVPLTF	IGKV1-39	.	IGKJ3	17	-1	-1	27
3	0.0022271714922048997	TGTCAACAGAGTAACAGTTTTCCATTCACTTTC	CQQSNSFPFTF	IGKV1-12	.	IGKJ3	19	-1	-1	23
3	0.0022271714922048997	TGTCAACAATACAGCCGTGCCCCTTGGACGTTC	CQQYSRAPWTF	IGKV1-27	.	IGKJ1	23	-1	-1	24
3	0.0022271714922048997	TGTCAAAAGTGTAACAGTGCCCCGTGGACGTTC	CQKCNSAPWTF	IGKV1-27	.	IGKJ1	22	-1	-1	22
3	0.0022271714922048997	TGTGTGCAGTATTATAGGTGGCCTCGAATGTTC	CVQYYRWPRMF	IGKV3-15	.	IGKJ1	23	-1	-1	29
3	0.0022271714922048997	TGCTCGCAAGCTACACAAATTCCCAAGACGTTC	CSQATQIPKTF	IGKV2D-24	.	IGKJ1	22	-1	-1	26
3	0.0022271714922048997	TGCCAGCAATATAATATTTATCCGTACACTTTT	CQQYNIYPYTF	IGKV1-5	.	IGKJ2	20	-1	-1	23
3	0.0022271714922048997	TGCCAACACTATAGTCATTACCCCGTGACGTTC	CQHYSHYPVTF	IGKV1-16	.	IGKJ1	22	-1	-1	26
3	0.0022271714922048997	TGCCAACAGTATAATGGTTTTTCTCGGACGTTC	CQQYNGFSRTF	IGKV1-5	.	IGKJ1	23	-1	-1	25
3	0.0022271714922048997	TGCCAACAGTATAACAGTTATTCGGGGACGTTC	CQQYNSYSGTF	IGKV1-5	.	IGKJ1	22	-1	-1	25
3	0.0022271714922048997	TGCCAACAATATGGTCATTTCCCTCGCACCTTC	CQQYGHFPRTF	IGKV1-16	.	IGKJ5	11	-1	-1	26
3	0.0022271714922048997	TGCCAACAATATAGCAATTTCCCGCTCACTTTC	CQQYSNFPLTF	IGKV1-16	.	IGKJ4	12	-1	-1	22
3	0.0022271714922048997	TGCCAACAATATAATAGTTACCCGCTCACTTTC	CQQYNSYPLTF	IGKV1-16	.	IGKJ4	22	-1	-1	22
3	0.0022271714922048997	TGCATGCAAGCTCTACGGACTCCTCCCACTTTC	CMQALRTPPTF	IGKV2D-28	.	IGKJ4	25	-1	-1	26
3	0.0022271714922048997	TGCATGCAAGCTCTACACGCTCCTCGGACTTTT	CMQALHAPRTF	IGKV2-28	.	IGKJ2	31	-1	-1	27
3	0.0022271714922048997	TGCATGCAAGGTTCACACTGGCCTCTCACCTTC	CMQGSHWPLTF	IGKV2D-30	.	IGKJ5	24	-1	-1	25
3	0.0022271714922048997	TGCATGCAAGGTTCACACTGGCCGTACACTTTT	CMQGSHWPYTF	IGKV2-30	.	IGKJ2	22	-1	-1	23
3	0.0022271714922048997	TGCATGCAAGGTACACACTGGCCGTGGACGTTC	CMQGTHWPWTF	IGKV2-30	.	IGKJ1	22	-1	-1	22
3	0.0022271714922048997	TGCATGCAAGGAACACACTGGCCTGCAACTTTC	CMQGTHWPATF	IGKV2-30	.	IGKJ3	23	-1	-1	27
3	0.0022271714922048997	TGCATGCAAACTTCACAATCTCCTTACACTTTT	CMQTSQSPYTF	IGKV2-24	.	IGKJ2	23	-1	-1	24
3	0.0022271714922048997	TGCATGCAAAGTCGACAAAGTCCTCGGACGTTC	CMQSRQSPRTF	IGKV2D-28	.	IGKJ1	24	-1	-1	25
3	0.0022271714922048997	TGCATGCAAAGTGCACAGGCCATATTCACTTTC	CMQSAQAIFTF	IGKV2D-29	.	IGKJ3	11	-1	-1	21
3	0.0022271714922048997	TGCATGCAAAATATACACCTTCCTCTGACCTTC	CMQNIHLPLTF	IGKV2D-29	.	IGKJ5	24	-1	-1	27
3	0.0022271714922048997	TGCACACAAACTACACAATTTCCGTACACTTTT	CTQTTQFPYTF	IGKV2D-24	.	IGKJ2	22	-1	-1	23
3	0.0022271714922048997	TGTCAGCAGTATGGTAGTTCGTACACTTTT	CQQYGSSYTF	IGKV3-20	.	IGKJ2	16	-1	-1	20
3	0.0022271714922048997	TGTCAGCAGTATGATGGCCCGTACACTTGT	CQQYDGPYTC	IGKV3-20	.	IGKJ2	12	-1	-1	20
3	0.0022271714922048997	TGTCAGCAGTATAATATTTGGCGGACGTTC	CQQYNIWRTF	IGKV3-15	.	IGKJ1	15	-1	-1	22
3	0.0022271714922048997	TGTCAGCAGCGTCGCAACTGGCCCACTTTC	CQQRRNWPTF	IGKV3-11	.	IGKJ4	22	-1	-1	23
3	0.0022271714922048997	TGTCAGCAGCGTACCCACTGGCCGACGTTC	CQQRTHWPTF	IGKV3-11	.	IGKJ1	22	-1	-1	23
3	0.0022271714922048997	TGTCAGCAATATGCTAGCATACGAACGTTC	CQQYASIRTF	IGKV3-20	.	IGKJ1	17	-1	-1	24
3	0.0022271714922048997	TGTCAACAGTATCTTAATTCGATCACCTTC	CQQYLNSITF	IGKV3-20	.	IGKJ5	11	-1	-1	18
3	0.0022271714922048997	TGCATGCAAGCTTTACAAGGTCGGACGTTC	CMQALQGRTF	IGKV2-28	.	IGKJ1	17	-1	-1	22
3	0.0022271714922048997	TGCATGCAAGGTACACACTGGGCGACGTTC	CMQGTHWATF	IGKV2-30	.	IGKJ1	20	-1	-1	23
3	0.0022271714922048997	TGCATGCAAGGAACACACTGGCCTACCTTC	CMQGTHWPTF	IGKV2-30	.	IGKJ3	24	-1	-1	27
3	0.0022271714922048997	TGCATGCAAGGTACACACTGGCTCGTG	CMQGTHWLV	IGKV2-30	.	IGKJ2	21	-1	-1	27
2	0.0014847809948032665	TGTCAACAATATCATAATAGTCCTCAATTCACTAATGGTCCTCAGTTCACTTTT	CQQYHNSPQFTNGPQFTF	IGKV4-1	.	IGKJ2	23	-1	-1	47
2	0.0014847809948032665	TGTCAGCACTATAATAACTGGCCTCCGAGGTACACTTTT	CQHYNNWPPRYTF	IGKV3D-15	.	IGKJ2	26	-1	-1	29
2	0.0014847809948032665	TGTCAGCAGCGTCAGAGTAACACCTGGCTGTGGACGTTC	CQQRQSNTWLWTF	IGKV3-11	.	IGKJ1	11	-1	-1	29
2	0.0014847809948032665	TGTCAGCAGCGTAGCAACTGGCCCCCCTCGATCACCTTC	CQQRSNWPPSITF	IGKV3-11	.	IGKJ5	22	-1	-1	27
2	0.0014847809948032665	TGTCAGCAATATTATAGTACTGCTCCCATGTACACTTTT	CQQYYSTAPMYTF	IGKV4-1	.	IGKJ2	20	-1	-1	26
2	0.0014847809948032665	TGTCAACAGCTTAATGATTACCCCCCTCTTTTCACTTTC	CQQLNDYPPLFTF	IGKV1-13	.	IGKJ3	22	-1	-1	30
2	0.0014847809948032665	TGTCAGCACTATGGTATCTCACCTCCTATCACTTTC	CQHYGISPPITF	IGKV3D-20	.	IGKJ3	25	-1	-1	28
2	0.0014847809948032665	TGTCAGCACTATGGTAGCTCACCTCCGATCACCTTC	CQHYGSSPPITF	IGKV3D-20	.	IGKJ5	26	-1	-1	25
2	0.0014847809948032665	TGTCAGCAGTATGGTAGCTCACCTCCGATCACCTTC	CQQYGSSPPITF	IGKV3D-20	.	IGKJ5	26	-1	-1	25
2	0.0014847809948032665	TGTCAGCAGTATGGGAATTCACCTCCGTGGACGTTC	CQQYGNSPPWTF	IGKV3D-20	.	IGKJ1	26	-1	-1	25
2	0.0014847809948032665	TGTCAGCAGTATATTAACTGGCCTCGGTGGACGTTC	CQQYINWPRWTF	IGKV3-15	.	IGKJ1	23	-1	-1	26
2	0.0014847809948032665	TGTCAGCAGTATAGTGGCTCACCTCCAGTCACTTTT	CQQYSGSPPVTF	IGKV3D-20	.	IGKJ2	25	-1	-1	29
2	0.0014847809948032665	TGTCAGCAGTATAATATCTGGCTCCCGTACACTTTT	CQQYNIWLPYTF	IGKV3-15	.	IGKJ2	21	-1	-1	26
2	0.0014847809948032665	TGTCAGCAGCGTAGTCAGTGGCCTCCCCTCACTTTC	CQQRSQWPPLTF	IGKV3-11	.	IGKJ4	23	-1	-1	27
2	0.0014847809948032665	TGTCAGCAGCGTAACAACTGGCCTCCGCTCACTTTC	CQQRNNWPPLTF	IGKV3-11	.	IGKJ4	23	-1	-1	25
2	0.0014847809948032665	TGTCAGCAATATCATACTTTTCCTCCGTGGACGTTC	CQQYHTFPPWTF	IGKV4-1	.	IGKJ1	15	-1	-1	25
2	0.0014847809948032665	TGTCAACAGTATCATCATATGCCCCCGAGGACGTTC	CQQYHHMPPRTF	IGKV1D-43	.	IGKJ1	11	-1	-1	28
2	0.0014847809948032665	TGTCAACAGTATAATTTTCTCCCTCAGTACACTTTT	CQQYNFLPQYTF	IGKV1D-33	.	IGKJ2	24	-1	-1	26
2	0.0014847809948032665	TGTCAACAGACTTACAGTGTCCCTCCGATCACCTTC	CQQTYSVPPITF	IGKV1D-39	.	IGKJ5	26	-1	-1	25
2	0.0014847809948032665	TGTCAACAGAGTTACGACAGTCTTCCATTTACTTTC	CQQSYDSLPFTF	IGKV1-39	.	IGKJ3	14	-1	-1	26
2	0.0014847809948032665	TGTCAACAATTTTATAGCGATGTTTTGTGGACGTTC	CQQFYSDVLWTF	IGKV4-1	.	IGKJ1	16	-1	-1	26
2	0.0014847809948032665	TGTCAACAATTTGATAATGTCCCCCGGCTCACTTTC	CQQFDNVPRLTF	IGKV1-33	.	IGKJ3	22	-1	-1	28
2	0.0014847809948032665	TGCCAATATTATAGTACTTTCTCAGATTACATTTTT	CQYYSTFSDYIF	IGKV1-5	.	IGKJ2	12	-1	-1	27
2	0.0014847809948032665	TGCCAACAATATAAAGATTATTCTCCGTACACTTTT	CQQYKDYSPYTF	IGKV1-5	.	IGKJ2	23	-1	-1	26
2	0.0014847809948032665	TGCATGCAAGCTCTGCATAAACCTCAATACACTTTT	CMQALHKPQYTF	IGKV2-28	.	IGKJ2	13	-1	-1	27
2	0.0014847809948032665	TGTTGTCAGTATAATGAGTGGCCTCGGGCGTTC	CCQYNEWPRAF	IGKV3-15	.	IGKJ1	23	-1	-1	28
2	0.0014847809948032665	TGTCTTCAGCATGTTAGTTTCCCTTTTACTTTT	CLQHVSFPFTF	IGKV1-17	.	IGKJ4	23	-1	-1	27
2	0.0014847809948032665	TGTCTCCAACATAAAAATTACCCCCTCACTTTC	CLQHKNYPLTF	IGKV1-17	.	IGKJ4	22	-1	-1	24
2	0.0014847809948032665	TGTCTGCAATATTATACTTTTCCTCGGACTTTT	CLQYYTFPRTF	IGKV4-1	.	IGKJ2	15	-1	-1	27
2	0.0014847809948032665	TGTCTGCAACATCAGAATTTCCCGTGGACGTTC	CLQHQNFPWTF	IGKV1-6	.	IGKJ1	22	-1	-1	22
2	0.0014847809948032665	TGTCTACAGCATAATAGTTACCCGTGGACTTTC	CLQHNSYPWTF	IGKV1-17	.	IGKJ1	22	-1	-1	22
2	0.0014847809948032665	TGTCTACAGCATAATAGTTACCCGCTCACTTTC	CLQHNSYPLTF	IGKV1-17	.	IGKJ4	22	-1	-1	22
2	0.0014847809948032665	TGTCTACAATATGCTGCTCCTCCTCGAACGTTC	CLQYAAPPRTF	IGKV4-1	.	IGKJ1	11	-1	-1	27
2	0.0014847809948032665	TGTCTACAAGATTTGAATTTCGTGTACACTTTT	CLQDLNFVYTF	IGKV1-6	.	IGKJ2	12	-1	-1	22
2	0.0014847809948032665	TGTCACCAGTATGGTAGTTCACCCTGGACGTTC	CHQYGSSPWTF	IGKV3-20	.	IGKJ1	22	-1	-1	24
2	0.0014847809948032665	TGTCACCAGTATGGTAGCTCGTCGCTCACTTTC	CHQYGSSSLTF	IGKV3-20	.	IGKJ4	19	-1	-1	22
2	0.0014847809948032665	TGTCACCAATATGGTGATTTATCGATCACTTTC	CHQYGDLSITF	IGKV3-20	.	IGKJ5	14	-1	-1	20
2	0.0014847809948032665	TGTCAGCATTATTCTTCTGTTCCTCGGACGTTC	CQHYSSVPRTF	IGKV4-1	.	IGKJ1	12	-1	-1	25
2	0.0014847809948032665	TGTCAGCACCGTAGCAACTGGCCTCTCACTTTC	CQHRSNWPLTF	IGKV3-11	.	IGKJ4	23	-1	-1	24
2	0.0014847809948032665	TGTCAGCAGTATTTTAACTCACCTTACACTTTT	CQQYFNSPYTF	IGKV3-20	.	IGKJ2	23	-1	-1	24
2	0.0014847809948032665	TGTCAGCAGTATGGTCACACACCGTACACTTTT	CQQYGHTPYTF	IGKV3-20	.	IGKJ2	14	-1	-1	23
2	0.0014847809948032665	TGTCAGCAGTATGGTATCCCGCCGTACACTTTT	CQQYGIPPYTF	IGKV3-20	.	IGKJ2	15	-1	-1	23
2	0.0014847809948032665	TGTCAGCAGTATGGTACCTCACCCCTCACCTTC	CQQYGTSPLTF	IGKV3-20	.	IGKJ4	22	-1	-1	24
2	0.0014847809948032665	TGTCAGCAGTATGGTAGCTCATCGTGGACGTTC	CQQYGSSSWTF	IGKV3-20	.	IGKJ1	20	-1	-1	22
2	0.0014847809948032665	TGTCAGCAGTATGGTAGCTCACCCAGGACGTTC	CQQYGSSPRTF	IGKV3-20	.	IGKJ1	26	-1	-1	25
2	0.0014847809948032665	TGTCAGCAGTATGATTACCCACCTCGGACGTTC	CQQYDYPPRTF	IGKV3-20	.	IGKJ1	12	-1	-1	25
2	0.0014847809948032665	TGTCAGCAGTATGATACTGTACCGTACAATTCT	CQQYDTVPYNS	IGKV3-20	.	IGKJ2	12	-1	-1	23
2	0.0014847809948032665	TGTCAGCAGTATAATTACTGGCCTCGGACGTTC	CQQYNYWPRTF	IGKV3-15	.	IGKJ1	23	-1	-1	25
2	0.0014847809948032665	TGTCAGCAGTATAATCACTGGCTGCTCACTTTC	CQQYNHWLLTF	IGKV3-15	.	IGKJ4	21	-1	-1	23
2	0.0014847809948032665	TGTCAGCAGTATAATGACTGGCCTCAGACGTTC	CQQYNDWPQTF	IGKV3-15	.	IGKJ1	23	-1	-1	26
2	0.0014847809948032665	TGTCAGCAGTATAATAACTGGCCGTACAGTTTT	CQQYNNWPYSF	IGKV3-15	.	IGKJ2	22	-1	-1	23
2	0.0014847809948032665	TGTCAGCAGTATAATAAGTGGCCTCTCACTTTC	CQQYNKWPLTF	IGKV3D-15	.	IGKJ4	24	-1	-1	24
2	0.0014847809948032665	TGTCAGCAGTATAATAAGTGGCCTCGGGCGTTC	CQQYNKWPRAF	IGKV3-15	.	IGKJ1	23	-1	-1	28
2	0.0014847809948032665	TGTCAGCAGTATAAAGACTGGCCTCGGACGTTC	CQQYKDWPRTF	IGKV3-15	.	IGKJ1	23	-1	-1	25
2	0.0014847809948032665	TGTCAGCAGCGTAGCAACTGGCCTTCCACCTTC	CQQRSNWPSTF	IGKV3-11	.	IGKJ5	23	-1	-1	26
2	0.0014847809948032665	TGTCAGCAGCGTAACATCTGGCCGGTGACTTTC	CQQRNIWPVTF	IGKV3-11	.	IGKJ3	22	-1	-1	27
2	0.0014847809948032665	TGTCAGCAGCATTATACTACTCCTTTTACTTTC	CQQHYTTPFTF	IGKV4-1	.	IGKJ4	23	-1	-1	27
2	0.0014847809948032665	TGTCAGCAGAGTCGTTCTTTACCGTGGACGTTC	CQQSRSLPWTF	IGKV6-21	.	IGKJ1	22	-1	-1	22
2	0.0014847809948032665	TGTCAGCAATTTGGTGGCCAGGGGTGGACGTTC	CQQFGGQGWTF	IGKV3-20	.	IGKJ1	14	-1	-1	23
2	0.0014847809948032665	TGTCAGCAATATTTTCAGACTCAGTGGACGTTC	CQQYFQTQWTF	IGKV4-1	.	IGKJ1	12	-1	-1	23
2	0.0014847809948032665	TGTCAGCAATATTATGTTGCTCCCTTCACTTTC	CQQYYVAPFTF	IGKV4-1	.	IGKJ3	14	-1	-1	24
2	0.0014847809948032665	TGTCAGCAATATTATACTCCTCCTTGGACGTTC	CQQYYTPPWTF	IGKV4-1	.	IGKJ1	27	-1	-1	24
2	0.0014847809948032665	TGTCAGCAATATTATACTGTTCCTCGGACTTTT	CQQYYTVPRTF	IGKV4-1	.	IGKJ2	15	-1	-1	27
2	0.0014847809948032665	TGTCAGCAATATTATACTGTTCCGCTCACTTTC	CQQYYTVPLTF	IGKV4-1	.	IGKJ4	15	-1	-1	22
2	0.0014847809948032665	TGTCAGCAATATTATACTACTCTGTACACTTTT	CQQYYTTLYTF	IGKV4-1	.	IGKJ2	21	-1	-1	22
2	0.0014847809948032665	TGTCAGCAATATTATACTACTCCTCCTACGTTC	CQQYYTTPPTF	IGKV4-1	.	IGKJ1	23	-1	-1	27
2	0.0014847809948032665	TGTCAGCAATATTATACTAATCCTCGAACGTTC	CQQYYTNPRTF	IGKV4-1	.	IGKJ1	23	-1	-1	27
2	0.0014847809948032665	TGTCAGCAATATTATACTAATACTCGAATGTTC	CQQYYTNTRMF	IGKV4-1	.	IGKJ1	15	-1	-1	29
2	0.0014847809948032665	TGTCAGCAATATTATAGTTTTCCGCTCACTTTC	CQQYYSFPLTF	IGKV4-1	.	IGKJ4	17	-1	-1	22
2	0.0014847809948032665	TGTCAGCAATATTATAGTGATCCCGTCACTTTC	CQQYYSDPVTF	IGKV4-1	.	IGKJ3	17	-1	-1	25
2	0.0014847809948032665	TGTCAGCAATATTATAGTACTCCTCTCACTTTC	CQQYYSTPLTF	IGKV4-1	.	IGKJ4	23	-1	-1	24
2	0.0014847809948032665	TGTCAGCAATATTATAATGCTCCTCGGACTTTT	CQQYYNAPRTF	IGKV4-1	.	IGKJ2	27	-1	-1	27
2	0.0014847809948032665	TGTCAGCAATATTACATCTCTCCTCTCACTTTG	CQQYYISPLTL	IGKV4-1	.	IGKJ4	13	-1	-1	24
2	0.0014847809948032665	TGTCAGCAATATCATACTTCTCCATTCACTTTC	CQQYHTSPFTF	IGKV4-1	.	IGKJ3	22	-1	-1	23
2	0.0014847809948032665	TGTCAGCAATATGGTGACTCACGGCTCACTTTC	CQQYGDSRLTF	IGKV3-20	.	IGKJ4	21	-1	-1	23
2	0.0014847809948032665	TGTCAGCAATATGATAGTTCACCGTGGCCGTTC	CQQYDSSPWPF	IGKV3-20	.	IGKJ1	22	-1	-1	22
2	0.0014847809948032665	TGTCAGCAACATGGTGGCTCATCCCTCACTTTC	CQQHGGSSLTF	IGKV3-20	.	IGKJ4	20	-1	-1	24
2	0.0014847809948032665	TGTCAGATACAAAGTAACTGGTCCTTCACTTTC	CQIQSNWSFTF	IGKV3-11	.	IGKJ3	5	-1	-1	24
2	0.0014847809948032665	TGTCAACTCTGTAATAACTGGCCACTCACTTTC	CQLCNNWPLTF	IGKV3-15	.	IGKJ4	22	-1	-1	24
2	0.0014847809948032665	TGTCAACACTATTATAGTACCCCTCTCACTTTC	CQHYYSTPLTF	IGKV1D-43	.	IGKJ3	24	-1	-1	25
2	0.0014847809948032665	TGTCAACAGTATTATAGTAGCCCTCCCACTTTC	CQQYYSSPPTF	IGKV1D-43	.	IGKJ3	25	-1	-1	26
2	0.0014847809948032665	TGTCAACAGTATGCTAGGCCACCGTACACTTTT	CQQYARPPYTF	IGKV3-20	.	IGKJ2	16	-1	-1	23
2	0.0014847809948032665	TGTCAACAGTATGGTAGCGCACCCATCACGTTC	CQQYGSAPITF	IGKV3-20	.	IGKJ5	22	-1	-1	24
2	0.0014847809948032665	TGTCAACAGTATGATAACTTACCGTGGACGTTC	CQQYDNLPWTF	IGKV3-20	.	IGKJ1	22	-1	-1	22
2	0.0014847809948032665	TGTCAACAGCTTAATAGTTACCCTCCCACTTTC	CQQLNSYPPTF	IGKV1D-13	.	IGKJ4	24	-1	-1	26
2	0.0014847809948032665	TGTCAACAGGCTAGCAGTGTCCCCCTCACTTTC	CQQASSVPLTF	IGKV1-12	.	IGKJ4	22	-1	-1	24
2	0.0014847809948032665	TGTCAACAGACTTACAATACCCCGTGGACGTTC	CQQTYNTPWTF	IGKV1-39	.	IGKJ1	22	-1	-1	22
2	0.0014847809948032665	TGTCAACAGAGTTACAGTATCCCATTCACTTTC	CQQSYSIPFTF	IGKV1-39	.	IGKJ3	22	-1	-1	23
2	0.0014847809948032665	TGTCAACAGAGTTACAGTACCCCTCGGACCTTC	CQQSYSTPRTF	IGKV1D-39	.	IGKJ5	24	-1	-1	27
2	0.0014847809948032665	TGTCAACAATATTATCGGCCCCCATTCACTTTC	CQQYYRPPFTF	IGKV1D-43	.	IGKJ3	14	-1	-1	23
2	0.0014847809948032665	TGTCAACAACATTCCAGTCCCCGGATCGCCTTC	CQQHSSPRIAF	IGKV1-39	.	IGKJ5	7	-1	-1	23
2	0.0014847809948032665	TGTCAAGAATATAACAGTAACTTTTGGACGTTC	CQEYNSNFWTF	IGKV1-27	.	IGKJ1	17	-1	-1	24
2	0.0014847809948032665	TGTCAAGAATATAACAGTAACTTTTGGACGTTC	CQEYNSNFWTF	IGKV1-5	.	IGKJ1	17	-1	-1	24
2	0.0014847809948032665	TGTCAAAGGTGTGACACTGGCCCATTCACTTTC	CQRCDTGPFTF	IGKV1-27	.	IGKJ3	6	-1	-1	23
2	0.0014847809948032665	TGTGAACTCTATGATCAGTGGCCATTCATTTTC	CELYDQWPFIF	IGKV3-15	.	IGKJ3	2	-1	-1	23
2	0.0014847809948032665	TGTATGCAAGGTACACACTGGCCGTGGACGTTC	CMQGTHWPWTF	IGKV2-30	.	IGKJ1	22	-1	-1	22
2	0.0014847809948032665	TGCCTGCGGTATGATGATTACCCGTGGACGTTC	CLRYDDYPWTF	IGKV1-16	.	IGKJ1	3	-1	-1	22
2	0.0014847809948032665	TGCCTGCACTATAGTGGAAATTCGAGGACGTTC	CLHYSGNSRTF	IGKV1-5	.	IGKJ1	3	-1	-1	25
2	0.0014847809948032665	TGCCTACACTATCACACTTATCCGTACAGTTTT	CLHYHTYPYSF	IGKV1-5	.	IGKJ2	11	-1	-1	23
2	0.0014847809948032665	TGCCTACAGAATAATAGATATTCGTGGACGTTC	CLQNNRYSWTF	IGKV1-5	.	IGKJ1	22	-1	-1	22
2	0.0014847809948032665	TGCCAACAGTATGATAATTATCCAATGACCTTC	CQQYDNYPMTF	IGKV1-5	.	IGKJ5	20	-1	-1	27
2	0.0014847809948032665	TGCCAACAGTATGAGCGTTATTCTGTCACCTTC	CQQYERYSVTF	IGKV1-5	.	IGKJ5	23	-1	-1	25
2	0.0014847809948032665	TGCCAACAGTATAATAGTTATCCCTTAGGGTTC	CQQYNSYPLGF	IGKV1-5	.	IGKJ1	20	-1	-1	29
2	0.0014847809948032665	TGCCAACAGTATAATAGTTACCCGCTCACTTTC	CQQYNSYPLTF	IGKV1-5	.	IGKJ4	19	-1	-1	22
2	0.0014847809948032665	TGCCAACAGTACAATAATTTCCCTCGCACCTTC	CQQYNNFPRTF	IGKV1D-16	.	IGKJ5	24	-1	-1	26
2	0.0014847809948032665	TGCCAACAATATGATTCTTATCCCGTGACGTTC	CQQYDSYPVTF	IGKV1-5	.	IGKJ1	11	-1	-1	26
2	0.0014847809948032665	TGCGTACAATCTCTTCAAATCCCTTACACTTTT	CVQSLQIPYTF	IGKV2-28	.	IGKJ2	18	-1	-1	24
2	0.0014847809948032665	TGCATGCATGGTATAAACTGGCCGTGGACGTTC	CMHGINWPWTF	IGKV2-30	.	IGKJ1	22	-1	-1	22
2	0.0014847809948032665	TGCATGCAGGCTCTACAAACTCCGATCACCTTC	CMQALQTPITF	IGKV2-28	.	IGKJ5	22	-1	-1	22
2	0.0014847809948032665	TGCATGCAGGGTTCACAGTGGCCTCTCACTTTC	CMQGSQWPLTF	IGKV2D-30	.	IGKJ4	24	-1	-1	24
2	0.0014847809948032665	TGCATGCAGGGAACACACTGGCCGCTCACTTTC	CMQGTHWPLTF	IGKV2-30	.	IGKJ4	22	-1	-1	22
2	0.0014847809948032665	TGCATGCAGACTCTACAACTTCCTAGGACGTTC	CMQTLQLPRTF	IGKV2-28	.	IGKJ1	27	-1	-1	25
2	0.0014847809948032665	TGCATGCAGACTACACAGCTCCCATACACTTTC	CMQTTQLPYTF	IGKV2D-29	.	IGKJ3	19	-1	-1	26
2	0.0014847809948032665	TGCATGCAAGTTACACAAGCCCCAGACACTTTT	CMQVTQAPDTF	IGKV2-24	.	IGKJ2	17	-1	-1	25
2	0.0014847809948032665	TGCATGCAAGCTCTATACATTCCCGGGACGTTC	CMQALYIPGTF	IGKV2-28	.	IGKJ1	14	-1	-1	25
2	0.0014847809948032665	TGCATGCAAGCTCTACAAGCTCCATTCACTTTC	CMQALQAPFTF	IGKV2-28	.	IGKJ4	22	-1	-1	25
2	0.0014847809948032665	TGCATGCAAGCTCTACAAACTCCTCCCACTTTC	CMQALQTPPTF	IGKV2D-28	.	IGKJ4	25	-1	-1	26
2	0.0014847809948032665	TGCATGCAAGCTCTACAAACCCCTATCACCTTC	CMQALQTPITF	IGKV2-28	.	IGKJ5	24	-1	-1	24
2	0.0014847809948032665	TGCATGCAAGCCTCACACTGGCCGTACACTTTT	CMQASHWPYTF	IGKV2-30	.	IGKJ2	22	-1	-1	23
2	0.0014847809948032665	TGCATGCAAGGTTCACAGTGGCCGTACACTTTT	CMQGSQWPYTF	IGKV2-30	.	IGKJ2	22	-1	-1	23
2	0.0014847809948032665	TGCATGCAAGGTACATTCTGGCCTCCGACGTTC	CMQGTFWPPTF	IGKV2D-30	.	IGKJ1	26	-1	-1	26
2	0.0014847809948032665	TGCATGCAAGGTACACACTGGCCTTACACTTTT	CMQGTHWPYTF	IGKV2-30	.	IGKJ2	23	-1	-1	24
2	0.0014847809948032665	TGCATGCAAGGTACACACTGGCCTCCGACTTTC	CMQGTHWPPTF	IGKV2D-30	.	IGKJ3	26	-1	-1	27
2	0.0014847809948032665	TGCATGCAAGATACACGCTGGCCTTACACTTTT	CMQDTRWPYTF	IGKV2-30	.	IGKJ2	23	-1	-1	24
2	0.0014847809948032665	TGCATGCAAACTCTAGAAATTCTGCCCACTTTC	CMQTLEILPTF	IGKV2-28	.	IGKJ4	18	-1	-1	26
2	0.0014847809948032665	TGTCACCAATATTATAGAGGTCACACTTTT	CHQYYRGHTF	IGKV4-1	.	IGKJ2	16	-1	-1	22
2	0.0014847809948032665	TGTCAGCGGTATAATCACTGGCCTAACTTC	CQRYNHWPNF	IGKV3-15	.	IGKJ5	24	-1	-1	26
2	0.0014847809948032665	TGTCAGCACCGTTACTACTTGATCACCTTC	CQHRYYLITF	IGKV3-11	.	IGKJ5	11	-1	-1	20
2	0.0014847809948032665	TGTCAGCAGTATAATAACTGGCGGACGTTC	CQQYNNWRTF	IGKV3-15	.	IGKJ1	21	-1	-1	22
2	0.0014847809948032665	TGTCAGCAGCGTGGCAACTGTTGTTCGTTC	CQQRGNCCSF	IGKV3-11	.	IGKJ1	19	-1	-1	25
2	0.0014847809948032665	TGTCAGCAGCGTAGCAACTGTTGTTCGTTC	CQQRSNCCSF	IGKV3-11	.	IGKJ1	19	-1	-1	25
2	0.0014847809948032665	TGTCAACAGTATGTTACCTCACAGACGTTC	CQQYVTSQTF	IGKV3-20	.	IGKJ1	21	-1	-1	23
2	0.0014847809948032665	TGCCACCAATATCATTCTTTTTCTTCATTC	CHQYHSFSSF	IGKV1-16	.	IGKJ1	11	-1	-1	27
1	7.423904974016332E-4	TGTCAGCACTATAATACCTGGCCTCCCACGTGGACGTTC	CQHYNTWPPTWTF	IGKV3-15	.	IGKJ1	23	-1	-1	25
1	7.423904974016332E-4	TGTCAGCAGTATGGTAGCTCACTTTTCCCTCTCACTTTC	CQQYGSSLFPLTF	IGKV3-20	.	IGKJ4	21	-1	-1	30
1	7.423904974016332E-4	TGTCAGCAGTATAATAACTGGCCCCCCATGTACACTTTT	CQQYNNWPPMYTF	IGKV3-15	.	IGKJ2	22	-1	-1	26
1	7.423904974016332E-4	TGTCAGCAGCGTGGCAACTGGCCCCCCTCGATCACCTTC	CQQRGNWPPSITF	IGKV3-11	.	IGKJ5	22	-1	-1	27
1	7.423904974016332E-4	TGTCAGCAGCGTAGCAACTGGCCTCCTTCGTACACTTTT	CQQRSNWPPSYTF	IGKV3-11	.	IGKJ2	23	-1	-1	29
1	7.423904974016332E-4	TGTCAGCAGCGTAGCAACTGGCCTCCGATGTACACTTTT	CQQRSNWPPMYTF	IGKV3-11	.	IGKJ2	23	-1	-1	27
1	7.423904974016332E-4	TGTCAGCAATATAATAACTGGCCTCCTATGTACACTTTT	CQQYNNWPPMYTF	IGKV3D-15	.	IGKJ2	25	-1	-1	27
1	7.423904974016332E-4	TGTCAGCAACATAGTATCTGGCCTCAGGGATTCACTTTC	CQQHSIWPQGFTF	IGKV3-11	.	IGKJ3	23	-1	-1	29
1	7.423904974016332E-4	TGTCAGCAACATAGTATCTGGCCTCAGGGATTCACTTTC	CQQHSIWPQGFTF	IGKV3-31	.	IGKJ3	14	-1	-1	29
1	7.423904974016332E-4	TGTCAACACTATGGTAGCTCACCTCCGAGGTTCCCTTTC	CQHYGSSPPRFPF	IGKV3D-20	.	IGKJ3	26	-1	-1	30
1	7.423904974016332E-4	TGTCAACAGTATGATAATCTCCCTCCGGAGTACACTTTT	CQQYDNLPPEYTF	IGKV1D-33	.	IGKJ2	29	-1	-1	29
1	7.423904974016332E-4	TGTCTACAGCATAATAGTTACCCTCCCTACACTTTT	CLQHNSYPPYTF	IGKV1D-17	.	IGKJ2	25	-1	-1	27
1	7.423904974016332E-4	TGTCGGCACTATGGTAGCTCACCTCCGGTCACTTTT	CRHYGSSPPVTF	IGKV3D-20	.	IGKJ2	27	-1	-1	29
1	7.423904974016332E-4	TGTCACCAATATGGTCGGTCTCCCATCTTCAGTTTC	CHQYGRSPIFSF	IGKV3-20	.	IGKJ4	14	-1	-1	28
1	7.423904974016332E-4	TGTCAGCATTATGGTAATTCACCTCCGATCACTTTC	CQHYGNSPPITF	IGKV3D-20	.	IGKJ4	26	-1	-1	28
1	7.423904974016332E-4	TGTCAGCACGCTAACAGTTTTCCGCCGCTCACTTTC	CQHANSFPPLTF	IGKV1-12	.	IGKJ4	19	-1	-1	25
1	7.423904974016332E-4	TGTCAGCAGTATGGTGGCTCACCTCTTCTCAGCTTC	CQQYGGSPLLSF	IGKV3D-20	.	IGKJ4	24	-1	-1	33
1	7.423904974016332E-4	TGTCAGCAGTATGGTACCTCAGCTCCGGTCACTTTC	CQQYGTSAPVTF	IGKV3D-20	.	IGKJ4	27	-1	-1	28
1	7.423904974016332E-4	TGTCAGCAGTATGGTAGCTCACCTCCGTACACTTTT	CQQYGSSPPYTF	IGKV3D-20	.	IGKJ2	26	-1	-1	26
1	7.423904974016332E-4	TGTCAGCAGTATGGTAGCTCACCCCCGTACACTTTT	CQQYGSSPPYTF	IGKV3D-20	.	IGKJ2	26	-1	-1	26
1	7.423904974016332E-4	TGTCAGCAGTATGGTAGCTCACCGCCGATCACCTTC	CQQYGSSPPITF	IGKV3D-20	.	IGKJ5	26	-1	-1	25
1	7.423904974016332E-4	TGTCAGCAGTATGGTAGCTCACCGGGGTACACTTTT	CQQYGSSPGYTF	IGKV3-20	.	IGKJ2	22	-1	-1	26
1	7.423904974016332E-4	TGTCAGCAGTATGGTAGCTCACGTTCGTGGACGTTC	CQQYGSSRSWTF	IGKV3-20	.	IGKJ1	21	-1	-1	25
1	7.423904974016332E-4	TGTCAGCAGTATGGTAGGTCACCTCTGTGGACGTTC	CQQYGRSPLWTF	IGKV3D-20	.	IGKJ1	24	-1	-1	26
1	7.423904974016332E-4	TGTCAGCAGTATGGAAACTCACCTCCGTACACTTTT	CQQYGNSPPYTF	IGKV3D-20	.	IGKJ2	26	-1	-1	26
1	7.423904974016332E-4	TGTCAGCAGTATGATGGCTCACCTACGTGGACGTTC	CQQYDGSPTWTF	IGKV3-20	.	IGKJ1	28	-1	-1	24
1	7.423904974016332E-4	TGTCAGCAGTATGATACCTCATCTCCGCTCACTTTC	CQQYDTSSPLTF	IGKV3D-20	.	IGKJ4	26	-1	-1	25
1	7.423904974016332E-4	TGTCAGCAGTATGATAACTGGCCTCCGGTCACTTTC	CQQYDNWPPVTF	IGKV3D-15	.	IGKJ3	27	-1	-1	28
1	7.423904974016332E-4	TGTCAGCAGTATAGTTCCTGGCCTGCGTACACTTTT	CQQYSSWPAYTF	IGKV3-15	.	IGKJ2	23	-1	-1	26
1	7.423904974016332E-4	TGTCAGCAGTATAATAACTGGCTCCCGTACACTTTT	CQQYNNWLPYTF	IGKV3-15	.	IGKJ2	21	-1	-1	26
1	7.423904974016332E-4	TGTCAGCAGTATAAAGACTGGCCGCCGCTCACTTTC	CQQYKDWPPLTF	IGKV3-15	.	IGKJ4	22	-1	-1	25
1	7.423904974016332E-4	TGTCAGGTGTATGGTAACTCACCTCCGTTCTCTTTC	CQVYGNSPPFSF	IGKV3D-20	.	IGKJ3	26	-1	-1	27
1	7.423904974016332E-4	TGTCAGAGGTATGGTAGCTCACCTCGGTACACTTTT	CQRYGSSPRYTF	IGKV3D-20	.	IGKJ2	24	-1	-1	26
1	7.423904974016332E-4	TGTCAACGCTGTGGTACTCTCCCCCCGCTCCCTTTC	CQRCGTLPPLPF	IGKV1D-33	.	IGKJ4	26	-1	-1	25
1	7.423904974016332E-4	TGTCAACACTATGGTAATTTCCCTCCGGTCACCTTC	CQHYGNFPPVTF	IGKV3-20	.	IGKJ4	15	-1	-1	28
1	7.423904974016332E-4	TGTCAACAGTATTATAGTACCCTCCGGGGAACTTTT	CQQYYSTLRGTF	IGKV1D-43	.	IGKJ2	26	-1	-1	30
1	7.423904974016332E-4	TGTCAACAGCTTAATAGTTACCCCCTATTCACTTTC	CQQLNSYPLFTF	IGKV1-9	.	IGKJ3	22	-1	-1	25
1	7.423904974016332E-4	TGTCAACAGGCTAACAGTGTCCCTGCGATCACCTTC	CQQANSVPAITF	IGKV1D-12	.	IGKJ5	27	-1	-1	25
1	7.423904974016332E-4	TGTCAACAGAGTTTTAATACGTACCCGTACACCTTT	CQQSFNTYPYTF	IGKV1-39	.	IGKJ2	12	-1	-1	26
1	7.423904974016332E-4	TGTCAACAGAGTTACAGTGACCTCGCGTGGACATTC	CQQSYSDLAWTF	IGKV1-39	.	IGKJ1	17	-1	-1	25
1	7.423904974016332E-4	TGTCAACAGAGTTACAGTACCCTCCCGAGCACTTTT	CQQSYSTLPSTF	IGKV1-39	.	IGKJ2	21	-1	-1	29
1	7.423904974016332E-4	TGTCAACAGAGTTACAGTACCCTCATGTACACTTTT	CQQSYSTLMYTF	IGKV1D-39	.	IGKJ2	21	-1	-1	23
1	7.423904974016332E-4	TGTCAACAGAGTTACAGTACCCCTCCGATCACCTTC	CQQSYSTPPITF	IGKV1D-39	.	IGKJ5	26	-1	-1	25
1	7.423904974016332E-4	TGTCAACAGAGTTACAGTACCCCTCGGTACACTTTT	CQQSYSTPRYTF	IGKV1D-39	.	IGKJ2	24	-1	-1	26
1	7.423904974016332E-4	TGTCAACAGAGTTACAGCACCCCCCTGCTCACCTTC	CQQSYSTPLLTF	IGKV1-39	.	IGKJ4	22	-1	-1	26
1	7.423904974016332E-4	TGTCAACAATATGGTGGCTCACGCTTGGTCACTTTC	CQQYGGSRLVTF	IGKV3-20	.	IGKJ3	21	-1	-1	28
1	7.423904974016332E-4	TGCCAGCACTATAAAAGTTTTTCTGCGTTCCCTTTT	CQHYKSFSAFPF	IGKV1-5	.	IGKJ2	23	-1	-1	31
1	7.423904974016332E-4	TGCCAGCAGTATGGGGGTTCACCCGTGTACACATTT	CQQYGGSPVYTF	IGKV3-11	.	IGKJ2	8	-1	-1	25
1	7.423904974016332E-4	TGCCAACAGCATAATAGTAATTCTCCGATCACCTTC	CQQHNSNSPITF	IGKV1-5	.	IGKJ5	23	-1	-1	25
1	7.423904974016332E-4	TGCATGCAAGCTCTACAAACTCCCGTGCTCAGCTTC	CMQALQTPVLSF	IGKV2-28	.	IGKJ4	22	-1	-1	26
1	7.423904974016332E-4	TGCATGCAAGCTACACACTGGCCTCCGATCACCTTC	CMQATHWPPITF	IGKV2D-30	.	IGKJ5	26	-1	-1	25
1	7.423904974016332E-4	TGCATGCAAGGTACACACTGGCCTCCGTACACTTTT	CMQGTHWPPYTF	IGKV2D-30	.	IGKJ2	26	-1	-1	26
1	7.423904974016332E-4	TGTTGTCAGTATAATAAGTGGCCTCGGGCGTTC	CCQYNKWPRAF	IGKV3-15	.	IGKJ1	23	-1	-1	28
1	7.423904974016332E-4	TGTCTCCACAACGGTCATTTCCCGTGGACGTTC	CLHNGHFPWTF	IGKV1-17	.	IGKJ1	4	-1	-1	22
1	7.423904974016332E-4	TGTCTCCAATATTCTACTTTTCCTCGGACGTTC	CLQYSTFPRTF	IGKV4-1	.	IGKJ1	12	-1	-1	25
1	7.423904974016332E-4	TGTCTGCAGTATAATACCTGGGTCTTCACTTTC	CLQYNTWVFTF	IGKV3-15	.	IGKJ3	20	-1	-1	24
1	7.423904974016332E-4	TGTCTGCAATACTCTACTTTTCCTCGGACGTTC	CLQYSTFPRTF	IGKV4-1	.	IGKJ1	10	-1	-1	25
1	7.423904974016332E-4	TGTCTACACCTTAATAGTTACCCGCTCACTTTC	CLHLNSYPLTF	IGKV1-17	.	IGKJ4	22	-1	-1	22
1	7.423904974016332E-4	TGTCTACAGTATTATCGTCTCCCCCGGACTTTT	CLQYYRLPRTF	IGKV1D-43	.	IGKJ2	14	-1	-1	27
1	7.423904974016332E-4	TGTCTACAGTACAAAAGTTATCCTCTCACTTTC	CLQYKSYPLTF	IGKV1D-17	.	IGKJ4	24	-1	-1	24
1	7.423904974016332E-4	TGTCTACAGCATCATACTTACCCTCGTACTTTT	CLQHHTYPRTF	IGKV1D-17	.	IGKJ2	24	-1	-1	27
1	7.423904974016332E-4	TGTCTACAGCATCATAGTTACCCCCTAACTTTT	CLQHHSYPLTF	IGKV1-17	.	IGKJ2	22	-1	-1	27
1	7.423904974016332E-4	TGTCTACAGCATAATAGTTTCCCGTGGACGTTC	CLQHNSFPWTF	IGKV1-17	.	IGKJ1	22	-1	-1	22
1	7.423904974016332E-4	TGTCTACAGCATAATAGTTACCCGTTCACTTTC	CLQHNSYPFTF	IGKV1-17	.	IGKJ3	22	-1	-1	24
1	7.423904974016332E-4	TGTCTACAATATAGTCGTTTCCCGTGGACGTTC	CLQYSRFPWTF	IGKV1-6	.	IGKJ1	8	-1	-1	22
1	7.423904974016332E-4	TGTCTACAACATTATACTTACCCGTGGACGTTC	CLQHYTYPWTF	IGKV1-17	.	IGKJ1	22	-1	-1	22
1	7.423904974016332E-4	TGTCTACAACATAATAGTTATCCCCTCACTTTC	CLQHNSYPLTF	IGKV1-17	.	IGKJ4	19	-1	-1	24
1	7.423904974016332E-4	TGTCTACAAGATTACACTTACCCTCGGACGTTC	CLQDYTYPRTF	IGKV1-6	.	IGKJ1	23	-1	-1	25
1	7.423904974016332E-4	TGTCTACAAGATCACAATCTCCCTTTCAGTTTC	CLQDHNLPFSF	IGKV1-6	.	IGKJ4	17	-1	-1	25
1	7.423904974016332E-4	TGTCTACAAGAGTCCAATTACCCTCTCACTTTC	CLQESNYPLTF	IGKV1-6	.	IGKJ4	23	-1	-1	24
1	7.423904974016332E-4	TGTCGGCAACGAAGCAACTGGCCTCCGACTTTC	CRQRSNWPPTF	IGKV3-11	.	IGKJ4	23	-1	-1	27
1	7.423904974016332E-4	TGTCATCAGTATTATAGTCCTCTTCGAACGTTC	CHQYYSPLRTF	IGKV4-1	.	IGKJ1	21	-1	-1	27
1	7.423904974016332E-4	TGTCATCAGTATGGTACCTCACGGCACACTTTT	CHQYGTSRHTF	IGKV3-20	.	IGKJ2	21	-1	-1	25
1	7.423904974016332E-4	TGTCATCAGTATAATAATGTCCCTCTCACTTTC	CHQYNNVPLTF	IGKV1D-33	.	IGKJ4	24	-1	-1	24
1	7.423904974016332E-4	TGTCATCAGTATAAGAGTGCCCCCAACACTTTC	CHQYKSAPNTF	IGKV1-35	.	IGKJ4	13	-1	-1	26
1	7.423904974016332E-4	TGTCATCAGAGTGCCGCTTTACCTCCCACTTTC	CHQSAALPPTF	IGKV6D-21	.	IGKJ4	11	-1	-1	26
1	7.423904974016332E-4	TGTCATCAGAGTAGTAGTTTACCCCTCACTTTC	CHQSSSLPLTF	IGKV6-21	.	IGKJ4	22	-1	-1	24
1	7.423904974016332E-4	TGTCATCAATATTTTAGAACTCCATACACTTTT	CHQYFRTPYTF	IGKV4-1	.	IGKJ2	22	-1	-1	24
1	7.423904974016332E-4	TGTCATCAATATTATGGAAGTCCCTGGACGTTC	CHQYYGSPWTF	IGKV4-1	.	IGKJ1	14	-1	-1	24
1	7.423904974016332E-4	TGTCATCAATATCGTTCGTCACCGAACACTTTT	CHQYRSSPNTF	IGKV3-20	.	IGKJ2	11	-1	-1	25
1	7.423904974016332E-4	TGTCATCAATATGGTTTGACACCTCAGACCTTC	CHQYGLTPQTF	IGKV3-20	.	IGKJ4	14	-1	-1	30
1	7.423904974016332E-4	TGTCACCAATATTTTTCTCCTCCTCAGACGTTC	CHQYFSPPQTF	IGKV4-1	.	IGKJ1	12	-1	-1	26
1	7.423904974016332E-4	TGTCACCAATATCGTAGTACTCCTCTCACTTTC	CHQYRSTPLTF	IGKV4-1	.	IGKJ4	23	-1	-1	24
1	7.423904974016332E-4	TGTCACCAACATTATACTACTCCGGGGACGTTC	CHQHYTTPGTF	IGKV4-1	.	IGKJ1	22	-1	-1	25
1	7.423904974016332E-4	TGTCAGCATTATTATTCTGTGCCTCGGACGTTC	CQHYYSVPRTF	IGKV4-1	.	IGKJ1	14	-1	-1	25
1	7.423904974016332E-4	TGTCAGCATTATTATAATGCTCCTCGGACGTTC	CQHYYNAPRTF	IGKV4-1	.	IGKJ1	27	-1	-1	25
1	7.423904974016332E-4	TGTCAGCACTACTATAATTGTCCTCGGACTTTC	CQHYYNCPRTF	IGKV4-1	.	IGKJ1	15	-1	-1	25
1	7.423904974016332E-4	TGTCAGCAGTTTGGTGGCTCACAGTGGACGTTC	CQQFGGSQWTF	IGKV3-20	.	IGKJ1	21	-1	-1	23
1	7.423904974016332E-4	TGTCAGCAGTTTAGGGACTGGCCCATCACGTTC	CQQFRDWPITF	IGKV1-13	.	IGKJ4	12	-1	-1	25
1	7.423904974016332E-4	TGTCAGCAGTCTGTTAGCTCACAGTGGACGTTC	CQQSVSSQWTF	IGKV3-20	.	IGKJ1	21	-1	-1	23
1	7.423904974016332E-4	TGTCAGCAGTCTGGTAACTCACAGTGGACGTTC	CQQSGNSQWTF	IGKV3-20	.	IGKJ1	21	-1	-1	23
1	7.423904974016332E-4	TGTCAGCAGTGTAATATCTGGCCGTGGACGTTC	CQQCNIWPWTF	IGKV3-15	.	IGKJ1	22	-1	-1	22
1	7.423904974016332E-4	TGTCAGCAGTATTATACTACTCCCCTGGCGTTC	CQQYYTTPLAF	IGKV4-1	.	IGKJ1	22	-1	-1	28
1	7.423904974016332E-4	TGTCAGCAGTATGCTGTCTCACCTTGGACGTTC	CQQYAVSPWTF	IGKV3-20	.	IGKJ1	23	-1	-1	24
1	7.423904974016332E-4	TGTCAGCAGTATGCTGTCTCACCTCTCACTTTC	CQQYAVSPLTF	IGKV3D-20	.	IGKJ3	24	-1	-1	25
1	7.423904974016332E-4	TGTCAGCAGTATGGTTACTCTCTCTACACTTTT	CQQYGYSLYTF	IGKV3-20	.	IGKJ2	14	-1	-1	24
1	7.423904974016332E-4	TGTCAGCAGTATGGTACCTCACCTCCCACTTTC	CQQYGTSPPTF	IGKV3D-20	.	IGKJ3	25	-1	-1	26
1	7.423904974016332E-4	TGTCAGCAGTATGGTACCTCACCGCTCACTTTC	CQQYGTSPLTF	IGKV3-20	.	IGKJ4	22	-1	-1	22
1	7.423904974016332E-4	TGTCAGCAGTATGGTAGTTCACCTTGGACGTTC	CQQYGSSPWTF	IGKV3-20	.	IGKJ1	23	-1	-1	24
1	7.423904974016332E-4	TGTCAGCAGTATGGTAGCTCACTTTTCACTTTC	CQQYGSSLFTF	IGKV3-20	.	IGKJ3	21	-1	-1	24
1	7.423904974016332E-4	TGTCAGCAGTATGGTAGCTCACCTTTCACCTTC	CQQYGSSPFTF	IGKV3-20	.	IGKJ5	23	-1	-1	25
1	7.423904974016332E-4	TGTCAGCAGTATGGTAGCTCACCTTGGACGTTC	CQQYGSSPWTF	IGKV3-20	.	IGKJ1	23	-1	-1	24
1	7.423904974016332E-4	TGTCAGCAGTATGGTAGCTCACCTCGGACGTTC	CQQYGSSPRTF	IGKV3D-20	.	IGKJ1	24	-1	-1	25
1	7.423904974016332E-4	TGTCAGCAGTATGGTAGCTCACCTCAGACTTTT	CQQYGSSPQTF	IGKV3D-20	.	IGKJ2	24	-1	-1	27
1	7.423904974016332E-4	TGTCAGCAGTATGGTAGCTCACCGTGGACGTTC	CQQYGSSPWTF	IGKV3-20	.	IGKJ1	22	-1	-1	22
1	7.423904974016332E-4	TGTCAGCAGTATGGTAGCTCACCGCTCACTTTC	CQQYGSSPLTF	IGKV3-20	.	IGKJ4	22	-1	-1	22
1	7.423904974016332E-4	TGTCAGCAGTATGGTAGCTCAAAGTACACTTTT	CQQYGSSKYTF	IGKV3-20	.	IGKJ2	20	-1	-1	23
1	7.423904974016332E-4	TGTCAGCAGTATGATATCTCACCTAGGACGTTC	CQQYDISPRTF	IGKV3-20	.	IGKJ5	26	-1	-1	30
1	7.423904974016332E-4	TGTCAGCAGTATGATAGCTCGCCGAGGACTTTC	CQQYDSSPRTF	IGKV3-20	.	IGKJ3	26	-1	-1	27
1	7.423904974016332E-4	TGTCAGCAGTATGATAGCTCACTGTACACTTTT	CQQYDSSLYTF	IGKV3-20	.	IGKJ2	21	-1	-1	22
1	7.423904974016332E-4	TGTCAGCAGTATGATAGGTCGACGATCACCTTC	CQQYDRSTITF	IGKV3-20	.	IGKJ5	16	-1	-1	22
1	7.423904974016332E-4	TGTCAGCAGTATGATAGGTCAGGGTTCACTTTT	CQQYDRSGFTF	IGKV3-20	.	IGKJ2	20	-1	-1	26
1	7.423904974016332E-4	TGTCAGCAGTATGATAACTGGCCCTGGACGTTC	CQQYDNWPWTF	IGKV3-15	.	IGKJ1	22	-1	-1	24
1	7.423904974016332E-4	TGTCAGCAGTATAGTACCTGGCCTCTAACTTTC	CQQYSTWPLTF	IGKV3-15	.	IGKJ4	23	-1	-1	27
1	7.423904974016332E-4	TGTCAGCAGTATAATGACTGGCCTCGGACGTTC	CQQYNDWPRTF	IGKV3-15	.	IGKJ1	23	-1	-1	25
1	7.423904974016332E-4	TGTCAGCAGTATAATAATTGGCCTCGGACGTTC	CQQYNNWPRTF	IGKV3D-15	.	IGKJ1	24	-1	-1	25
1	7.423904974016332E-4	TGTCAGCAGTATAATAACTGGCCTCCGACTTTT	CQQYNNWPPTF	IGKV3D-15	.	IGKJ2	26	-1	-1	27
1	7.423904974016332E-4	TGTCAGCAGTATAATAACTGGCCTCGCACTTTT	CQQYNNWPRTF	IGKV3-15	.	IGKJ2	23	-1	-1	26
1	7.423904974016332E-4	TGTCAGCAGTACACTCAGTGGGACTTGACGTTC	CQQYTQWDLTF	IGKV3-15	.	IGKJ1	10	-1	-1	26
1	7.423904974016332E-4	TGTCAGCAGCGTTTCAGTTGGCCCCTCACTTTC	CQQRFSWPLTF	IGKV3-11	.	IGKJ4	11	-1	-1	24
1	7.423904974016332E-4	TGTCAGCAGCGTCACAACTGGCCTCTCACTTTC	CQQRHNWPLTF	IGKV3-11	.	IGKJ4	23	-1	-1	24
1	7.423904974016332E-4	TGTCAGCAGCGTGACAACTGGCCCCTCACTTTC	CQQRDNWPLTF	IGKV3-11	.	IGKJ4	22	-1	-1	24
1	7.423904974016332E-4	TGTCAGCAGCGTAGCAACTGGCCTCGGACTTTT	CQQRSNWPRTF	IGKV3-11	.	IGKJ2	23	-1	-1	27
1	7.423904974016332E-4	TGTCAGCAGCGCTTCAAGTGGCCTCTCACTTTC	CQQRFKWPLTF	IGKV3-11	.	IGKJ4	23	-1	-1	24
1	7.423904974016332E-4	TGTCAGCAGCGCTTCAAGTGGCCTCTCACTTTC	CQQRFKWPLTF	IGKV3D-15	.	IGKJ4	8	-1	-1	24
1	7.423904974016332E-4	TGTCAGCAGCATTTTAACTGGCCCATCACCTTC	CQQHFNWPITF	IGKV3-15	.	IGKJ5	22	-1	-1	24
1	7.423904974016332E-4	TGTCAGCAGCATTATAGTACTCCTTTCACTTTC	CQQHYSTPFTF	IGKV4-1	.	IGKJ4	23	-1	-1	25
1	7.423904974016332E-4	TGTCAGCAGCATGGTAGCTCACCCCTCACTTTC	CQQHGSSPLTF	IGKV3-20	.	IGKJ4	22	-1	-1	24
1	7.423904974016332E-4	TGTCAGCAGCATGATACTTTACCATACACTTTT	CQQHDTLPYTF	IGKV3-20	.	IGKJ2	12	-1	-1	24
1	7.423904974016332E-4	TGTCAGCAGGGTTACAGCGTCCCTCGGACTTTT	CQQGYSVPRTF	IGKV1-39	.	IGKJ2	16	-1	-1	27
1	7.423904974016332E-4	TGTCAGCAGGGTTACAGCGTCCCTCGGACTTTT	CQQGYSVPRTF	IGKV1-13	.	IGKJ2	8	-1	-1	27
1	7.423904974016332E-4	TGTCAGCAGACTTACCGTGTCCCCTACACTTTT	CQQTYRVPYTF	IGKV1-39	.	IGKJ2	14	-1	-1	24
1	7.423904974016332E-4	TGTCAGCAATTTTATAGTCCTCTCCTCACTTTC	CQQFYSPLLTF	IGKV4-1	.	IGKJ4	21	-1	-1	24
1	7.423904974016332E-4	TGTCAGCAATGTCATAGTAGCCCGCTCACTTTC	CQQCHSSPLTF	IGKV3-7	.	IGKJ4	7	-1	-1	22
1	7.423904974016332E-4	TGTCAGCAATATTCTACTTTTCCTCGGACGTTC	CQQYSTFPRTF	IGKV4-1	.	IGKJ1	12	-1	-1	25
1	7.423904974016332E-4	TGTCAGCAATATTATGGTGCTCCTCGGACGTTC	CQQYYGAPRTF	IGKV4-1	.	IGKJ1	27	-1	-1	25
1	7.423904974016332E-4	TGTCAGCAATATTATACTCGTCCTCTCACTTTC	CQQYYTRPLTF	IGKV4-1	.	IGKJ4	15	-1	-1	24
1	7.423904974016332E-4	TGTCAGCAATATTATACTACTCCTTTCACTTTC	CQQYYTTPFTF	IGKV4-1	.	IGKJ4	23	-1	-1	25
1	7.423904974016332E-4	TGTCAGCAATATTATACTACTCCCCGGACGTTC	CQQYYTTPRTF	IGKV4-1	.	IGKJ1	22	-1	-1	25
1	7.423904974016332E-4	TGTCAGCAATATTATAGTGGTCCTCTGACGTTC	CQQYYSGPLTF	IGKV4-1	.	IGKJ1	17	-1	-1	26
1	7.423904974016332E-4	TGTCAGCAATATTATAGTACTCCTCAGACGTTC	CQQYYSTPQTF	IGKV4-1	.	IGKJ1	23	-1	-1	26
1	7.423904974016332E-4	TGTCAGCAATATTATAGTACTCCGTACACTTTT	CQQYYSTPYTF	IGKV4-1	.	IGKJ2	22	-1	-1	23
1	7.423904974016332E-4	TGTCAGCAATATTATAGTAGTCCTCTCACTTTC	CQQYYSSPLTF	IGKV4-1	.	IGKJ4	23	-1	-1	24
1	7.423904974016332E-4	TGTCAGCAATATCATACCTACCACTGGACGTTC	CQQYHTYHWTF	IGKV3-15	.	IGKJ1	15	-1	-1	24
1	7.423904974016332E-4	TGTCAGCAATATCATACCAATCCTCGAACTTTT	CQQYHTNPRTF	IGKV4-1	.	IGKJ2	15	-1	-1	27
1	7.423904974016332E-4	TGTCAGCAATATGGTACCGCACCCTGGACGTTC	CQQYGTAPWTF	IGKV3-20	.	IGKJ1	22	-1	-1	24
1	7.423904974016332E-4	TGTCAGCAATATGGTAATTCACGATTTACTTTC	CQQYGNSRFTF	IGKV3-20	.	IGKJ3	15	-1	-1	23
1	7.423904974016332E-4	TGTCAGCAATATAATGACTGGCCTAGGAGTTTC	CQQYNDWPRSF	IGKV3-15	.	IGKJ4	26	-1	-1	29
1	7.423904974016332E-4	TGTCAGCAACATAACAACTGGCCGCTCACTTTC	CQQHNNWPLTF	IGKV3-11	.	IGKJ4	22	-1	-1	22
1	7.423904974016332E-4	TGTCAGCAACACTATGGTGCTCCTGTCACTTTC	CQQHYGAPVTF	IGKV4-1	.	IGKJ4	23	-1	-1	25
1	7.423904974016332E-4	TGTCAGAAACTTAACGCTAACCCCTTCACTTTC	CQKLNANPFTF	IGKV1-27	.	IGKJ3	4	-1	-1	24
1	7.423904974016332E-4	TGTCAACTGCTTAACAGTGACTTGATCACCTTC	CQLLNSDLITF	IGKV1-9	.	IGKJ5	17	-1	-1	23
1	7.423904974016332E-4	TGTCAACACTATGATTCTTTCCCGCGAAGTTTC	CQHYDSFPRSF	IGKV1-33	.	IGKJ4	14	-1	-1	29
1	7.423904974016332E-4	TGTCAACAGTTTGATCAGTACCCTCGAACTTTC	CQQFDQYPRTF	IGKV1-13	.	IGKJ3	23	-1	-1	27
1	7.423904974016332E-4	TGTCAACAGTATTTTAGTACCCCGCTCACTTTC	CQQYFSTPLTF	IGKV1D-43	.	IGKJ4	22	-1	-1	22
1	7.423904974016332E-4	TGTCAACAGTATTCTGATCATTTGTGGACATTC	CQQYSDHLWTF	IGKV1-8	.	IGKJ1	12	-1	-1	23
1	7.423904974016332E-4	TGTCAACAGTATTATGATACCCCTATCACTTTT	CQQYYDTPITF	IGKV1D-43	.	IGKJ2	23	-1	-1	26
1	7.423904974016332E-4	TGTCAACAGTATTATAGTTACCTCCCGACGTTC	CQQYYSYLPTF	IGKV1-8	.	IGKJ1	21	-1	-1	26
1	7.423904974016332E-4	TGTCAACAGTATTATAGTTACCCCTGGACGTTC	CQQYYSYPWTF	IGKV1-8	.	IGKJ1	22	-1	-1	24
1	7.423904974016332E-4	TGTCAACAGTATTATAGTTACCCGCTCACTTTC	CQQYYSYPLTF	IGKV1-8	.	IGKJ4	22	-1	-1	22
1	7.423904974016332E-4	TGTCAACAGTATTATAGTACCCCTCTCACTTTC	CQQYYSTPLTF	IGKV1D-43	.	IGKJ4	24	-1	-1	24
1	7.423904974016332E-4	TGTCAACAGTATGGTCCCTCATTGTATAGTTTT	CQQYGPSLYSF	IGKV3-20	.	IGKJ2	14	-1	-1	22
1	7.423904974016332E-4	TGTCAACAGTATGATACTAATGTTTTCACTTTC	CQQYDTNVFTF	IGKV1D-43	.	IGKJ3	15	-1	-1	24
1	7.423904974016332E-4	TGTCAACAGTATGATAATCTCCCTCTCACTTTC	CQQYDNLPLTF	IGKV1D-33	.	IGKJ4	24	-1	-1	24
1	7.423904974016332E-4	TGTCAACAGTATGATAATCTCCCGTACACTTTT	CQQYDNLPYTF	IGKV1-33	.	IGKJ2	22	-1	-1	23
1	7.423904974016332E-4	TGTCAACAGTATAGTAATGCCCCTTTCACTTTC	CQQYSNAPFTF	IGKV1-35	.	IGKJ3	12	-1	-1	24
1	7.423904974016332E-4	TGTCAACAGTATAATAGTTATCCCTACACTTTT	CQQYNSYPYTF	IGKV1-16	.	IGKJ2	25	-1	-1	24
1	7.423904974016332E-4	TGTCAACAGCTGAAAAGTTACCCGTTCACTTTT	CQQLKSYPFTF	IGKV1D-13	.	IGKJ2	22	-1	-1	12
1	7.423904974016332E-4	TGTCAACAGCGTAGGCACTGGCCCCTCACCTTC	CQQRRHWPLTF	IGKV3-11	.	IGKJ5	22	-1	-1	25
1	7.423904974016332E-4	TGTCAACAGGGTAACAGTTTACCTTTCACTTTC	CQQGNSLPFTF	IGKV1D-12	.	IGKJ4	24	-1	-1	25
1	7.423904974016332E-4	TGTCAACAGAGTTTCACCATTCCTCGGACTTTT	CQQSFTIPRTF	IGKV1-39	.	IGKJ2	12	-1	-1	27
1	7.423904974016332E-4	TGTCAACAGAGTTACAGTACCCCTCGGAATTTC	CQQSYSTPRNF	IGKV1D-39	.	IGKJ3	24	-1	-1	29
1	7.423904974016332E-4	TGTCAACAGAGTTACAGTACCCCTGGGACGTTC	CQQSYSTPGTF	IGKV1-39	.	IGKJ1	23	-1	-1	25
1	7.423904974016332E-4	TGTCAACAGAGTTACAGTACCCCTATCACTTTC	CQQSYSTPITF	IGKV1-39	.	IGKJ3	24	-1	-1	25
1	7.423904974016332E-4	TGTCAACAGAGTTACAGTACCCCCTTCACTTTC	CQQSYSTPFTF	IGKV1-39	.	IGKJ3	22	-1	-1	24
1	7.423904974016332E-4	TGTCAACAGAGTTACAGTACCCCGTACACTTTT	CQQSYSTPYTF	IGKV1-39	.	IGKJ2	22	-1	-1	23
1	7.423904974016332E-4	TGTCAACAGAGTCACAGTACCCCTTTCACTTTT	CQQSHSTPFTF	IGKV1-39	.	IGKJ3	23	-1	-1	24
1	7.423904974016332E-4	TGTCAACAATATTTTTATAGTCAGTGGACGTTC	CQQYFYSQWTF	IGKV4-1	.	IGKJ1	12	-1	-1	23
1	7.423904974016332E-4	TGTCAACAATATTCTACTACTCCCCTCACTTTC	CQQYSTTPLTF	IGKV4-1	.	IGKJ3	22	-1	-1	25
1	7.423904974016332E-4	TGTCAACAATATTATCGGCCCCCATTCACTTTC	CQQYYRPPFTF	IGKV1-33	.	IGKJ3	11	-1	-1	23
1	7.423904974016332E-4	TGTCAACAATATTATACTTATCCTCGGACTTTT	CQQYYTYPRTF	IGKV4-1	.	IGKJ2	15	-1	-1	27
1	7.423904974016332E-4	TGTCAACAATATTATAATACTCCTCTTACATTC	CQQYYNTPLTF	IGKV4-1	.	IGKJ4	23	-1	-1	30
1	7.423904974016332E-4	TGTCAACAATATTATAATACTCCGTACACTTTT	CQQYYNTPYTF	IGKV4-1	.	IGKJ2	22	-1	-1	23
1	7.423904974016332E-4	TGTCAACAATATTACAGTATTCCTCCGACCTTC	CQQYYSIPPTF	IGKV1D-39	.	IGKJ1	26	-1	-1	26
1	7.423904974016332E-4	TGTCAACAATATAGAAATTATCCCCTCTCTTTC	CQQYRNYPLSF	IGKV1-33	.	IGKJ4	11	-1	-1	24
1	7.423904974016332E-4	TGTCAACAACTTTATGCTTATCCCCTCACCTTC	CQQLYAYPLTF	IGKV1-9	.	IGKJ5	11	-1	-1	25
1	7.423904974016332E-4	TGTCAACAACTCAATACTTACCCTCGCTCTTTT	CQQLNTYPRSF	IGKV1-9	.	IGKJ2	23	-1	-1	28
1	7.423904974016332E-4	TGTCAACAAAATTATGGTCTTCCGTTCACTTTC	CQQNYGLPFTF	IGKV1-8	.	IGKJ3	14	-1	-1	24
1	7.423904974016332E-4	TGTATGCAAGGTCTGCAAACCCCTGTCACTTTC	CMQGLQTPVTF	IGKV2-28	.	IGKJ4	23	-1	-1	25
1	7.423904974016332E-4	TGTATGCAAACTACACAAAAACCGTGGACGTTC	CMQTTQKPWTF	IGKV2-24	.	IGKJ1	17	-1	-1	22
1	7.423904974016332E-4	TGCTTCCAAGCAACACACTGGCCTCTCACTTTC	CFQATHWPLTF	IGKV2D-30	.	IGKJ4	24	-1	-1	24
1	7.423904974016332E-4	TGCCTGCAAGGTTGCCGCGGGCCCTACACTTTT	CLQGCRGPYTF	IGKV2-30	.	IGKJ2	11	-1	-1	24
1	7.423904974016332E-4	TGCCTACAGTATAATACTTACCCCGTGACGTTC	CLQYNTYPVTF	IGKV1-5	.	IGKJ1	19	-1	-1	26
1	7.423904974016332E-4	TGCCACCAATATAACTCTTACCCATATACCTTT	CHQYNSYPYTF	IGKV1-16	.	IGKJ2	13	-1	-1	30
1	7.423904974016332E-4	TGCCAGCAGTATCAGAGTTATGGGTGGACGTTC	CQQYQSYGWTF	IGKV1-5	.	IGKJ1	20	-1	-1	23
1	7.423904974016332E-4	TGCCAGCAATATTATAGTTATCCTCGAACGTTC	CQQYYSYPRTF	IGKV4-1	.	IGKJ1	17	-1	-1	27
1	7.423904974016332E-4	TGCCAGCAATATTATAGTACTCCTCCCACTTTT	CQQYYSTPPTF	IGKV4-1	.	IGKJ2	23	-1	-1	26
1	7.423904974016332E-4	TGCCAGCAATATAATAGTTACCCTTACACTTTT	CQQYNSYPYTF	IGKV1-16	.	IGKJ2	23	-1	-1	24
1	7.423904974016332E-4	TGCCAACATTCTGATAGTTATTTCTACACTTTT	CQHSDSYFYTF	IGKV1-5	.	IGKJ2	21	-1	-1	24
1	7.423904974016332E-4	TGCCAACACTCTGATAGTTATTTCTACACTTTT	CQHSDSYFYTF	IGKV1-5	.	IGKJ2	21	-1	-1	24
1	7.423904974016332E-4	TGCCAACACTATGATAGTTACCCCCTCACTTTC	CQHYDSYPLTF	IGKV1-16	.	IGKJ4	22	-1	-1	24
1	7.423904974016332E-4	TGCCAACACTATGACAGTTATTCTGTCTCCTTC	CQHYDSYSVSF	IGKV1-5	.	IGKJ5	23	-1	-1	28
1	7.423904974016332E-4	TGCCAACACTATGACAGTTATTCTGTCACTTTC	CQHYDSYSVTF	IGKV1-5	.	IGKJ5	23	-1	-1	25
1	7.423904974016332E-4	TGCCAACAGTATTATAGTTACCCTCCCACTTTC	CQQYYSYPPTF	IGKV1D-16	.	IGKJ4	25	-1	-1	26
1	7.423904974016332E-4	TGCCAACAGTATTATAAGTATCCCTACACTTTT	CQQYYKYPYTF	IGKV1-16	.	IGKJ2	15	-1	-1	24
1	7.423904974016332E-4	TGCCAACAGTATTACACGTATTCGGCGACGTTC	CQQYYTYSATF	IGKV1-16	.	IGKJ1	11	-1	-1	26
1	7.423904974016332E-4	TGCCAACAGTATCTTTCTTATACGTGGACGTTC	CQQYLSYTWTF	IGKV1-5	.	IGKJ1	11	-1	-1	21
1	7.423904974016332E-4	TGCCAACAGTATGATACTTACCCCGTGACGTTC	CQQYDTYPVTF	IGKV1-16	.	IGKJ1	22	-1	-1	26
1	7.423904974016332E-4	TGCCAACAGTATATTTCTTACCCCATGACCTTC	CQQYISYPMTF	IGKV1-16	.	IGKJ5	22	-1	-1	27
1	7.423904974016332E-4	TGCCAACAGTATACTGATGACCCATACACTTTT	CQQYTDDPYTF	IGKV1-16	.	IGKJ2	12	-1	-1	24
1	7.423904974016332E-4	TGCCAACAGTATAATAGTTCCCCGTACAATTTT	CQQYNSSPYNF	IGKV1-5	.	IGKJ2	18	-1	-1	23
1	7.423904974016332E-4	TGCCAACAGTATAATAGTTATTTCCTCACTTTC	CQQYNSYFLTF	IGKV1-5	.	IGKJ4	21	-1	-1	24
1	7.423904974016332E-4	TGCCAACAGTATAATAGTTATTCGTGGACGTTC	CQQYNSYSWTF	IGKV1-5	.	IGKJ1	22	-1	-1	22
1	7.423904974016332E-4	TGCCAACAGTATAATAGTTATTCGTACACTTTT	CQQYNSYSYTF	IGKV1-5	.	IGKJ2	22	-1	-1	23
1	7.423904974016332E-4	TGCCAACAGTATAATAGTTATTCATACACTTTT	CQQYNSYSYTF	IGKV1-5	.	IGKJ2	22	-1	-1	24
1	7.423904974016332E-4	TGCCAACAGTATAATAGTTATCCCAGGACGTTG	CQQYNSYPRTL	IGKV1-5	.	IGKJ1	20	-1	-1	25
1	7.423904974016332E-4	TGCCAACAGTATAATAGTTATCCGTGGACGTTC	CQQYNSYPWTF	IGKV1-5	.	IGKJ1	20	-1	-1	22
1	7.423904974016332E-4	TGCCAACAGTATAATAGTTACCCGTACACTTTT	CQQYNSYPYTF	IGKV1-5	.	IGKJ2	19	-1	-1	23
1	7.423904974016332E-4	TGCCAACAGTATAATAATTTCCCTCGCACCTTC	CQQYNNFPRTF	IGKV1D-16	.	IGKJ5	24	-1	-1	26
1	7.423904974016332E-4	TGCCAACAGTATAACACTCATTCTTATTCTTTT	CQQYNTHSYSF	IGKV1-5	.	IGKJ2	23	-1	-1	28
1	7.423904974016332E-4	TGCCAACAGAATGATTCTTACCCGCTCACTTTC	CQQNDSYPLTF	IGKV1-5	.	IGKJ4	8	-1	-1	22
1	7.423904974016332E-4	TGCCAACAATATAGTGAATTCCCTTTCACTTTT	CQQYSEFPFTF	IGKV1-5	.	IGKJ2	12	-1	-1	26
1	7.423904974016332E-4	TGCCAACAATATAATACTTACCCCCTCACTTTC	CQQYNTYPLTF	IGKV1-5	.	IGKJ4	19	-1	-1	24
1	7.423904974016332E-4	TGCATGCAGGCTCTACAAACTCCTCTCACTTTC	CMQALQTPLTF	IGKV2D-28	.	IGKJ4	24	-1	-1	24
1	7.423904974016332E-4	TGCATGCAGGGTCTACAAACCCCTGTCACTTTC	CMQGLQTPVTF	IGKV2-28	.	IGKJ4	23	-1	-1	25
1	7.423904974016332E-4	TGCATGCAGGGTACAGGCTGGCCGTATACTTTT	CMQGTGWPYTF	IGKV2-30	.	IGKJ2	22	-1	-1	23
1	7.423904974016332E-4	TGCATGCAGACTACACAGCTCCCATACACTTTC	CMQTTQLPYTF	IGKV2-18	.	IGKJ3	17	-1	-1	26
1	7.423904974016332E-4	TGCATGCAAGCTCTACAGACTCCTCGTACTTTT	CMQALQTPRTF	IGKV2D-28	.	IGKJ2	24	-1	-1	27
1	7.423904974016332E-4	TGCATGCAAGCTCTACAAACTCCCATCACCTTC	CMQALQTPITF	IGKV2-28	.	IGKJ5	22	-1	-1	24
1	7.423904974016332E-4	TGCATGCAAGCTCTACAAACTCCCAGGACGTTC	CMQALQTPRTF	IGKV2-28	.	IGKJ1	27	-1	-1	25
1	7.423904974016332E-4	TGCATGCAAGCTCTACAAACCCCTCTCACTTTC	CMQALQTPLTF	IGKV2D-28	.	IGKJ4	24	-1	-1	24
1	7.423904974016332E-4	TGCATGCAAGCTACACTATTCCCGTACACTTTT	CMQATLFPYTF	IGKV2-24	.	IGKJ2	19	-1	-1	23
1	7.423904974016332E-4	TGCATGCAAGCTACACAATTTCCTCTCAGTTTC	CMQATQFPLSF	IGKV2-24	.	IGKJ4	23	-1	-1	24
1	7.423904974016332E-4	TGCATGCAAGGTCTGCAAACTCCGCTCACTTTC	CMQGLQTPLTF	IGKV2-28	.	IGKJ4	22	-1	-1	22
1	7.423904974016332E-4	TGCATGCAAGGTCTACAAACGGCCTACACTTTT	CMQGLQTAYTF	IGKV2-28	.	IGKJ2	19	-1	-1	24
1	7.423904974016332E-4	TGCATGCAAGGTATACACCTTCCTTTCACTTTC	CMQGIHLPFTF	IGKV2-29	.	IGKJ4	23	-1	-1	25
1	7.423904974016332E-4	TGCATGCAAGGTATACAGTGGCCAGTCACTTTC	CMQGIQWPVTF	IGKV2-30	.	IGKJ3	22	-1	-1	25
1	7.423904974016332E-4	TGCATGCAAGGAACACACTGGCCGATCACCTTC	CMQGTHWPITF	IGKV2-30	.	IGKJ5	22	-1	-1	22
1	7.423904974016332E-4	TGCATGCAAACTCTACAACCTCCTCGGACGTTC	CMQTLQPPRTF	IGKV2D-28	.	IGKJ1	24	-1	-1	25
1	7.423904974016332E-4	TGCATGCAAAGTATACAGCTTCCTCTCACTTTC	CMQSIQLPLTF	IGKV2D-29	.	IGKJ4	24	-1	-1	24
1	7.423904974016332E-4	TGCATGCAAAGTACACACTGGCCTCCCACTTTC	CMQSTHWPPTF	IGKV2D-30	.	IGKJ4	25	-1	-1	26
1	7.423904974016332E-4	TGCACGCAAGTTACACAATTTCCTCAAACTTTT	CTQVTQFPQTF	IGKV2D-24	.	IGKJ2	25	-1	-1	27
1	7.423904974016332E-4	TGTTATCAATATTATAGTACTCCTTCTTTT	CYQYYSTPSF	IGKV4-1	.	IGKJ2	23	-1	-1	25
1	7.423904974016332E-4	TGTCTGCAGCGTAGGAAGTGGCTCACTTTC	CLQRRKWLTF	IGKV3-11	.	IGKJ4	21	-1	-1	20
1	7.423904974016332E-4	TGTCTACAGCATAATGGTTACTGGACGTTC	CLQHNGYWTF	IGKV1-17	.	IGKJ1	20	-1	-1	21
1	7.423904974016332E-4	TGTCATCAGTATTATTACTGGCGGACGTTC	CHQYYYWRTF	IGKV3-15	.	IGKJ1	21	-1	-1	22
1	7.423904974016332E-4	TGTCATCAGAGTAGCACTTTACCTTCGTTC	CHQSSTLPSF	IGKV6-21	.	IGKJ1	23	-1	-1	25
1	7.423904974016332E-4	TGTCACCAGTATGGTTTCTCATCGACGTTC	CHQYGFSSTF	IGKV3-20	.	IGKJ1	14	-1	-1	23
1	7.423904974016332E-4	TGTCAGTTCTATGGTATGTCGGTCACTTTC	CQFYGMSVTF	IGKV3-20	.	IGKJ4	15	-1	-1	22
1	7.423904974016332E-4	TGTCAGCAGTATCATATCTGGCGGACGTTC	CQQYHIWRTF	IGKV3-15	.	IGKJ1	21	-1	-1	22
1	7.423904974016332E-4	TGTCAGCAGTATGGTAACTCCTGGACGTTC	CQQYGNSWTF	IGKV3-20	.	IGKJ1	19	-1	-1	21
1	7.423904974016332E-4	TGTCAGCAGTATGGTAACCTGATCACCTTC	CQQYGNLITF	IGKV3-20	.	IGKJ5	15	-1	-1	20
1	7.423904974016332E-4	TGTCAGCAGTATGGAAGTCTCGTGACGTTC	CQQYGSLVTF	IGKV3-20	.	IGKJ1	13	-1	-1	23
1	7.423904974016332E-4	TGTCAGCAGCGTAGCGACTCGCTCACTTTC	CQQRSDSLTF	IGKV3-11	.	IGKJ4	18	-1	-1	19
1	7.423904974016332E-4	TGTCAGCAGCGTAGCAACTGGCCGACCTTC	CQQRSNWPTF	IGKV3-11	.	IGKJ5	22	-1	-1	24
1	7.423904974016332E-4	TGTCAGCAGCGTAGCAACTGGATCACGTTC	CQQRSNWITF	IGKV3-11	.	IGKJ5	20	-1	-1	20
1	7.423904974016332E-4	TGTCAGCAGCGTAGCAAGTGGATCACTTTC	CQQRSKWITF	IGKV3-11	.	IGKJ4	20	-1	-1	22
1	7.423904974016332E-4	TGTCAGCAGCGCCACAGCTGGTTCACTTTC	CQQRHSWFTF	IGKV3-11	.	IGKJ4	10	-1	-1	22
1	7.423904974016332E-4	TGTCAGCAGCATAGCCTCTGGCGGACTTTT	CQQHSLWRTF	IGKV3-11	.	IGKJ2	21	-1	-1	24
1	7.423904974016332E-4	TGTCAGCAGAGTAGTACTTTACCTTCATTC	CQQSSTLPSF	IGKV6-21	.	IGKJ1	23	-1	-1	27
1	7.423904974016332E-4	TGTCAGCAATATTATACTACACGGACGTTC	CQQYYTTRTF	IGKV4-1	.	IGKJ1	19	-1	-1	22
1	7.423904974016332E-4	TGTCAGCAATATGCTAGCTCGTACACTTTT	CQQYASSYTF	IGKV3-20	.	IGKJ2	19	-1	-1	20
1	7.423904974016332E-4	TGTCAACAGCGTAGCACCCAATTCACTTTC	CQQRSTQFTF	IGKV4-1	.	IGKJ3	4	-1	-1	20
1	7.423904974016332E-4	TGTCAACAGCGTAGCAACTCATACACTTTT	CQQRSNSYTF	IGKV3-11	.	IGKJ2	18	-1	-1	21
1	7.423904974016332E-4	TGTCAACAGAGTTTCACGACCCGGGTTTTC	CQQSFTTRVF	IGKV1-39	.	IGKJ3	12	-1	-1	26
1	7.423904974016332E-4	TGCCATCAGTATCACACTTATTCGACGTTC	CHQYHTYSTF	IGKV1-5	.	IGKJ1	22	-1	-1	23
1	7.423904974016332E-4	TGCCAACAGTATTATCATTTGGGGACATTC	CQQYYHLGTF	IGKV1-5	.	IGKJ1	11	-1	-1	22
1	7.423904974016332E-4	TGCCAACAGTATGATACTTATTGGACGTTC	CQQYDTYWTF	IGKV1-5	.	IGKJ1	21	-1	-1	21
1	7.423904974016332E-4	TGCCAACAGTATAATAGTTATTCGACGTTC	CQQYNSYSTF	IGKV1-5	.	IGKJ1	22	-1	-1	23
1	7.423904974016332E-4	TGCCAACAATATCATAGTTATTCGACGTTC	CQQYHSYSTF	IGKV1-5	.	IGKJ1	22	-1	-1	23
1	7.423904974016332E-4	TGCCAACAATATAATAGTTTTTCAACTTTT	CQQYNSFSTF	IGKV1-5	.	IGKJ2	22	-1	-1	24
1	7.423904974016332E-4	TGCATGCAAGCCACACACTGGCCCACTTTT	CMQATHWPTF	IGKV2-30	.	IGKJ2	22	-1	-1	23
1	7.423904974016332E-4	TGCATGCAAGGTATATATCTTCGGACGTTC	CMQGIYLRTF	IGKV2-29	.	IGKJ1	21	-1	-1	22
1	7.423904974016332E-4	TGCATGCAAGGTACAAAATGGCTCACTTTC	CMQGTKWLTF	IGKV2-30	.	IGKJ4	21	-1	-1	20
1	7.423904974016332E-4	TGTCAGCAGCGTGACGACTGGACGTTC	CQQRDDWTF	IGKV3-11	.	IGKJ1	11	-1	-1	18
1	7.423904974016332E-4	TGTCAGCAGCGTAGCGGCCCTTTC	CQQRSGPF	IGKV3-11	.	IGKJ3	14	-1	-1	19
1	7.423904974016332E-4	TGTCAGCAGGCCGGGTACACTTTT	CQQAGYTF	IGKV3-7	.	IGKJ2	9	-1	-1	14
1	7.423904974016332E-4	TGTCAGCAGAGGTACACTTTT	CQQRYTF	IGKV3-20	.	IGKJ2	8	-1	-1	11
