# Supplementary material for: Biomarkers and Immune Repertoire Metrics Identified by Peripheral Blood Transcriptomic Sequencing Reveal the Pathogenesis of COVID-19
Source: Front Immunol. 2021 Aug 24;12:677025. doi: 10.3389/fimmu.2021.677025 (PMC8421539; doi:10.3389/fimmu.2021.677025)
Supplement: Supplementary file 1 [file DataSheet_1.zip › TCR_BCR/IGK/convert.20S039681A.clonotypes.IGK.txt]

count	freq	cdr3nt	cdr3aa	v	d	j	VEnd	DStart	DEnd	JStart
91	0.0871647509578544	TGTCAACAGCACAATTACTGGTACACTTTT	CQQHNYWYTF	IGKV3-15	.	IGKJ2	20	-1	-1	20
60	0.05747126436781609	TGTCAGCAGCACGATTACTGGTACACTTTT	CQQHDYWYTF	IGKV3-15	.	IGKJ2	8	-1	-1	20
39	0.03735632183908046	TGTCAACAACGTAGCACTTGGCCGATCACCTTC	CQQRSTWPITF	IGKV3-11	.	IGKJ5	22	-1	-1	22
38	0.03639846743295019	TGCCAACAGTATCATAGTTACCCCATCACCTTC	CQQYHSYPITF	IGKV1-16	.	IGKJ5	22	-1	-1	24
25	0.023946360153256706	TGTCAACAGCACGATTACTGGTACACTTTT	CQQHDYWYTF	IGKV3-15	.	IGKJ2	8	-1	-1	20
20	0.019157088122605363	TGCATGCAAGGTAGTCACTGGTACACTTTT	CMQGSHWYTF	IGKV2-30	.	IGKJ2	20	-1	-1	20
15	0.014367816091954023	TGTCAGCAGCACGATTACTGGTACACTTTT	CQQHDYWYTF	IGKV3-11	.	IGKJ2	9	-1	-1	20
13	0.012452107279693486	TGTCAGCAGTATAATAGCTGGCCGTGGACGTTC	CQQYNSWPWTF	IGKV3-15	.	IGKJ1	22	-1	-1	22
10	0.009578544061302681	TGTCAGCAGTATGAAGCCTGGCCGTGGACGTTC	CQQYEAWPWTF	IGKV3-15	.	IGKJ1	11	-1	-1	22
10	0.009578544061302681	TGCCAACAGTATATTGGTTACCCAGCCACCTTC	CQQYIGYPATF	IGKV1-16	.	IGKJ4	22	-1	-1	26
10	0.009578544061302681	TGTCAACAGCACAATGAGTGGTACACTTTT	CQQHNEWYTF	IGKV3-15	.	IGKJ2	8	-1	-1	20
9	0.008620689655172414	TGTCAGCAGTATGGTAGCTCACAAAGGTCTTTT	CQQYGSSQRSF	IGKV3-20	.	IGKJ2	21	-1	-1	28
9	0.008620689655172414	TGTCAGCAGCGTCGTGACTGGCCGCACACTTTC	CQQRRDWPHTF	IGKV3-11	.	IGKJ4	22	-1	-1	22
9	0.008620689655172414	TGTCAACAACGTAGCAGTTGGCCGATCACCTTC	CQQRSSWPITF	IGKV3-11	.	IGKJ5	22	-1	-1	22
8	0.007662835249042145	TGTCAGCAGTATGGTACCTCACCCTTAACTTTC	CQQYGTSPLTF	IGKV3-20	.	IGKJ3	22	-1	-1	27
8	0.007662835249042145	TGCATGCAAGGTACACAGTGGCCGTACACTTTT	CMQGTQWPYTF	IGKV2-30	.	IGKJ2	22	-1	-1	23
8	0.007662835249042145	TGTCAACAGCACAATTACTGGTACTCCTTT	CQQHNYWYSF	IGKV3-15	.	IGKJ2	20	-1	-1	20
7	0.006704980842911878	TGTCAGCAGTATGGGAGCTCACCCTTAACTTTC	CQQYGSSPLTF	IGKV3-20	.	IGKJ3	22	-1	-1	27
7	0.006704980842911878	TGCCAACAGTATGATTCTTATTCAATCACCTTC	CQQYDSYSITF	IGKV1-5	.	IGKJ5	22	-1	-1	24
6	0.005747126436781609	TGTCAACAGGCTTACAGCACTCCTCGGCACACTTTT	CQQAYSTPRHTF	IGKV1D-39	.	IGKJ2	24	-1	-1	28
6	0.005747126436781609	TGTCAGCAGTATGATGCCTGGCCGTGGACGTTC	CQQYDAWPWTF	IGKV3-15	.	IGKJ1	22	-1	-1	22
6	0.005747126436781609	TGTCAACAGACTTACAGTTCCCCTCAGACATTC	CQQTYSSPQTF	IGKV1D-39	.	IGKJ1	24	-1	-1	26
6	0.005747126436781609	TGTCAACAGAGTTACAGTTCCCCTCAGACGTTC	CQQSYSSPQTF	IGKV1D-39	.	IGKJ1	24	-1	-1	26
6	0.005747126436781609	TGCATGCAAGGTCTACAAACTCCGCTCACTTTC	CMQGLQTPLTF	IGKV2-28	.	IGKJ4	22	-1	-1	22
5	0.004789272030651341	TGTCAACAGAGTTACAGCACCCCTCGGAACACTTTT	CQQSYSTPRNTF	IGKV1D-39	.	IGKJ2	24	-1	-1	28
5	0.004789272030651341	TGTCAGCAGTATGGTATTTCAGAAAGGTCTTTT	CQQYGISERSF	IGKV3-20	.	IGKJ2	15	-1	-1	28
5	0.004789272030651341	TGTCAACAACGTAGCAATTGGCCGATCACCTTC	CQQRSNWPITF	IGKV3-11	.	IGKJ5	22	-1	-1	22
5	0.004789272030651341	TGCCAGCAGTACGGTAGCTCACCGATCACCTTC	CQQYGSSPITF	IGKV3-20	.	IGKJ5	22	-1	-1	22
5	0.004789272030651341	TGTCAACAGCACGATTACTGGTACACTTTT	CQQHDYWYTF	IGKV1-33	.	IGKJ2	8	-1	-1	20
4	0.0038314176245210726	TGTCTGCAGTATGGTGACTTATCGCACACTTTT	CLQYGDLSHTF	IGKV3-20	.	IGKJ2	14	-1	-1	25
4	0.0038314176245210726	TGTCAGCAGTATGGTACCTCACCGATCACCTTC	CQQYGTSPITF	IGKV3-20	.	IGKJ5	22	-1	-1	22
4	0.0038314176245210726	TGTCAGCAGTATGGTAGCTCACCCTTAACTTTC	CQQYGSSPLTF	IGKV3-20	.	IGKJ3	22	-1	-1	27
4	0.0038314176245210726	TGTCAGCAGTATGGTAGGTCACAAAGGTCTTTT	CQQYGRSQRSF	IGKV3-20	.	IGKJ2	21	-1	-1	28
4	0.0038314176245210726	TGTCAGCAGTATAATAACTGGCCGTGGACGTTC	CQQYNNWPWTF	IGKV3-15	.	IGKJ1	22	-1	-1	22
4	0.0038314176245210726	TGTCAACAGGTTAATAATTTCCCGCTGACTTTT	CQQVNNFPLTF	IGKV1-13	.	IGKJ4	22	-1	-1	22
4	0.0038314176245210726	TGTCAACAGACTTACAGTTCCCCTCAGACGTTC	CQQTYSSPQTF	IGKV1D-39	.	IGKJ1	24	-1	-1	26
4	0.0038314176245210726	TGTCAACAGACTTACAATTCCCCTCAGACATTC	CQQTYNSPQTF	IGKV1D-39	.	IGKJ1	24	-1	-1	26
4	0.0038314176245210726	TGTCAACAGAGTTACAGTGCCCCTCAGACGTTC	CQQSYSAPQTF	IGKV1D-39	.	IGKJ1	24	-1	-1	26
4	0.0038314176245210726	TGTCAACAGAGTTACAGTACCCCGTGGACGTTC	CQQSYSTPWTF	IGKV1-39	.	IGKJ1	22	-1	-1	22
4	0.0038314176245210726	TGCCAACAGTATATTGGTTACCCAGCCACTTTC	CQQYIGYPATF	IGKV1-16	.	IGKJ4	22	-1	-1	26
4	0.0038314176245210726	TGCATGCAAGGTACACACTGGCCAAAAACGTTC	CMQGTHWPKTF	IGKV2-30	.	IGKJ1	22	-1	-1	27
4	0.0038314176245210726	TGCATGGATGGTACACGATTTCCTCACTCTTTT	CMDGTRFPHSF	IGKV2-24	.	IGKJ2	23	-1	-1	28
3	0.0028735632183908046	TGTCAACAGAGTTTCACCACCCCTCGGAACACTTTT	CQQSFTTPRNTF	IGKV1D-39	.	IGKJ2	24	-1	-1	28
3	0.0028735632183908046	TGTCAACAGAGTTACAGTACCTTTACGTGGACGTTC	CQQSYSTFTWTF	IGKV1-39	.	IGKJ1	20	-1	-1	24
3	0.0028735632183908046	TGTCAACAGAGCTTCAGTGGACCTCCGTGGACGTTC	CQQSFSGPPWTF	IGKV1-39	.	IGKJ1	17	-1	-1	25
3	0.0028735632183908046	TGTCAGCAGTATGGTAGTTCACTTCGGACGTTC	CQQYGSSLRTF	IGKV3-20	.	IGKJ1	21	-1	-1	25
3	0.0028735632183908046	TGTCAGCAGTATGGCAGCTCACCCTTAACTTTC	CQQYGSSPLTF	IGKV3-20	.	IGKJ3	22	-1	-1	27
3	0.0028735632183908046	TGTCAGCAGTATGAGAGCTGGCCGTGGACGTTC	CQQYESWPWTF	IGKV3-15	.	IGKJ1	22	-1	-1	22
3	0.0028735632183908046	TGTCAGCAGTATATTTTTTACCCGTGGACGTTC	CQQYIFYPWTF	IGKV1D-43	.	IGKJ1	11	-1	-1	22
3	0.0028735632183908046	TGTCAGCAGGGCAGCAACTGGCCTCGGACGTTC	CQQGSNWPRTF	IGKV3-11	.	IGKJ1	23	-1	-1	25
3	0.0028735632183908046	TGTCAGCAATATTATAGTACTCCGTACACTTTT	CQQYYSTPYTF	IGKV4-1	.	IGKJ2	22	-1	-1	23
3	0.0028735632183908046	TGTCAGCAATATGCTTGGGCACCGTACACTTTT	CQQYAWAPYTF	IGKV3-20	.	IGKJ2	12	-1	-1	23
3	0.0028735632183908046	TGTCAGCAATATGGTCACTCACAAAGGTCTTTT	CQQYGHSQRSF	IGKV3-20	.	IGKJ2	21	-1	-1	28
3	0.0028735632183908046	TGTCAGCAATATAATGAGTGGCCGTGGACGTTC	CQQYNEWPWTF	IGKV3-15	.	IGKJ1	22	-1	-1	22
3	0.0028735632183908046	TGTCAGCAATATAATAGCTGGCCGTGGACGTTC	CQQYNSWPWTF	IGKV3-15	.	IGKJ1	22	-1	-1	22
3	0.0028735632183908046	TGTCAGCAACGTCGTTTCTGGCCGCACACTTTC	CQQRRFWPHTF	IGKV3-11	.	IGKJ4	11	-1	-1	22
3	0.0028735632183908046	TGTCAACACTCTAACAGTTTTCCTCGAACGTTC	CQHSNSFPRTF	IGKV1-12	.	IGKJ1	23	-1	-1	27
3	0.0028735632183908046	TGTCAACAGTATTATAGTATGCCGTGGACGTTC	CQQYYSMPWTF	IGKV1D-43	.	IGKJ1	18	-1	-1	22
3	0.0028735632183908046	TGTCAACAGCATGATAATGTCACGTGGACGTTC	CQQHDNVTWTF	IGKV1-33	.	IGKJ1	17	-1	-1	20
3	0.0028735632183908046	TGTCAACAGAGTTACAGTACCCCTCTCACCTTC	CQQSYSTPLTF	IGKV1D-39	.	IGKJ4	24	-1	-1	24
3	0.0028735632183908046	TGTCAACAGAGTTACAGTACCCCTCGGACGTTC	CQQSYSTPRTF	IGKV1D-39	.	IGKJ1	24	-1	-1	25
3	0.0028735632183908046	TGTCAACAGAGTTACAGTACCCCGCTCACTTTC	CQQSYSTPLTF	IGKV1-39	.	IGKJ4	22	-1	-1	22
3	0.0028735632183908046	TGTCAACAGAGTTACAATAGCCCTCTCACTTTC	CQQSYNSPLTF	IGKV1D-39	.	IGKJ3	24	-1	-1	25
3	0.0028735632183908046	TGTCAACAATATTATAGTGCCCTCCGGACATTC	CQQYYSALRTF	IGKV1D-43	.	IGKJ1	27	-1	-1	25
3	0.0028735632183908046	TGCCTGCAAGCTACAGACTGGCCCCTCACTTTC	CLQATDWPLTF	IGKV2-30	.	IGKJ4	22	-1	-1	24
3	0.0028735632183908046	TGCCAACAGTATAATAGTTATCCGTGGACGTTC	CQQYNSYPWTF	IGKV1-5	.	IGKJ1	20	-1	-1	22
3	0.0028735632183908046	TGCCAACAGTACGATAGGTTCCCCTTTACTTTC	CQQYDRFPFTF	IGKV1-16	.	IGKJ3	10	-1	-1	27
3	0.0028735632183908046	TGCATGCAAGGTACACACTGGCCGTACACTTTT	CMQGTHWPYTF	IGKV2-30	.	IGKJ2	22	-1	-1	23
3	0.0028735632183908046	TGCATGCAAGGTACACACTGGCCGGCCACTTTT	CMQGTHWPATF	IGKV2-30	.	IGKJ2	22	-1	-1	26
3	0.0028735632183908046	TGCATGCAAAGTATACAGCTTTCGTACACTTTT	CMQSIQLSYTF	IGKV2D-29	.	IGKJ2	20	-1	-1	23
3	0.0028735632183908046	TGCACGCAAAGTATACAGCTTCCCCGGACGTTC	CTQSIQLPRTF	IGKV2D-29	.	IGKJ1	27	-1	-1	25
3	0.0028735632183908046	TGTCACCAATATTCTAGTTCTTGGACCTTC	CHQYSSSWTF	IGKV4-1	.	IGKJ1	17	-1	-1	21
3	0.0028735632183908046	TGTCAGCAGTGTTACAACTTATTCAGTTTC	CQQCYNLFSF	IGKV3-11	.	IGKJ3	18	-1	-1	19
3	0.0028735632183908046	TGTCAACAGCACGATTACTGGTACACTTTT	CQQHDYWYTF	IGKV1-9	.	IGKJ2	9	-1	-1	20
3	0.0028735632183908046	TGTCAACAGCACGATGAGTGGTACACTTTT	CQQHDEWYTF	IGKV3-15	.	IGKJ2	8	-1	-1	20
3	0.0028735632183908046	TGTCAACAGCACAATTACTGGTACACTTTT	CQQHNYWYTF	IGKV3-11	.	IGKJ2	9	-1	-1	20
3	0.0028735632183908046	TGTCAACAGCACAATCACTGGTACACTTTT	CQQHNHWYTF	IGKV3-15	.	IGKJ2	20	-1	-1	20
3	0.0028735632183908046	TGTCAACTCGAGGACACTTTT	CQLEDTF	IGKV3-20	.	IGKJ2	4	-1	-1	13
2	0.0019157088122605363	TGTCAGCAGTATCATCAGTGGCCTCCGGAGTACACTTTT	CQQYHQWPPEYTF	IGKV3D-15	.	IGKJ2	29	-1	-1	29
2	0.0019157088122605363	TGTCAGCAACGTAACAACTGGCCTCTTTCCCTCACTTTC	CQQRNNWPLSLTF	IGKV3-11	.	IGKJ4	23	-1	-1	30
2	0.0019157088122605363	TGTCAACACCTTAAGAGTTCCCCTGCCATGTACACTTTT	CQHLKSSPAMYTF	IGKV1-9	.	IGKJ2	23	-1	-1	26
2	0.0019157088122605363	TGTCAACAGTATGAAATCTGGCCCCCCGAGATCACCTTC	CQQYEIWPPEITF	IGKV3-15	.	IGKJ5	22	-1	-1	29
2	0.0019157088122605363	TGTCAGCAGTTTGGTAGCTCGCCCTCGATCACCTTC	CQQFGSSPSITF	IGKV3-20	.	IGKJ5	19	-1	-1	24
2	0.0019157088122605363	TGTCAGCAGTATGCTAATTCACCCACGTGGACGTTC	CQQYANSPTWTF	IGKV3-20	.	IGKJ1	22	-1	-1	22
2	0.0019157088122605363	TGTCAGCAGTATAATAACTGGTCCGCGCTCACTTTC	CQQYNNWSALTF	IGKV3-15	.	IGKJ4	20	-1	-1	24
2	0.0019157088122605363	TGTCAGCAATATAATGTCTGGCCCATGTACACTATT	CQQYNVWPMYTI	IGKV4-1	.	IGKJ2	11	-1	-1	23
2	0.0019157088122605363	TGTCAACACTATCATGATCTCCCCCCGATCACCTTC	CQHYHDLPPITF	IGKV1D-33	.	IGKJ5	26	-1	-1	25
2	0.0019157088122605363	TGTCAACAGGTTAGCAGTTCCTCTCCGCCCACTTTC	CQQVSSSSPPTF	IGKV1-12	.	IGKJ4	18	-1	-1	25
2	0.0019157088122605363	TGTCAACAGGCTTTCACTACCCCTCTGTACAGTTTT	CQQAFTTPLYSF	IGKV1D-39	.	IGKJ2	24	-1	-1	25
2	0.0019157088122605363	TGTCAACAGACTTACAGTAACATCATGTACACTTTT	CQQTYSNIMYTF	IGKV1-39	.	IGKJ2	18	-1	-1	23
2	0.0019157088122605363	TGTCAACAATATTTTGGTACTCCCGCGCTCACTTTC	CQQYFGTPALTF	IGKV4-1	.	IGKJ4	22	-1	-1	24
2	0.0019157088122605363	TGTCAACAAGCTTTCACCACCCCTCGGAACACTTTT	CQQAFTTPRNTF	IGKV1-39	.	IGKJ2	7	-1	-1	28
2	0.0019157088122605363	TGCCAACAATATGAGACTTATGCTAGGTACACTTTT	CQQYETYARYTF	IGKV1-5	.	IGKJ2	25	-1	-1	26
2	0.0019157088122605363	TGCATGCAAGCTCTACACGCTCCTCCGTACACTTTT	CMQALHAPPYTF	IGKV2D-28	.	IGKJ2	26	-1	-1	26
2	0.0019157088122605363	TGTCTGCAAGCTACAGACTGGCCCCTCACTTTC	CLQATDWPLTF	IGKV2-18	.	IGKJ4	14	-1	-1	24
2	0.0019157088122605363	TGTCTACAGCATATTAGTTCCCCGCTCACTTTC	CLQHISSPLTF	IGKV1-17	.	IGKJ4	22	-1	-1	22
2	0.0019157088122605363	TGTCATCAGTATGGTAACTCACCATTCACTTTC	CHQYGNSPFTF	IGKV3-20	.	IGKJ3	22	-1	-1	23
2	0.0019157088122605363	TGTCATCAGGCTTACAGCACCCCTCAAACTTTT	CHQAYSTPQTF	IGKV1D-39	.	IGKJ2	24	-1	-1	27
2	0.0019157088122605363	TGTCACCAGCGTAACTACTGGCCCCACACTTTT	CHQRNYWPHTF	IGKV3-11	.	IGKJ2	22	-1	-1	25
2	0.0019157088122605363	TGTCACCAGGGTAGCGGCTGGCCTCGGACGTTC	CHQGSGWPRTF	IGKV3-11	.	IGKJ1	23	-1	-1	25
2	0.0019157088122605363	TGTCACCAATATGGTACTTCAGTGTGGACGTTC	CHQYGTSVWTF	IGKV3-20	.	IGKJ1	15	-1	-1	23
2	0.0019157088122605363	TGTCAGCACTATGGTAACTTAGGGTACACTTTT	CQHYGNLGYTF	IGKV3-20	.	IGKJ2	15	-1	-1	23
2	0.0019157088122605363	TGTCAGCAGTATTATAATCCTCTCTGGACGTTC	CQQYYNPLWTF	IGKV4-1	.	IGKJ1	15	-1	-1	24
2	0.0019157088122605363	TGTCAGCAGTATGGTCACTCACAGAGGTCTTTT	CQQYGHSQRSF	IGKV3-20	.	IGKJ2	21	-1	-1	28
2	0.0019157088122605363	TGTCAGCAGTATGGTAGCTCACCTATCACCTTC	CQQYGSSPITF	IGKV3-20	.	IGKJ5	24	-1	-1	24
2	0.0019157088122605363	TGTCAGCAGTATGGTAGCTCACCGCTCACTTTC	CQQYGSSPLTF	IGKV3-20	.	IGKJ4	22	-1	-1	22
2	0.0019157088122605363	TGTCAGCAGTATAATAACTGGCCTCGGACGTTC	CQQYNNWPRTF	IGKV3-15	.	IGKJ1	23	-1	-1	25
2	0.0019157088122605363	TGTCAGCAGTATAATAACTGGCCGCTCACTTTC	CQQYNNWPLTF	IGKV3-15	.	IGKJ4	22	-1	-1	22
2	0.0019157088122605363	TGTCAGCAGCGTACCAATTGGGTGTTTACTTTC	CQQRTNWVFTF	IGKV3-11	.	IGKJ3	20	-1	-1	27
2	0.0019157088122605363	TGTCAGCAGCGTAGCAACTGGCCGATCACCTTC	CQQRSNWPITF	IGKV3-11	.	IGKJ5	22	-1	-1	22
2	0.0019157088122605363	TGTCAGCAGCGTAGCAACAACCTCATCACCTTC	CQQRSNNLITF	IGKV3-11	.	IGKJ5	17	-1	-1	24
2	0.0019157088122605363	TGTCAGCAGAGTTACAGGTCCCCCTACACCTTT	CQQSYRSPYTF	IGKV1-39	.	IGKJ2	25	-1	-1	24
2	0.0019157088122605363	TGTCAGCAATATTTTGATAGTCTCTGGACGTTC	CQQYFDSLWTF	IGKV4-1	.	IGKJ1	12	-1	-1	24
2	0.0019157088122605363	TGTCAGCAATATCTCAGTGCTCCTCGGACTTTT	CQQYLSAPRTF	IGKV4-1	.	IGKJ2	11	-1	-1	27
2	0.0019157088122605363	TGTCAACAGTTTTCTGATCTCCCTCTTACCTTT	CQQFSDLPLTF	IGKV1-13	.	IGKJ2	11	-1	-1	30
2	0.0019157088122605363	TGTCAACAGCGTAGCACTTGGCCGATCACCTTC	CQQRSTWPITF	IGKV3-11	.	IGKJ5	22	-1	-1	22
2	0.0019157088122605363	TGTCAACAGGCTATCAGTTTCCCTCACACTTTT	CQQAISFPHTF	IGKV1-12	.	IGKJ2	23	-1	-1	25
2	0.0019157088122605363	TGTCAACAGGCTAACAGTTTCCCTCTCACTTTC	CQQANSFPLTF	IGKV1-12	.	IGKJ4	23	-1	-1	24
2	0.0019157088122605363	TGTCAACAGGCTAACAGTTTCCCGCTCACTTTC	CQQANSFPLTF	IGKV1-12	.	IGKJ4	22	-1	-1	22
2	0.0019157088122605363	TGTCAACAGGGCTATACAACCCCTCATACTTTT	CQQGYTTPHTF	IGKV1-39	.	IGKJ2	8	-1	-1	27
2	0.0019157088122605363	TGTCAACAGACTTACCAGACCCCCTGGACGTTC	CQQTYQTPWTF	IGKV1-39	.	IGKJ1	14	-1	-1	24
2	0.0019157088122605363	TGTCAACAGAGTTTCGGTGCCTCGTTCACTTTT	CQQSFGASFTF	IGKV1-39	.	IGKJ2	12	-1	-1	26
2	0.0019157088122605363	TGTCAACAGAGTTTCAGTTCCCCTCTCACTTTC	CQQSFSSPLTF	IGKV1D-39	.	IGKJ3	24	-1	-1	25
2	0.0019157088122605363	TGTCAACAGAGTTCCAGTACCCCTGTCACTTTT	CQQSSSTPVTF	IGKV1-39	.	IGKJ2	23	-1	-1	26
2	0.0019157088122605363	TGTCAACAGAGTTACACTACCCCGTACACTTTT	CQQSYTTPYTF	IGKV1-39	.	IGKJ2	22	-1	-1	23
2	0.0019157088122605363	TGTCAACAGAGTTACAGTTCCCCTCAGACATTC	CQQSYSSPQTF	IGKV1D-39	.	IGKJ1	24	-1	-1	26
2	0.0019157088122605363	TGTCAACAGAGTTACAGTACCCCTCTGACGTTC	CQQSYSTPLTF	IGKV1D-39	.	IGKJ1	24	-1	-1	26
2	0.0019157088122605363	TGTCAACAGAGTTACAACACCCCTCGGACTTTT	CQQSYNTPRTF	IGKV1D-39	.	IGKJ2	24	-1	-1	27
2	0.0019157088122605363	TGTCAACAGAGTCACTCTACCCCTCTAACCTTC	CQQSHSTPLTF	IGKV1D-39	.	IGKJ1	24	-1	-1	30
2	0.0019157088122605363	TGTCAACAATATTATAGTGTCCCTCCGACGTTC	CQQYYSVPPTF	IGKV1D-43	.	IGKJ1	26	-1	-1	26
2	0.0019157088122605363	TGTCAACAATATGATGCCTGGCCGTACACTTTT	CQQYDAWPYTF	IGKV3-15	.	IGKJ2	22	-1	-1	23
2	0.0019157088122605363	TGTCAACAATATGAGAATCTCCGTTGGATGTTC	CQQYENLRWMF	IGKV1-33	.	IGKJ1	21	-1	-1	24
2	0.0019157088122605363	TGTCAACAATATAACAACTGGCCTCGGACGTTC	CQQYNNWPRTF	IGKV3-15	.	IGKJ1	23	-1	-1	25
2	0.0019157088122605363	TGTCAACAACGTAGCATTTGGCCGATCACCTTC	CQQRSIWPITF	IGKV3-11	.	IGKJ5	22	-1	-1	22
2	0.0019157088122605363	TGTCAACAACATTATACTCTTCCCTTCACTTTC	CQQHYTLPFTF	IGKV4-1	.	IGKJ3	15	-1	-1	24
2	0.0019157088122605363	TGTCAAAAGTATAATAGTGCCCCTCTCACTTTC	CQKYNSAPLTF	IGKV1-27	.	IGKJ3	23	-1	-1	25
2	0.0019157088122605363	TGTCAAAAACATGACGTTGACCCCCTCCCTTTC	CQKHDVDPLPF	IGKV1-27	.	IGKJ4	7	-1	-1	24
2	0.0019157088122605363	TGCCTCCAATTCGATACTTACCCGTGGACTTTC	CLQFDTYPWTF	IGKV1-16	.	IGKJ1	3	-1	-1	22
2	0.0019157088122605363	TGCCAGCAATACGGTAGTTCACCGATCACCTTC	CQQYGSSPITF	IGKV3-20	.	IGKJ5	22	-1	-1	22
2	0.0019157088122605363	TGCCAACAGAGTTACAGTCCCCCTCGGACGTTC	CQQSYSPPRTF	IGKV1D-39	.	IGKJ1	24	-1	-1	25
2	0.0019157088122605363	TGCCAACAATATAATACTTTTTCTCGGTCGTTC	CQQYNTFSRSF	IGKV1-16	.	IGKJ3	15	-1	-1	30
2	0.0019157088122605363	TGCCAAGAGTATAGTGGTTATCCAGTCATCTTC	CQEYSGYPVIF	IGKV1-16	.	IGKJ4	19	-1	-1	30
2	0.0019157088122605363	TGCCAAGAATATAGTGGTTATCCAGTCACTTTC	CQEYSGYPVTF	IGKV1-16	.	IGKJ4	19	-1	-1	25
2	0.0019157088122605363	TGCATGCAGACTACACACCTTCCTTGGACGTTC	CMQTTHLPWTF	IGKV2-26	.	IGKJ1	7	-1	-1	24
2	0.0019157088122605363	TGCATGCAAGTTCTACAAACTCCTTGGACGTTT	CMQVLQTPWTF	IGKV2-28	.	IGKJ1	27	-1	-1	24
2	0.0019157088122605363	TGCATGCAAGCTCTACAAACTCCTCACACTTTT	CMQALQTPHTF	IGKV2D-28	.	IGKJ2	24	-1	-1	25
2	0.0019157088122605363	TGCATGCAAGCTCTAGAAATTCCGATCACCTTC	CMQALEIPITF	IGKV2-28	.	IGKJ5	22	-1	-1	22
2	0.0019157088122605363	TGCATGCAAGGTATACACCTTCCTCGCACGTTC	CMQGIHLPRTF	IGKV2-29	.	IGKJ1	23	-1	-1	27
2	0.0019157088122605363	TGCATGCAAGGTACACAGTGGCCTCGAACGTTT	CMQGTQWPRTF	IGKV2D-30	.	IGKJ1	24	-1	-1	27
2	0.0019157088122605363	TGCATGCAAGATACCCACTGGCCTCCAACTTTC	CMQDTHWPPTF	IGKV2D-30	.	IGKJ4	25	-1	-1	27
2	0.0019157088122605363	TGCATGCAAGATACACACTGGCCCCCAACTTTC	CMQDTHWPPTF	IGKV2-30	.	IGKJ4	22	-1	-1	27
2	0.0019157088122605363	TGCACGCAGGCCACACAATTTCCGTACACTTTT	CTQATQFPYTF	IGKV2D-24	.	IGKJ2	22	-1	-1	23
2	0.0019157088122605363	TGTCATCAGTATAATGACTGGTATACTTTT	CHQYNDWYTF	IGKV3-15	.	IGKJ2	20	-1	-1	20
2	0.0019157088122605363	TGCCAACAGTATAATACTTATTGGACGTTC	CQQYNTYWTF	IGKV1-5	.	IGKJ1	21	-1	-1	21
2	0.0019157088122605363	TGCATGCAAGGCATACACCTTCGGACGTTC	CMQGIHLRTF	IGKV2-29	.	IGKJ1	21	-1	-1	22
2	0.0019157088122605363	TGCATGCAAACTCTGCAAAGTTGGACGTTC	CMQTLQSWTF	IGKV2-28	.	IGKJ1	18	-1	-1	21
2	0.0019157088122605363	TGTCAAAAATATAACACTGCCACTTTC	CQKYNTATF	IGKV1-27	.	IGKJ4	20	-1	-1	20
2	0.0019157088122605363	TGTCAGCAGGGGGACACGTTC	CQQGDTF	IGKV3-20	.	IGKJ1	8	-1	-1	15
2	0.0019157088122605363	TGTCAACTGAGTCACGCTTTT	CQLSHAF	IGKV1-39	.	IGKJ2	11	-1	-1	16
2	0.0019157088122605363	TGCATGCAAGGGGGCACCTTC	CMQGGTF	IGKV2D-29	.	IGKJ5	8	-1	-1	14
1	9.578544061302681E-4	TGTCAGCATTATGGTAGCTCACCTCAAGGATTCACTTTC	CQHYGSSPQGFTF	IGKV3D-20	.	IGKJ3	24	-1	-1	29
1	9.578544061302681E-4	TGTCAGCAGTATAATAACTGGCCTCCTCTGCTCACTTTC	CQQYNNWPPLLTF	IGKV3D-15	.	IGKJ4	25	-1	-1	29
1	9.578544061302681E-4	TGTCAGGAGCGTCGCAACTGGCCTCCCTTCGCCACCTTC	CQERRNWPPFATF	IGKV3D-15	.	IGKJ5	25	-1	-1	32
1	9.578544061302681E-4	TGTCAACACCTTGATAGTTACCCTGCCATGAACACTTTT	CQHLDSYPAMNTF	IGKV1-9	.	IGKJ2	23	-1	-1	26
1	9.578544061302681E-4	TGTCAACACCTTAATAGTTACCCTGCCATGTACACTTTT	CQHLNSYPAMYTF	IGKV1-9	.	IGKJ2	23	-1	-1	26
1	9.578544061302681E-4	TGTCAACACCTTAAAAGTTCCCCTGCCATGTACACTTTT	CQHLKSSPAMYTF	IGKV1-9	.	IGKJ2	23	-1	-1	26
1	9.578544061302681E-4	TGTCAACAGTATGATAATCTCCCTCCCATGTACACTTTT	CQQYDNLPPMYTF	IGKV1D-33	.	IGKJ2	25	-1	-1	26
1	9.578544061302681E-4	TGTCAACAACTTAATAGTTCCCCTGCCATGTACACTTTT	CQQLNSSPAMYTF	IGKV1-9	.	IGKJ2	23	-1	-1	26
1	9.578544061302681E-4	TGCATGCAGGCTCTACAAGCTCCTCGGGGGCCCACTTTC	CMQALQAPRGPTF	IGKV2D-28	.	IGKJ4	24	-1	-1	32
1	9.578544061302681E-4	TGCATGCAAGCTCTACAAACTCCCCACGTCTGGACGTTC	CMQALQTPHVWTF	IGKV2-28	.	IGKJ1	22	-1	-1	30
1	9.578544061302681E-4	TGTCTACAGTTTAATAGTTACTCTCCACTCACTTTC	CLQFNSYSPLTF	IGKV1D-13	.	IGKJ4	24	-1	-1	27
1	9.578544061302681E-4	TGTCACCAGTATGGTAGCTCGCCTCCCTACACTTTT	CHQYGSSPPYTF	IGKV3D-20	.	IGKJ2	25	-1	-1	27
1	9.578544061302681E-4	TGTCACCAATATGATAATCTCCCTAGGTACACTTTT	CHQYDNLPRYTF	IGKV1-33	.	IGKJ2	26	-1	-1	26
1	9.578544061302681E-4	TGTCAGCACTATGATAACTCACCTCCGTGGACGTTC	CQHYDNSPPWTF	IGKV3D-20	.	IGKJ1	26	-1	-1	25
1	9.578544061302681E-4	TGTCAGCAGTTTGGTGGTTCACCAAGCTACACTTTT	CQQFGGSPSYTF	IGKV3-20	.	IGKJ2	22	-1	-1	27
1	9.578544061302681E-4	TGTCAGCAGTATGCTAACTCACCCACGTGGACGTTC	CQQYANSPTWTF	IGKV3-20	.	IGKJ1	22	-1	-1	22
1	9.578544061302681E-4	TGTCAGCAGTATGGTAGCTCACTTATGTGGACGTTC	CQQYGSSLMWTF	IGKV3-20	.	IGKJ1	28	-1	-1	26
1	9.578544061302681E-4	TGTCAGCAGTATGGTAGCTCACCTCCGTACACTTTT	CQQYGSSPPYTF	IGKV3D-20	.	IGKJ2	26	-1	-1	26
1	9.578544061302681E-4	TGTCAGCAGTATGGCTCCACCCCCCCCTGCGCTTTT	CQQYGSTPPCAF	IGKV3-20	.	IGKJ2	13	-1	-1	31
1	9.578544061302681E-4	TGTCAGCAGTATGGGAGTACACCCCCCTGCACTTTC	CQQYGSTPPCTF	IGKV3-20	.	IGKJ2	13	-1	-1	29
1	9.578544061302681E-4	TGTCAGCAGTATGGAACGTCGCCTCCTCCCACTTTC	CQQYGTSPPPTF	IGKV3-20	.	IGKJ4	13	-1	-1	29
1	9.578544061302681E-4	TGTCAGCAGTACGGTAGCTCACCTCCCCACACTTTT	CQQYGSSPPHTF	IGKV3D-20	.	IGKJ2	25	-1	-1	28
1	9.578544061302681E-4	TGTCAGCAGCGTAGCAACTGGCCTCGCTCGACTTTC	CQQRSNWPRSTF	IGKV3-11	.	IGKJ4	23	-1	-1	24
1	9.578544061302681E-4	TGTCAGCAGCATAGTTACTGGCCTGCGTACACTATT	CQQHSYWPAYTI	IGKV3-15	.	IGKJ2	23	-1	-1	26
1	9.578544061302681E-4	TGTCAGCAATGTGGCAACTGGCCTCCGCACACTTTC	CQQCGNWPPHTF	IGKV3D-15	.	IGKJ4	26	-1	-1	25
1	9.578544061302681E-4	TGTCAGCAATATTATGACACTCTGTCGTGGACGTTC	CQQYYDTLSWTF	IGKV4-1	.	IGKJ1	14	-1	-1	25
1	9.578544061302681E-4	TGTCAGCAATATTATAGTACTCCGACGTGGACGTTC	CQQYYSTPTWTF	IGKV4-1	.	IGKJ1	22	-1	-1	24
1	9.578544061302681E-4	TGTCAGCAATATTATAATACTGCGGCCCTCACTTTC	CQQYYNTAALTF	IGKV4-1	.	IGKJ4	20	-1	-1	27
1	9.578544061302681E-4	TGTCAGCAATATGGTGGCTCACCTCTGATCACCTTC	CQQYGGSPLITF	IGKV3D-20	.	IGKJ5	24	-1	-1	26
1	9.578544061302681E-4	TGTCAGGAATATTCTTACTCACGGGGGGTCACTTTC	CQEYSYSRGVTF	IGKV3-7	.	IGKJ3	5	-1	-1	28
1	9.578544061302681E-4	TGTCAACACTTTTATGGGAACCCTCCATATACCTTT	CQHFYGNPPYTF	IGKV1-8	.	IGKJ2	14	-1	-1	33
1	9.578544061302681E-4	TGTCAACAGTATTATAGTTACCCTCCGCTCACTTTC	CQQYYSYPPLTF	IGKV1-8	.	IGKJ4	23	-1	-1	25
1	9.578544061302681E-4	TGTCAACAGTATGATGATGACTATCTCCCCACTTTC	CQQYDDDYLPTF	IGKV1-33	.	IGKJ4	14	-1	-1	29
1	9.578544061302681E-4	TGTCAACAGTATGATAATCTCCCTCCGCTCACTTTC	CQQYDNLPPLTF	IGKV1D-33	.	IGKJ4	26	-1	-1	25
1	9.578544061302681E-4	TGTCAACAGCTTAATAATTATCCTCTATTCACTTTC	CQQLNNYPLFTF	IGKV1-13	.	IGKJ3	23	-1	-1	25
1	9.578544061302681E-4	TGTCAACAGCGTAGCAAGTGGGGGGCTTTCACTTTC	CQQRSKWGAFTF	IGKV3-11	.	IGKJ3	20	-1	-1	27
1	9.578544061302681E-4	TGTCAACAGGCTAACCGTTTCCCTCGGCCCACTTTC	CQQANRFPRPTF	IGKV1-12	.	IGKJ4	23	-1	-1	29
1	9.578544061302681E-4	TGTCAACAGAGTTACAGTACCCTCGCGCTCACTTTC	CQQSYSTLALTF	IGKV1-39	.	IGKJ4	21	-1	-1	24
1	9.578544061302681E-4	TGTCAACAGAGTTACAGTACCCTCGGGCGTACTTTT	CQQSYSTLGRTF	IGKV1-39	.	IGKJ2	21	-1	-1	30
1	9.578544061302681E-4	TGTCAACAATATAATAACTGGCCTCAGTACACTTTT	CQQYNNWPQYTF	IGKV3-15	.	IGKJ2	23	-1	-1	26
1	9.578544061302681E-4	TGTCAACAAGTTAATAATTTCCCTCCGTGGACGTTC	CQQVNNFPPWTF	IGKV1-13	.	IGKJ1	23	-1	-1	25
1	9.578544061302681E-4	TGCCAACATTATAATACTTTACTCATGTACACTTTT	CQHYNTLLMYTF	IGKV1-5	.	IGKJ2	15	-1	-1	23
1	9.578544061302681E-4	TGCCAACAGTATCACAGTCAGTCTCCGTACAGTTTT	CQQYHSQSPYSF	IGKV1-5	.	IGKJ2	11	-1	-1	26
1	9.578544061302681E-4	TGCCAACAGTATAATAGTTATTCTCCGTGGACGTTC	CQQYNSYSPWTF	IGKV1-5	.	IGKJ1	23	-1	-1	25
1	9.578544061302681E-4	TGCCAACAGTATAATAGTTATTCCCCGCTCACTTTC	CQQYNSYSPLTF	IGKV1-16	.	IGKJ4	19	-1	-1	25
1	9.578544061302681E-4	TGCCAACAATTTGTCAGTCAGTCTCCGTACAGTTTT	CQQFVSQSPYSF	IGKV1-16	.	IGKJ2	7	-1	-1	26
1	9.578544061302681E-4	TGCATGCAAGGTACACACTGGCCCCCGTACACTTTT	CMQGTHWPPYTF	IGKV2D-30	.	IGKJ2	26	-1	-1	26
1	9.578544061302681E-4	TGCATGCAAGGCACACACTGGCCTCTGTACACTTTT	CMQGTHWPLYTF	IGKV2D-30	.	IGKJ2	24	-1	-1	25
1	9.578544061302681E-4	TGCATGCAAGGGATGCACCTCCCTCCGTGGACGTTC	CMQGMHLPPWTF	IGKV2-24	.	IGKJ1	9	-1	-1	25
1	9.578544061302681E-4	TGCATGCAAGACACACACTGGCCTCTGCTCACTTTC	CMQDTHWPLLTF	IGKV2D-30	.	IGKJ4	24	-1	-1	26
1	9.578544061302681E-4	TGTCTCCAGTATACTACTTATCCGTGGACGTTC	CLQYTTYPWTF	IGKV1D-17	.	IGKJ1	19	-1	-1	22
1	9.578544061302681E-4	TGTCTGCAGCGTTTTGCCTGGCCGCAGACCTTC	CLQRFAWPQTF	IGKV3-11	.	IGKJ5	11	-1	-1	27
1	9.578544061302681E-4	TGTCTGCAGCATCATACTTTCCCTCGCACTTTC	CLQHHTFPRTF	IGKV1D-17	.	IGKJ4	24	-1	-1	26
1	9.578544061302681E-4	TGTCTGCAATATTATAGTATTCCGATCACTTTC	CLQYYSIPITF	IGKV4-1	.	IGKJ4	22	-1	-1	25
1	9.578544061302681E-4	TGTCTGCAATATCACAGTCTTCCCTTCACTTTC	CLQYHSLPFTF	IGKV4-1	.	IGKJ4	11	-1	-1	25
1	9.578544061302681E-4	TGTCTGCAAGATTTTAGTTACCCCCTTACTTTC	CLQDFSYPLTF	IGKV1-6	.	IGKJ3	22	-1	-1	27
1	9.578544061302681E-4	TGTCTACATACTTACAGTGCCCCGTGGGCGTTC	CLHTYSAPWAF	IGKV1-39	.	IGKJ1	22	-1	-1	22
1	9.578544061302681E-4	TGTCTACACGATTTCAATTATCCTCTCATGTTC	CLHDFNYPLMF	IGKV1-6	.	IGKJ1	23	-1	-1	29
1	9.578544061302681E-4	TGTCTACAGCATAATAGTTACCCGTACACTTTT	CLQHNSYPYTF	IGKV1-17	.	IGKJ2	22	-1	-1	23
1	9.578544061302681E-4	TGTCTACAGCATAAAACTAATCCTCCCACTTTT	CLQHKTNPPTF	IGKV1-17	.	IGKJ2	13	-1	-1	26
1	9.578544061302681E-4	TGTCTACAGCATAAAAGTTACCCGTGGACGTTC	CLQHKSYPWTF	IGKV1-17	.	IGKJ1	22	-1	-1	22
1	9.578544061302681E-4	TGTCTACAGGATTATACTACCCCCCTCACTTTC	CLQDYTTPLTF	IGKV1D-43	.	IGKJ4	22	-1	-1	24
1	9.578544061302681E-4	TGTCTACAGAGTCATCATTACCCGCACACTTTT	CLQSHHYPHTF	IGKV1-17	.	IGKJ2	8	-1	-1	25
1	9.578544061302681E-4	TGTCTACAAGATTACAATTACCCTCGGACGTTC	CLQDYNYPRTF	IGKV1-6	.	IGKJ1	23	-1	-1	25
1	9.578544061302681E-4	TGTCATCAGTTTGATACTTTGCCGTACACTTTT	CHQFDTLPYTF	IGKV3-20	.	IGKJ2	9	-1	-1	23
1	9.578544061302681E-4	TGTCATCAGTATGGTAATTCACCGTACACTTTT	CHQYGNSPYTF	IGKV3-20	.	IGKJ2	22	-1	-1	23
1	9.578544061302681E-4	TGTCATCAGGCTTACACCACCCCTCAAACTTTT	CHQAYTTPQTF	IGKV1D-39	.	IGKJ2	24	-1	-1	27
1	9.578544061302681E-4	TGTCATCAGAGTGATAGTTTACCCCGATCCTTC	CHQSDSLPRSF	IGKV6D-21	.	IGKJ5	22	-1	-1	28
1	9.578544061302681E-4	TGTCATCAGAGTAGTAGTTTACCGTGGACGTTC	CHQSSSLPWTF	IGKV6-21	.	IGKJ1	22	-1	-1	22
1	9.578544061302681E-4	TGTCACCATTATGGTTCCTCACCTTTCACTTTC	CHHYGSSPFTF	IGKV3-20	.	IGKJ3	23	-1	-1	24
1	9.578544061302681E-4	TGTCACCAGTTTGATTCTTTACCGTACACTTTT	CHQFDSLPYTF	IGKV3-20	.	IGKJ2	9	-1	-1	23
1	9.578544061302681E-4	TGTCAGCTGTATGGTACCTCACCGATCACCTTC	CQLYGTSPITF	IGKV3-20	.	IGKJ5	22	-1	-1	22
1	9.578544061302681E-4	TGTCAGCAGTGTGGTAGCTCACCTGCGACGTTC	CQQCGSSPATF	IGKV3-20	.	IGKJ1	23	-1	-1	26
1	9.578544061302681E-4	TGTCAGCAGTGTGAAACCTCATCGTGCACTTTT	CQQCETSSCTF	IGKV3-20	.	IGKJ2	9	-1	-1	26
1	9.578544061302681E-4	TGTCAGCAGTATTATAGTAAACCGCTCACTTTC	CQQYYSKPLTF	IGKV1D-43	.	IGKJ4	18	-1	-1	22
1	9.578544061302681E-4	TGTCAGCAGTATCACGACTGGCCTCTCACTTTC	CQQYHDWPLTF	IGKV3D-15	.	IGKJ4	24	-1	-1	24
1	9.578544061302681E-4	TGTCAGCAGTATGTTAGCTCACAAAGGTCTTTT	CQQYVSSQRSF	IGKV3-20	.	IGKJ2	21	-1	-1	28
1	9.578544061302681E-4	TGTCAGCAGTATGGTCGCTCACAAAGGTCTTTT	CQQYGRSQRSF	IGKV3-20	.	IGKJ2	21	-1	-1	28
1	9.578544061302681E-4	TGTCAGCAGTATGGTGACTCACCCTTAACTTTC	CQQYGDSPLTF	IGKV3-20	.	IGKJ3	22	-1	-1	27
1	9.578544061302681E-4	TGTCAGCAGTATGGTAGTTCACAAAGGTCTTTT	CQQYGSSQRSF	IGKV3-20	.	IGKJ2	21	-1	-1	28
1	9.578544061302681E-4	TGTCAGCAGTATGGTAGCTCACCTGTAACTTTT	CQQYGSSPVTF	IGKV3-20	.	IGKJ2	23	-1	-1	27
1	9.578544061302681E-4	TGTCAGCAGTATGGTAGCTCACCCCTGGCTTTC	CQQYGSSPLAF	IGKV3-20	.	IGKJ3	22	-1	-1	28
1	9.578544061302681E-4	TGTCAGCAGTATGGTAGCTCACCGTGGACGTTC	CQQYGSSPWTF	IGKV3-20	.	IGKJ1	22	-1	-1	22
1	9.578544061302681E-4	TGTCAGCAGTATGGTAGCTCACGGTACACTTTT	CQQYGSSRYTF	IGKV3-20	.	IGKJ2	21	-1	-1	23
1	9.578544061302681E-4	TGTCAGCAGTATGGCAGCTCACTGTGGGCGTTC	CQQYGSSLWAF	IGKV3-20	.	IGKJ1	21	-1	-1	23
1	9.578544061302681E-4	TGTCAGCAGTATGATTACTGGCCTTGGACGGTC	CQQYDYWPWTV	IGKV3-15	.	IGKJ1	23	-1	-1	24
1	9.578544061302681E-4	TGTCAGCAGTATGATGTCTCGCCGCTCACATTC	CQQYDVSPLTF	IGKV3-20	.	IGKJ4	12	-1	-1	22
1	9.578544061302681E-4	TGTCAGCAGTATGATATCTCACGGGTCACTTTC	CQQYDISRVTF	IGKV3-20	.	IGKJ3	21	-1	-1	25
1	9.578544061302681E-4	TGTCAGCAGTATGACAGGTCACTGTACACTTTT	CQQYDRSLYTF	IGKV3-20	.	IGKJ2	12	-1	-1	22
1	9.578544061302681E-4	TGTCAGCAGTATAGTCGGTCACCTCGGACGTTT	CQQYSRSPRTF	IGKV3D-20	.	IGKJ1	24	-1	-1	25
1	9.578544061302681E-4	TGTCAGCAGTATAGTACCTCACCTCTTACTTTC	CQQYSTSPLTF	IGKV3D-20	.	IGKJ4	24	-1	-1	27
1	9.578544061302681E-4	TGTCAGCAGTATAGTAACTGGCCTCAAACTTTT	CQQYSNWPQTF	IGKV3-15	.	IGKJ2	23	-1	-1	27
1	9.578544061302681E-4	TGTCAGCAGTATAATAACTGGCTTCTCACTTTC	CQQYNNWLLTF	IGKV3-15	.	IGKJ4	21	-1	-1	24
1	9.578544061302681E-4	TGTCAGCAGTATAATAACTGGCCTTACACTTTT	CQQYNNWPYTF	IGKV3-15	.	IGKJ2	23	-1	-1	24
1	9.578544061302681E-4	TGTCAGCAGTATAATAACTGGCCTCTCACCTTC	CQQYNNWPLTF	IGKV3D-15	.	IGKJ5	24	-1	-1	25
1	9.578544061302681E-4	TGTCAGCAGTATAATAACTGGCCTAGGACGTTC	CQQYNNWPRTF	IGKV3-15	.	IGKJ1	26	-1	-1	25
1	9.578544061302681E-4	TGTCAGCAGTATAATAACTGGCCCTTCACTTTC	CQQYNNWPFTF	IGKV3-15	.	IGKJ3	22	-1	-1	24
1	9.578544061302681E-4	TGTCAGCAGCGTGCCAACTGGCCTCGGACGATC	CQQRANWPRTI	IGKV3-11	.	IGKJ1	23	-1	-1	25
1	9.578544061302681E-4	TGTCAGCAGCGTAGCAACTGGCCTAGGACTTTT	CQQRSNWPRTF	IGKV3-11	.	IGKJ2	26	-1	-1	27
1	9.578544061302681E-4	TGTCAGCAGCGTAGCAACTGGCCCCCGGCGTTC	CQQRSNWPPAF	IGKV3-11	.	IGKJ1	22	-1	-1	28
1	9.578544061302681E-4	TGTCAGCAGCGCCATGACTGGCCGCACACTTTC	CQQRHDWPHTF	IGKV3-11	.	IGKJ4	10	-1	-1	22
1	9.578544061302681E-4	TGTCAGCAGGTTTACAGTGCCCCGATCACCTTC	CQQVYSAPITF	IGKV4-1	.	IGKJ5	7	-1	-1	22
1	9.578544061302681E-4	TGTCAGCAGGGTAACAGCTGGCCTCGGACGTTC	CQQGNSWPRTF	IGKV3-11	.	IGKJ1	23	-1	-1	25
1	9.578544061302681E-4	TGTCAGCAGACTCGCACTACGCCGTACACTTTT	CQQTRTTPYTF	IGKV1-39	.	IGKJ2	9	-1	-1	23
1	9.578544061302681E-4	TGTCAGCAGACTACCACTTTCCCATTCACTTTC	CQQTTTFPFTF	IGKV1-12	.	IGKJ3	22	-1	-1	23
1	9.578544061302681E-4	TGTCAGCAGAGTTACAATACTGAGTGGGCGTTC	CQQSYNTEWAF	IGKV1-39	.	IGKJ1	19	-1	-1	23
1	9.578544061302681E-4	TGTCAGCAGAATAGTGACTCACCGTACACTTTT	CQQNSDSPYTF	IGKV3-20	.	IGKJ2	22	-1	-1	23
1	9.578544061302681E-4	TGTCAGCAATCTTATGGTACTCCGTTCACTTTT	CQQSYGTPFTF	IGKV4-1	.	IGKJ2	22	-1	-1	26
1	9.578544061302681E-4	TGTCAGCAATATTATACTACTCCTCTCACTTTT	CQQYYTTPLTF	IGKV4-1	.	IGKJ2	23	-1	-1	26
1	9.578544061302681E-4	TGTCAGCAATATTATAGTCTTCCCTACACTTTT	CQQYYSLPYTF	IGKV4-1	.	IGKJ2	17	-1	-1	24
1	9.578544061302681E-4	TGTCAGCAATATTATAGTGTTCCCCTCACTTTC	CQQYYSVPLTF	IGKV4-1	.	IGKJ4	17	-1	-1	24
1	9.578544061302681E-4	TGTCAGCAATATTATAGTACTCCTCTCACTTTC	CQQYYSTPLTF	IGKV4-1	.	IGKJ3	23	-1	-1	25
1	9.578544061302681E-4	TGTCAGCAATATTATAGTACTCCGTGGACGTTC	CQQYYSTPWTF	IGKV4-1	.	IGKJ1	22	-1	-1	22
1	9.578544061302681E-4	TGTCAGCAATATTATAGTACCTCCAGGACGTTC	CQQYYSTSRTF	IGKV4-1	.	IGKJ1	19	-1	-1	25
1	9.578544061302681E-4	TGTCAGCAATATTACAGTCATCCGCTCACTTTC	CQQYYSHPLTF	IGKV4-1	.	IGKJ4	17	-1	-1	22
1	9.578544061302681E-4	TGTCAGCAATATCATATGTCTCCGTTCACTTTT	CQQYHMSPFTF	IGKV4-1	.	IGKJ2	15	-1	-1	26
1	9.578544061302681E-4	TGTCAGCAATATGGTCACTCACAGAGGTCTTTT	CQQYGHSQRSF	IGKV3-20	.	IGKJ2	21	-1	-1	28
1	9.578544061302681E-4	TGTCAGCAATATGGTAGCTCACCCTTAACTTTC	CQQYGSSPLTF	IGKV3-20	.	IGKJ3	22	-1	-1	27
1	9.578544061302681E-4	TGTCAGCAATATGGTAGCTCACGGTGGACGTTC	CQQYGSSRWTF	IGKV3-20	.	IGKJ1	21	-1	-1	23
1	9.578544061302681E-4	TGTCAGCAACATGATAGTCTCCCGTACACTTTT	CQQHDSLPYTF	IGKV1-27	.	IGKJ2	4	-1	-1	23
1	9.578544061302681E-4	TGTCAGCAAGATTATACTACTCCGTGGACGTTC	CQQDYTTPWTF	IGKV4-1	.	IGKJ1	22	-1	-1	22
1	9.578544061302681E-4	TGTCAGAACACTAATAGCTGGCCCTGGACGTTC	CQNTNSWPWTF	IGKV3-15	.	IGKJ1	22	-1	-1	24
1	9.578544061302681E-4	TGTCAACACTTTTATCATCCCCAGATCGCCTTC	CQHFYHPQIAF	IGKV1-13	.	IGKJ5	11	-1	-1	23
1	9.578544061302681E-4	TGTCAACACACTTACCAAATTTTTTGGGCGTTC	CQHTYQIFWAF	IGKV1-39	.	IGKJ1	14	-1	-1	24
1	9.578544061302681E-4	TGTCAACAGTTTGAAAATCTCCCGATCACCTTC	CQQFENLPITF	IGKV1-33	.	IGKJ5	22	-1	-1	22
1	9.578544061302681E-4	TGTCAACAGTATTATAGTTTCCCGTACACTTTT	CQQYYSFPYTF	IGKV1D-8	.	IGKJ2	22	-1	-1	23
1	9.578544061302681E-4	TGTCAACAGTATTATAGTTACCCGTGGACGTTC	CQQYYSYPWTF	IGKV1-8	.	IGKJ1	22	-1	-1	22
1	9.578544061302681E-4	TGTCAACAGTATGGTAGGTCAGGTTTCACTTTC	CQQYGRSGFTF	IGKV3-20	.	IGKJ3	20	-1	-1	24
1	9.578544061302681E-4	TGTCAACAGTATGGGAGCTCACCCTTAACTTTC	CQQYGSSPLTF	IGKV3-20	.	IGKJ3	22	-1	-1	27
1	9.578544061302681E-4	TGTCAACAGTATGATGGTCGCCAGCTCACCTTC	CQQYDGRQLTF	IGKV1-33	.	IGKJ4	14	-1	-1	23
1	9.578544061302681E-4	TGTCAACAGTATGATAGTTTCCCTCTCACTTTC	CQQYDSFPLTF	IGKV1D-33	.	IGKJ3	24	-1	-1	25
1	9.578544061302681E-4	TGTCAACAGTATGATAATCTCCCGTGGACGTTC	CQQYDNLPWTF	IGKV1-33	.	IGKJ1	22	-1	-1	22
1	9.578544061302681E-4	TGTCAACAGTATGAGAATCTCCTTTGGACGTTC	CQQYENLLWTF	IGKV1-33	.	IGKJ1	21	-1	-1	24
1	9.578544061302681E-4	TGTCAACAGTATAATCACTGGCCTCGGACGTTC	CQQYNHWPRTF	IGKV3-15	.	IGKJ1	23	-1	-1	25
1	9.578544061302681E-4	TGTCAACAGCTTTATAGTTACCCGATCACTTTC	CQQLYSYPITF	IGKV1-9	.	IGKJ4	22	-1	-1	25
1	9.578544061302681E-4	TGTCAACAGCTTAATATTTACCCCCACACTTTT	CQQLNIYPHTF	IGKV1-13	.	IGKJ2	22	-1	-1	25
1	9.578544061302681E-4	TGTCAACAGCTTAATACTTTCCCGTGGACGTTC	CQQLNTFPWTF	IGKV1-9	.	IGKJ1	22	-1	-1	22
1	9.578544061302681E-4	TGTCAACAGGTTTTCAGTGTCCCATTCACTTTC	CQQVFSVPFTF	IGKV1-39	.	IGKJ3	8	-1	-1	23
1	9.578544061302681E-4	TGTCAACAGGTTTTCAGTGTCCCATTCACTTTC	CQQVFSVPFTF	IGKV1-5	.	IGKJ3	8	-1	-1	23
1	9.578544061302681E-4	TGTCAACAGGTTCATAGTTACCCTCTAACTTTC	CQQVHSYPLTF	IGKV1D-13	.	IGKJ4	24	-1	-1	27
1	9.578544061302681E-4	TGTCAACAGGCTTTCGCTTTCCCCCGCACGTTC	CQQAFAFPRTF	IGKV1-12	.	IGKJ1	11	-1	-1	27
1	9.578544061302681E-4	TGTCAACAGGCTGACAGTTTCCCTCGTACGTTC	CQQADSFPRTF	IGKV1-12	.	IGKJ1	23	-1	-1	27
1	9.578544061302681E-4	TGTCAACAGGCTAGCAGTCACCCGATCACCTTC	CQQASSHPITF	IGKV1-12	.	IGKJ5	17	-1	-1	22
1	9.578544061302681E-4	TGTCAACAGGCTAACAGTTCCCCTTTCACTTTC	CQQANSSPFTF	IGKV1D-12	.	IGKJ3	24	-1	-1	24
1	9.578544061302681E-4	TGTCAACAGACTTATAAGCCCCCCTGGACATTC	CQQTYKPPWTF	IGKV1-39	.	IGKJ3	13	-1	-1	30
1	9.578544061302681E-4	TGTCAACAGACTTACATTTCCCCTCAGACATTC	CQQTYISPQTF	IGKV1D-39	.	IGKJ1	24	-1	-1	26
1	9.578544061302681E-4	TGTCAACAGACTAACAGTTTCCCCCTCACTTTC	CQQTNSFPLTF	IGKV1-12	.	IGKJ4	22	-1	-1	24
1	9.578544061302681E-4	TGTCAACAGAGTTACATAACCCCTAACACTTTT	CQQSYITPNTF	IGKV1-39	.	IGKJ2	24	-1	-1	25
1	9.578544061302681E-4	TGTCAACAGAGTTACACTTACCCGTACACTTTT	CQQSYTYPYTF	IGKV1-39	.	IGKJ2	15	-1	-1	23
1	9.578544061302681E-4	TGTCAACAGAGTTACACTAACCTTGTCACTTTC	CQQSYTNLVTF	IGKV1-39	.	IGKJ4	15	-1	-1	25
1	9.578544061302681E-4	TGTCAACAGAGTTACAGTTCTCCTCAGACGTTC	CQQSYSSPQTF	IGKV1D-39	.	IGKJ1	24	-1	-1	26
1	9.578544061302681E-4	TGTCAACAGAGTTACAGTTCCCCTCTCACTTTC	CQQSYSSPLTF	IGKV1D-39	.	IGKJ3	24	-1	-1	25
1	9.578544061302681E-4	TGTCAACAGAGTTACAGTATCCCTCGGACGTTC	CQQSYSIPRTF	IGKV1D-39	.	IGKJ1	24	-1	-1	25
1	9.578544061302681E-4	TGTCAACAGAGTTACAGTACCCCTCTCACTTTC	CQQSYSTPLTF	IGKV1D-39	.	IGKJ4	24	-1	-1	24
1	9.578544061302681E-4	TGTCAACAGAGTTACAGTACCCCTCGGGCGTTC	CQQSYSTPRAF	IGKV1D-39	.	IGKJ1	24	-1	-1	28
1	9.578544061302681E-4	TGTCAACAGAGTTACAGTACCCCTGACACTTTT	CQQSYSTPDTF	IGKV1-39	.	IGKJ2	23	-1	-1	25
1	9.578544061302681E-4	TGTCAACAGAGTTACAGTACCCCCCTCACTTTC	CQQSYSTPLTF	IGKV1-39	.	IGKJ4	22	-1	-1	24
1	9.578544061302681E-4	TGTCAACAGAGTTACAATTCCCCTCAGACGTTC	CQQSYNSPQTF	IGKV1D-39	.	IGKJ1	24	-1	-1	26
1	9.578544061302681E-4	TGTCAACAGAGTTACAATACCCTGTACACTTTT	CQQSYNTLYTF	IGKV1-39	.	IGKJ2	21	-1	-1	22
1	9.578544061302681E-4	TGTCAACAGAGTAAAACTGTCCCGTACACTTTT	CQQSKTVPYTF	IGKV1-39	.	IGKJ2	11	-1	-1	23
1	9.578544061302681E-4	TGTCAACAATCTTACAGTCTTCCGTGGACGTTC	CQQSYSLPWTF	IGKV4-1	.	IGKJ1	17	-1	-1	22
1	9.578544061302681E-4	TGTCAACAATGTTTTATGACTCCTTTCACTTTC	CQQCFMTPFTF	IGKV3-7	.	IGKJ3	4	-1	-1	24
1	9.578544061302681E-4	TGTCAACAATATTTTCACTCTGTGTGGACGTTC	CQQYFHSVWTF	IGKV4-1	.	IGKJ1	12	-1	-1	23
1	9.578544061302681E-4	TGTCAACAATATTGTAGTCATCCGCTCACTTTC	CQQYCSHPLTF	IGKV4-1	.	IGKJ4	17	-1	-1	22
1	9.578544061302681E-4	TGTCAACAATATTATCTCACGCCAGTCACTTTC	CQQYYLTPVTF	IGKV1-8	.	IGKJ4	14	-1	-1	25
1	9.578544061302681E-4	TGTCAACAATATGGTAGCTCAGAAAGGTCTTTT	CQQYGSSERSF	IGKV3-20	.	IGKJ2	20	-1	-1	28
1	9.578544061302681E-4	TGTCAACAATATGACAATTCACCGATCACCTTC	CQQYDNSPITF	IGKV3-7	.	IGKJ4	4	-1	-1	25
1	9.578544061302681E-4	TGTCAACAATATAACAACTTCCCGCTCACTTTC	CQQYNNFPLTF	IGKV1-5	.	IGKJ4	13	-1	-1	22
1	9.578544061302681E-4	TGTCAACAATATAACAACTGGCCTCGGACGTTC	CQQYNNWPRTF	IGKV3-15	.	IGKJ3	23	-1	-1	30
1	9.578544061302681E-4	TGTCAACAATACGGTAGTCCCCCGTGGACGTTC	CQQYGSPPWTF	IGKV3-20	.	IGKJ1	16	-1	-1	22
1	9.578544061302681E-4	TGTCAACAAACTATCGGTTTCCCCCTCACCTTC	CQQTIGFPLTF	IGKV1-12	.	IGKJ4	22	-1	-1	24
1	9.578544061302681E-4	TGTCAACAAAGTTACAGTACCCCTGTCACCTTT	CQQSYSTPVTF	IGKV1-39	.	IGKJ2	23	-1	-1	26
1	9.578544061302681E-4	TGTCAAAGCTATCACAGTGCCCCATTCACTTTC	CQSYHSAPFTF	IGKV1-27	.	IGKJ3	22	-1	-1	23
1	9.578544061302681E-4	TGTCAAAGGTATAACAGTGCCCCTCTCACTTTC	CQRYNSAPLTF	IGKV1-27	.	IGKJ4	23	-1	-1	24
1	9.578544061302681E-4	TGTCAAAAGTATAACAGTGCCCCTCAGACGTTC	CQKYNSAPQTF	IGKV1-27	.	IGKJ1	23	-1	-1	26
1	9.578544061302681E-4	TGTCAAAAGTATAACAGTGCCCCCCTCACTTTC	CQKYNSAPLTF	IGKV1-27	.	IGKJ4	22	-1	-1	24
1	9.578544061302681E-4	TGTCAAAAGTATAACAGTGCCCCGTGGACGTTC	CQKYNSAPWTF	IGKV1-27	.	IGKJ1	22	-1	-1	22
1	9.578544061302681E-4	TGTCAAAAATATGACATCTGGCCGCTCACTTTC	CQKYDIWPLTF	IGKV1-27	.	IGKJ4	15	-1	-1	22
1	9.578544061302681E-4	TGTATACAGCATAGTATTTACCCTAGGACCTTC	CIQHSIYPRTF	IGKV1-17	.	IGKJ5	26	-1	-1	27
1	9.578544061302681E-4	TGTAACCAGTATGGTAGCGCACCCGACACTTTC	CNQYGSAPDTF	IGKV3-20	.	IGKJ4	22	-1	-1	26
1	9.578544061302681E-4	TGCCACCACTATTATAGTTTCCCTCTCACTTTC	CHHYYSFPLTF	IGKV1D-16	.	IGKJ4	24	-1	-1	24
1	9.578544061302681E-4	TGCCACCACTATTATAGTTTCCCTCTCACTTTC	CHHYYSFPLTF	IGKV1D-8	.	IGKJ4	24	-1	-1	24
1	9.578544061302681E-4	TGCCAACACTATAATACTTATCCTTTAACTTTC	CQHYNTYPLTF	IGKV1-5	.	IGKJ3	20	-1	-1	27
1	9.578544061302681E-4	TGCCAACACTATAATAGTTACCCGCTCACTTTC	CQHYNSYPLTF	IGKV1-5	.	IGKJ4	19	-1	-1	22
1	9.578544061302681E-4	TGCCAACAGTATAATTATTACCCCATCACTTTC	CQQYNYYPITF	IGKV1-16	.	IGKJ5	22	-1	-1	24
1	9.578544061302681E-4	TGCCAACAGTATAATAGTTATTCTTGGACGTTC	CQQYNSYSWTF	IGKV1-5	.	IGKJ1	23	-1	-1	24
1	9.578544061302681E-4	TGCCAACAGTATAATAGTTATCCCCCCACTTTC	CQQYNSYPPTF	IGKV1-5	.	IGKJ4	20	-1	-1	26
1	9.578544061302681E-4	TGCCAACAGTATAATAGTTACCCCCCCACCTTC	CQQYNSYPPTF	IGKV1-16	.	IGKJ5	22	-1	-1	26
1	9.578544061302681E-4	TGCCAACAGTATAATAGTTACCCGTACACTTTT	CQQYNSYPYTF	IGKV1-5	.	IGKJ2	19	-1	-1	23
1	9.578544061302681E-4	TGCCAACAATATGGCAGTTTTCCCTACACTTTT	CQQYGSFPYTF	IGKV1-5	.	IGKJ2	11	-1	-1	24
1	9.578544061302681E-4	TGCCAACAATATAATATTTACCCGTACACTTTT	CQQYNIYPYTF	IGKV1-5	.	IGKJ2	19	-1	-1	23
1	9.578544061302681E-4	TGCCAACAATATAATACTTTTTCTCGGTCGTTC	CQQYNTFSRSF	IGKV1-16	.	IGKJ1	15	-1	-1	28
1	9.578544061302681E-4	TGCCAACAATATAATAGTTATTCGGAGACCTTC	CQQYNSYSETF	IGKV1-5	.	IGKJ1	22	-1	-1	26
1	9.578544061302681E-4	TGCCAACAATATAAGAGTTACCCTCCCACTTTT	CQQYKSYPPTF	IGKV1D-16	.	IGKJ2	25	-1	-1	26
1	9.578544061302681E-4	TGCCAAGACTACAGTGGTTATACAGCAACGTTC	CQDYSGYTATF	IGKV1-5	.	IGKJ1	5	-1	-1	27
1	9.578544061302681E-4	TGCCAAAATTATGTTCCTTATTCAGGGACGTTC	CQNYVPYSGTF	IGKV1-5	.	IGKJ1	5	-1	-1	25
1	9.578544061302681E-4	TGCGCACAAGGTACACAATCCTCGTACACTTTT	CAQGTQSSYTF	IGKV2D-24	.	IGKJ2	18	-1	-1	23
1	9.578544061302681E-4	TGCATGCAGTACACATCCTTGCCGTACACTTTT	CMQYTSLPYTF	IGKV2-30	.	IGKJ2	7	-1	-1	23
1	9.578544061302681E-4	TGCATGCAGGCGATAGACGTTCCTCGGACTTTT	CMQAIDVPRTF	IGKV2D-29	.	IGKJ2	7	-1	-1	27
1	9.578544061302681E-4	TGCATGCAATCTCTTCAAGCTCCGCTCACTTTC	CMQSLQAPLTF	IGKV2-28	.	IGKJ4	22	-1	-1	22
1	9.578544061302681E-4	TGCATGCAATATACATCCTTGCCGTACACTTTT	CMQYTSLPYTF	IGKV2-30	.	IGKJ2	8	-1	-1	23
1	9.578544061302681E-4	TGCATGCAACCTCTACAAACCCCCCTCACTTTC	CMQPLQTPLTF	IGKV2-28	.	IGKJ4	19	-1	-1	24
1	9.578544061302681E-4	TGCATGCAAGCTCTCCAAACTCCTCAGACGTTC	CMQALQTPQTF	IGKV2D-28	.	IGKJ1	24	-1	-1	26
1	9.578544061302681E-4	TGCATGCAAGCTCTACAATCTCGGGTCACTTTC	CMQALQSRVTF	IGKV2-28	.	IGKJ4	21	-1	-1	25
1	9.578544061302681E-4	TGCATGCAAGCTCTACAAACCCCATTCACTTTC	CMQALQTPFTF	IGKV2-28	.	IGKJ3	19	-1	-1	23
1	9.578544061302681E-4	TGCATGCAAGCTCTACAAAGTCCTCCGACGTTC	CMQALQSPPTF	IGKV2D-28	.	IGKJ1	26	-1	-1	26
1	9.578544061302681E-4	TGCATGCAAGCTACATCCTGGCCATCCACTTTC	CMQATSWPSTF	IGKV2-30	.	IGKJ4	22	-1	-1	26
1	9.578544061302681E-4	TGCATGCAAGCTACACAGTTTCCGCTCACTTTC	CMQATQFPLTF	IGKV2-18	.	IGKJ4	22	-1	-1	22
1	9.578544061302681E-4	TGCATGCAAGCTACACAATTTCCCCCCGCTTTC	CMQATQFPPAF	IGKV2-24	.	IGKJ4	22	-1	-1	28
1	9.578544061302681E-4	TGCATGCAAGGTTCATACTGGCCGGGGACTTTC	CMQGSYWPGTF	IGKV2-30	.	IGKJ3	22	-1	-1	27
1	9.578544061302681E-4	TGCATGCAAGGTCTCCAAACTGCGTACACTTTT	CMQGLQTAYTF	IGKV2-28	.	IGKJ2	20	-1	-1	23
1	9.578544061302681E-4	TGCATGCAAGGTATACACCTTCCTCAGACGTTC	CMQGIHLPQTF	IGKV2-29	.	IGKJ1	23	-1	-1	26
1	9.578544061302681E-4	TGCATGCAAGGTACGCGCTGGCCATACACTTTT	CMQGTRWPYTF	IGKV2-30	.	IGKJ2	22	-1	-1	24
1	9.578544061302681E-4	TGCATGCAAGGTACACACTGGCCTTACACTTTT	CMQGTHWPYTF	IGKV2-30	.	IGKJ2	23	-1	-1	24
1	9.578544061302681E-4	TGCATGCAAGGTACACACTGGCCTCCCGTTTTC	CMQGTHWPPVF	IGKV2D-30	.	IGKJ4	25	-1	-1	29
1	9.578544061302681E-4	TGCATGCAAGGTACACACTGGCCCTGGACGTTC	CMQGTHWPWTF	IGKV2-30	.	IGKJ1	22	-1	-1	24
1	9.578544061302681E-4	TGCATGCAAGGTAAAGAGGGGCCGTATACTTTT	CMQGKEGPYTF	IGKV2-30	.	IGKJ2	12	-1	-1	23
1	9.578544061302681E-4	TGCATGCAAGGCATATCTGTTCCGTACACTTTT	CMQGISVPYTF	IGKV2D-29	.	IGKJ2	8	-1	-1	23
1	9.578544061302681E-4	TGCATGCAAGGGACACACTGGCCTCGAACGTTC	CMQGTHWPRTF	IGKV2D-30	.	IGKJ1	24	-1	-1	27
1	9.578544061302681E-4	TGCATGCAAGGGACACACTGGCCGGGGACTTTT	CMQGTHWPGTF	IGKV2-30	.	IGKJ2	22	-1	-1	27
1	9.578544061302681E-4	TGCATGCAAGGAACACACTGGCCTCCCCTTTTC	CMQGTHWPPLF	IGKV2D-30	.	IGKJ3	25	-1	-1	29
1	9.578544061302681E-4	TGCATGCAAGATTCATACTGGCCTCCAACTTTC	CMQDSYWPPTF	IGKV2D-30	.	IGKJ4	25	-1	-1	27
1	9.578544061302681E-4	TGCATGCAAGATACACACTGGCCGTGGACGTTC	CMQDTHWPWTF	IGKV2-30	.	IGKJ1	22	-1	-1	22
1	9.578544061302681E-4	TGCATGCAAAGTGTACAACTTTCGTACACTTTT	CMQSVQLSYTF	IGKV2D-29	.	IGKJ2	20	-1	-1	23
1	9.578544061302681E-4	TGCATGCAAAGTATACAGCTTCGACGGACGTTC	CMQSIQLRRTF	IGKV2D-29	.	IGKJ1	21	-1	-1	25
1	9.578544061302681E-4	TGCATGCAAAATTCATTCTGGCCTGGGACCTTC	CMQNSFWPGTF	IGKV2D-29	.	IGKJ1	9	-1	-1	25
1	9.578544061302681E-4	TGCATACAGGGAGCACACTGGCCTCGGACGTTC	CIQGAHWPRTF	IGKV2D-30	.	IGKJ1	24	-1	-1	25
1	9.578544061302681E-4	TGCACGCAAGCTTCACAATTTCCGTACACTTTT	CTQASQFPYTF	IGKV2D-24	.	IGKJ2	22	-1	-1	23
1	9.578544061302681E-4	TGCACGCAAACTACACAAGTCCCATACACTTTT	CTQTTQVPYTF	IGKV2D-24	.	IGKJ2	17	-1	-1	24
1	9.578544061302681E-4	TGCAAGCAATACTATTCTTTACCGGAGACTTTT	CKQYYSLPETF	IGKV1-5	.	IGKJ1	2	-1	-1	26
1	9.578544061302681E-4	TATCAACAACGTAGCAGTTGGCCGATCACCTTC	YQQRSSWPITF	IGKV3-11	.	IGKJ5	22	-1	-1	22
1	9.578544061302681E-4	ACCACGCAAACTACACAATTTTTGCAGACGTCC	TTQTTQFLQTS	IGKV2-18	.	IGKJ1	20	-1	-1	26
1	9.578544061302681E-4	TGTCAGCAGTATGGTGACTCATTTGCTTTC	CQQYGDSFAF	IGKV3-20	.	IGKJ4	14	-1	-1	25
1	9.578544061302681E-4	TGTCAGCAGTATGGTAGCTCACCCACTTTC	CQQYGSSPTF	IGKV3-20	.	IGKJ4	22	-1	-1	23
1	9.578544061302681E-4	TGTCAGCAGTATAATAACTGGCCGAAGTTC	CQQYNNWPKF	IGKV3-15	.	IGKJ1	22	-1	-1	26
1	9.578544061302681E-4	TGTCAGCAGTATAATAACTGGCCAACTTTT	CQQYNNWPTF	IGKV3-15	.	IGKJ2	22	-1	-1	24
1	9.578544061302681E-4	TGTCAGCAGTATAATAAGTGGTGGACGTTC	CQQYNKWWTF	IGKV3-15	.	IGKJ1	20	-1	-1	20
1	9.578544061302681E-4	TGTCAGCAGTATAAAAATTGGCCTACCTTC	CQQYKNWPTF	IGKV3-15	.	IGKJ1	24	-1	-1	27
1	9.578544061302681E-4	TGTCAGCAGTATAAAAATTGGCCTACCTTC	CQQYKNWPTF	IGKV3-15	.	IGKJ5	24	-1	-1	24
1	9.578544061302681E-4	TGTCAGCAGCGTAGCAACTTGTGGACGTTC	CQQRSNLWTF	IGKV3-11	.	IGKJ1	18	-1	-1	20
1	9.578544061302681E-4	TGTCAGCAATATAATAAGTGGTGGACGTTC	CQQYNKWWTF	IGKV3-15	.	IGKJ1	20	-1	-1	20
1	9.578544061302681E-4	TGTCAGGAATATAATCAATTCTCTACTTTT	CQEYNQFSTF	IGKV3-15	.	IGKJ2	14	-1	-1	24
1	9.578544061302681E-4	TGTCAGGAATATAATCAATTCTACACTTTT	CQEYNQFYTF	IGKV3-15	.	IGKJ2	14	-1	-1	21
1	9.578544061302681E-4	TGTCAACACTATGTTGACTCACCTGTTTTC	CQHYVDSPVF	IGKV3-11	.	IGKJ4	4	-1	-1	26
1	9.578544061302681E-4	TGTCAACACTATGTTGACTCACCTGTTTTC	CQHYVDSPVF	IGKV3D-20	.	IGKJ4	23	-1	-1	26
1	9.578544061302681E-4	TGTCAACAGTATGTTGCCTCACCTGTTTTC	CQQYVASPVF	IGKV1D-43	.	IGKJ4	11	-1	-1	26
1	9.578544061302681E-4	TGTCAACAGCACAATTATTGGTACACTTTT	CQQHNYWYTF	IGKV3D-11	.	IGKJ2	9	-1	-1	20
1	9.578544061302681E-4	TGTCAACAGCACAATTACTGGTACACTTTT	CQQHNYWYTF	IGKV1-9	.	IGKJ2	9	-1	-1	20
1	9.578544061302681E-4	TGTCAACAGCACAATGAATGGTACACTTTT	CQQHNEWYTF	IGKV3-15	.	IGKJ2	8	-1	-1	20
1	9.578544061302681E-4	TGTCAACAGGGTTACAATATCCGGACGTTT	CQQGYNIRTF	IGKV1-39	.	IGKJ1	15	-1	-1	22
1	9.578544061302681E-4	TGTCAACAGAGTTACAGTACCCCTTCTTTC	CQQSYSTPSF	IGKV1-39	.	IGKJ3	23	-1	-1	25
1	9.578544061302681E-4	TGTCAACAGAGTTACAGTACCCCGACGTTC	CQQSYSTPTF	IGKV1-39	.	IGKJ1	22	-1	-1	23
1	9.578544061302681E-4	TGTCAACAATATACTTACTGGCCTTCTTTC	CQQYTYWPSF	IGKV3-7	.	IGKJ5	4	-1	-1	27
1	9.578544061302681E-4	TGCCATCAGAGTAGAAATTTACCCTCTTTC	CHQSRNLPSF	IGKV6-21	.	IGKJ4	22	-1	-1	25
1	9.578544061302681E-4	TGCCAACAGTATAATACTTTTTCGACGTTC	CQQYNTFSTF	IGKV1-5	.	IGKJ1	22	-1	-1	23
1	9.578544061302681E-4	TGCCAACAGTATAATAGTTATTGGACGTTC	CQQYNSYWTF	IGKV1-5	.	IGKJ1	21	-1	-1	21
1	9.578544061302681E-4	TGCATGCAGGGTACATACTGGCCGACGTTC	CMQGTYWPTF	IGKV2-30	.	IGKJ1	22	-1	-1	23
1	9.578544061302681E-4	TGCATGCAGGGGACATACTGGCCGACGTTC	CMQGTYWPTF	IGKV2-30	.	IGKJ1	22	-1	-1	23
1	9.578544061302681E-4	TGCATGCAAGCTCTACAAACGTACACTTTT	CMQALQTYTF	IGKV2-28	.	IGKJ2	19	-1	-1	20
1	9.578544061302681E-4	TGCATGCAAGGTTTATACCTTCTCACTTTC	CMQGLYLLTF	IGKV2-26	.	IGKJ4	9	-1	-1	21
1	9.578544061302681E-4	TGCATGCAAGGTCTATACTGGCCGACGTTC	CMQGLYWPTF	IGKV2-30	.	IGKJ1	22	-1	-1	23
1	9.578544061302681E-4	TGCATGCAAGGTCTAGACCTTAGGACATTC	CMQGLDLRTF	IGKV2-29	.	IGKJ1	20	-1	-1	22
1	9.578544061302681E-4	TGCATGCAAGGGACATTTTGGCCGACGTTC	CMQGTFWPTF	IGKV2-30	.	IGKJ1	14	-1	-1	23
1	9.578544061302681E-4	TGTCAGCAGCGTAGCAACTGGCTTTTC	CQQRSNWLF	IGKV3-11	.	IGKJ3	21	-1	-1	23
1	9.578544061302681E-4	TGTCAAAAGTATAGCAGTGCCACTTTC	CQKYSSATF	IGKV1-27	.	IGKJ4	20	-1	-1	20
1	9.578544061302681E-4	TGTCAAAAATATAACACCGCCACTTTC	CQKYNTATF	IGKV1-27	.	IGKJ4	15	-1	-1	20
1	9.578544061302681E-4	TGTCAATATTATGGAAGGACGTTC	CQYYGRTF	IGKV3-20	.	IGKJ1	4	-1	-1	16
1	9.578544061302681E-4	TGTCAATTGGGTGATTCATTT	CQLGDSF	IGKV1-8	.	IGKJ1	5	-1	-1	21
1	9.578544061302681E-4	TGCATGCAAGGGGGCACCTTC	CMQGGTF	IGKV2-30	.	IGKJ5	10	-1	-1	14
