# Supplementary material for: Biomarkers and Immune Repertoire Metrics Identified by Peripheral Blood Transcriptomic Sequencing Reveal the Pathogenesis of COVID-19
Source: Front Immunol. 2021 Aug 24;12:677025. doi: 10.3389/fimmu.2021.677025 (PMC8421539; doi:10.3389/fimmu.2021.677025)
Supplement: Supplementary file 1 [file DataSheet_1.zip › TCR_BCR/IGK/convert.20S039683A.clonotypes.IGK.txt]

count	freq	cdr3nt	cdr3aa	v	d	j	VEnd	DStart	DEnd	JStart
7	0.01804123711340206	TGTCAACAATATCATCATGTCCCTGTCACTTTC	CQQYHHVPVTF	IGKV1-33	.	IGKJ5	23	-1	-1	25
6	0.015463917525773196	TGTCAACAGTACATGGATTTTTCGGAGGTCACTTTC	CQQYMDFSEVTF	IGKV1-5	.	IGKJ3	10	-1	-1	28
5	0.01288659793814433	TGTCAACAGAGTTACAGTATCCCGATTACCTTC	CQQSYSIPITF	IGKV1-39	.	IGKJ5	22	-1	-1	22
5	0.01288659793814433	TGCTTGCAAGGTAAACAGTGGAAAACTTTC	CLQGKQWKTF	IGKV2-30	.	IGKJ1	20	-1	-1	27
4	0.010309278350515464	TGTCAACATTATGATAATCTCCCTCCTTCATTCACTTTC	CQHYDNLPPSFTF	IGKV1D-33	.	IGKJ3	25	-1	-1	29
4	0.010309278350515464	TGTCAGCAATCTGGGAGTACTCCCACGTACTCTTTT	CQQSGSTPTYSF	IGKV4-1	.	IGKJ2	22	-1	-1	26
4	0.010309278350515464	TGTCAGCAATATTATACTACTCCGGGTTTCACTTTT	CQQYYTTPGFTF	IGKV4-1	.	IGKJ2	22	-1	-1	29
4	0.010309278350515464	TGTCAACAATATGATGTTTACCCTCCGGGCACTTTC	CQQYDVYPPGTF	IGKV1D-8	.	IGKJ3	27	-1	-1	29
4	0.010309278350515464	TGTCTACAAGATTACAGTTACCCGTGGACGTTC	CLQDYSYPWTF	IGKV1-6	.	IGKJ1	22	-1	-1	22
4	0.010309278350515464	TGTCACCAGTATGGTCCCTCAGTTGTCACTTTC	CHQYGPSVVTF	IGKV3-20	.	IGKJ4	14	-1	-1	25
4	0.010309278350515464	TGTCAGCAATGTTATGGTCCTCCATTCACTTTC	CQQCYGPPFTF	IGKV4-1	.	IGKJ3	22	-1	-1	23
4	0.010309278350515464	TGTCAGCAATATTATAGTACTCCGTACACTTTT	CQQYYSTPYTF	IGKV4-1	.	IGKJ2	22	-1	-1	23
4	0.010309278350515464	TGTCAACAGTATGGTAGTTCACCTCCCACTTTC	CQQYGSSPPTF	IGKV3D-20	.	IGKJ2	25	-1	-1	26
4	0.010309278350515464	TGTCAACAGAGTTTCACTACCCCGTGGACGTTC	CQQSFTTPWTF	IGKV1-39	.	IGKJ1	22	-1	-1	22
4	0.010309278350515464	TGCATGCAAGCTCTAGAGCCTCCGTACACTTTT	CMQALEPPYTF	IGKV2-28	.	IGKJ2	14	-1	-1	23
4	0.010309278350515464	TGCATGCAAGGGACACACTGGCCGTACACTTTT	CMQGTHWPYTF	IGKV2-30	.	IGKJ2	22	-1	-1	23
4	0.010309278350515464	TGCCAACACTATGATGGTGATTGGACGTTC	CQHYDGDWTF	IGKV1-5	.	IGKJ1	21	-1	-1	21
3	0.007731958762886598	TGTCAACAATATTATGATAGTCCTCCGTGGACGTTC	CQQYYDSPPWTF	IGKV4-1	.	IGKJ1	14	-1	-1	25
3	0.007731958762886598	TGCATGCAAGGTACACAGTGGCACCCCATCACCTTC	CMQGTQWHPITF	IGKV2-30	.	IGKJ5	21	-1	-1	27
3	0.007731958762886598	TGTCTACAACATTATGCTTACCCCCTCACTTTC	CLQHYAYPLTF	IGKV1-6	.	IGKJ3	13	-1	-1	25
3	0.007731958762886598	TGTCTACAACATAATACTTTCCCGTGGACGTTC	CLQHNTFPWTF	IGKV1-17	.	IGKJ1	22	-1	-1	22
3	0.007731958762886598	TGTCACCAGTATAATGGCTGGCCTCTCACTTTT	CHQYNGWPLTF	IGKV3D-15	.	IGKJ4	24	-1	-1	24
3	0.007731958762886598	TGTCAGCACCTTAGGGCCTGGCCTCTCGCTTTC	CQHLRAWPLAF	IGKV3-11	.	IGKJ4	7	-1	-1	24
3	0.007731958762886598	TGTCAGCACCGTGTTAACTGGCCGTGGGCGTTC	CQHRVNWPWAF	IGKV3-11	.	IGKJ1	22	-1	-1	22
3	0.007731958762886598	TGTCAGCAGCGTGACAGCTGGCCTCTCACGTTC	CQQRDSWPLTF	IGKV3-11	.	IGKJ4	23	-1	-1	24
3	0.007731958762886598	TGTCAGCAATATGACACCGCGCCGTTCACTTTC	CQQYDTAPFTF	IGKV3-20	.	IGKJ3	12	-1	-1	24
3	0.007731958762886598	TGTCAACAGAGTTTCAGTACCCCGTGGACGTTC	CQQSFSTPWTF	IGKV1-39	.	IGKJ1	22	-1	-1	22
3	0.007731958762886598	TGTCAACAATATTATTATTCTCCATTCACTTTC	CQQYYYSPFTF	IGKV4-1	.	IGKJ3	14	-1	-1	23
3	0.007731958762886598	TGTGAGCAATATTATAGTTCTCCGTACACTTTT	CEQYYSSPYTF	IGKV4-1	.	IGKJ2	22	-1	-1	23
3	0.007731958762886598	TGCCAACAATATACTAGTTTCTCGGGGACGTTC	CQQYTSFSGTF	IGKV1-5	.	IGKJ1	18	-1	-1	25
3	0.007731958762886598	TGCATGCAAGCTACACAATTTCCTTGGACGTTC	CMQATQFPWTF	IGKV2-24	.	IGKJ1	27	-1	-1	24
3	0.007731958762886598	TGCATGCAAGCTACACAAATCCCGCACACTTTT	CMQATQIPHTF	IGKV2-24	.	IGKJ2	17	-1	-1	25
3	0.007731958762886598	TGCATGCAAGGTCTAGAGCCTCCGTACACTTTT	CMQGLEPPYTF	IGKV2-28	.	IGKJ2	14	-1	-1	23
3	0.007731958762886598	TGCATGCAAGGTACACACTGGCCGGGAACTTTT	CMQGTHWPGTF	IGKV2-30	.	IGKJ2	22	-1	-1	27
3	0.007731958762886598	TGTCAACAGAGTTACAGTTTC	CQQSYSF	IGKV1-39	.	IGKJ4	17	-1	-1	17
2	0.005154639175257732	TGTCAAGCCTATAACGATGACGTTGGCCCGTGGACGTTC	CQAYNDDVGPWTF	IGKV1-27	.	IGKJ1	5	-1	-1	28
2	0.005154639175257732	TGTCAAGCCAATAACGCTGACGTTGGCCCGTGGACGTTC	CQANNADVGPWTF	IGKV1-27	.	IGKJ1	5	-1	-1	28
2	0.005154639175257732	TGTCAGCAGTATCGTTACTCACCCCCGTATACTTTT	CQQYRYSPPYTF	IGKV3D-20	.	IGKJ2	26	-1	-1	26
2	0.005154639175257732	TGTCAGCAGTATGGTAGTGCACCTCCGTGGCCATTC	CQQYGSAPPWPF	IGKV3D-20	.	IGKJ1	26	-1	-1	25
2	0.005154639175257732	TGTCAGCAGTATAGTAACTGGCCTGGGTACACTTTT	CQQYSNWPGYTF	IGKV3-15	.	IGKJ2	23	-1	-1	26
2	0.005154639175257732	TGTCAGCAATATTATTATTATCCTCCGTGGACGTTC	CQQYYYYPPWTF	IGKV4-1	.	IGKJ1	14	-1	-1	25
2	0.005154639175257732	TGTCAGCAATATTATAGTACTCCTCAGTACACTTTT	CQQYYSTPQYTF	IGKV4-1	.	IGKJ2	23	-1	-1	26
2	0.005154639175257732	TGTCAACAGGCTAACAGTTACCTTCCGCTCACTTTC	CQQANSYLPLTF	IGKV1-12	.	IGKJ4	18	-1	-1	25
2	0.005154639175257732	TGTCAACAGAGTTACAGTACCCCTCAGCTCACTTTC	CQQSYSTPQLTF	IGKV1D-39	.	IGKJ4	24	-1	-1	26
2	0.005154639175257732	TGTCAACAGAATTACGATGTCCCCTCGCTCACTTTC	CQQNYDVPSLTF	IGKV1-39	.	IGKJ4	14	-1	-1	25
2	0.005154639175257732	TGTCAACAGAATTACGAGATCCCCTCACTCACTTTC	CQQNYEIPSLTF	IGKV1-39	.	IGKJ4	14	-1	-1	27
2	0.005154639175257732	TGCATGCACGGTATGCACCTTCCTGGGTATTCTTTT	CMHGMHLPGYSF	IGKV2-29	.	IGKJ2	23	-1	-1	31
2	0.005154639175257732	TGCATGCAAGGTACACACTTCCCTCCGTGGCCGTTC	CMQGTHFPPWPF	IGKV2D-30	.	IGKJ1	26	-1	-1	25
2	0.005154639175257732	TGCATGCAAGGGACACACTGGCCTCCGTGGACGTTC	CMQGTHWPPWTF	IGKV2D-30	.	IGKJ1	26	-1	-1	25
2	0.005154639175257732	TGTCATCAGTATAGTATCTGGCCGCTCACTTTC	CHQYSIWPLTF	IGKV3-15	.	IGKJ4	22	-1	-1	22
2	0.005154639175257732	TGTCAGCAGTATAATACCTGGCCCCTCACTTTC	CQQYNTWPLTF	IGKV3-15	.	IGKJ4	22	-1	-1	24
2	0.005154639175257732	TGTCAGCAGCGTAGCCACTGGCCGTTCACTTTT	CQQRSHWPFTF	IGKV3-11	.	IGKJ2	22	-1	-1	26
2	0.005154639175257732	TGTCAGCAGCGTAACAACTGGCCAGGGACGTTC	CQQRNNWPGTF	IGKV3-11	.	IGKJ1	22	-1	-1	25
2	0.005154639175257732	TGTCAGCAATTTTATAGTAGTCCGTACACTTTT	CQQFYSSPYTF	IGKV4-1	.	IGKJ2	22	-1	-1	23
2	0.005154639175257732	TGTCAGCAATTTGGTAACTCAGGGTGGACGTTC	CQQFGNSGWTF	IGKV3-20	.	IGKJ1	20	-1	-1	23
2	0.005154639175257732	TGTCAGCAATATTTTAGTATTCCGTACACTTTT	CQQYFSIPYTF	IGKV4-1	.	IGKJ2	22	-1	-1	23
2	0.005154639175257732	TGTCAGCAATATTATGGTATTCCGTACACCTTT	CQQYYGIPYTF	IGKV4-1	.	IGKJ2	22	-1	-1	23
2	0.005154639175257732	TGTCAGCAATATTATAGTACTCCCCCCACTTTT	CQQYYSTPPTF	IGKV4-1	.	IGKJ2	22	-1	-1	26
2	0.005154639175257732	TGTCAGCAATATGATTCCTTACCTAGGACGTTC	CQQYDSLPRTF	IGKV3-15	.	IGKJ1	11	-1	-1	25
2	0.005154639175257732	TGTCAGCAATACTTTAGTAATCAGATCTCCTTC	CQQYFSNQISF	IGKV4-1	.	IGKJ5	18	-1	-1	23
2	0.005154639175257732	TGTCAACAGTCTAAGACTTCCCCGTGGACGTTC	CQQSKTSPWTF	IGKV1-39	.	IGKJ1	8	-1	-1	18
2	0.005154639175257732	TGTCAACAGTATTATAGTTTCCCGTGGACGTTC	CQQYYSFPWTF	IGKV1D-8	.	IGKJ1	22	-1	-1	22
2	0.005154639175257732	TGTCAACAGCGTAGCATCTGGCCTCTCACTTTC	CQQRSIWPLTF	IGKV3-11	.	IGKJ4	23	-1	-1	24
2	0.005154639175257732	TGTCAACAGACTTTCAGTGCCGTGTATACTTTT	CQQTFSAVYTF	IGKV1-39	.	IGKJ2	17	-1	-1	22
2	0.005154639175257732	TGTCAACAGAGTTACAGTACCCCGTACACTTTT	CQQSYSTPYTF	IGKV1-39	.	IGKJ2	22	-1	-1	23
2	0.005154639175257732	TGTCAACAATATTATACTACTCCACTCACTTTC	CQQYYTTPLTF	IGKV4-1	.	IGKJ4	22	-1	-1	24
2	0.005154639175257732	TGTCAACAATATTATACCACCCCTCGGACGTTC	CQQYYTTPRTF	IGKV1D-43	.	IGKJ1	24	-1	-1	25
2	0.005154639175257732	TGTCAACAATATTATAGTGCCCCTCTCACTTTC	CQQYYSAPLTF	IGKV1D-43	.	IGKJ4	24	-1	-1	24
2	0.005154639175257732	TGTCAACAACTTGATGATTACCCTCTCACTTTC	CQQLDDYPLTF	IGKV1-9	.	IGKJ4	23	-1	-1	24
2	0.005154639175257732	TGTCAACAACTTAACAGTTATCCTCGCACTTTT	CQQLNSYPRTF	IGKV1-9	.	IGKJ2	23	-1	-1	26
2	0.005154639175257732	TGTCAACAACGTTACAACTGGCCTCCCACTTTC	CQQRYNWPPTF	IGKV3-11	.	IGKJ4	23	-1	-1	26
2	0.005154639175257732	TGTCAACAACGTAGCACCTGGCCTCTCACTTTC	CQQRSTWPLTF	IGKV3-11	.	IGKJ4	23	-1	-1	24
2	0.005154639175257732	TGTCAAAAGTACGACAGTGCCCCTCTCACTTTC	CQKYDSAPLTF	IGKV1-27	.	IGKJ3	23	-1	-1	25
2	0.005154639175257732	TGCTTGCAAGGGACACACTGGCCTCACACTTTT	CLQGTHWPHTF	IGKV2D-30	.	IGKJ2	24	-1	-1	25
2	0.005154639175257732	TGCCTACAGACTGACAGTTTCCCCCACACCTTC	CLQTDSFPHTF	IGKV1-12	.	IGKJ3	22	-1	-1	26
2	0.005154639175257732	TGCCACCAGTATAATAATTATCCTCGAAGTTTC	CHQYNNYPRSF	IGKV1D-16	.	IGKJ4	24	-1	-1	29
2	0.005154639175257732	TGCCAACAGTATGATGCTTATTCCATCACCTTC	CQQYDAYSITF	IGKV1-5	.	IGKJ5	22	-1	-1	24
2	0.005154639175257732	TGCCAACAGTATAATGTTTTTCCGTGGACGTTC	CQQYNVFPWTF	IGKV1-5	.	IGKJ1	14	-1	-1	22
2	0.005154639175257732	TGCCAACAATATAATGATTATCCGTGGACGTTC	CQQYNDYPWTF	IGKV1-5	.	IGKJ1	14	-1	-1	22
2	0.005154639175257732	TGCCAACAATATAATACTTATTCTAGGACGTTC	CQQYNTYSRTF	IGKV1-5	.	IGKJ1	25	-1	-1	25
2	0.005154639175257732	TGCATGCAATCTCTACAAAATCCTCGCACTTTT	CMQSLQNPRTF	IGKV2D-28	.	IGKJ2	24	-1	-1	26
2	0.005154639175257732	TGCATGCAAGTTACACACTTTCCCTGGACGTTC	CMQVTHFPWTF	IGKV2-24	.	IGKJ1	22	-1	-1	24
2	0.005154639175257732	TGCATGCAAGCTCTGGAGCCTCCGTACACTTTT	CMQALEPPYTF	IGKV2-28	.	IGKJ2	13	-1	-1	23
2	0.005154639175257732	TGCATGCAAGCTCTACAAACTCCGATCACCTTC	CMQALQTPITF	IGKV2-28	.	IGKJ5	22	-1	-1	22
2	0.005154639175257732	TGCATGCAAGCTGCACATATTCCGCTCACTTTC	CMQAAHIPLTF	IGKV2-18	.	IGKJ4	16	-1	-1	22
2	0.005154639175257732	TGCATGCAAGGTCTACAAACTCCGTACACTTTT	CMQGLQTPYTF	IGKV2-28	.	IGKJ2	22	-1	-1	23
2	0.005154639175257732	TGCATGCAAGGTACACACTGGCCCTACACTTTT	CMQGTHWPYTF	IGKV2-30	.	IGKJ2	22	-1	-1	24
2	0.005154639175257732	TGCATGCAAAGTATACAGCTTCCCCCCGTTTTC	CMQSIQLPPVF	IGKV2D-29	.	IGKJ4	22	-1	-1	29
2	0.005154639175257732	TGTCACCAACATTATAATTCCTCCACTTTC	CHQHYNSSTF	IGKV4-1	.	IGKJ4	15	-1	-1	23
2	0.005154639175257732	TGTCAGCAGCGTTACAACTGGTGGACGTTC	CQQRYNWWTF	IGKV3-11	.	IGKJ1	20	-1	-1	20
2	0.005154639175257732	TGTCAGCAATATTATACCTCCAAAACGTTC	CQQYYTSKTF	IGKV4-1	.	IGKJ1	15	-1	-1	24
2	0.005154639175257732	TGTCAACAGACTTATAGTACGCCCTCCTTC	CQQTYSTPSF	IGKV1D-39	.	IGKJ4	26	-1	-1	27
2	0.005154639175257732	TGCATGCAAGGTACACACTGGCTCACTTTC	CMQGTHWLTF	IGKV2-30	.	IGKJ4	21	-1	-1	20
2	0.005154639175257732	TGCCAAACCAACAACGGTAAATTT	CQTNNGKF	IGKV1-5	.	IGKJ2	5	-1	-1	21
1	0.002577319587628866	TGTCTCCACCATGGTGCCTCTTCGGACGCCTCATCGTATTCTTTT	CLHHGASSDASSYSF	IGKV3-7	.	IGKJ2	3	-1	-1	40
1	0.002577319587628866	TGTCACCACCGTGACAACTGGCCTCCCTTGTACACTTTT	CHHRDNWPPLYTF	IGKV3-11	.	IGKJ2	23	-1	-1	28
1	0.002577319587628866	TGTCAGCAGCGTAGCAACTGGCCTCCCAACCTCACTTTC	CQQRSNWPPNLTF	IGKV3-11	.	IGKJ4	23	-1	-1	30
1	0.002577319587628866	TGTCAGAAGCGAAGCGACTGGCCTCCGGAGGTCACTTTC	CQKRSDWPPEVTF	IGKV3D-15	.	IGKJ4	30	-1	-1	31
1	0.002577319587628866	TGTCAACAGTATGATATTCTGCCCCCGGTGTACACTTTT	CQQYDILPPVYTF	IGKV1D-33	.	IGKJ2	27	-1	-1	28
1	0.002577319587628866	TGTCAGCACTATGGTAGTTCATCTCCGATCACCTTC	CQHYGSSSPITF	IGKV3D-20	.	IGKJ5	26	-1	-1	25
1	0.002577319587628866	TGTCAGCAGTATGGTTTCTCACCCCCGTACAGTTTT	CQQYGFSPPYSF	IGKV3D-20	.	IGKJ2	26	-1	-1	26
1	0.002577319587628866	TGTCAGCAGTATGGTAGCTCAGTCGTGTACACTTTT	CQQYGSSVVYTF	IGKV3-20	.	IGKJ2	20	-1	-1	25
1	0.002577319587628866	TGTCAGCAGTATGATAGCTCACCTCCGCTCACGTTC	CQQYDSSPPLTF	IGKV3D-20	.	IGKJ4	26	-1	-1	25
1	0.002577319587628866	TGTCAGCAGTATAATGAATGGCCCCCGTACACTTTT	CQQYNEWPPYTF	IGKV3D-15	.	IGKJ2	26	-1	-1	26
1	0.002577319587628866	TGTCAGCAGTATAATAGCTGGCCCCCATACACTTTT	CQQYNSWPPYTF	IGKV3-15	.	IGKJ2	22	-1	-1	27
1	0.002577319587628866	TGTCAGCAGCGTAGCAACTGGCCTCCGATCACCTTC	CQQRSNWPPITF	IGKV3-11	.	IGKJ5	23	-1	-1	25
1	0.002577319587628866	TGTCAGCAATATTATAGTACTCCCACGTGGACGTTC	CQQYYSTPTWTF	IGKV4-1	.	IGKJ1	22	-1	-1	22
1	0.002577319587628866	TGTCAGCAATATTATAGCACTCCTCCGCTCACTTTC	CQQYYSTPPLTF	IGKV4-1	.	IGKJ4	23	-1	-1	25
1	0.002577319587628866	TGTCAACAGACTTACGGTACCCCCCCGTCCACTTTT	CQQTYGTPPSTF	IGKV1D-39	.	IGKJ2	26	-1	-1	29
1	0.002577319587628866	TGTCAACAGAGTTACAGTACCCCTCGGTACACTTTT	CQQSYSTPRYTF	IGKV1D-39	.	IGKJ2	24	-1	-1	26
1	0.002577319587628866	TGTCAACAATATGGTGCCTCATCTCCGATCACCTTC	CQQYGASSPITF	IGKV3D-20	.	IGKJ5	26	-1	-1	25
1	0.002577319587628866	TGCCAACAGTGTTATGATTTTTCTCCGTACACTTTT	CQQCYDFSPYTF	IGKV1-5	.	IGKJ2	9	-1	-1	26
1	0.002577319587628866	TGCATGCAAGGTTCATATCGGCCTCTGTGGATTTTC	CMQGSYRPLWIF	IGKV2D-30	.	IGKJ1	24	-1	-1	26
1	0.002577319587628866	TGCATGCAAGGTCTACACCTTCCGGCACTCACTTTC	CMQGLHLPALTF	IGKV2-29	.	IGKJ4	22	-1	-1	27
1	0.002577319587628866	TGCATGCAAAGTACACACTTTCCCCAATTTACTTTC	CMQSTHFPQFTF	IGKV2D-29	.	IGKJ3	16	-1	-1	26
1	0.002577319587628866	TGTCTACAGCATAATAGTTACCCTCTGACGTTC	CLQHNSYPLTF	IGKV1D-17	.	IGKJ1	24	-1	-1	26
1	0.002577319587628866	TGTCTACAACATGATGATTTCCCTCTAGTGTTC	CLQHDDFPLVF	IGKV5-2	.	IGKJ1	23	-1	-1	29
1	0.002577319587628866	TGTCATCAGAGTAGTAGTTTACCGCTCACTTTC	CHQSSSLPLTF	IGKV6-21	.	IGKJ4	22	-1	-1	22
1	0.002577319587628866	TGTCACCAATTTTATGGAACACCTCTCACTTTC	CHQFYGTPLTF	IGKV4-1	.	IGKJ4	14	-1	-1	24
1	0.002577319587628866	TGTCACCAATATAATAATCTCCCCCGGACTTTT	CHQYNNLPRTF	IGKV1D-33	.	IGKJ2	27	-1	-1	27
1	0.002577319587628866	TGTCAGCACTATGGTAGCCCACCGTACGCTTTT	CQHYGSPPYAF	IGKV3-20	.	IGKJ2	22	-1	-1	23
1	0.002577319587628866	TGTCAGCACCTTAGCCCATGGCCTCTCGCTTTC	CQHLSPWPLAF	IGKV3-11	.	IGKJ4	14	-1	-1	24
1	0.002577319587628866	TGTCAGCAGTATGGTGACTTTCCGCGGACGTTC	CQQYGDFPRTF	IGKV3-20	.	IGKJ1	14	-1	-1	25
1	0.002577319587628866	TGTCAGCAGTATGGTAGCTCACCTTTCACTTTC	CQQYGSSPFTF	IGKV3-20	.	IGKJ3	23	-1	-1	24
1	0.002577319587628866	TGTCAGCAGTATGGTAGCTCACCCATCACCTTC	CQQYGSSPITF	IGKV3-20	.	IGKJ5	22	-1	-1	24
1	0.002577319587628866	TGTCAGCAGTATGGTAGCTCACCGTACACTTTT	CQQYGSSPYTF	IGKV3-20	.	IGKJ2	22	-1	-1	23
1	0.002577319587628866	TGTCAGCAGTATGGTAGCTCACCGAACACTTTT	CQQYGSSPNTF	IGKV3-20	.	IGKJ2	22	-1	-1	25
1	0.002577319587628866	TGTCAGCAGTATGGTAGCTCACCATTCACTTTC	CQQYGSSPFTF	IGKV3-20	.	IGKJ3	22	-1	-1	23
1	0.002577319587628866	TGTCAGCAGTATGGAACCTCAATGTTCACTTTT	CQQYGTSMFTF	IGKV3-20	.	IGKJ2	20	-1	-1	21
1	0.002577319587628866	TGTCAGCAGTATGATAGCTCACCGTGGACGTTC	CQQYDSSPWTF	IGKV3-20	.	IGKJ1	22	-1	-1	22
1	0.002577319587628866	TGTCAGCAGTATAATCAGTGGCCTCTCACTTTT	CQQYNQWPLTF	IGKV3D-15	.	IGKJ4	24	-1	-1	24
1	0.002577319587628866	TGTCAGCAGTATAATAACTGGCCTCGGACGTTC	CQQYNNWPRTF	IGKV3-15	.	IGKJ1	23	-1	-1	25
1	0.002577319587628866	TGTCAGCAGTATAATAACTGGCCGCTCACTTTC	CQQYNNWPLTF	IGKV3-15	.	IGKJ4	22	-1	-1	22
1	0.002577319587628866	TGTCAGCAGCGTTACAACTGGCCGCTCACTTTC	CQQRYNWPLTF	IGKV3-11	.	IGKJ4	22	-1	-1	22
1	0.002577319587628866	TGTCAGCAGCGTAGCGACTGGCCGGCCACCTTC	CQQRSDWPATF	IGKV3-11	.	IGKJ5	22	-1	-1	26
1	0.002577319587628866	TGTCAGCAGCGTAGCAACTGGCCGCTCACTTTC	CQQRSNWPLTF	IGKV3-11	.	IGKJ4	22	-1	-1	22
1	0.002577319587628866	TGTCAGCAGGATTCTAACTTACCGCTCACTTTC	CQQDSNLPLTF	IGKV3-7	.	IGKJ4	22	-1	-1	22
1	0.002577319587628866	TGTCAGCAGAATAATAACTGGCCGCTCACTTTC	CQQNNNWPLTF	IGKV3-15	.	IGKJ4	22	-1	-1	22
1	0.002577319587628866	TGTCAGCAATGTTATGATGATCCGTTCACTTTC	CQQCYDDPFTF	IGKV4-1	.	IGKJ4	14	-1	-1	25
1	0.002577319587628866	TGTCAGCAATATTTTAGTACTCACTACTCTTTT	CQQYFSTHYSF	IGKV4-1	.	IGKJ2	21	-1	-1	24
1	0.002577319587628866	TGTCAGCAATATTTAACTTTTCCGAACACTTTT	CQQYLTFPNTF	IGKV4-1	.	IGKJ2	12	-1	-1	25
1	0.002577319587628866	TGTCAGCAATATTATGATCGTCCTCTCACCTTC	CQQYYDRPLTF	IGKV4-1	.	IGKJ5	14	-1	-1	25
1	0.002577319587628866	TGTCAGCAATATTATGATACTCCTCGGACGTTC	CQQYYDTPRTF	IGKV4-1	.	IGKJ1	27	-1	-1	25
1	0.002577319587628866	TGTCAGCAATATTATACTACTCCGCTCACTTTC	CQQYYTTPLTF	IGKV4-1	.	IGKJ4	22	-1	-1	22
1	0.002577319587628866	TGTCAGCAATATTATAGTGCTCCAGCGACGTTC	CQQYYSAPATF	IGKV4-1	.	IGKJ1	22	-1	-1	26
1	0.002577319587628866	TGTCAGCAATATTATAGTATTCCGTGGACGTTC	CQQYYSIPWTF	IGKV4-1	.	IGKJ1	22	-1	-1	22
1	0.002577319587628866	TGTCAGCAATATTATAGTACTCCTCCCACTTTT	CQQYYSTPPTF	IGKV4-1	.	IGKJ2	23	-1	-1	26
1	0.002577319587628866	TGTCAGCAATATTATAGTACTCCCCTCACTTTC	CQQYYSTPLTF	IGKV4-1	.	IGKJ4	22	-1	-1	24
1	0.002577319587628866	TGTCAGCAATATTATAGTAAACCCAGGACTTTT	CQQYYSKPRTF	IGKV4-1	.	IGKJ2	18	-1	-1	27
1	0.002577319587628866	TGTCAGCAATATAATGGTGGTCCCCAGACGTTC	CQQYNGGPQTF	IGKV4-1	.	IGKJ1	11	-1	-1	26
1	0.002577319587628866	TGTCAGCAACGTCATAATTGGCCGCCCACCTTC	CQQRHNWPPTF	IGKV3-20	.	IGKJ5	7	-1	-1	26
1	0.002577319587628866	TGTCAGCAACGTAGCAGCTGGCCTCTCACCTTC	CQQRSSWPLTF	IGKV3-11	.	IGKJ5	23	-1	-1	25
1	0.002577319587628866	TGTCAGCAACATTATAGTGCACCGTACACTTTT	CQQHYSAPYTF	IGKV4-1	.	IGKJ2	17	-1	-1	23
1	0.002577319587628866	TGTCAACATCTTAATAGTTTCCCGTGGACGTTC	CQHLNSFPWTF	IGKV1-9	.	IGKJ1	22	-1	-1	22
1	0.002577319587628866	TGTCAACAGTATTATGATAAACCGTTCACTTTT	CQQYYDKPFTF	IGKV1D-43	.	IGKJ2	14	-1	-1	26
1	0.002577319587628866	TGTCAACAGTATTATAGTTTCCCTCGGACTTTT	CQQYYSFPRTF	IGKV1D-8	.	IGKJ2	24	-1	-1	27
1	0.002577319587628866	TGTCAACAGTATGATAATCTCTCGTACACTTTT	CQQYDNLSYTF	IGKV1-33	.	IGKJ2	20	-1	-1	23
1	0.002577319587628866	TGTCAACAGTATAATACTTATCCGTACACTTTT	CQQYNTYPYTF	IGKV1-13	.	IGKJ2	19	-1	-1	23
1	0.002577319587628866	TGTCAACAGTATAATAAGTACCCGTACACTTTT	CQQYNKYPYTF	IGKV1-13	.	IGKJ2	22	-1	-1	23
1	0.002577319587628866	TGTCAACAGTATAATAAGTACCCGTACACTTTT	CQQYNKYPYTF	IGKV1-35	.	IGKJ2	22	-1	-1	23
1	0.002577319587628866	TGTCAACAGTACGATACTGTCCCATTCTCTTTC	CQQYDTVPFSF	IGKV1-33	.	IGKJ3	22	-1	-1	23
1	0.002577319587628866	TGTCAACAGCTTAATAGTTACCCCCTCACTTTC	CQQLNSYPLTF	IGKV1-9	.	IGKJ4	22	-1	-1	24
1	0.002577319587628866	TGTCAACAGCTTAATAGTTACCCGCTCACTTTC	CQQLNSYPLTF	IGKV1-9	.	IGKJ4	22	-1	-1	22
1	0.002577319587628866	TGTCAACAGCTTAATAGGGACCCATTCAGTTTC	CQQLNRDPFSF	IGKV1-9	.	IGKJ3	16	-1	-1	23
1	0.002577319587628866	TGTCAACAGGTTAATAGTTTCCCCTTCACTTTC	CQQVNSFPFTF	IGKV1-12	.	IGKJ3	22	-1	-1	24
1	0.002577319587628866	TGTCAACAGGCTAACAGTTTCCCTCGCACGTTC	CQQANSFPRTF	IGKV1-12	.	IGKJ1	23	-1	-1	27
1	0.002577319587628866	TGTCAACAGGCTAACAGTTTCCCATTCACTTTC	CQQANSFPFTF	IGKV1-12	.	IGKJ3	22	-1	-1	23
1	0.002577319587628866	TGTCAACAGGCTAACAGTTACCCGTACACTTTT	CQQANSYPYTF	IGKV1-12	.	IGKJ2	22	-1	-1	23
1	0.002577319587628866	TGTCAACAGACTTACAGTATTCCGCTCACTTTC	CQQTYSIPLTF	IGKV1-37	.	IGKJ4	15	-1	-1	22
1	0.002577319587628866	TGTCAACAGACCTTCTCTACTCCACACTCCTTC	CQQTFSTPHSF	IGKV1-39	.	IGKJ3	9	-1	-1	30
1	0.002577319587628866	TGTCAACAGAGTTACATTGTTCCATTCACCTTC	CQQSYIVPFTF	IGKV1-39	.	IGKJ3	15	-1	-1	23
1	0.002577319587628866	TGTCAACAGAGTTACAGTACCCTCCTCACTTTT	CQQSYSTLLTF	IGKV1-39	.	IGKJ2	21	-1	-1	26
1	0.002577319587628866	TGTCAACAGAGTTACAGTACCCCGCTCACTTTC	CQQSYSTPLTF	IGKV1-39	.	IGKJ4	22	-1	-1	22
1	0.002577319587628866	TGTCAACAATATTTTACTCTTCCGTACACTTTT	CQQYFTLPYTF	IGKV4-1	.	IGKJ2	12	-1	-1	23
1	0.002577319587628866	TGTCAACAATATCATCATGTCCCTGTCACTTTC	CQQYHHVPVTF	IGKV1D-42	.	IGKJ5	7	-1	-1	25
1	0.002577319587628866	TGTCAACAATATGGTAGTTCACCCCTCACTTTC	CQQYGSSPLTF	IGKV3-20	.	IGKJ4	22	-1	-1	24
1	0.002577319587628866	TGTCAACAACATGGTCACTCACCGTGGACGTTC	CQQHGHSPWTF	IGKV1-12	.	IGKJ1	7	-1	-1	22
1	0.002577319587628866	TGTCAAAAGTATAACAGTGCCCTCCCCACCTTC	CQKYNSALPTF	IGKV1-27	.	IGKJ5	21	-1	-1	26
1	0.002577319587628866	TGTCAAAAGTATAACAGTGCCCCTCTCACTTTC	CQKYNSAPLTF	IGKV1-27	.	IGKJ3	23	-1	-1	25
1	0.002577319587628866	TGTCAAAAGTATAACAGTGCCCCGTGGACGTTC	CQKYNSAPWTF	IGKV1-27	.	IGKJ1	22	-1	-1	22
1	0.002577319587628866	TGTCAAAAGTACGACAGTGCCCCGCTCACTTTC	CQKYDSAPLTF	IGKV1-27	.	IGKJ4	22	-1	-1	22
1	0.002577319587628866	TGCTTGCAAGGTTCACACTGGCCGTACACTTTT	CLQGSHWPYTF	IGKV2-30	.	IGKJ2	22	-1	-1	23
1	0.002577319587628866	TGCCTGCACGATTATGGTTATCCTCGGACCTTC	CLHDYGYPRTF	IGKV1-27	.	IGKJ1	1	-1	-1	25
1	0.002577319587628866	TGCCAACACTATAATGGTGATTCGCGGACGTTC	CQHYNGDSRTF	IGKV1-5	.	IGKJ1	22	-1	-1	25
1	0.002577319587628866	TGCCAACAGTATGATAGTTATCCTCTCACTTTC	CQQYDSYPLTF	IGKV1D-16	.	IGKJ4	24	-1	-1	24
1	0.002577319587628866	TGCCAACAGTATGATAATTATTCTCCAACTTTC	CQQYDNYSPTF	IGKV1-33	.	IGKJ4	17	-1	-1	27
1	0.002577319587628866	TGCCAACAGTATAATAGTTATCCGTGGACGTTC	CQQYNSYPWTF	IGKV1-5	.	IGKJ1	20	-1	-1	22
1	0.002577319587628866	TGCCAACAGTATAATAGTTACCCCCTCACTTTC	CQQYNSYPLTF	IGKV1-16	.	IGKJ4	22	-1	-1	24
1	0.002577319587628866	TGCCAACAGTATAATAGTTACCCGTACACTTTT	CQQYNSYPYTF	IGKV1-5	.	IGKJ2	19	-1	-1	23
1	0.002577319587628866	TGCCAACAGTATAATAGTTACCCGCTCACTTTC	CQQYNSYPLTF	IGKV1-16	.	IGKJ4	22	-1	-1	22
1	0.002577319587628866	TGCCAACAGTATAAGAATTATCCCTACACTTTT	CQQYKNYPYTF	IGKV1-5	.	IGKJ2	20	-1	-1	24
1	0.002577319587628866	TGCCAACAGCATAATAGTTACCCATTCACTTTC	CQQHNSYPFTF	IGKV1-5	.	IGKJ3	19	-1	-1	23
1	0.002577319587628866	TGCCAACAATATAATATCTACCCTCCCACCTTC	CQQYNIYPPTF	IGKV1D-16	.	IGKJ5	25	-1	-1	26
1	0.002577319587628866	TGCATGCATGCTCTAGAACCTCCGTACACTTTT	CMHALEPPYTF	IGKV2-28	.	IGKJ2	22	-1	-1	23
1	0.002577319587628866	TGCATGCACGGTATACAAATTCCTCCTACTTTC	CMHGIQIPPTF	IGKV2D-28	.	IGKJ4	25	-1	-1	27
1	0.002577319587628866	TGCATGCAATCTAGAGACTTTCCGTGGACGTTC	CMQSRDFPWTF	IGKV2-18	.	IGKJ1	22	-1	-1	22
1	0.002577319587628866	TGCATGCAACTTACACAATTTCCGTACACTTTT	CMQLTQFPYTF	IGKV2-24	.	IGKJ2	22	-1	-1	23
1	0.002577319587628866	TGCATGCAACGTATAGAGTTTCCCATCACCTTC	CMQRIEFPITF	IGKV2-40	.	IGKJ5	22	-1	-1	24
1	0.002577319587628866	TGCATGCAAGCTTCACACTGGCTGTACACTTTT	CMQASHWLYTF	IGKV2-30	.	IGKJ2	21	-1	-1	22
1	0.002577319587628866	TGCATGCAAGCTCTGCAAACTCCGCTCACTTTC	CMQALQTPLTF	IGKV2-28	.	IGKJ4	22	-1	-1	22
1	0.002577319587628866	TGCATGCAAGCTCTACAAACTCCTTACACTTTT	CMQALQTPYTF	IGKV2-28	.	IGKJ2	23	-1	-1	24
1	0.002577319587628866	TGCATGCAAGCTCTACAAACTCCTCCCACTTTC	CMQALQTPPTF	IGKV2D-28	.	IGKJ4	25	-1	-1	26
1	0.002577319587628866	TGCATGCAAGCTCTACAAACTCCTCGGACGTTC	CMQALQTPRTF	IGKV2D-28	.	IGKJ1	24	-1	-1	25
1	0.002577319587628866	TGCATGCAAGCTCTACAAACTCCGTACACTTTT	CMQALQTPYTF	IGKV2-28	.	IGKJ2	22	-1	-1	23
1	0.002577319587628866	TGCATGCAAGCTCTAGAACCTCCGTACACTTTT	CMQALEPPYTF	IGKV2-28	.	IGKJ2	22	-1	-1	23
1	0.002577319587628866	TGCATGCAAGCTCGGCAAAGTCCTCCAACTTTT	CMQARQSPPTF	IGKV2D-28	.	IGKJ2	25	-1	-1	27
1	0.002577319587628866	TGCATGCAAGCTGCATACATTCCGCTCTCTTTC	CMQAAYIPLSF	IGKV2-18	.	IGKJ4	11	-1	-1	22
1	0.002577319587628866	TGCATGCAAGCTGCATACATTCCGCTCACTTTC	CMQAAYIPLTF	IGKV2-28	.	IGKJ4	11	-1	-1	22
1	0.002577319587628866	TGCATGCAAGCTACACACTGGCCCTTCACTTTC	CMQATHWPFTF	IGKV2-30	.	IGKJ3	22	-1	-1	24
1	0.002577319587628866	TGCATGCAAGCTACACAATTTCCTCGAACGTTC	CMQATQFPRTF	IGKV2-24	.	IGKJ1	23	-1	-1	27
1	0.002577319587628866	TGCATGCAAGGTTCACACTGGCCTTGGACGTTC	CMQGSHWPWTF	IGKV2-30	.	IGKJ1	23	-1	-1	24
1	0.002577319587628866	TGCATGCAAGGTCTAGAAACTCCCCCCACCTTT	CMQGLETPPTF	IGKV2-28	.	IGKJ2	22	-1	-1	26
1	0.002577319587628866	TGCATGCAAGGTGTACACCTTCCGATCACCTTC	CMQGVHLPITF	IGKV2-29	.	IGKJ5	22	-1	-1	22
1	0.002577319587628866	TGCATGCAAGGTATACACCTTCCGTACACTTTT	CMQGIHLPYTF	IGKV2-29	.	IGKJ2	22	-1	-1	23
1	0.002577319587628866	TGCATGCAAGGCTTACACCTTCCGTGGACGTTC	CMQGLHLPWTF	IGKV2-29	.	IGKJ1	22	-1	-1	22
1	0.002577319587628866	TGCATGCAAGGGACACTCTGGCCTCACACTTTT	CMQGTLWPHTF	IGKV2D-30	.	IGKJ2	24	-1	-1	25
1	0.002577319587628866	TGCATGCAAGAGACACACTTGCCGCTCACTTTC	CMQETHLPLTF	IGKV2-30	.	IGKJ4	22	-1	-1	22
1	0.002577319587628866	TGCATGCAAACTCTTCAAACCCCGTACACTTTT	CMQTLQTPYTF	IGKV2-28	.	IGKJ2	19	-1	-1	23
1	0.002577319587628866	TGCATGCAAAGTATACAGTTTCCCATCACCTTC	CMQSIQFPITF	IGKV2D-29	.	IGKJ5	22	-1	-1	24
1	0.002577319587628866	TGCATGCAAAGTATAGAGCTTCCGCTCACTTTC	CMQSIELPLTF	IGKV2D-29	.	IGKJ4	22	-1	-1	22
1	0.002577319587628866	TGCATGGAAGGTACACACCTCCCGTACACCTTT	CMEGTHLPYTF	IGKV2-30	.	IGKJ2	17	-1	-1	23
1	0.002577319587628866	TGCACGCAAGCTACACAATTTCCTCAGACGTTC	CTQATQFPQTF	IGKV2D-24	.	IGKJ1	25	-1	-1	26
1	0.002577319587628866	TGTCAGCAGTATAGTGAATGGTGGACGTTC	CQQYSEWWTF	IGKV3-15	.	IGKJ1	12	-1	-1	20
1	0.002577319587628866	TGTCAGCAGTATAATAACTGGTGGACGTTC	CQQYNNWWTF	IGKV3-15	.	IGKJ1	20	-1	-1	20
1	0.002577319587628866	TGTCAGCAGTATAATAACTGGCCGACTTTT	CQQYNNWPTF	IGKV3-15	.	IGKJ2	22	-1	-1	24
1	0.002577319587628866	TGTCAGCAATATTATAGTACTCCCTATTTT	CQQYYSTPYF	IGKV4-1	.	IGKJ2	22	-1	-1	26
1	0.002577319587628866	TGTCAGCAATATGGTAGTACGCTCTCTTTC	CQQYGSTLSF	IGKV3-20	.	IGKJ4	16	-1	-1	19
1	0.002577319587628866	TGTCAGCAATATAATCACTGGCCCACGTTC	CQQYNHWPTF	IGKV3-15	.	IGKJ1	22	-1	-1	24
1	0.002577319587628866	TGTCAGAAGTTTGCTGACTCACCGGCGTTC	CQKFADSPAF	IGKV3-20	.	IGKJ1	22	-1	-1	25
1	0.002577319587628866	TGTCAACAGGCTAACAGTCCGTACACTTTT	CQQANSPYTF	IGKV1-12	.	IGKJ2	17	-1	-1	20
1	0.002577319587628866	TGTCAACAGACTTATAGTACGCCCTCCTTC	CQQTYSTPSF	IGKV1D-43	.	IGKJ4	26	-1	-1	27
1	0.002577319587628866	TGCCAACAGTATAATAGTTACCGGACGTTC	CQQYNSYRTF	IGKV1-5	.	IGKJ1	19	-1	-1	22
1	0.002577319587628866	TGCATGCAAGCTCTACAAAGGGGGGCGTTC	CMQALQRGAF	IGKV2-28	.	IGKJ1	18	-1	-1	25
1	0.002577319587628866	TGCATACAAACTATACGAACTCGGACGTTC	CIQTIRTRTF	IGKV2D-29	.	IGKJ1	15	-1	-1	22
1	0.002577319587628866	TGTCAATTCCGGGACACTTTC	CQFRDTF	IGKV3-20	.	IGKJ3	4	-1	-1	14
