# Supplementary material for: Biomarkers and Immune Repertoire Metrics Identified by Peripheral Blood Transcriptomic Sequencing Reveal the Pathogenesis of COVID-19
Source: Front Immunol. 2021 Aug 24;12:677025. doi: 10.3389/fimmu.2021.677025 (PMC8421539; doi:10.3389/fimmu.2021.677025)
Supplement: Supplementary file 1 [file DataSheet_1.zip › TCR_BCR/IGK/convert.20S039690A.clonotypes.IGK.txt]

count	freq	cdr3nt	cdr3aa	v	d	j	VEnd	DStart	DEnd	JStart
345	0.1884216275259421	TGTCAGAATTATTACAATGCTCCTAGGACGTTC	CQNYYNAPRTF	IGKV4-1	.	IGKJ1	27	-1	-1	25
306	0.1671217913708356	TGTCAGCACTATTATAGTGCTCCCCGGACGTTC	CQHYYSAPRTF	IGKV4-1	.	IGKJ1	22	-1	-1	25
88	0.0480611687602403	TGCATGCAAGCTACACAATTTCCGTGGACGTTC	CMQATQFPWTF	IGKV2-24	.	IGKJ1	22	-1	-1	22
66	0.03604587657018023	TGTCAGCAGTATTACAATGCTCCTAGGACGTTC	CQQYYNAPRTF	IGKV4-1	.	IGKJ1	27	-1	-1	25
34	0.018569087930092845	TGTCAGCACTATTATAGTTATCCCCGGACGTTC	CQHYYSYPRTF	IGKV4-1	.	IGKJ1	17	-1	-1	25
33	0.018022938285090113	TGTCAGCACTATTATAGTAAACCCCGGACGTTC	CQHYYSKPRTF	IGKV4-1	.	IGKJ1	18	-1	-1	25
33	0.018022938285090113	TGTCAGAATTTTTACAATGCTCCTAGGACGTTC	CQNFYNAPRTF	IGKV4-1	.	IGKJ1	27	-1	-1	25
30	0.016384489350081924	TGTCAGCAATATTATCGTGCTCCGTACACTTTT	CQQYYRAPYTF	IGKV4-1	.	IGKJ2	22	-1	-1	23
28	0.015292190060076462	TGTCAGCACTATTATAGTAAGCCCCGGACGTTC	CQHYYSKPRTF	IGKV4-1	.	IGKJ1	18	-1	-1	25
28	0.015292190060076462	TGTCAGCAATTTTACAATGCTCCTAGGACGTTC	CQQFYNAPRTF	IGKV4-1	.	IGKJ1	27	-1	-1	25
27	0.01474604041507373	TGTCAACATTATTATAGTAATCCCCGGACGTTC	CQHYYSNPRTF	IGKV4-1	.	IGKJ1	22	-1	-1	25
27	0.01474604041507373	TGTCAAAATTATTACAATGCTCCTAGGACGTTC	CQNYYNAPRTF	IGKV4-1	.	IGKJ1	27	-1	-1	25
17	0.009284543965046422	TGTCAGCTATATGATGCCTCAGTGGGGACGTTC	CQLYDASVGTF	IGKV3-20	.	IGKJ1	6	-1	-1	25
16	0.008738394320043691	TGTCAACAGAGTGCCCGTGTGCCCATCACCTTC	CQQSARVPITF	IGKV1-39	.	IGKJ5	11	-1	-1	24
14	0.007646095030038231	TGTCAACAATATTATAATTCTCCGTACACTTTT	CQQYYNSPYTF	IGKV4-1	.	IGKJ2	22	-1	-1	23
14	0.007646095030038231	TGCATGCAAGCTCTGCAAACTCCGTACACTTTT	CMQALQTPYTF	IGKV2-28	.	IGKJ2	22	-1	-1	23
12	0.006553795740032769	TGTCAGAACTATTACAATGCTCCTAGGACGTTC	CQNYYNAPRTF	IGKV4-1	.	IGKJ1	27	-1	-1	25
12	0.006553795740032769	TGTCAACAATATCATTCTAAACCCCGGACGTTC	CQQYHSKPRTF	IGKV4-1	.	IGKJ1	11	-1	-1	25
11	0.006007646095030038	TGTCACCAATATCATAGTTCTCCGCTCACTTTC	CHQYHSSPLTF	IGKV4-1	.	IGKJ4	22	-1	-1	22
10	0.005461496450027308	TGTCAGCAGTATGGTAGCTCACCTCACACTTTT	CQQYGSSPHTF	IGKV3D-20	.	IGKJ2	24	-1	-1	25
10	0.005461496450027308	TGCATGCAAGCTCTACAAAGTCCGCTCACTTTC	CMQALQSPLTF	IGKV2-28	.	IGKJ4	22	-1	-1	22
8	0.004369197160021846	TGTCAGCAATATTATAGTGCTCCGTACACTTTT	CQQYYSAPYTF	IGKV4-1	.	IGKJ2	22	-1	-1	23
8	0.004369197160021846	TGTCAACACTATTATAGTAATCCCCGGACGTTC	CQHYYSNPRTF	IGKV4-1	.	IGKJ1	22	-1	-1	25
8	0.004369197160021846	TGCATGCAAGCAACACACTGGCCTCTCACTTTC	CMQATHWPLTF	IGKV2D-30	.	IGKJ4	24	-1	-1	24
7	0.0038230475150191155	TGTCAGCAGTATAATAACTGGCCTCCGTGGACGTTC	CQQYNNWPPWTF	IGKV3-15	.	IGKJ1	23	-1	-1	25
7	0.0038230475150191155	TGTCAGCATTTTTACAATGCTCCTAGGACGTTC	CQHFYNAPRTF	IGKV4-1	.	IGKJ1	27	-1	-1	25
7	0.0038230475150191155	TGTCAGCAGTATGATACCTCACCGACTTTT	CQQYDTSPTF	IGKV3-20	.	IGKJ2	22	-1	-1	24
6	0.0032768978700163844	TGTCAACACTATGGTAGTTCACCATTCACTTTC	CQHYGSSPFTF	IGKV3-20	.	IGKJ3	22	-1	-1	23
6	0.0032768978700163844	TGCATGCAAGCTACACATTTTCCGTGGACGTTC	CMQATHFPWTF	IGKV2-24	.	IGKJ1	22	-1	-1	22
5	0.002730748225013654	TGTCTACAAGATTACAATTACCCTCGCACTTTT	CLQDYNYPRTF	IGKV1-6	.	IGKJ2	23	-1	-1	26
5	0.002730748225013654	TGTCAGCAGTTTTACAATGCTCCTAGGACGTTC	CQQFYNAPRTF	IGKV4-1	.	IGKJ1	27	-1	-1	25
5	0.002730748225013654	TGTCAGCAGTATGGTGGCTCACCTCACACTTTT	CQQYGGSPHTF	IGKV3D-20	.	IGKJ2	24	-1	-1	25
5	0.002730748225013654	TGTCAGCAGTATGGTAGGTCGCCTATCACCTTC	CQQYGRSPITF	IGKV3-20	.	IGKJ5	24	-1	-1	24
5	0.002730748225013654	TGTCAACAATATCATACTGGCCCTATCACCTTC	CQQYHTGPITF	IGKV4-1	.	IGKJ5	15	-1	-1	24
5	0.002730748225013654	TGCCAACACTATAATAGTTACCCGCTCACTTTC	CQHYNSYPLTF	IGKV1-16	.	IGKJ4	22	-1	-1	22
5	0.002730748225013654	TGCCAACAGTATAATATTTACCCGTACACTTTT	CQQYNIYPYTF	IGKV1-5	.	IGKJ2	19	-1	-1	23
5	0.002730748225013654	TGTCAACAGCCCCATAACACTTTC	CQQPHNTF	IGKV1-9	.	IGKJ3	9	-1	-1	17
4	0.002184598580010923	TGTCAGCACTATATTAACTGGCCTCCCATGTATACTTTT	CQHYINWPPMYTF	IGKV3D-15	.	IGKJ2	25	-1	-1	26
4	0.002184598580010923	TGTCACCAATACGGTGGCTCCCTTCCGTACACTTTT	CHQYGGSLPYTF	IGKV3D-20	.	IGKJ2	26	-1	-1	26
4	0.002184598580010923	TGTCACCAGTATGCTAGCTCACCCATCACCTGC	CHQYASSPITC	IGKV3-20	.	IGKJ5	22	-1	-1	24
4	0.002184598580010923	TGTCACCAATATTTTTCTACTCCGCTCACTTTC	CHQYFSTPLTF	IGKV4-1	.	IGKJ4	22	-1	-1	22
4	0.002184598580010923	TGTCAGCATTTTTACAATGATCCTAGGACGTTC	CQHFYNDPRTF	IGKV4-1	.	IGKJ1	27	-1	-1	25
4	0.002184598580010923	TGTCAGCAGTATGCTACCTCACCTCACACTTTT	CQQYATSPHTF	IGKV3D-20	.	IGKJ2	24	-1	-1	25
4	0.002184598580010923	TGTCAGCAGTATAATCAGTGGCCTCTCACTTTC	CQQYNQWPLTF	IGKV3-15	.	IGKJ4	23	-1	-1	24
4	0.002184598580010923	TGTCAGCAATATTATGGTGCTCCCATCACCTTC	CQQYYGAPITF	IGKV4-1	.	IGKJ5	22	-1	-1	24
4	0.002184598580010923	TGTCAGCAATATTATAATAAACCCCGGACGTTC	CQQYYNKPRTF	IGKV4-1	.	IGKJ1	15	-1	-1	25
4	0.002184598580010923	TGTCAGCAATATCATAGTAAACCCCGGACGTTC	CQQYHSKPRTF	IGKV4-1	.	IGKJ1	18	-1	-1	25
4	0.002184598580010923	TGTCAGCAATATGGTGGCTCACCTCACACTTTT	CQQYGGSPHTF	IGKV3D-20	.	IGKJ2	24	-1	-1	25
4	0.002184598580010923	TGTCAGGACTATAGTAACTCACCTCGGACGTTC	CQDYSNSPRTF	IGKV3D-20	.	IGKJ1	24	-1	-1	25
4	0.002184598580010923	TGTCAACATTTTTACGAAGCTCCTAGGACGTTC	CQHFYEAPRTF	IGKV4-1	.	IGKJ1	4	-1	-1	25
4	0.002184598580010923	TGTCAACAGGGTGCCAGGGTCCCGTTCACTTTC	CQQGARVPFTF	IGKV1-39	.	IGKJ4	8	-1	-1	25
4	0.002184598580010923	TGTCAACAGACTTACAGATCCCCTCGGACTTTT	CQQTYRSPRTF	IGKV1D-39	.	IGKJ2	24	-1	-1	27
4	0.002184598580010923	TGTCAACAGAGTTTCAGTACCCCTCGGACGTTC	CQQSFSTPRTF	IGKV1D-39	.	IGKJ1	24	-1	-1	25
4	0.002184598580010923	TGTCAACAGAGTTACAGTACCCCGTACACTTTT	CQQSYSTPYTF	IGKV1-39	.	IGKJ2	22	-1	-1	23
4	0.002184598580010923	TGCCACCAGTATCATAGTTATCCGTGGACGTTC	CHQYHSYPWTF	IGKV1-5	.	IGKJ1	20	-1	-1	22
4	0.002184598580010923	TGCCAACAGTATAGTACTTTCCCGTGGACGTTC	CQQYSTFPWTF	IGKV1-5	.	IGKJ1	12	-1	-1	22
4	0.002184598580010923	TGCATGCAAGCTCTACAAACTCCCTTCACTTTC	CMQALQTPFTF	IGKV2-28	.	IGKJ3	22	-1	-1	24
4	0.002184598580010923	TGCATGCAAGGTACACACTGGCCTTGGACGTTC	CMQGTHWPWTF	IGKV2-30	.	IGKJ1	23	-1	-1	24
3	0.0016384489350081922	TGTCACCAGTATGGTAGCTCACTTCCGTACACTTTT	CHQYGSSLPYTF	IGKV3D-20	.	IGKJ2	26	-1	-1	26
3	0.0016384489350081922	TGTCAGCACTATGGCAGCTCCACCTCGGGGACGTTC	CQHYGSSTSGTF	IGKV3D-20	.	IGKJ1	25	-1	-1	28
3	0.0016384489350081922	TGTCAGCAGTATCGTAGCTCACCTCCGTACACTTTT	CQQYRSSPPYTF	IGKV3D-20	.	IGKJ2	26	-1	-1	26
3	0.0016384489350081922	TGTCAGCAATACGGTGGCTCCGCCACGTACACTTTT	CQQYGGSATYTF	IGKV3-20	.	IGKJ2	19	-1	-1	26
3	0.0016384489350081922	TGTCAACAGAGTTACAACGTCCCTCCCTACACTTTT	CQQSYNVPPYTF	IGKV1-39	.	IGKJ2	15	-1	-1	27
3	0.0016384489350081922	TGTCTACAACATTATAGTTACCCGTACACTTTT	CLQHYSYPYTF	IGKV1-17	.	IGKJ2	22	-1	-1	23
3	0.0016384489350081922	TGTCATCAGAGTAATAGTTTACCTCTCACTTTC	CHQSNSLPLTF	IGKV6-21	.	IGKJ4	23	-1	-1	24
3	0.0016384489350081922	TGTCAGCACTATGGTAGTTCACCATTCACTTTC	CQHYGSSPFTF	IGKV3-20	.	IGKJ3	22	-1	-1	23
3	0.0016384489350081922	TGTCAGCAGTATGGCTACTCAGTTCGAACTTTT	CQQYGYSVRTF	IGKV3-20	.	IGKJ2	13	-1	-1	27
3	0.0016384489350081922	TGTCAGCAGTATAATAACTGGCCTCGGACGTTC	CQQYNNWPRTF	IGKV3-15	.	IGKJ1	23	-1	-1	25
3	0.0016384489350081922	TGTCAGCAGCGTAGCAACTGGCTCTGGACGTTC	CQQRSNWLWTF	IGKV3-11	.	IGKJ1	21	-1	-1	24
3	0.0016384489350081922	TGTCAGCAATATTATAGTACTCCGTGGACGTTC	CQQYYSTPWTF	IGKV4-1	.	IGKJ1	22	-1	-1	22
3	0.0016384489350081922	TGTCAGCAATATTATAGTAGTCCCTACACTTTT	CQQYYSSPYTF	IGKV4-1	.	IGKJ2	22	-1	-1	24
3	0.0016384489350081922	TGTCAGAATTTTTACTCTGCTCCTAGGACGTTC	CQNFYSAPRTF	IGKV4-1	.	IGKJ1	5	-1	-1	25
3	0.0016384489350081922	TGTCAGAATTATTACTCTGCTCCTAGGACGTTC	CQNYYSAPRTF	IGKV4-1	.	IGKJ1	27	-1	-1	25
3	0.0016384489350081922	TGTCAATACTATAACAGTGCCCCTTTCACTTTC	CQYYNSAPFTF	IGKV1-27	.	IGKJ3	23	-1	-1	24
3	0.0016384489350081922	TGTCAACACTATGTTAGTCTCCCGCTCACTTTC	CQHYVSLPLTF	IGKV1-33	.	IGKJ4	22	-1	-1	22
3	0.0016384489350081922	TGTCAACAGAGTTACAGTCCCCTATTCACTTTC	CQQSYSPLFTF	IGKV1-39	.	IGKJ3	23	-1	-1	22
3	0.0016384489350081922	TGTCAACAGAGTTACAGTGCCCCGCTCACTTTC	CQQSYSAPLTF	IGKV1-39	.	IGKJ4	22	-1	-1	22
3	0.0016384489350081922	TGTCAACAGAGTTACAGTACCCCTCGGACGTTC	CQQSYSTPRTF	IGKV1D-39	.	IGKJ1	24	-1	-1	25
3	0.0016384489350081922	TGTCAACAGAGTTACAGTACCCCTCGAACGTTC	CQQSYSTPRTF	IGKV1D-39	.	IGKJ1	24	-1	-1	27
3	0.0016384489350081922	TGTCAACAGAGTTACAGTACCCCGTGGACGTTC	CQQSYSTPWTF	IGKV1-39	.	IGKJ1	22	-1	-1	22
3	0.0016384489350081922	TGTCAACAAAGTTACAGTACCCCGTACACTTTT	CQQSYSTPYTF	IGKV1-39	.	IGKJ2	22	-1	-1	23
3	0.0016384489350081922	TGTCAAGCGCATGGCAGTGCCCCCTGGACGTTC	CQAHGSAPWTF	IGKV1-13	.	IGKJ1	5	-1	-1	24
3	0.0016384489350081922	TGTCAAAAGTATAACAGTGCCCCTCGGACGTTC	CQKYNSAPRTF	IGKV1-27	.	IGKJ1	23	-1	-1	25
3	0.0016384489350081922	TGTCAAAAGTATAACAGTGCCCCGTGGACGTTC	CQKYNSAPWTF	IGKV1-27	.	IGKJ1	22	-1	-1	22
3	0.0016384489350081922	TGCCAACAGTATAGAATTTATCCTCATACTTTC	CQQYRIYPHTF	IGKV1-16	.	IGKJ3	12	-1	-1	27
3	0.0016384489350081922	TGCCAACAGTATAATAGTTACTCAATCACTTTC	CQQYNSYSITF	IGKV1-5	.	IGKJ3	19	-1	-1	25
3	0.0016384489350081922	TGCATGCAAGCTCTACAAACTCCTAACACTTTT	CMQALQTPNTF	IGKV2-28	.	IGKJ2	24	-1	-1	25
3	0.0016384489350081922	TGCATGCAAGCTACGCAATTTCCGTGGACGTTC	CMQATQFPWTF	IGKV2-24	.	IGKJ1	22	-1	-1	22
3	0.0016384489350081922	TGCATGCAAGGTACATACTGGCCTCACACTTTT	CMQGTYWPHTF	IGKV2D-30	.	IGKJ2	24	-1	-1	25
3	0.0016384489350081922	TGTATGCAAGGTATACACCTTAAGACGTTC	CMQGIHLKTF	IGKV2-29	.	IGKJ1	20	-1	-1	23
2	0.0010922992900054614	TGTCTGCACTATGGTGGCTCGGGGACGTGGACGTTC	CLHYGGSGTWTF	IGKV3-20	.	IGKJ1	19	-1	-1	24
2	0.0010922992900054614	TGTCACCAGTATGGTGGCTCCCTTCCGTACACTTTT	CHQYGGSLPYTF	IGKV3D-20	.	IGKJ2	26	-1	-1	26
2	0.0010922992900054614	TGTCACCAGTATGGTAACTCACTTCCGTACACTTTT	CHQYGNSLPYTF	IGKV3D-20	.	IGKJ2	26	-1	-1	26
2	0.0010922992900054614	TGTCACCAGTATAGTGCCTCACCAGGGTTCACTTTT	CHQYSASPGFTF	IGKV3-20	.	IGKJ2	22	-1	-1	29
2	0.0010922992900054614	TGTCAGCAGCGTACGCCTACCGAGGTACACTCTTTC	CQQRTPTEVHSF	IGKV3-11	.	IGKJ4	12	-1	-1	31
2	0.0010922992900054614	TGTCAGCAGCGTAGCAACTGGCCCCTTCTCACTTTC	CQQRSNWPLLTF	IGKV3-11	.	IGKJ4	22	-1	-1	27
2	0.0010922992900054614	TGTCAGCAATATGGTGGCTCACTTCCGTACACTTTT	CQQYGGSLPYTF	IGKV3D-20	.	IGKJ2	26	-1	-1	26
2	0.0010922992900054614	TGTCAGAAGTATGGTAACTCATTCGTCGTCACTTTC	CQKYGNSFVVTF	IGKV3-20	.	IGKJ4	20	-1	-1	28
2	0.0010922992900054614	TGTCAACAGAGTCACAGTACCCCAACGTGGACGTTC	CQQSHSTPTWTF	IGKV1-39	.	IGKJ1	22	-1	-1	24
2	0.0010922992900054614	TGTCAACAGAGCTTCAGTACCCCTTCATGGACGTTC	CQQSFSTPSWTF	IGKV1-39	.	IGKJ4	23	-1	-1	33
2	0.0010922992900054614	TGCCAACAGTATAATGAACATTCTCCGACGACGTTT	CQQYNEHSPTTF	IGKV1-16	.	IGKJ1	14	-1	-1	29
2	0.0010922992900054614	TGCATGCAAGCTACACACTATCCCCCGTACACTTTT	CMQATHYPPYTF	IGKV2-24	.	IGKJ2	16	-1	-1	26
2	0.0010922992900054614	TGTCTCCAGCGTACCTACTGGCCTCTCACTTTC	CLQRTYWPLTF	IGKV3-11	.	IGKJ4	23	-1	-1	24
2	0.0010922992900054614	TGTCTACAGTATAAGAATGTCCCGCCCACTTTC	CLQYKNVPPTF	IGKV1-33	.	IGKJ4	22	-1	-1	22
2	0.0010922992900054614	TGTCTACAGCATAATAGGTTCCCCCTCGCTTTC	CLQHNRFPLAF	IGKV1-17	.	IGKJ4	16	-1	-1	24
2	0.0010922992900054614	TGTCTACAAGCTTACAATTACGAGTGGACGTTC	CLQAYNYEWTF	IGKV1-6	.	IGKJ1	20	-1	-1	23
2	0.0010922992900054614	TGTCTACAAGATTACACTTACCCTCGAACGTTC	CLQDYTYPRTF	IGKV1-6	.	IGKJ1	23	-1	-1	27
2	0.0010922992900054614	TGTCTACAAGATTACAATTACCCTCGGACGTTC	CLQDYNYPRTF	IGKV1-6	.	IGKJ1	23	-1	-1	25
2	0.0010922992900054614	TGTCACCAGTATGGTAACTCACCTCGGACGTTC	CHQYGNSPRTF	IGKV3D-20	.	IGKJ1	24	-1	-1	25
2	0.0010922992900054614	TGTCACCAATATTATGATACTCCTCGGACGTTC	CHQYYDTPRTF	IGKV4-1	.	IGKJ1	27	-1	-1	25
2	0.0010922992900054614	TGTCACCAATATTATGATAAGCCCCGGACGTTC	CHQYYDKPRTF	IGKV4-1	.	IGKJ1	14	-1	-1	25
2	0.0010922992900054614	TGTCACCAATATGACAGTACTCCGTACACTTTT	CHQYDSTPYTF	IGKV4-1	.	IGKJ2	22	-1	-1	23
2	0.0010922992900054614	TGTCAGCATTATTACAACGCTCCTAGGACGTTC	CQHYYNAPRTF	IGKV4-1	.	IGKJ1	27	-1	-1	25
2	0.0010922992900054614	TGTCAGCACTATGTTAACTCACCGTGGACGTTC	CQHYVNSPWTF	IGKV3-20	.	IGKJ1	22	-1	-1	22
2	0.0010922992900054614	TGTCAGCACCGTATAAACTGGCCTCGAACTTTT	CQHRINWPRTF	IGKV3-11	.	IGKJ2	23	-1	-1	27
2	0.0010922992900054614	TGTCAGCAGTATTGGAGAACTCCCCCTACTTTC	CQQYWRTPPTF	IGKV4-1	.	IGKJ3	22	-1	-1	27
2	0.0010922992900054614	TGTCAGCAGTATTATAACTGGCCGAGGACGTTC	CQQYYNWPRTF	IGKV3-15	.	IGKJ1	26	-1	-1	25
2	0.0010922992900054614	TGTCAGCAGTATGGTGGCCCACCTCACACTTTT	CQQYGGPPHTF	IGKV3D-20	.	IGKJ2	24	-1	-1	25
2	0.0010922992900054614	TGTCAGCAGTATGGTGACTCACCGTACAGTTTT	CQQYGDSPYSF	IGKV3-20	.	IGKJ2	22	-1	-1	23
2	0.0010922992900054614	TGTCAGCAGTATGGTAACTCACCGTTCACCTTC	CQQYGNSPFTF	IGKV3-20	.	IGKJ5	22	-1	-1	25
2	0.0010922992900054614	TGTCAGCAGTATGGCAGGGCACCTGTCACATTC	CQQYGRAPVTF	IGKV3-20	.	IGKJ5	23	-1	-1	25
2	0.0010922992900054614	TGTCAGCAGTATGGAACCCCACCGTACACTTTT	CQQYGTPPYTF	IGKV3-20	.	IGKJ2	13	-1	-1	23
2	0.0010922992900054614	TGTCAGCAGTATGATAGCTCTCCTCCCACTTTT	CQQYDSSPPTF	IGKV3D-20	.	IGKJ2	25	-1	-1	26
2	0.0010922992900054614	TGTCAGCAGTATAATAACTGGCCTCGAACGTTC	CQQYNNWPRTF	IGKV3-15	.	IGKJ1	23	-1	-1	27
2	0.0010922992900054614	TGTCAGCAGTATAATAACTGGCCGCTCACTTTC	CQQYNNWPLTF	IGKV3-15	.	IGKJ4	22	-1	-1	22
2	0.0010922992900054614	TGTCAGCAGCGTAGCAACTGGCCTCTCACTTTC	CQQRSNWPLTF	IGKV3-11	.	IGKJ4	23	-1	-1	24
2	0.0010922992900054614	TGTCAGCAGCATGGTAGCTCACCGCTCACTTTC	CQQHGSSPLTF	IGKV3-20	.	IGKJ4	22	-1	-1	22
2	0.0010922992900054614	TGTCAGCAGCACGGTAGCTCACCGCCCACCTTC	CQQHGSSPPTF	IGKV3-20	.	IGKJ4	22	-1	-1	22
2	0.0010922992900054614	TGTCAGCAGGGTTCCAGTGTCCCGTTCACTTTC	CQQGSSVPFTF	IGKV1-39	.	IGKJ4	17	-1	-1	25
2	0.0010922992900054614	TGTCAGCAATCTTATGCTAGTCCGTTCACTTTC	CQQSYASPFTF	IGKV4-1	.	IGKJ4	14	-1	-1	25
2	0.0010922992900054614	TGTCAGCAATATTTGACTACTCCGTCCACTTTC	CQQYLTTPSTF	IGKV4-1	.	IGKJ4	22	-1	-1	26
2	0.0010922992900054614	TGTCAGCAATATTATACTACTCCTCTCACTTTC	CQQYYTTPLTF	IGKV4-1	.	IGKJ4	23	-1	-1	24
2	0.0010922992900054614	TGTCAGCAATATTATACTACTCCGTACACTTTT	CQQYYTTPYTF	IGKV4-1	.	IGKJ2	22	-1	-1	23
2	0.0010922992900054614	TGTCAGCAATATTATACTAAACCCCGGACGTTC	CQQYYTKPRTF	IGKV4-1	.	IGKJ1	15	-1	-1	25
2	0.0010922992900054614	TGTCAGCAATATTATAGTGCTCCGATCACCTTC	CQQYYSAPITF	IGKV4-1	.	IGKJ5	22	-1	-1	22
2	0.0010922992900054614	TGTCAGCAATATGGTACGTCACCCGTCACCTTC	CQQYGTSPVTF	IGKV3-20	.	IGKJ5	22	-1	-1	25
2	0.0010922992900054614	TGTCAGCAACGTGATAACTGGCCAGCGACGTTC	CQQRDNWPATF	IGKV3-7	.	IGKJ1	7	-1	-1	26
2	0.0010922992900054614	TGTCAACAGTGTGCCAGGGTGCCCATCACCTTC	CQQCARVPITF	IGKV1-39	.	IGKJ5	8	-1	-1	24
2	0.0010922992900054614	TGTCAACAGGCTGACACTCCGCCGCTCACTTTC	CQQADTPPLTF	IGKV1-39	.	IGKJ4	8	-1	-1	22
2	0.0010922992900054614	TGTCAACAGAGTTACACTACCCCGTGGACGTTC	CQQSYTTPWTF	IGKV1-39	.	IGKJ1	22	-1	-1	22
2	0.0010922992900054614	TGTCAACAGAGTTACAGTACCCCTCGGACTTTT	CQQSYSTPRTF	IGKV1D-39	.	IGKJ2	24	-1	-1	27
2	0.0010922992900054614	TGTCAACAGAGTTACAGTACCCGGTGGACGTTC	CQQSYSTRWTF	IGKV1-39	.	IGKJ1	21	-1	-1	23
2	0.0010922992900054614	TGTCAACAGAGTCACAGTGCCCCTCTAACTTTT	CQQSHSAPLTF	IGKV1D-39	.	IGKJ2	24	-1	-1	27
2	0.0010922992900054614	TGTCAACAATATTATGCTGCTCCGTGGACGTTC	CQQYYAAPWTF	IGKV4-1	.	IGKJ1	14	-1	-1	22
2	0.0010922992900054614	TGTCAACAATATTATAGTGTTCCGTACACTTTT	CQQYYSVPYTF	IGKV4-1	.	IGKJ2	17	-1	-1	23
2	0.0010922992900054614	TGTCAACAACTTAATAGTTACCCCCTCACTTTC	CQQLNSYPLTF	IGKV1-9	.	IGKJ4	22	-1	-1	24
2	0.0010922992900054614	TGTCAAAAGTATGATTATGCCCCTCTCTCTTTC	CQKYDYAPLSF	IGKV1-27	.	IGKJ4	11	-1	-1	24
2	0.0010922992900054614	TGTCAAAAGTATGACTCTGCCCCCTGGACGTTC	CQKYDSAPWTF	IGKV1-27	.	IGKJ1	22	-1	-1	24
2	0.0010922992900054614	TGCCAGCAATATAATAGTTATCCGTTCACTTTC	CQQYNSYPFTF	IGKV1-5	.	IGKJ3	20	-1	-1	24
2	0.0010922992900054614	TGCCAACATTATAATAGTTACCCGCTCACAATC	CQHYNSYPLTI	IGKV1-16	.	IGKJ4	22	-1	-1	22
2	0.0010922992900054614	TGCCAACAGTATAATACTTTCCCTCGGACGTTC	CQQYNTFPRTF	IGKV1-5	.	IGKJ1	15	-1	-1	25
2	0.0010922992900054614	TGCCAACAGTATAATAGTTATTCTCGGACGTTC	CQQYNSYSRTF	IGKV1-5	.	IGKJ1	23	-1	-1	25
2	0.0010922992900054614	TGCCAACAGTATAATAGTTATTCTCGAACTTTT	CQQYNSYSRTF	IGKV1-5	.	IGKJ2	27	-1	-1	27
2	0.0010922992900054614	TGCCAACAGTATAATAGTTACCCGTACACTTTT	CQQYNSYPYTF	IGKV1-5	.	IGKJ2	19	-1	-1	23
2	0.0010922992900054614	TGCCAACAATATAATGGTTACTCGTGGTCGTTC	CQQYNGYSWSF	IGKV1-5	.	IGKJ1	19	-1	-1	22
2	0.0010922992900054614	TGCCAACAATATAATAATTATCCGCTCACTTTC	CQQYNNYPLTF	IGKV1-5	.	IGKJ4	20	-1	-1	22
2	0.0010922992900054614	TGCATGCATGCTCTACAACCCCCTATCACTTTC	CMHALQPPITF	IGKV2-28	.	IGKJ3	24	-1	-1	25
2	0.0010922992900054614	TGCATGCAATATGCACACTGGCCTCACACTTTT	CMQYAHWPHTF	IGKV2D-30	.	IGKJ2	24	-1	-1	25
2	0.0010922992900054614	TGCATGCAACATTTAGAGTTTCCTTGGACGTTC	CMQHLEFPWTF	IGKV2-40	.	IGKJ1	24	-1	-1	24
2	0.0010922992900054614	TGCATGCAAGCTACACACTGGCCGTACACTTTT	CMQATHWPYTF	IGKV2-30	.	IGKJ2	22	-1	-1	23
2	0.0010922992900054614	TGCATGCAAGCTACACAATTTCCTCATTCTTTT	CMQATQFPHSF	IGKV2-24	.	IGKJ2	23	-1	-1	28
2	0.0010922992900054614	TGCATGCAAGGTACACACTGGCCGTACACTTTT	CMQGTHWPYTF	IGKV2-30	.	IGKJ2	22	-1	-1	23
2	0.0010922992900054614	TGCATGCAAACTACACACTTTCCTCGGACGTTC	CMQTTHFPRTF	IGKV2-24	.	IGKJ1	27	-1	-1	25
2	0.0010922992900054614	TGTCAGCAGTATAATAGCTGGTACACTTTT	CQQYNSWYTF	IGKV3-15	.	IGKJ2	20	-1	-1	20
2	0.0010922992900054614	TGTCAGCAGTATAATAACTGGTGGACGTTC	CQQYNNWWTF	IGKV3-15	.	IGKJ1	20	-1	-1	20
2	0.0010922992900054614	TGTCAACACTACTCTAGTACTTGGACGTTC	CQHYSSTWTF	IGKV4-1	.	IGKJ1	20	-1	-1	21
2	0.0010922992900054614	TGTCAACAGTATGATAATCTCCCCACTTTC	CQQYDNLPTF	IGKV1-33	.	IGKJ4	22	-1	-1	23
2	0.0010922992900054614	TGCCAACACTATAATGGTTACTACACTTTT	CQHYNGYYTF	IGKV1-16	.	IGKJ2	20	-1	-1	21
2	0.0010922992900054614	TGCATGCAAGCTACACAAACCTGGACGTTC	CMQATQTWTF	IGKV2-24	.	IGKJ1	17	-1	-1	21
2	0.0010922992900054614	TGCATGCAAGGTATAAAGCTTAAGACGTTC	CMQGIKLKTF	IGKV2D-29	.	IGKJ1	20	-1	-1	23
1	5.461496450027307E-4	TGTCAGCAGTATAATAACTGGCTCCGGGAGTACACTTTT	CQQYNNWLREYTF	IGKV3-15	.	IGKJ2	21	-1	-1	29
1	5.461496450027307E-4	TGTCAGCAGCGTAGCAACTGGCCTCCCATGTACACTTTT	CQQRSNWPPMYTF	IGKV3-11	.	IGKJ2	23	-1	-1	26
1	5.461496450027307E-4	TGTCAGCAGCGTAGCAACTGGCCCGGGGCGCTCACTTTC	CQQRSNWPGALTF	IGKV3-11	.	IGKJ4	22	-1	-1	27
1	5.461496450027307E-4	TGTCAGCAGCGTAGCAACTGGCCGTACATGTACACTTTT	CQQRSNWPYMYTF	IGKV3-11	.	IGKJ2	22	-1	-1	23
1	5.461496450027307E-4	TGTCAGCAATATGATAGGACTCCTGCGACGTACACTTTT	CQQYDRTPATYTF	IGKV4-1	.	IGKJ2	23	-1	-1	29
1	5.461496450027307E-4	TGTCAACAGCTTAATAGTTACCCTCCGCGGATCACCTTC	CQQLNSYPPRITF	IGKV1-9	.	IGKJ5	23	-1	-1	29
1	5.461496450027307E-4	TGTCACCAGTATCGTGCCTCACCAGGGTTCACTTTT	CHQYRASPGFTF	IGKV3-20	.	IGKJ2	22	-1	-1	29
1	5.461496450027307E-4	TGTCACCAATATAGAGCCTCACCAGGGTACACTTTT	CHQYRASPGYTF	IGKV3-20	.	IGKJ2	11	-1	-1	26
1	5.461496450027307E-4	TGTCAGCACTTTGGTAGCTCACCTCCGCGGACGTTC	CQHFGSSPPRTF	IGKV3D-20	.	IGKJ1	26	-1	-1	28
1	5.461496450027307E-4	TGTCAGCACTATGATTTGTCAACGGGGTACTCTTTT	CQHYDLSTGYSF	IGKV3-20	.	IGKJ2	12	-1	-1	26
1	5.461496450027307E-4	TGTCAGCAGTATGGTAGTTCACCTCCGAGCATTTTT	CQQYGSSPPSIF	IGKV3D-20	.	IGKJ2	26	-1	-1	32
1	5.461496450027307E-4	TGTCAGCAGTATGGTAGCTCACCTCTGTGGACGTTC	CQQYGSSPLWTF	IGKV3D-20	.	IGKJ1	24	-1	-1	26
1	5.461496450027307E-4	TGTCAGCAGTATGGTAGCTCACCTCTGGTCACTTTC	CQQYGSSPLVTF	IGKV3D-20	.	IGKJ3	24	-1	-1	28
1	5.461496450027307E-4	TGTCAGCAGTATGGTAGCTCACCTCCGTGGACGTTC	CQQYGSSPPWTF	IGKV3D-20	.	IGKJ1	26	-1	-1	25
1	5.461496450027307E-4	TGTCAGCAGTATGGTAGCTCACCTCCGGTCACTTTC	CQQYGSSPPVTF	IGKV3D-20	.	IGKJ3	27	-1	-1	28
1	5.461496450027307E-4	TGTCAGCAGTATGGCACCTCACCTGGGTACACTTTT	CQQYGTSPGYTF	IGKV3-20	.	IGKJ2	27	-1	-1	26
1	5.461496450027307E-4	TGTCAGCAGTATAATAACTGGCCTCCGTTCACTTTT	CQQYNNWPPFTF	IGKV3D-15	.	IGKJ2	26	-1	-1	29
1	5.461496450027307E-4	TGTCAGCAGTATAATAACTGGCCCCTGTACACTTTT	CQQYNNWPLYTF	IGKV3-15	.	IGKJ2	22	-1	-1	25
1	5.461496450027307E-4	TGTCAGCAGCGTAGCAACTGGCCTGCGCTCACTTTC	CQQRSNWPALTF	IGKV3-11	.	IGKJ4	23	-1	-1	24
1	5.461496450027307E-4	TGTCAGCAGCGTAGCAACTGGCCCCAGGGCACTTTC	CQQRSNWPQGTF	IGKV3-11	.	IGKJ4	22	-1	-1	29
1	5.461496450027307E-4	TGTCAGCAGCATGGTAGCTCAGTTCGAGTTACTTTC	CQQHGSSVRVTF	IGKV3-20	.	IGKJ3	20	-1	-1	30
1	5.461496450027307E-4	TGTCAGCAATATTATAGTACTCCTCCCTGGACGTTC	CQQYYSTPPWTF	IGKV4-1	.	IGKJ1	23	-1	-1	27
1	5.461496450027307E-4	TGTCAGCAATATTATAGTAATCTCCCGATCACCTTC	CQQYYSNLPITF	IGKV4-1	.	IGKJ5	18	-1	-1	25
1	5.461496450027307E-4	TGTCAACATTATTATGGGTCTGTTGCGTACTCTTTT	CQHYYGSVAYSF	IGKV4-1	.	IGKJ2	14	-1	-1	26
1	5.461496450027307E-4	TGTCAACAGTATGATAATCTCCTTCCGTACACTTTT	CQQYDNLLPYTF	IGKV1D-33	.	IGKJ2	26	-1	-1	26
1	5.461496450027307E-4	TGTCAACAGTATGATAATCTCCCTATATTCACTTTC	CQQYDNLPIFTF	IGKV1-33	.	IGKJ3	24	-1	-1	24
1	5.461496450027307E-4	TGTCAACAGAGTTACAGTTTCCCCCCCCTCACTTTC	CQQSYSFPPLTF	IGKV1-39	.	IGKJ4	17	-1	-1	27
1	5.461496450027307E-4	TGTCAACAATACGGCACCTCACCTCTTATCAACTTC	CQQYGTSPLINF	IGKV3D-20	.	IGKJ5	24	-1	-1	27
1	5.461496450027307E-4	TGCATGCAAGCTCTACAAACTCCTTTGATCACCTTC	CMQALQTPLITF	IGKV2-28	.	IGKJ5	23	-1	-1	26
1	5.461496450027307E-4	TGCATGCAAGCTACACATTTTCCCCCGTACACTTTT	CMQATHFPPYTF	IGKV2-24	.	IGKJ2	22	-1	-1	26
1	5.461496450027307E-4	TGCATGCAAGCTACACATGCGCCCCCTTTCACTTTC	CMQATHAPPFTF	IGKV2-18	.	IGKJ3	16	-1	-1	27
1	5.461496450027307E-4	TGCATGCAAGCTACACAATTTCCTCAGGTCACTTTT	CMQATQFPQVTF	IGKV2-24	.	IGKJ2	23	-1	-1	29
1	5.461496450027307E-4	TGCATGCAAGGTACATACAGGCCTTGGCTCACTTTT	CMQGTYRPWLTF	IGKV2-30	.	IGKJ2	27	-1	-1	29
1	5.461496450027307E-4	TGCATGCAAGGCACACACTGGCCTCCGTACACTTTT	CMQGTHWPPYTF	IGKV2D-30	.	IGKJ2	26	-1	-1	26
1	5.461496450027307E-4	TGTCTTCAATATGATAAGTCACCATTCACTTTT	CLQYDKSPFTF	IGKV3-20	.	IGKJ3	3	-1	-1	23
1	5.461496450027307E-4	TGTCTTCAACATTATAGTGCTCCATTCACTTTC	CLQHYSAPFTF	IGKV4-1	.	IGKJ3	22	-1	-1	23
1	5.461496450027307E-4	TGTCTGCATCATAGTAGTTTCCCGTGGACGTTC	CLHHSSFPWTF	IGKV1-17	.	IGKJ1	22	-1	-1	22
1	5.461496450027307E-4	TGTCTGCAGTATAATAACTGGCCTCACACCTTT	CLQYNNWPHTF	IGKV3-15	.	IGKJ2	23	-1	-1	25
1	5.461496450027307E-4	TGTCTGCAACATCATAGTTACCCCTACACTTTT	CLQHHSYPYTF	IGKV1-17	.	IGKJ2	22	-1	-1	24
1	5.461496450027307E-4	TGTCTACAGCGTAACTCCTGGCCTCAGACGTTC	CLQRNSWPQTF	IGKV3-11	.	IGKJ1	23	-1	-1	26
1	5.461496450027307E-4	TGTCTACAAGGTTACAATTACGAGTGGACGTTC	CLQGYNYEWTF	IGKV1-6	.	IGKJ1	20	-1	-1	23
1	5.461496450027307E-4	TGTCTACAAGATTACAATTACCCTCGGACTTTT	CLQDYNYPRTF	IGKV1-6	.	IGKJ2	23	-1	-1	27
1	5.461496450027307E-4	TGTCATCAGAGTAGTAGTTTACCGATCACCTTC	CHQSSSLPITF	IGKV6-21	.	IGKJ5	22	-1	-1	22
1	5.461496450027307E-4	TGTCACCACTATGGTACCTCATCCTTCACTTTC	CHHYGTSSFTF	IGKV3-20	.	IGKJ3	20	-1	-1	24
1	5.461496450027307E-4	TGTCACCAGTATGGTCGCTCACCTTGGGCATTC	CHQYGRSPWAF	IGKV3-20	.	IGKJ1	23	-1	-1	30
1	5.461496450027307E-4	TGTCACCAGCGTTACAAGTGGCCTCTCACTTTC	CHQRYKWPLTF	IGKV3-11	.	IGKJ4	23	-1	-1	24
1	5.461496450027307E-4	TGTCACCAATATTATGCTTTTCCCTTCACTTTC	CHQYYAFPFTF	IGKV4-1	.	IGKJ3	14	-1	-1	24
1	5.461496450027307E-4	TGTCACCAACATTATAGTGCTCCCCCGACGTTC	CHQHYSAPPTF	IGKV4-1	.	IGKJ1	22	-1	-1	26
1	5.461496450027307E-4	TGTCAGTTGCGTGTCAACTGGCGCTGGACGTTC	CQLRVNWRWTF	IGKV3-11	.	IGKJ1	21	-1	-1	24
1	5.461496450027307E-4	TGTCAGCTATATGATGTCTCAGTGGGGACGTTC	CQLYDVSVGTF	IGKV3-20	.	IGKJ1	6	-1	-1	25
1	5.461496450027307E-4	TGTCAGCTATATGATGCCTCAGTGGGGACATTC	CQLYDASVGTF	IGKV3-20	.	IGKJ1	6	-1	-1	25
1	5.461496450027307E-4	TGTCAGCATTTTTACAATGCTCCTAGGACGTTC	CQHFYNAPRTF	IGKV3-15	.	IGKJ1	7	-1	-1	25
1	5.461496450027307E-4	TGTCAGCACTTTGGTACTTCACTCATCACTTTC	CQHFGTSLITF	IGKV3-20	.	IGKJ4	15	-1	-1	25
1	5.461496450027307E-4	TGTCAGCACTTTGATCATTCTGTGGGGACTTTC	CQHFDHSVGTF	IGKV3-20	.	IGKJ3	7	-1	-1	27
1	5.461496450027307E-4	TGTCAGCACTATTATAGTTATCCCCGGACGTTC	CQHYYSYPRTF	IGKV1-8	.	IGKJ1	19	-1	-1	25
1	5.461496450027307E-4	TGTCAGCACTATTATAGTGCTCCCCGGACGTTC	CQHYYSAPRTF	IGKV3-15	.	IGKJ1	15	-1	-1	25
1	5.461496450027307E-4	TGTCAGCACCGTAAAACGTGGCCAGCGACGTTC	CQHRKTWPATF	IGKV3-11	.	IGKJ1	12	-1	-1	26
1	5.461496450027307E-4	TGTCAGCAGTATTATGGTAATCCCCGGACGTTC	CQQYYGNPRTF	IGKV4-1	.	IGKJ1	22	-1	-1	25
1	5.461496450027307E-4	TGTCAGCAGTATTATAGTCCTCCTCACACATTT	CQQYYSPPHTF	IGKV4-1	.	IGKJ2	23	-1	-1	25
1	5.461496450027307E-4	TGTCAGCAGTATGCTTCCTCACCGCTCACTTTC	CQQYASSPLTF	IGKV3-20	.	IGKJ4	22	-1	-1	22
1	5.461496450027307E-4	TGTCAGCAGTATGCTGCCGCGCCGCTCACTTTC	CQQYAAAPLTF	IGKV3-20	.	IGKJ4	12	-1	-1	22
1	5.461496450027307E-4	TGTCAGCAGTATGGTGGCTCATCATTCACTTTC	CQQYGGSSFTF	IGKV3-20	.	IGKJ3	20	-1	-1	23
1	5.461496450027307E-4	TGTCAGCAGTATGGTAGTTCGCCTCGCACGTTC	CQQYGSSPRTF	IGKV3D-20	.	IGKJ1	24	-1	-1	27
1	5.461496450027307E-4	TGTCAGCAGTATGGTAGTTCACCGCTCACTTTC	CQQYGSSPLTF	IGKV3-20	.	IGKJ4	22	-1	-1	22
1	5.461496450027307E-4	TGTCAGCAGTATGGTAGCTCGCCGCTCACTTTC	CQQYGSSPLTF	IGKV3-20	.	IGKJ4	19	-1	-1	22
1	5.461496450027307E-4	TGTCAGCAGTATGGTAGCTCACTGTGGACGTTC	CQQYGSSLWTF	IGKV3-20	.	IGKJ1	21	-1	-1	23
1	5.461496450027307E-4	TGTCAGCAGTATGGTAGCTCACCCTGGACGTTC	CQQYGSSPWTF	IGKV3-20	.	IGKJ1	22	-1	-1	24
1	5.461496450027307E-4	TGTCAGCAGTATGGTAGCTCACAGTACACTTTT	CQQYGSSQYTF	IGKV3-20	.	IGKJ2	21	-1	-1	23
1	5.461496450027307E-4	TGTCAGCAGTATGGTAGCACACCGGAGACGTTC	CQQYGSTPETF	IGKV3-20	.	IGKJ1	22	-1	-1	26
1	5.461496450027307E-4	TGTCAGCAGTATGGTAATTCACCGGGGACGTTC	CQQYGNSPGTF	IGKV3-20	.	IGKJ1	22	-1	-1	25
1	5.461496450027307E-4	TGTCAGCAGTATGATAGTTCACCATACACTTTT	CQQYDSSPYTF	IGKV3-20	.	IGKJ2	22	-1	-1	24
1	5.461496450027307E-4	TGTCAGCAGTATGATAACTCACCGTACACTTTT	CQQYDNSPYTF	IGKV3-20	.	IGKJ2	22	-1	-1	23
1	5.461496450027307E-4	TGTCAGCAGTATAATAACTGGCCTTGGACGTTC	CQQYNNWPWTF	IGKV3-15	.	IGKJ1	23	-1	-1	24
1	5.461496450027307E-4	TGTCAGCAGTATAATAACTGGCCTCTGACGTTC	CQQYNNWPLTF	IGKV3D-15	.	IGKJ1	24	-1	-1	26
1	5.461496450027307E-4	TGTCAGCAGTATAATAACTGGCCTCGCACTTTT	CQQYNNWPRTF	IGKV3-15	.	IGKJ2	23	-1	-1	26
1	5.461496450027307E-4	TGTCAGCAGTATAATAACTGGCCTCGAACTTTT	CQQYNNWPRTF	IGKV3-15	.	IGKJ2	23	-1	-1	27
1	5.461496450027307E-4	TGTCAGCAGTATAATAACTGGCCCTTCACCTTC	CQQYNNWPFTF	IGKV3-15	.	IGKJ5	22	-1	-1	25
1	5.461496450027307E-4	TGTCAGCAGTATAATAACTGGCCCTACACTTTT	CQQYNNWPYTF	IGKV3-15	.	IGKJ2	22	-1	-1	24
1	5.461496450027307E-4	TGTCAGCAGTATAATAACTGGCCCCTCACTTTC	CQQYNNWPLTF	IGKV3-15	.	IGKJ4	22	-1	-1	24
1	5.461496450027307E-4	TGTCAGCAGCGTAGCGACTGGCCTCTGACTTTC	CQQRSDWPLTF	IGKV3-11	.	IGKJ3	23	-1	-1	27
1	5.461496450027307E-4	TGTCAGCAGCGTAGCAACTGGCCTTACACTTTT	CQQRSNWPYTF	IGKV3-11	.	IGKJ2	23	-1	-1	24
1	5.461496450027307E-4	TGTCAGCAGCGTAGCAACTGGCCGTCCACTTTT	CQQRSNWPSTF	IGKV3-11	.	IGKJ2	22	-1	-1	26
1	5.461496450027307E-4	TGTCAGCAGCGTAGCAACTGGCATCTCACTTTC	CQQRSNWHLTF	IGKV3D-11	.	IGKJ4	24	-1	-1	24
1	5.461496450027307E-4	TGTCAGCAGCATCGTACCTTACCGCTCACCTTC	CQQHRTLPLTF	IGKV3-20	.	IGKJ4	22	-1	-1	22
1	5.461496450027307E-4	TGTCAGCAGGCTAGAACCTTCCCGCTCACCTTC	CQQARTFPLTF	IGKV1-12	.	IGKJ5	12	-1	-1	25
1	5.461496450027307E-4	TGTCAGCAGGCAAAGAGTTTCCCTCTCACTTTC	CQQAKSFPLTF	IGKV1-12	.	IGKJ4	23	-1	-1	24
1	5.461496450027307E-4	TGTCAGCAATATTATGGGGTTCCCATCTCCTTC	CQQYYGVPISF	IGKV4-1	.	IGKJ5	14	-1	-1	24
1	5.461496450027307E-4	TGTCAGCAATATTATAGTGTTCCGTACACTTTT	CQQYYSVPYTF	IGKV4-1	.	IGKJ2	17	-1	-1	23
1	5.461496450027307E-4	TGTCAGCAATATTATAGTGCTCCTCAGACGTTC	CQQYYSAPQTF	IGKV4-1	.	IGKJ1	23	-1	-1	26
1	5.461496450027307E-4	TGTCAGCAATATTATAGTGCTCCGTACAGTTTT	CQQYYSAPYSF	IGKV4-1	.	IGKJ2	22	-1	-1	23
1	5.461496450027307E-4	TGTCAGCAATATTATAGTACTCCTTTCACTTTC	CQQYYSTPFTF	IGKV4-1	.	IGKJ3	23	-1	-1	24
1	5.461496450027307E-4	TGTCAGCAATATTATAGTACTCCTCAGACTTTT	CQQYYSTPQTF	IGKV4-1	.	IGKJ2	23	-1	-1	27
1	5.461496450027307E-4	TGTCAGCAATATTATAGTACTCCCTTCACTTTC	CQQYYSTPFTF	IGKV4-1	.	IGKJ3	22	-1	-1	24
1	5.461496450027307E-4	TGTCAGCAATATTATAGTACTCCGCTCACTTTC	CQQYYSTPLTF	IGKV4-1	.	IGKJ4	22	-1	-1	22
1	5.461496450027307E-4	TGTCAGCAATATTATAGTACTCCATTCACTTTC	CQQYYSTPFTF	IGKV4-1	.	IGKJ3	22	-1	-1	23
1	5.461496450027307E-4	TGTCAGCAATATTATAGTACCCCGTACACTTTT	CQQYYSTPYTF	IGKV4-1	.	IGKJ2	19	-1	-1	23
1	5.461496450027307E-4	TGTCAGCAATATTACAATACTCCTCGAACCTTC	CQQYYNTPRTF	IGKV4-1	.	IGKJ5	23	-1	-1	27
1	5.461496450027307E-4	TGTCAGCAATATGGTAGTTCACCCAACACCTTC	CQQYGSSPNTF	IGKV3-20	.	IGKJ5	22	-1	-1	26
1	5.461496450027307E-4	TGTCAGCAATACTATAGTGTTCCGTACACTTTT	CQQYYSVPYTF	IGKV4-1	.	IGKJ2	17	-1	-1	23
1	5.461496450027307E-4	TGTCAGCAATACAATAGTGTTCCCTTCACTTTC	CQQYNSVPFTF	IGKV4-1	.	IGKJ3	17	-1	-1	24
1	5.461496450027307E-4	TGTCAGCAACTTAGTGGCTACCCACTCACTTTC	CQQLSGYPLTF	IGKV1-9	.	IGKJ4	22	-1	-1	24
1	5.461496450027307E-4	TGTCAGCAACGTAGCAACTGGCCTCCGACTTTC	CQQRSNWPPTF	IGKV3-11	.	IGKJ4	23	-1	-1	27
1	5.461496450027307E-4	TGTCAGCAACATTATAGTAATCCTCGGACGTTC	CQQHYSNPRTF	IGKV4-1	.	IGKJ1	27	-1	-1	25
1	5.461496450027307E-4	TGTCAGGAATATTATAGTACTCCGTACACTTTT	CQEYYSTPYTF	IGKV4-1	.	IGKJ2	22	-1	-1	23
1	5.461496450027307E-4	TGTCAACACTTTTATTGTAACCCGAAGACTTTT	CQHFYCNPKTF	IGKV1-8	.	IGKJ2	22	-1	-1	27
1	5.461496450027307E-4	TGTCAACACTATGGTAACTCACCGGTCACTTTC	CQHYGNSPVTF	IGKV3-20	.	IGKJ3	22	-1	-1	25
1	5.461496450027307E-4	TGTCAACACCTTAATGGTTACCCTCGGACTTTC	CQHLNGYPRTF	IGKV1-9	.	IGKJ3	23	-1	-1	27
1	5.461496450027307E-4	TGTCAACAGTATTATGCCTACCCTCGGACGTTC	CQQYYAYPRTF	IGKV1-8	.	IGKJ1	14	-1	-1	25
1	5.461496450027307E-4	TGTCAACAGTATTATAGTTACCCGTGGACGTTC	CQQYYSYPWTF	IGKV1-8	.	IGKJ1	22	-1	-1	22
1	5.461496450027307E-4	TGTCAACAGTATGATAATCTCCCTCGAACGTTC	CQQYDNLPRTF	IGKV1D-33	.	IGKJ1	24	-1	-1	27
1	5.461496450027307E-4	TGTCAACAGTATAATAGTTATTCCTGGGAGTTC	CQQYNSYSWEF	IGKV1-5	.	IGKJ1	22	-1	-1	29
1	5.461496450027307E-4	TGTCAACAGTATAATAGTTATCCGCTCACTTTC	CQQYNSYPLTF	IGKV1-5	.	IGKJ4	20	-1	-1	22
1	5.461496450027307E-4	TGTCAACAGCTTCATAGTTTCCCACTCACCTTC	CQQLHSFPLTF	IGKV1-9	.	IGKJ5	22	-1	-1	25
1	5.461496450027307E-4	TGTCAACAGCTTAATAGTTACCTTCTCACTTTC	CQQLNSYLLTF	IGKV1-9	.	IGKJ4	21	-1	-1	24
1	5.461496450027307E-4	TGTCAACAGCTTAATAGTTACCCTCTCACTTTC	CQQLNSYPLTF	IGKV1-9	.	IGKJ3	23	-1	-1	25
1	5.461496450027307E-4	TGTCAACAGCTTAAAAGTTACCCTGTGACGTTC	CQQLKSYPVTF	IGKV1-9	.	IGKJ1	23	-1	-1	26
1	5.461496450027307E-4	TGTCAACAGCGTAGGGACTGGCCGCTCACTTTC	CQQRRDWPLTF	IGKV3-11	.	IGKJ4	22	-1	-1	22
1	5.461496450027307E-4	TGTCAACAGCATTACAGTACCCCACTCACTTTC	CQQHYSTPLTF	IGKV1-39	.	IGKJ4	22	-1	-1	24
1	5.461496450027307E-4	TGTCAACAGGCTAACAGTTTCCCTCTCACTTTC	CQQANSFPLTF	IGKV1-12	.	IGKJ4	23	-1	-1	24
1	5.461496450027307E-4	TGTCAACAGGGTCAGAGTAGCCCTCGGACCTTC	CQQGQSSPRTF	IGKV1D-39	.	IGKJ5	24	-1	-1	27
1	5.461496450027307E-4	TGTCAACAGACTTACAGTTCCCCTCGGACGTTC	CQQTYSSPRTF	IGKV1D-39	.	IGKJ1	24	-1	-1	25
1	5.461496450027307E-4	TGTCAACAGACTTACAGTTCCCCTGGGACTTTC	CQQTYSSPGTF	IGKV1-39	.	IGKJ3	23	-1	-1	27
1	5.461496450027307E-4	TGTCAACAGAGTTTCGCTACTCCATTCACTTTC	CQQSFATPFTF	IGKV1-39	.	IGKJ3	12	-1	-1	23
1	5.461496450027307E-4	TGTCAACAGAGTTTCGGTAAACCTCGGACGTTC	CQQSFGKPRTF	IGKV1-39	.	IGKJ1	12	-1	-1	25
1	5.461496450027307E-4	TGTCAACAGAGTTACACTACCCCATTCACTTTC	CQQSYTTPFTF	IGKV1-39	.	IGKJ3	22	-1	-1	23
1	5.461496450027307E-4	TGTCAACAGAGTTACAGTATTCCCTACACTTTT	CQQSYSIPYTF	IGKV1-39	.	IGKJ2	18	-1	-1	24
1	5.461496450027307E-4	TGTCAACAGAGTTACAGTATGCCCTGGACGTTC	CQQSYSMPWTF	IGKV1-39	.	IGKJ1	18	-1	-1	24
1	5.461496450027307E-4	TGTCAACAGAGTTACAGTACTCCGTGGACGTTC	CQQSYSTPWTF	IGKV1-39	.	IGKJ1	19	-1	-1	22
1	5.461496450027307E-4	TGTCAACAGAGTTACAGTACCCTCCGGACGTTC	CQQSYSTLRTF	IGKV1D-39	.	IGKJ1	27	-1	-1	25
1	5.461496450027307E-4	TGTCAACAGAGTTACAGTACCCTCGGGACGTTC	CQQSYSTLGTF	IGKV1-39	.	IGKJ1	21	-1	-1	25
1	5.461496450027307E-4	TGTCAACAGAGTTACAGTACCCTGTGGACGTTC	CQQSYSTLWTF	IGKV1-39	.	IGKJ1	21	-1	-1	23
1	5.461496450027307E-4	TGTCAACAGAGTTACAGTACCCCTCTCACTTTC	CQQSYSTPLTF	IGKV1D-39	.	IGKJ3	24	-1	-1	25
1	5.461496450027307E-4	TGTCAACAGAGTTACAGTACCCCTCTCACTTTC	CQQSYSTPLTF	IGKV1D-39	.	IGKJ4	24	-1	-1	24
1	5.461496450027307E-4	TGTCAACAGAGTTACAGTACCCCTCGAACTTTT	CQQSYSTPRTF	IGKV1D-39	.	IGKJ1	24	-1	-1	33
1	5.461496450027307E-4	TGTCAACAGAGTTACAGTACCCCTCGAACTTTT	CQQSYSTPRTF	IGKV1D-39	.	IGKJ2	24	-1	-1	27
1	5.461496450027307E-4	TGTCAACAGAGTTACAGTACCCCCTTGGCGTTC	CQQSYSTPLAF	IGKV1-39	.	IGKJ1	22	-1	-1	28
1	5.461496450027307E-4	TGTCAACAGAGTTACAGTACCCCCCTGACGTTC	CQQSYSTPLTF	IGKV1-39	.	IGKJ1	22	-1	-1	26
1	5.461496450027307E-4	TGTCAACAGAGTTACAGCAAACCTCACACTTTT	CQQSYSKPHTF	IGKV1-39	.	IGKJ2	16	-1	-1	25
1	5.461496450027307E-4	TGTCAACAGAGTTACAGAACCCCGCTCACTTTC	CQQSYRTPLTF	IGKV1-39	.	IGKJ3	22	-1	-1	25
1	5.461496450027307E-4	TGTCAACAGAGTTACAATACCCCTCGGACGTTC	CQQSYNTPRTF	IGKV1D-39	.	IGKJ1	24	-1	-1	25
1	5.461496450027307E-4	TGTCAACAGAGTGCCCGTGTGCCCATCACCTTC	CQQSARVPITF	IGKV1-9	.	IGKJ5	8	-1	-1	24
1	5.461496450027307E-4	TGTCAACAGAGTGCCACTACCCCTTTGACTTTC	CQQSATTPLTF	IGKV1-39	.	IGKJ3	23	-1	-1	27
1	5.461496450027307E-4	TGTCAACAGAATTTCATCAATCAGTACAGTTTT	CQQNFINQYSF	IGKV1-39	.	IGKJ1	9	-1	-1	33
1	5.461496450027307E-4	TGTCAACAATATTATAGTTACCCGCTCACTTTC	CQQYYSYPLTF	IGKV1-8	.	IGKJ4	22	-1	-1	22
1	5.461496450027307E-4	TGTCAACAATATTATAATTCTCCGTACACTTTT	CQQYYNSPYTF	IGKV1-33	.	IGKJ2	17	-1	-1	23
1	5.461496450027307E-4	TGTCAACAATATGGTGACTCACCTCATACTTTT	CQQYGDSPHTF	IGKV3D-20	.	IGKJ2	24	-1	-1	27
1	5.461496450027307E-4	TGTCAACAATACGACGCCTTTCCTCGGACGTTC	CQQYDAFPRTF	IGKV1-27	.	IGKJ1	5	-1	-1	25
1	5.461496450027307E-4	TGTCAACAACTTCATAGTTTCCCTTTGACTTTC	CQQLHSFPLTF	IGKV1-9	.	IGKJ3	23	-1	-1	27
1	5.461496450027307E-4	TGTCAACAACTTAATTATTACCCTCGGACGTTC	CQQLNYYPRTF	IGKV1-9	.	IGKJ1	23	-1	-1	25
1	5.461496450027307E-4	TGTCAACAAGCTTACGGTTTCCCGCTCACCCTC	CQQAYGFPLTL	IGKV1-12	.	IGKJ5	22	-1	-1	25
1	5.461496450027307E-4	TGTCAACAAAGTTATAATACCCCTCACACCTTC	CQQSYNTPHTF	IGKV1D-39	.	IGKJ5	24	-1	-1	26
1	5.461496450027307E-4	TGTCAACAAAGTTACACTAGCCCGTACACTTTT	CQQSYTSPYTF	IGKV1-39	.	IGKJ2	22	-1	-1	23
1	5.461496450027307E-4	TGTCAAGAGAGTGCTCGTGTCCCGCTCACATTC	CQESARVPLTF	IGKV1-39	.	IGKJ4	11	-1	-1	22
1	5.461496450027307E-4	TGTCAAAACTATGACAGGGCCCCTCACACTTTC	CQNYDRAPHTF	IGKV1-27	.	IGKJ4	23	-1	-1	26
1	5.461496450027307E-4	TGTCAAAAGTATGACAGTGCCCCGTGGACGTTC	CQKYDSAPWTF	IGKV1-27	.	IGKJ1	22	-1	-1	22
1	5.461496450027307E-4	TGTCAAAAGTATAACAGTGCCCCGTGGACCTTC	CQKYNSAPWTF	IGKV1-27	.	IGKJ1	22	-1	-1	22
1	5.461496450027307E-4	TGTCAAAAATATAACGGTGCCCCCTTCAGTTTC	CQKYNGAPFSF	IGKV1-27	.	IGKJ3	22	-1	-1	24
1	5.461496450027307E-4	TGTATGCAAGGTACACACTGGCCTCGAACGTTC	CMQGTHWPRTF	IGKV2D-30	.	IGKJ1	24	-1	-1	27
1	5.461496450027307E-4	TGCCTTCAGTTTGCTAATTATCTGTGCACGTTC	CLQFANYLCTF	IGKV1-5	.	IGKJ1	3	-1	-1	23
1	5.461496450027307E-4	TGCCTTCAGTTTGCTAATTATCTGTGGACGTTC	CLQFANYLWTF	IGKV1-5	.	IGKJ1	3	-1	-1	23
1	5.461496450027307E-4	TGCCTACAAGATTACGGTTACCCTCGGACGTTC	CLQDYGYPRTF	IGKV1-6	.	IGKJ1	23	-1	-1	25
1	5.461496450027307E-4	TGCCAACATTATAATAGTTACCCGCTCACAATC	CQHYNSYPLTI	IGKV1-17	.	IGKJ4	22	-1	-1	22
1	5.461496450027307E-4	TGCCAACACTATAATGATTACCCTCTCACTTTC	CQHYNDYPLTF	IGKV1D-16	.	IGKJ4	24	-1	-1	24
1	5.461496450027307E-4	TGCCAACACTATAATAGTTATTCTCGCACTTTT	CQHYNSYSRTF	IGKV1-5	.	IGKJ2	23	-1	-1	26
1	5.461496450027307E-4	TGCCAACAGTATATTAGTTACCCAGTCACTTTC	CQQYISYPVTF	IGKV1-5	.	IGKJ3	19	-1	-1	25
1	5.461496450027307E-4	TGCCAACAGTATAGTCGTTTCCCTCACACTTTT	CQQYSRFPHTF	IGKV1D-16	.	IGKJ2	24	-1	-1	25
1	5.461496450027307E-4	TGCCAACAGTATAATAGTTTCCCGTACACTTTT	CQQYNSFPYTF	IGKV1-5	.	IGKJ2	18	-1	-1	23
1	5.461496450027307E-4	TGCCAACAGTATAATAGTTATTCTCGCACTTTT	CQQYNSYSRTF	IGKV1-5	.	IGKJ2	23	-1	-1	26
1	5.461496450027307E-4	TGCCAACAGTATAATAGTTACCCCTTCACTTTC	CQQYNSYPFTF	IGKV1-16	.	IGKJ3	22	-1	-1	24
1	5.461496450027307E-4	TGCCAACAGTATAATAGTTACCCATTCACTTTC	CQQYNSYPFTF	IGKV1-16	.	IGKJ3	22	-1	-1	23
1	5.461496450027307E-4	TGCCAACAGTATAATAATTATCCTCTCACTTTC	CQQYNNYPLTF	IGKV1D-16	.	IGKJ4	24	-1	-1	24
1	5.461496450027307E-4	TGCCAACAGTACAATGGTTATTCTCCGACGTTC	CQQYNGYSPTF	IGKV1-5	.	IGKJ1	23	-1	-1	26
1	5.461496450027307E-4	TGCCAACAGCTTAAAAATAACGTGTTCGCTTTT	CQQLKNNVFAF	IGKV1-9	.	IGKJ2	13	-1	-1	28
1	5.461496450027307E-4	TGCCAACAATATAATGGTGATTCTCGGACTTTC	CQQYNGDSRTF	IGKV1-5	.	IGKJ1	23	-1	-1	25
1	5.461496450027307E-4	TGCCAACAATATAATAGTTATTTATTCACTTTC	CQQYNSYLFTF	IGKV1-5	.	IGKJ3	21	-1	-1	22
1	5.461496450027307E-4	TGCGTGCAAGGAACACACTGGCCGTTCACTTTT	CVQGTHWPFTF	IGKV2-30	.	IGKJ2	22	-1	-1	26
1	5.461496450027307E-4	TGCGCGCAAGCCACACACTGGCCATTCACTTTC	CAQATHWPFTF	IGKV2-30	.	IGKJ3	22	-1	-1	23
1	5.461496450027307E-4	TGCATGCAGCGTACAGAGTTTCCTTGGACGTTC	CMQRTEFPWTF	IGKV2-40	.	IGKJ1	24	-1	-1	24
1	5.461496450027307E-4	TGCATGCAGCATACACACTGGCCCTACACTTTT	CMQHTHWPYTF	IGKV2-30	.	IGKJ2	22	-1	-1	24
1	5.461496450027307E-4	TGCATGCAACATACACAATTTCCTCCTACTTTC	CMQHTQFPPTF	IGKV2-24	.	IGKJ4	23	-1	-1	27
1	5.461496450027307E-4	TGCATGCAAGCTTCACACTGGCCGTACACTTTT	CMQASHWPYTF	IGKV2-30	.	IGKJ2	22	-1	-1	23
1	5.461496450027307E-4	TGCATGCAAGCTCTACAAATTCCTCGGACCTTC	CMQALQIPRTF	IGKV2D-28	.	IGKJ5	24	-1	-1	27
1	5.461496450027307E-4	TGCATGCAAGCTCTACAAACTCTGTACACTTTT	CMQALQTLYTF	IGKV2-28	.	IGKJ2	21	-1	-1	22
1	5.461496450027307E-4	TGCATGCAAGCTCTACAAACTCCTCCAACTTTC	CMQALQTPPTF	IGKV2D-28	.	IGKJ3	25	-1	-1	27
1	5.461496450027307E-4	TGCATGCAAGCTCTACAAACTCCTAAGACGTTC	CMQALQTPKTF	IGKV2-28	.	IGKJ1	24	-1	-1	26
1	5.461496450027307E-4	TGCATGCAAGCTCTACAAACTCCCATCACCTTC	CMQALQTPITF	IGKV2-28	.	IGKJ5	22	-1	-1	24
1	5.461496450027307E-4	TGCATGCAAGCTCTACAAACTCCGTGGACGTTC	CMQALQTPWTF	IGKV2-28	.	IGKJ1	22	-1	-1	22
1	5.461496450027307E-4	TGCATGCAAGCTCTACAAACTCCGCTCACTTTC	CMQALQTPLTF	IGKV2-28	.	IGKJ4	22	-1	-1	22
1	5.461496450027307E-4	TGCATGCAAGCTCTACAAACTCCGATCACTTTC	CMQALQTPITF	IGKV2-28	.	IGKJ3	22	-1	-1	25
1	5.461496450027307E-4	TGCATGCAAGCTCTACAAACCCCGATCACCTTC	CMQALQTPITF	IGKV2-28	.	IGKJ5	19	-1	-1	22
1	5.461496450027307E-4	TGCATGCAAGCTGGACACGGGCCTCCGACGTTC	CMQAGHGPPTF	IGKV2D-30	.	IGKJ1	26	-1	-1	26
1	5.461496450027307E-4	TGCATGCAAGCTACACAATTTCCTCGGACGTTC	CMQATQFPRTF	IGKV2-24	.	IGKJ1	27	-1	-1	25
1	5.461496450027307E-4	TGCATGCAAGCTACACAATTTCCTCGAACGTTC	CMQATQFPRTF	IGKV2-24	.	IGKJ1	23	-1	-1	27
1	5.461496450027307E-4	TGCATGCAAGCTACACAATTCCCGCTTACTTTC	CMQATQFPLTF	IGKV2-24	.	IGKJ4	19	-1	-1	22
1	5.461496450027307E-4	TGCATGCAAGGTCAACAAATCCCGATCACCTTC	CMQGQQIPITF	IGKV2-28	.	IGKJ5	18	-1	-1	22
1	5.461496450027307E-4	TGCATGCAAGGTATACACCTCCCGTACACTTTT	CMQGIHLPYTF	IGKV2-29	.	IGKJ2	19	-1	-1	23
1	5.461496450027307E-4	TGCATGCAAGGTACACATATTCCGAGTATTTTT	CMQGTHIPSIF	IGKV2-30	.	IGKJ2	16	-1	-1	29
1	5.461496450027307E-4	TGCATGCAAGGTACACACTGGCCTTACACTTTT	CMQGTHWPYTF	IGKV2-30	.	IGKJ2	23	-1	-1	24
1	5.461496450027307E-4	TGCATGCAAGGTACACACTGGCCGCTCACTTTC	CMQGTHWPLTF	IGKV2-30	.	IGKJ4	22	-1	-1	22
1	5.461496450027307E-4	TGCATGCAAGATGCACAAGATCCGGTCACTTTC	CMQDAQDPVTF	IGKV2-26	.	IGKJ4	22	-1	-1	25
1	5.461496450027307E-4	TGCATGCAAAGTGCACAAATTCCGTGGACATTC	CMQSAQIPWTF	IGKV2-28	.	IGKJ1	8	-1	-1	22
1	5.461496450027307E-4	TGCATGCAAAGTATACAGCTTCCATTCACTTTC	CMQSIQLPFTF	IGKV2D-29	.	IGKJ3	22	-1	-1	23
1	5.461496450027307E-4	TGCATGCAAAGTATACAGCAACCTTTCACTTTC	CMQSIQQPFTF	IGKV2D-29	.	IGKJ3	18	-1	-1	24
1	5.461496450027307E-4	TGCATGCAAAGTACACACTTTCCGTGGACGTTC	CMQSTHFPWTF	IGKV2-30	.	IGKJ1	18	-1	-1	22
1	5.461496450027307E-4	TGTCATCGGGGTTCCGACACTCACACTTTT	CHRGSDTHTF	IGKV1-39	.	IGKJ2	4	-1	-1	22
1	5.461496450027307E-4	TGTCATCAGGGTTACAGCGCCCACTCTTTT	CHQGYSAHSF	IGKV1-39	.	IGKJ2	16	-1	-1	25
1	5.461496450027307E-4	TGTCACCAATATGGTACCTCGCTCACTTTC	CHQYGTSLTF	IGKV3-20	.	IGKJ4	19	-1	-1	19
1	5.461496450027307E-4	TGTCAGCAGTATAGTAATTGGTGGACGTTC	CQQYSNWWTF	IGKV3-15	.	IGKJ1	20	-1	-1	20
1	5.461496450027307E-4	TGTCAGCAGTATAATAACCCGTGGACGTTC	CQQYNNPWTF	IGKV3-15	.	IGKJ1	17	-1	-1	19
1	5.461496450027307E-4	TGTCAGCAGCGTACCAACTTGTGGACGTTC	CQQRTNLWTF	IGKV3-11	.	IGKJ1	18	-1	-1	20
1	5.461496450027307E-4	TGTCAGCAGCGTAGCAACTGGTGGACGTTG	CQQRSNWWTL	IGKV3-11	.	IGKJ1	20	-1	-1	20
1	5.461496450027307E-4	TGTCAGCAGCGTAGCAACTGGCCCCTCTTC	CQQRSNWPLF	IGKV3-11	.	IGKJ5	22	-1	-1	26
1	5.461496450027307E-4	TGTCAGCAATATTTTAGTATCCCTACCTAC	CQQYFSIPTY	IGKV4-1	.	IGKJ1	18	-1	-1	29
1	5.461496450027307E-4	TGTCAGCAATATTATAGTACTCCTGGTTTT	CQQYYSTPGF	IGKV4-1	.	IGKJ2	23	-1	-1	26
1	5.461496450027307E-4	TGTCAACAGTATGATAATCTGCTCACTTTC	CQQYDNLLTF	IGKV1-33	.	IGKJ4	19	-1	-1	20
1	5.461496450027307E-4	TGTCAACAGCTTAATAGTTACCCCACTTTC	CQQLNSYPTF	IGKV1-9	.	IGKJ3	22	-1	-1	23
1	5.461496450027307E-4	TGTCAACAGAGTTTCAGTACCCTCACTTTC	CQQSFSTLTF	IGKV1-39	.	IGKJ4	21	-1	-1	21
1	5.461496450027307E-4	TGCCAGCAGTATAGTACTTTCTCCTCCTTC	CQQYSTFSSF	IGKV1-16	.	IGKJ5	12	-1	-1	25
1	5.461496450027307E-4	TGCCAACAGTATCACACTTATTCGGCGTTC	CQQYHTYSAF	IGKV1-5	.	IGKJ1	22	-1	-1	25
1	5.461496450027307E-4	TGCCAACAGTATAATTTTCATTGGACGTTC	CQQYNFHWTF	IGKV1-16	.	IGKJ1	14	-1	-1	21
1	5.461496450027307E-4	TGCCAACAGTATAATAGTTATTGGACGTTC	CQQYNSYWTF	IGKV1-5	.	IGKJ1	21	-1	-1	21
1	5.461496450027307E-4	TGCCAACAGTATAAGAGGTATTGGACGTTC	CQQYKRYWTF	IGKV1-5	.	IGKJ1	21	-1	-1	21
1	5.461496450027307E-4	TGCCAACAATATTCTAATTCTTGGACATTC	CQQYSNSWTF	IGKV1-5	.	IGKJ1	11	-1	-1	21
1	5.461496450027307E-4	TGCCAACAATATAGTGGTCTCCGGACGTTC	CQQYSGLRTF	IGKV1-5	.	IGKJ1	12	-1	-1	22
1	5.461496450027307E-4	TGCATGCAAGGTACACACTGGCCCTCTTTT	CMQGTHWPSF	IGKV2-30	.	IGKJ2	22	-1	-1	25
1	5.461496450027307E-4	TGCATGCAAGGCATACACTCCCGGGGGTTC	CMQGIHSRGF	IGKV2-29	.	IGKJ1	17	-1	-1	26
1	5.461496450027307E-4	TGCCAACAGTATAATAGTTATGTGTTC	CQQYNSYVF	IGKV1-5	.	IGKJ1	20	-1	-1	23
1	5.461496450027307E-4	TGCCAACAATATGCAGGTACTTTT	CQQYAGTF	IGKV1-5	.	IGKJ2	11	-1	-1	18
1	5.461496450027307E-4	TGTCAGCACCTTTGGACGTTC	CQHLWTF	IGKV3-20	.	IGKJ1	7	-1	-1	12
1	5.461496450027307E-4	TGTCAGCACGGTAGCAGTTTC	CQHGSSF	IGKV3-11	.	IGKJ4	15	-1	-1	17
1	5.461496450027307E-4	TGTCAACATGGGCGCAGTTTT	CQHGRSF	IGKV3-15	.	IGKJ2	4	-1	-1	17
1	5.461496450027307E-4	TGTCAACAGTCTCGGGGTTTC	CQQSRGF	IGKV1-33	.	IGKJ3	9	-1	-1	17
1	5.461496450027307E-4	TGTCAACAGCCCGCCCACTTC	CQQPAHF	IGKV1-9	.	IGKJ4	9	-1	-1	18
