# Supplementary material for: Biomarkers and Immune Repertoire Metrics Identified by Peripheral Blood Transcriptomic Sequencing Reveal the Pathogenesis of COVID-19
Source: Front Immunol. 2021 Aug 24;12:677025. doi: 10.3389/fimmu.2021.677025 (PMC8421539; doi:10.3389/fimmu.2021.677025)
Supplement: Supplementary file 1 [file DataSheet_1.zip › TCR_BCR/IGK/convert.20S039693A.clonotypes.IGK.txt]

count	freq	cdr3nt	cdr3aa	v	d	j	VEnd	DStart	DEnd	JStart
7	0.009681881051175657	TGTCACCAATATGCCACTGCACCTCGGACTTTT	CHQYATAPRTF	IGKV3-20	.	IGKJ2	12	-1	-1	27
6	0.008298755186721992	TGTCACCAGTATTTTAATGAACCGTGGACGTTC	CHQYFNEPWTF	IGKV4-1	.	IGKJ1	12	-1	-1	22
6	0.008298755186721992	TGCCTGCAAAGTACACACTGGCCTCTCACTTTC	CLQSTHWPLTF	IGKV2D-30	.	IGKJ4	24	-1	-1	24
5	0.006915629322268326	TGCCAACAGTACAGTAGTTATTCTCCGGTCACTTTC	CQQYSSYSPVTF	IGKV1-5	.	IGKJ4	23	-1	-1	28
5	0.006915629322268326	TGTCAGTATCTCGGTAACTCACTCGAGACGTTC	CQYLGNSLETF	IGKV3-20	.	IGKJ1	5	-1	-1	26
5	0.006915629322268326	TGTCAGCAATATTATGCTACTCCGTACACTTTT	CQQYYATPYTF	IGKV4-1	.	IGKJ2	22	-1	-1	23
5	0.006915629322268326	TGTCAACAGTCTGGCAGTTTCCCTCTCACTTTC	CQQSGSFPLTF	IGKV1-12	.	IGKJ4	23	-1	-1	24
5	0.006915629322268326	TGTCAACAGGGTTACAGTCCCCCGTACACTTTT	CQQGYSPPYTF	IGKV1-39	.	IGKJ2	22	-1	-1	23
5	0.006915629322268326	TGTCAACAGAGTTTCACTACCCCGTGGTCGTTC	CQQSFTTPWSF	IGKV1-39	.	IGKJ1	22	-1	-1	22
5	0.006915629322268326	TGTCAACAGAGTTACAATACCCCGTACACTTTT	CQQSYNTPYTF	IGKV1-39	.	IGKJ2	22	-1	-1	23
5	0.006915629322268326	TGTATGCAAGGGACACACTGGCCGTGCACTTTT	CMQGTHWPCTF	IGKV2-30	.	IGKJ2	22	-1	-1	26
5	0.006915629322268326	TGCATGCAGGGTTTTGACCTTGTGCTCACCTTC	CMQGFDLVLTF	IGKV2-26	.	IGKJ4	7	-1	-1	23
5	0.006915629322268326	TGCATGCAAAGTACACACTGGCCTCTCACTTTC	CMQSTHWPLTF	IGKV2D-30	.	IGKJ4	24	-1	-1	24
5	0.006915629322268326	TGTCAACAATATTATAACTGGTGGACGTTC	CQQYYNWWTF	IGKV3-15	.	IGKJ1	20	-1	-1	20
4	0.005532503457814661	TGTCAACGATATCACGGTCTCCCTCCGGAGGGAGTCACTTTC	CQRYHGLPPEGVTF	IGKV1D-33	.	IGKJ3	33	-1	-1	34
4	0.005532503457814661	TGTCAGCAGTGTGATACCTCACCTCCCTTGCTCACGTTC	CQQCDTSPPLLTF	IGKV3D-20	.	IGKJ4	25	-1	-1	29
4	0.005532503457814661	TGTCAGCAGCGTGTGAATTGGCCTTCTTTCACTTTC	CQQRVNWPSFTF	IGKV3-11	.	IGKJ3	11	-1	-1	27
4	0.005532503457814661	TGTCTACAGGATTACGGTTACCCGCTCACTTTC	CLQDYGYPLTF	IGKV1-6	.	IGKJ4	22	-1	-1	22
4	0.005532503457814661	TGTCTACAGACTCACAGTACCCCGTACACTTTT	CLQTHSTPYTF	IGKV1-39	.	IGKJ2	22	-1	-1	23
4	0.005532503457814661	TGTCTACAACATAGTACTTACCCGTACACTTTT	CLQHSTYPYTF	IGKV1-17	.	IGKJ2	22	-1	-1	23
4	0.005532503457814661	TGTCACCAGAGTTACGGTAACCCTCGGACGTTC	CHQSYGNPRTF	IGKV1D-39	.	IGKJ1	24	-1	-1	25
4	0.005532503457814661	TGTCAGCAGTATGGTAGTTCACCTAGAACGTTC	CQQYGSSPRTF	IGKV3-20	.	IGKJ1	25	-1	-1	27
4	0.005532503457814661	TGTCAGCAGTATAATCAGTGGCCGTTCACTGTT	CQQYNQWPFTV	IGKV3-15	.	IGKJ2	22	-1	-1	26
4	0.005532503457814661	TGTCAGCAATATGGTGACTCACCGTACACTTTT	CQQYGDSPYTF	IGKV3-20	.	IGKJ2	22	-1	-1	23
4	0.005532503457814661	TGTCAACAGTATGATAATCTCCCGCTCACTTTC	CQQYDNLPLTF	IGKV1-33	.	IGKJ4	22	-1	-1	22
4	0.005532503457814661	TGTCAACAGTATAAAACTTACCCGTGGACTTTC	CQQYKTYPWTF	IGKV1-5	.	IGKJ1	13	-1	-1	22
4	0.005532503457814661	TGTCAACAGATTAATACTTACCCTCTCACTTTC	CQQINTYPLTF	IGKV1-9	.	IGKJ4	23	-1	-1	24
4	0.005532503457814661	TGTCAACAGAGTTTCGGTTCCCGGTACACTTTT	CQQSFGSRYTF	IGKV1-39	.	IGKJ2	12	-1	-1	23
4	0.005532503457814661	TGTCAACAGAGTTACAGTACCCCGTACACTTTT	CQQSYSTPYTF	IGKV1-39	.	IGKJ2	22	-1	-1	23
4	0.005532503457814661	TGTCAACAACGTAATGAGTGGCCTCGAACCTTC	CQQRNEWPRTF	IGKV3-11	.	IGKJ2	12	-1	-1	33
4	0.005532503457814661	TGTGTGCAAGATTACAATTATCCTATCACCTTC	CVQDYNYPITF	IGKV1-6	.	IGKJ5	24	-1	-1	24
4	0.005532503457814661	TGCCAGCAGTATTATGATTACCCTCACTCTTTT	CQQYYDYPHSF	IGKV1D-16	.	IGKJ2	24	-1	-1	28
4	0.005532503457814661	TGCCAACAGTATAAGAATTACGTGTACACTTTT	CQQYKNYVYTF	IGKV1-5	.	IGKJ2	13	-1	-1	18
4	0.005532503457814661	TGCATGCAAGCTCTACAAATTCCGTACACTTTT	CMQALQIPYTF	IGKV2-28	.	IGKJ2	22	-1	-1	23
4	0.005532503457814661	TGCATGCAAGCTCTACAAACTCCTCACACTTTT	CMQALQTPHTF	IGKV2D-28	.	IGKJ2	24	-1	-1	25
4	0.005532503457814661	TGCATGCAAGCTCTACAAACTCCCTACACCTTT	CMQALQTPYTF	IGKV2-28	.	IGKJ2	22	-1	-1	24
4	0.005532503457814661	TGCATGCAAGGTCTTCTAGCTCCGTACACTTTT	CMQGLLAPYTF	IGKV2-28	.	IGKJ2	13	-1	-1	23
4	0.005532503457814661	TGCATGCAAGATACACACTGGCCTCTGACTTTC	CMQDTHWPLTF	IGKV2D-30	.	IGKJ3	24	-1	-1	27
4	0.005532503457814661	TGTCATCAATTTGATACCTGGCCTTCTTTC	CHQFDTWPSF	IGKV3-15	.	IGKJ3	23	-1	-1	25
4	0.005532503457814661	TGTCAGCAGAGTTACAATACTCCCACCTTC	CQQSYNTPTF	IGKV1-39	.	IGKJ5	19	-1	-1	23
3	0.004149377593360996	TGTCTGCACCGAACCAAGTGGCCCTACATATTCACTTTC	CLHRTKWPYIFTF	IGKV3-11	.	IGKJ3	22	-1	-1	27
3	0.004149377593360996	TGTCACCAGCGTAAGAACTGGCCTCTTTCGATCACCTTC	CHQRKNWPLSITF	IGKV3-11	.	IGKJ5	23	-1	-1	27
3	0.004149377593360996	TGTCATCGCTATGGCGCCACACCTCCGTGGACGTTC	CHRYGATPPWTF	IGKV3-11	.	IGKJ1	4	-1	-1	25
3	0.004149377593360996	TGTCAGCAGTATGGTGGCTCACCTCCGTGGACGTTC	CQQYGGSPPWTF	IGKV3D-20	.	IGKJ1	26	-1	-1	25
3	0.004149377593360996	TGTCAGGAATATAGTAATGGCCCTGCGGCCACATTC	CQEYSNGPAATF	IGKV3-15	.	IGKJ4	21	-1	-1	29
3	0.004149377593360996	TGTCAACATTATGGTATTTCTCCCCCATACACTTTT	CQHYGISPPYTF	IGKV3-20	.	IGKJ2	15	-1	-1	27
3	0.004149377593360996	TGCCAGCAGTATGATAACCATTCCCCCTATACTTTT	CQQYDNHSPYTF	IGKV1-5	.	IGKJ2	15	-1	-1	30
3	0.004149377593360996	TGCCAACAGTATAATAGTTTTTCTCCGTGGACGTTC	CQQYNSFSPWTF	IGKV1-5	.	IGKJ1	23	-1	-1	25
3	0.004149377593360996	TGCCAACAATATTTTTCTTATTCCGGTTTCCCGTTC	CQQYFSYSGFPF	IGKV1-5	.	IGKJ3	11	-1	-1	33
3	0.004149377593360996	TGTCACCAATATAATAACTGGCCGTACACTTTT	CHQYNNWPYTF	IGKV3-15	.	IGKJ2	22	-1	-1	23
3	0.004149377593360996	TGTCAGCAGTATGCTTCCTCGCCAGTCACTTTC	CQQYASSPVTF	IGKV3-20	.	IGKJ4	12	-1	-1	25
3	0.004149377593360996	TGTCAGCAATGTTTTAGTACTCCGTACACTTTT	CQQCFSTPYTF	IGKV4-1	.	IGKJ2	22	-1	-1	23
3	0.004149377593360996	TGTCAGCAATATTATAGTTCTCCCGTCACTTTC	CQQYYSSPVTF	IGKV4-1	.	IGKJ4	22	-1	-1	25
3	0.004149377593360996	TGTCAGCAAAGTATCAGCTGGCCTCTCACCTTC	CQQSISWPLTF	IGKV3-11	.	IGKJ5	23	-1	-1	25
3	0.004149377593360996	TGTCAACAGCATTACAGTACCCCTCGGACGTTC	CQQHYSTPRTF	IGKV1D-39	.	IGKJ1	24	-1	-1	25
3	0.004149377593360996	TGTCAACAGGGAAATAATTATCCGTTCACTTTT	CQQGNNYPFTF	IGKV1-13	.	IGKJ2	19	-1	-1	26
3	0.004149377593360996	TGTCAACAGACTTCCGTCACCCCCTACACTTTC	CQQTSVTPYTF	IGKV1-39	.	IGKJ2	9	-1	-1	24
3	0.004149377593360996	TGTCAACAGAGTCTCTCTAGGCCATACACTTTT	CQQSLSRPYTF	IGKV1-13	.	IGKJ2	8	-1	-1	24
3	0.004149377593360996	TGTCAAGAACTTCACAATTTCCCTCGAACCTTC	CQELHNFPRTF	IGKV1-12	.	IGKJ1	5	-1	-1	30
3	0.004149377593360996	TGTCAAAAGTATGACCGTGTCCCGTGGACGTTC	CQKYDRVPWTF	IGKV1-27	.	IGKJ1	22	-1	-1	22
3	0.004149377593360996	TGTCAAAAGTATAACAGTGCCCCCTTCACTTTC	CQKYNSAPFTF	IGKV1-27	.	IGKJ3	22	-1	-1	24
3	0.004149377593360996	TGTATGCAAAGTACACACGTCCCGTGCACTTTT	CMQSTHVPCTF	IGKV2D-29	.	IGKJ2	16	-1	-1	26
3	0.004149377593360996	TGTATACAAACTCTCCAACCTCCGTACTCTTTT	CIQTLQPPYSF	IGKV2-28	.	IGKJ2	22	-1	-1	23
3	0.004149377593360996	TGCCTCCAATATTATGCTTTCCCTCACACCTTT	CLQYYAFPHTF	IGKV4-1	.	IGKJ2	14	-1	-1	25
3	0.004149377593360996	TGCCAACATTATAAGACTTACTCTCGAACCTTC	CQHYKTYSRTF	IGKV1-5	.	IGKJ1	27	-1	-1	30
3	0.004149377593360996	TGCCAACACTTTAATAGTTATTCTCGTTCGTTC	CQHFNSYSRSF	IGKV1-5	.	IGKJ1	23	-1	-1	28
3	0.004149377593360996	TGCCAACACTATAAAAGTCACCCATACACTTTC	CQHYKSHPYTF	IGKV1-16	.	IGKJ3	22	-1	-1	26
3	0.004149377593360996	TGCCAACAGTATGATAAAATCCCTCTCACTTTT	CQQYDKIPLTF	IGKV1D-33	.	IGKJ3	24	-1	-1	25
3	0.004149377593360996	TGCCAACAGTATAATACTTATTCCCGGACGTTC	CQQYNTYSRTF	IGKV1-5	.	IGKJ1	22	-1	-1	25
3	0.004149377593360996	TGCCAACAGTATAAAAGTCGCTTGTACACTTTT	CQQYKSRLYTF	IGKV1-5	.	IGKJ2	17	-1	-1	22
3	0.004149377593360996	TGCATGCATGTTAAAGAAACTCCGGTAAGCTTC	CMHVKETPVSF	IGKV2-28	.	IGKJ4	7	-1	-1	30
3	0.004149377593360996	TGCATGCAGGCTCTTCAAACTCCCTACACTTTT	CMQALQTPYTF	IGKV2-28	.	IGKJ2	22	-1	-1	24
3	0.004149377593360996	TGCATGCAGGGTATCTACTTTCCACTCACTTTT	CMQGIYFPLTF	IGKV2-26	.	IGKJ4	7	-1	-1	24
3	0.004149377593360996	TGCATGCAGAGTGCAGAGCTTCCTCCCACTTTC	CMQSAELPPTF	IGKV2D-29	.	IGKJ4	25	-1	-1	26
3	0.004149377593360996	TGCATGCAGAGTATCCAGCTTCCTCTGACGTTT	CMQSIQLPLTF	IGKV2D-29	.	IGKJ1	24	-1	-1	26
3	0.004149377593360996	TGCATGCAATCGCTACAAACTCCATTGACTTTC	CMQSLQTPLTF	IGKV2-28	.	IGKJ3	22	-1	-1	23
3	0.004149377593360996	TGCATGCAAGCTCTCCAGAGTCCTCTCACTTTC	CMQALQSPLTF	IGKV2D-28	.	IGKJ4	24	-1	-1	24
3	0.004149377593360996	TGCATGCAAGCTCTACAAACTCCGTACACTTTT	CMQALQTPYTF	IGKV2-28	.	IGKJ2	22	-1	-1	23
3	0.004149377593360996	TGCATGCAAGGTCTGCAACCTCCGTACACTTTT	CMQGLQPPYTF	IGKV2-28	.	IGKJ2	22	-1	-1	23
3	0.004149377593360996	TGCATGCAAGGTACACACTGGCCGTGGACGTTC	CMQGTHWPWTF	IGKV2-30	.	IGKJ1	22	-1	-1	22
3	0.004149377593360996	TGTCAGTACTATGGTAGCTCATTCACTTTC	CQYYGSSFTF	IGKV3-20	.	IGKJ3	20	-1	-1	20
3	0.004149377593360996	TGTCAACAGAGTTACTCTACCCCGACGTTC	CQQSYSTPTF	IGKV1-39	.	IGKJ1	22	-1	-1	23
3	0.004149377593360996	TGTGTGCAGCGTAACTGGCCGTGGACGTCC	CVQRNWPWTS	IGKV3-11	.	IGKJ1	12	-1	-1	19
3	0.004149377593360996	TGTATGCAAGCTCTACAAAGACTCACCTTC	CMQALQRLTF	IGKV2-28	.	IGKJ5	18	-1	-1	22
3	0.004149377593360996	TGTCAGTTCCTTAATACTTTTGTTTTC	CQFLNTFVF	IGKV1-12	.	IGKJ3	4	-1	-1	23
2	0.0027662517289073307	TGTCTGTTTCGTAGCAAGTGGCCCCACATATTCACTTTC	CLFRSKWPHIFTF	IGKV3-11	.	IGKJ3	22	-1	-1	27
2	0.0027662517289073307	TGTCAGCAGCGTAGCAACTGGCCTCCCATGTACACTTTT	CQQRSNWPPMYTF	IGKV3-11	.	IGKJ2	23	-1	-1	26
2	0.0027662517289073307	TGTCAGGTGTATGGAAGCTCTCCGCCGCTCTACACTTTT	CQVYGSSPPLYTF	IGKV3D-20	.	IGKJ2	26	-1	-1	30
2	0.0027662517289073307	TGTCAGCACTATGATTATGAGCCCATGTACACTTTC	CQHYDYEPMYTF	IGKV1-33	.	IGKJ2	14	-1	-1	23
2	0.0027662517289073307	TGTCAGCAGTATTTTAACTGGCCCCCCTACACTTTT	CQQYFNWPPYTF	IGKV3-15	.	IGKJ2	22	-1	-1	27
2	0.0027662517289073307	TGTCAGCAGTATTATGGTACTCCTCGTCTCACTTTC	CQQYYGTPRLTF	IGKV4-1	.	IGKJ4	23	-1	-1	27
2	0.0027662517289073307	TGTCAGCAGTATCATGACTGGCCTCCGTACACTTTT	CQQYHDWPPYTF	IGKV3-15	.	IGKJ2	23	-1	-1	26
2	0.0027662517289073307	TGTCAGCAGTATGATACTTCACCTCCGGACACCTTC	CQQYDTSPPDTF	IGKV3D-20	.	IGKJ5	28	-1	-1	29
2	0.0027662517289073307	TGTCAACATTATGGTTTTTCTCCCCCATACACTTTT	CQHYGFSPPYTF	IGKV3-20	.	IGKJ2	14	-1	-1	27
2	0.0027662517289073307	TGTCAACAATATGGTGCCTCACCCCAGATCACCTTC	CQQYGASPQITF	IGKV3-20	.	IGKJ5	22	-1	-1	26
2	0.0027662517289073307	TGTCAACAATATGATAATGTCCCTCCGTACACTTTT	CQQYDNVPPYTF	IGKV1D-33	.	IGKJ2	26	-1	-1	26
2	0.0027662517289073307	TGCCAACAATACAGTAGTTATTCTCCGGTCACTTTC	CQQYSSYSPVTF	IGKV1-5	.	IGKJ4	23	-1	-1	28
2	0.0027662517289073307	TGCATGCAAGGTGTACAAAGTCCTCCGTACACTTTT	CMQGVQSPPYTF	IGKV2D-28	.	IGKJ2	26	-1	-1	26
2	0.0027662517289073307	TGCATGCAAGGTATGCGCCGGCCGCCGTGGACGTTC	CMQGMRRPPWTF	IGKV2-30	.	IGKJ1	12	-1	-1	25
2	0.0027662517289073307	TGTTTTCAGTATGGTGATCTCCCGTCCACTTTT	CFQYGDLPSTF	IGKV1-33	.	IGKJ2	22	-1	-1	26
2	0.0027662517289073307	TGTTATCAGTATGGTGATCTCCCGTCCACTTTT	CYQYGDLPSTF	IGKV1-33	.	IGKJ2	22	-1	-1	26
2	0.0027662517289073307	TGTCTGCAACGCTCACACTGGCCGTGGACCTTC	CLQRSHWPWTF	IGKV2-30	.	IGKJ1	22	-1	-1	22
2	0.0027662517289073307	TGTCTACAGTACGATAATAACCCGTACACTTTT	CLQYDNNPYTF	IGKV1-17	.	IGKJ2	8	-1	-1	23
2	0.0027662517289073307	TGTCTACAACGCAACATGTGGCCAAGGACGTTC	CLQRNMWPRTF	IGKV3-20	.	IGKJ1	3	-1	-1	25
2	0.0027662517289073307	TGTCATCAGAGTAGTAGTTTACCGTGGACGTTC	CHQSSSLPWTF	IGKV6-21	.	IGKJ1	22	-1	-1	22
2	0.0027662517289073307	TGTCACCAATATTTCACTTCTCCCTGGACGTTC	CHQYFTSPWTF	IGKV4-1	.	IGKJ1	12	-1	-1	24
2	0.0027662517289073307	TGTCACCAACGTAGCCTCTGGCCTCTCACTTTC	CHQRSLWPLTF	IGKV3-11	.	IGKJ4	23	-1	-1	24
2	0.0027662517289073307	TGTCAGCAGTGTGGTTACTCACCTCGAACTTTT	CQQCGYSPRTF	IGKV3D-20	.	IGKJ2	24	-1	-1	27
2	0.0027662517289073307	TGTCAGCAGTATTATGATCTTCCGTGGACGTTC	CQQYYDLPWTF	IGKV4-1	.	IGKJ1	14	-1	-1	22
2	0.0027662517289073307	TGTCAGCAGTATGCTACCTCACCGTACACTTTT	CQQYATSPYTF	IGKV3-20	.	IGKJ2	22	-1	-1	23
2	0.0027662517289073307	TGTCAGCAGTATGGTAGTACACCTCGGACGTTC	CQQYGSTPRTF	IGKV3D-20	.	IGKJ1	24	-1	-1	25
2	0.0027662517289073307	TGTCAGCAGTATGGTAGCTCACCTCGGACTTTC	CQQYGSSPRTF	IGKV3D-20	.	IGKJ2	24	-1	-1	27
2	0.0027662517289073307	TGTCAGCAGTATGGTAGCTCACCTCACACTTTT	CQQYGSSPHTF	IGKV3D-20	.	IGKJ2	24	-1	-1	25
2	0.0027662517289073307	TGTCAGCAGTATGAGACCTCACCGCTCACTTTC	CQQYETSPLTF	IGKV3-20	.	IGKJ4	22	-1	-1	22
2	0.0027662517289073307	TGTCAGCAGCGTTACCAGTGGCCTCTCACTTTC	CQQRYQWPLTF	IGKV3-11	.	IGKJ4	11	-1	-1	24
2	0.0027662517289073307	TGTCAGCAGCGTAATAGCTGGCCTCGGACGTTC	CQQRNSWPRTF	IGKV3-11	.	IGKJ1	23	-1	-1	25
2	0.0027662517289073307	TGTCAGCAGCATGTTAGGTCACCATTCACTTTC	CQQHVRSPFTF	IGKV3-20	.	IGKJ3	22	-1	-1	23
2	0.0027662517289073307	TGTCAGCAGAGTTACAGTACCCCGATCACCTTC	CQQSYSTPITF	IGKV1-39	.	IGKJ5	22	-1	-1	22
2	0.0027662517289073307	TGTCAGCAATTATTTTGGACTCCGTACACTTTT	CQQLFWTPYTF	IGKV4-1	.	IGKJ2	9	-1	-1	23
2	0.0027662517289073307	TGTCAGCAATCTTACAGCGGTCCGTACACTTTT	CQQSYSGPYTF	IGKV4-1	.	IGKJ2	13	-1	-1	23
2	0.0027662517289073307	TGTCAGCAATATTATGGTCTTCCTCGTACGTTC	CQQYYGLPRTF	IGKV4-1	.	IGKJ1	14	-1	-1	27
2	0.0027662517289073307	TGTCAGCAATATTATAGTACTCCTCGAGCTTTT	CQQYYSTPRAF	IGKV4-1	.	IGKJ2	23	-1	-1	28
2	0.0027662517289073307	TGTCAGCAATATGATGATTTTCCCCTCACTTTC	CQQYDDFPLTF	IGKV4-1	.	IGKJ4	11	-1	-1	24
2	0.0027662517289073307	TGTCAGCAATATGATAGGTGGCCGGGCACTTTT	CQQYDRWPGTF	IGKV3-15	.	IGKJ2	22	-1	-1	26
2	0.0027662517289073307	TGTCAGCAATATAATACCTGGCCGTACACTTTT	CQQYNTWPYTF	IGKV3-15	.	IGKJ2	22	-1	-1	23
2	0.0027662517289073307	TGTCAGCAACATTATAGTGCTCCTCACACTTTT	CQQHYSAPHTF	IGKV4-1	.	IGKJ2	23	-1	-1	25
2	0.0027662517289073307	TGTCAGCAACATAATAGTTACCCTCTCACTTTC	CQQHNSYPLTF	IGKV1D-17	.	IGKJ4	24	-1	-1	24
2	0.0027662517289073307	TGTCAGAACCGTTTCAATTGGCCTCGGACGTTC	CQNRFNWPRTF	IGKV3-11	.	IGKJ1	23	-1	-1	25
2	0.0027662517289073307	TGTCAACAGTTTAGTAGTTACCCCCTCACTTTC	CQQFSSYPLTF	IGKV1D-13	.	IGKJ4	22	-1	-1	24
2	0.0027662517289073307	TGTCAACAGTATGATAATCTCCCTCCCACTTTT	CQQYDNLPPTF	IGKV1D-33	.	IGKJ2	25	-1	-1	26
2	0.0027662517289073307	TGTCAACAGCTTAATAGTTACCCGCTCACTTTC	CQQLNSYPLTF	IGKV1-9	.	IGKJ4	22	-1	-1	22
2	0.0027662517289073307	TGTCAACAGGGTAATCAGTATCCGTTCACTTTT	CQQGNQYPFTF	IGKV1-13	.	IGKJ2	8	-1	-1	26
2	0.0027662517289073307	TGTCAACAGAGTTATACTCACCCGTTCACGTTT	CQQSYTHPFTF	IGKV1-39	.	IGKJ2	13	-1	-1	26
2	0.0027662517289073307	TGTCAACAGAGTTACGATACCCCGTACACTTTT	CQQSYDTPYTF	IGKV1-39	.	IGKJ2	22	-1	-1	23
2	0.0027662517289073307	TGTCAACAGAGTTACAGTACCCCTCGGACGTTC	CQQSYSTPRTF	IGKV1D-39	.	IGKJ1	24	-1	-1	25
2	0.0027662517289073307	TGTCAACAGAGTTACAGCACCCCTCGGACATTC	CQQSYSTPRTF	IGKV1D-39	.	IGKJ1	24	-1	-1	25
2	0.0027662517289073307	TGTCAACAATATTTTAGTATTCCGTACTCTTTT	CQQYFSIPYSF	IGKV4-1	.	IGKJ2	22	-1	-1	23
2	0.0027662517289073307	TGTCAACAATATTATAGTACTCCGTACACTTTT	CQQYYSTPYTF	IGKV4-1	.	IGKJ2	22	-1	-1	23
2	0.0027662517289073307	TGTCAACAATATGGTGACTCACCGTACACTTTT	CQQYGDSPYTF	IGKV3-20	.	IGKJ2	22	-1	-1	23
2	0.0027662517289073307	TGTCAACAATATAGTGATTCCCCGGTCACTTTC	CQQYSDSPVTF	IGKV3-20	.	IGKJ4	11	-1	-1	25
2	0.0027662517289073307	TGTCAACAACTTAATAGTTACCCGATCACCTTC	CQQLNSYPITF	IGKV1-9	.	IGKJ5	22	-1	-1	22
2	0.0027662517289073307	TGTCAAAAGTATAATAGTGTCCCGCTCACTTTC	CQKYNSVPLTF	IGKV1-27	.	IGKJ4	22	-1	-1	22
2	0.0027662517289073307	TGTGAACAGAGTAACAGTGTCCCTCGGGCGTTC	CEQSNSVPRAF	IGKV1D-39	.	IGKJ1	24	-1	-1	28
2	0.0027662517289073307	TGCCTGCAGGGTGTGCACGTTCCGATCTCCTTC	CLQGVHVPISF	IGKV2D-29	.	IGKJ5	7	-1	-1	22
2	0.0027662517289073307	TGCCTGCAAACTACAGATTATCCTCGGACTTTT	CLQTTDYPRTF	IGKV2-24	.	IGKJ2	27	-1	-1	27
2	0.0027662517289073307	TGCCTACAAGATTACAGTTACCCTCGCACTTTT	CLQDYSYPRTF	IGKV1-6	.	IGKJ2	23	-1	-1	26
2	0.0027662517289073307	TGCCACCAGTATGATAGTTACCCTCTCACTTTC	CHQYDSYPLTF	IGKV1D-16	.	IGKJ4	24	-1	-1	24
2	0.0027662517289073307	TGCCACCAATATATGACTTATCCGTGGACCTTC	CHQYMTYPWTF	IGKV1-5	.	IGKJ1	12	-1	-1	22
2	0.0027662517289073307	TGCCAGCACTATAATAGTTATCCGCTCACTTTC	CQHYNSYPLTF	IGKV1-5	.	IGKJ4	20	-1	-1	22
2	0.0027662517289073307	TGCCAACAGTATCATAGTTATTCGTACACTTTT	CQQYHSYSYTF	IGKV1-5	.	IGKJ2	22	-1	-1	23
2	0.0027662517289073307	TGCCAACAGTATGGAAGTTATCCGTGGACGTTC	CQQYGSYPWTF	IGKV1-5	.	IGKJ1	11	-1	-1	22
2	0.0027662517289073307	TGCCAACAGTATGATAGTTACCCTCTCACTTTC	CQQYDSYPLTF	IGKV1D-16	.	IGKJ4	24	-1	-1	24
2	0.0027662517289073307	TGCCAACAGTATGAAAGTTATCCGTGGACGTTC	CQQYESYPWTF	IGKV1-5	.	IGKJ1	20	-1	-1	22
2	0.0027662517289073307	TGCCAACAATATGCTACTGACCCCTACACTTTT	CQQYATDPYTF	IGKV1-5	.	IGKJ2	11	-1	-1	24
2	0.0027662517289073307	TGCATGCATCTTCTACACACTCCGGTCACCTTC	CMHLLHTPVTF	IGKV2-30	.	IGKJ4	7	-1	-1	25
2	0.0027662517289073307	TGCATGCAGTTTACACACTGGCCGTACACTTTT	CMQFTHWPYTF	IGKV2-30	.	IGKJ2	22	-1	-1	23
2	0.0027662517289073307	TGCATGCAGCGTATAGAGTTTCCTTGGACGTTC	CMQRIEFPWTF	IGKV2-40	.	IGKJ1	24	-1	-1	24
2	0.0027662517289073307	TGCATGCAAGCTTCACTGTTTCCGTACACTTTT	CMQASLFPYTF	IGKV2-24	.	IGKJ2	22	-1	-1	23
2	0.0027662517289073307	TGCATGCAAGCTCTACACACTCCTATGACGTTC	CMQALHTPMTF	IGKV2-28	.	IGKJ1	24	-1	-1	26
2	0.0027662517289073307	TGCATGCAAGCTCTACACACTCCGTACACTTTT	CMQALHTPYTF	IGKV2-28	.	IGKJ2	22	-1	-1	23
2	0.0027662517289073307	TGCATGCAAGCTCAGCAAACTCCATACACTTTT	CMQAQQTPYTF	IGKV2-28	.	IGKJ2	22	-1	-1	24
2	0.0027662517289073307	TGCATGCAAGGTTCACACTGGCCTCCGACTTTC	CMQGSHWPPTF	IGKV2D-30	.	IGKJ4	26	-1	-1	27
2	0.0027662517289073307	TGCATGCAAGGTATACACCTTCCTCTCACTTTC	CMQGIHLPLTF	IGKV2-29	.	IGKJ4	23	-1	-1	24
2	0.0027662517289073307	TGCATGCAAGGTATACACCTTCCGTACACTTTT	CMQGIHLPYTF	IGKV2-29	.	IGKJ2	22	-1	-1	23
2	0.0027662517289073307	TGCATGCAAGGTAAAAAGTGGCCTTGGACGTTC	CMQGKKWPWTF	IGKV2-30	.	IGKJ1	23	-1	-1	24
2	0.0027662517289073307	TGCATGCAAGGGATAGACCTTCCGTGGACGTTC	CMQGIDLPWTF	IGKV2-29	.	IGKJ1	22	-1	-1	22
2	0.0027662517289073307	TGCATGCAAACTCAACAAACTCCGTACACTTTT	CMQTQQTPYTF	IGKV2-28	.	IGKJ2	22	-1	-1	23
2	0.0027662517289073307	TGCATGCAAAGTACACACTGGCCTGTCACCTTC	CMQSTHWPVTF	IGKV2-30	.	IGKJ4	23	-1	-1	25
2	0.0027662517289073307	TGCAAGCAGGGTATGCAGCCTCCGGTCACCTTC	CKQGMQPPVTF	IGKV2D-29	.	IGKJ5	22	-1	-1	25
2	0.0027662517289073307	TGTCAGCAGTATGGGATTTCTCTCGTCCTC	CQQYGISLVL	IGKV3-20	.	IGKJ3	13	-1	-1	28
2	0.0027662517289073307	TGTCAGCAGTATAATAACTGGCGGACGTTC	CQQYNNWRTF	IGKV3-15	.	IGKJ1	21	-1	-1	22
2	0.0027662517289073307	TGTCAGCAGCGTGGCAGCTGGTACACTTTT	CQQRGSWYTF	IGKV3-11	.	IGKJ2	20	-1	-1	20
2	0.0027662517289073307	TGTCAGCAGCATGGTCGCTCTCTCACTTTC	CQQHGRSLTF	IGKV3-20	.	IGKJ4	19	-1	-1	21
2	0.0027662517289073307	TGTCAACACTATTGGGGCTCGTACACTTTT	CQHYWGSYTF	IGKV3-20	.	IGKJ2	11	-1	-1	20
2	0.0027662517289073307	TGTCAACAGAGTTACAGTACCCCCACGTTC	CQQSYSTPTF	IGKV1-39	.	IGKJ1	22	-1	-1	24
2	0.0027662517289073307	TGCTACCAAAATACACACTGGCCGACCTTC	CYQNTHWPTF	IGKV2-30	.	IGKJ5	22	-1	-1	24
2	0.0027662517289073307	TGCCAGGAGCGTGCCAAGGGGTACACTTTT	CQERAKGYTF	IGKV3-11	.	IGKJ2	11	-1	-1	20
2	0.0027662517289073307	TGCCAACAGTATAATAGTTATTGGACGTTC	CQQYNSYWTF	IGKV1-5	.	IGKJ1	21	-1	-1	21
2	0.0027662517289073307	TGCGTGCAAGGTATACATTTTCGGGTTTTC	CVQGIHFRVF	IGKV2-29	.	IGKJ3	16	-1	-1	26
2	0.0027662517289073307	TGCGCGCAAGGTATACATTTTCGGCTTTTC	CAQGIHFRLF	IGKV2-29	.	IGKJ3	16	-1	-1	26
2	0.0027662517289073307	TGCATGCAGGGTATGCGGTCGTTCACCTTC	CMQGMRSFTF	IGKV2-30	.	IGKJ2	12	-1	-1	23
2	0.0027662517289073307	TGCATGCAAGCTACACACTGGCCCACTTTT	CMQATHWPTF	IGKV2-30	.	IGKJ2	22	-1	-1	23
2	0.0027662517289073307	TGCATGCAAGGTACACGCTGGTACAGTTTT	CMQGTRWYSF	IGKV2-30	.	IGKJ2	20	-1	-1	20
2	0.0027662517289073307	TGCATGCAAGGCCTGCAACTTCTCAGTTTC	CMQGLQLLSF	IGKV2-26	.	IGKJ3	9	-1	-1	22
1	0.0013831258644536654	TGCCAGCAATATAGTATACGTTATGGCAGTTATTCCAGCTTT	CQQYSIRYGSYSSF	IGKV1-5	.	IGKJ5	12	-1	-1	38
1	0.0013831258644536654	TGTCAGCAGTATGGTAGCTCACCTCCTCTGTGGACTTTT	CQQYGSSPPLWTF	IGKV3D-20	.	IGKJ2	25	-1	-1	33
1	0.0013831258644536654	TGTCAGCAGTATGGTAGCTCACCTCCAAGGTACACTTTT	CQQYGSSPPRYTF	IGKV3D-20	.	IGKJ2	25	-1	-1	29
1	0.0013831258644536654	TGTCTACAACATGATAATTTCCCTGCGCTCACTTTC	CLQHDNFPALTF	IGKV5-2	.	IGKJ4	23	-1	-1	24
1	0.0013831258644536654	TGTCAGCAGTATTATGGTACTCCTCGTCTCACTTTC	CQQYYGTPRLTF	IGKV1D-43	.	IGKJ4	24	-1	-1	27
1	0.0013831258644536654	TGTCAGCAGTATGGTAGCTCACTCATGTACACTTTT	CQQYGSSLMYTF	IGKV3-20	.	IGKJ2	21	-1	-1	23
1	0.0013831258644536654	TGTCAGCAGTATGGTAGCTCACCTTTGATCACCTTC	CQQYGSSPLITF	IGKV3-20	.	IGKJ5	23	-1	-1	26
1	0.0013831258644536654	TGTCAGCAGTATGGTAGCTCACCTCCTTGGACGTTC	CQQYGSSPPWTF	IGKV3D-20	.	IGKJ1	25	-1	-1	27
1	0.0013831258644536654	TGTCAGCAGTATGGTAGCTCACCTACGCTCACTTTC	CQQYGSSPTLTF	IGKV3-20	.	IGKJ4	24	-1	-1	25
1	0.0013831258644536654	TGTCAGCAGTATGACAATTGGCCTCCGTGGACGTTC	CQQYDNWPPWTF	IGKV3D-15	.	IGKJ1	26	-1	-1	25
1	0.0013831258644536654	TGTCAGCAGTATAATAACTGGCCTCTGTACACTTTT	CQQYNNWPLYTF	IGKV3-15	.	IGKJ2	23	-1	-1	25
1	0.0013831258644536654	TGTCAGCAGTATAATAACTGGCCCGCGCTCACTTTC	CQQYNNWPALTF	IGKV3-15	.	IGKJ4	22	-1	-1	24
1	0.0013831258644536654	TGTCAGCAGCGTGACACCTGGCCTTCGATCACTTTC	CQQRDTWPSITF	IGKV3-11	.	IGKJ4	23	-1	-1	28
1	0.0013831258644536654	TGTCAGCAGCGTATCACCTGGCCTCGGCTCACTTTC	CQQRITWPRLTF	IGKV3-11	.	IGKJ4	27	-1	-1	26
1	0.0013831258644536654	TGTCAGCAGCGTAGCAACTGGCCTCGGTACACTTTT	CQQRSNWPRYTF	IGKV3-11	.	IGKJ2	23	-1	-1	26
1	0.0013831258644536654	TGTCAGCAGGCTCACAGCTTCCCCCCCCTCACTTTC	CQQAHSFPPLTF	IGKV1-12	.	IGKJ4	22	-1	-1	27
1	0.0013831258644536654	TGTCAGCAGACCTACACTGGTTCCCGGTGCACTTTT	CQQTYTGSRCTF	IGKV1-39	.	IGKJ2	9	-1	-1	29
1	0.0013831258644536654	TGTCAGCAATATTATACTAGTCCTTCGATCACCTTC	CQQYYTSPSITF	IGKV4-1	.	IGKJ5	23	-1	-1	24
1	0.0013831258644536654	TGTCAGCAATATCACACTCCTCCTCCAGTCACTTTC	CQQYHTPPPVTF	IGKV4-1	.	IGKJ4	11	-1	-1	28
1	0.0013831258644536654	TGTCAGCAACGTAGTACCTGGCCTCCGGTCAGTTTT	CQQRSTWPPVSF	IGKV3D-11	.	IGKJ1	27	-1	-1	36
1	0.0013831258644536654	TGTCAACATTATGGGATTTCTCCCCCATACACTTTT	CQHYGISPPYTF	IGKV3-20	.	IGKJ2	13	-1	-1	27
1	0.0013831258644536654	TGTCAACAGTATGCTACTTGGTCTCCGGTGACCTTC	CQQYATWSPVTF	IGKV3-15	.	IGKJ1	11	-1	-1	29
1	0.0013831258644536654	TGTCAACAGCGTAGCACCTGGCCTCGGGTCACTTTC	CQQRSTWPRVTF	IGKV3-11	.	IGKJ4	23	-1	-1	28
1	0.0013831258644536654	TGTCAACAGGTTCAGAGTTCCCCTGTATTCACATTC	CQQVQSSPVFTF	IGKV1-39	.	IGKJ3	8	-1	-1	25
1	0.0013831258644536654	TGTCAAGAGAGTAACAGTAGCCCTCCGTGGACGTTC	CQESNSSPPWTF	IGKV1D-39	.	IGKJ1	26	-1	-1	25
1	0.0013831258644536654	TGCCAACAGTATAATAGTTATTCTCCGTACACTTTT	CQQYNSYSPYTF	IGKV1-5	.	IGKJ2	23	-1	-1	26
1	0.0013831258644536654	TGCCAACAGTATAATAGTTATTCCCCGTGGACGTTC	CQQYNSYSPWTF	IGKV1-5	.	IGKJ1	22	-1	-1	21
1	0.0013831258644536654	TGCCAACAGTACAGTAGTTATTCTCCGGTCACCTTC	CQQYSSYSPVTF	IGKV1-5	.	IGKJ4	23	-1	-1	28
1	0.0013831258644536654	TGCCAACAATATTATTCTTATTCTGGTTTCCCGTTC	CQQYYSYSGFPF	IGKV1-5	.	IGKJ3	23	-1	-1	33
1	0.0013831258644536654	TGTTTGCAACATTCACACTGGCCTTGGACGTTC	CLQHSHWPWTF	IGKV2-30	.	IGKJ1	23	-1	-1	24
1	0.0013831258644536654	TGTCTTCAGACTTACAGTGTTCCATTGACTTTC	CLQTYSVPLTF	IGKV1-39	.	IGKJ4	17	-1	-1	27
1	0.0013831258644536654	TGTCTCCAACGTAATGAGTGGCCTCGAACGTTT	CLQRNEWPRTF	IGKV3-20	.	IGKJ1	3	-1	-1	27
1	0.0013831258644536654	TGTCTGCGATATGATACTCTCCCTGGGACGTTC	CLRYDTLPGTF	IGKV1-17	.	IGKJ1	4	-1	-1	25
1	0.0013831258644536654	TGTCTGCAAGATTACAGTTACCCTCGGACGTTC	CLQDYSYPRTF	IGKV1-6	.	IGKJ1	23	-1	-1	25
1	0.0013831258644536654	TGTCTACAGTCTAATGGTTACCCCCTCACTTTC	CLQSNGYPLTF	IGKV1-17	.	IGKJ3	22	-1	-1	25
1	0.0013831258644536654	TGTCTACAGCATAATAGTTACCCGTGGACGTTC	CLQHNSYPWTF	IGKV1-17	.	IGKJ1	22	-1	-1	22
1	0.0013831258644536654	TGTCTACAGCAGCGTGGTTATCCTCGCACTTTC	CLQQRGYPRTF	IGKV1-17	.	IGKJ4	10	-1	-1	26
1	0.0013831258644536654	TGTCTACAACAAAGTCGTTATCCGTACACTTTT	CLQQSRYPYTF	IGKV1-6	.	IGKJ2	8	-1	-1	23
1	0.0013831258644536654	TGTCTACAAGACTCCAATTACCCTCGGACGTTC	CLQDSNYPRTF	IGKV1-6	.	IGKJ1	23	-1	-1	25
1	0.0013831258644536654	TGTCTACAAGACTCCAATTACCCTCGGACGTTC	CLQDSNYPRTF	IGKV1-6	.	IGKJ2	23	-1	-1	33
1	0.0013831258644536654	TGTCATCAGAGTGCTACTTTACCATTCACTTTC	CHQSATLPFTF	IGKV6-21	.	IGKJ3	22	-1	-1	23
1	0.0013831258644536654	TGTCATCAATATTATAATGCTCCATTCACTTTC	CHQYYNAPFTF	IGKV4-1	.	IGKJ3	22	-1	-1	23
1	0.0013831258644536654	TGTCATCAATATGGTAGTTCACCCCTCACTTTC	CHQYGSSPLTF	IGKV3-20	.	IGKJ4	22	-1	-1	24
1	0.0013831258644536654	TGTCACCAGTATGATACTTGGCCGGGCACTTTT	CHQYDTWPGTF	IGKV3-15	.	IGKJ2	22	-1	-1	26
1	0.0013831258644536654	TGTCACCAATACAGTAGCTGGCCTCTCACTTTC	CHQYSSWPLTF	IGKV3-15	.	IGKJ4	23	-1	-1	24
1	0.0013831258644536654	TGTCAGCATTACTATGTCTCACCTGTCACCTTC	CQHYYVSPVTF	IGKV3-20	.	IGKJ4	7	-1	-1	25
1	0.0013831258644536654	TGTCAGCACTATAGTAGCTCACTTATCACCTTC	CQHYSSSLITF	IGKV3-20	.	IGKJ5	21	-1	-1	24
1	0.0013831258644536654	TGTCAGCACTACTATGTCTCACCTGTCACTTTC	CQHYYVSPVTF	IGKV3-20	.	IGKJ4	7	-1	-1	25
1	0.0013831258644536654	TGTCAGCAGTTTCATAGCTCACCGCTCACTTTC	CQQFHSSPLTF	IGKV3-20	.	IGKJ4	22	-1	-1	22
1	0.0013831258644536654	TGTCAGCAGTGGGGAAGTTCACCGTGGACGTTC	CQQWGSSPWTF	IGKV3-20	.	IGKJ1	22	-1	-1	22
1	0.0013831258644536654	TGTCAGCAGTATTTGAATTACCCGCTCACCTTC	CQQYLNYPLTF	IGKV1D-43	.	IGKJ4	12	-1	-1	22
1	0.0013831258644536654	TGTCAGCAGTATTATACTTTTCCTCCCACTTTC	CQQYYTFPPTF	IGKV1D-8	.	IGKJ4	25	-1	-1	26
1	0.0013831258644536654	TGTCAGCAGTATTATAGAAGTCCGTACACTTTT	CQQYYRSPYTF	IGKV4-1	.	IGKJ2	16	-1	-1	23
1	0.0013831258644536654	TGTCAGCAGTATCATATGTGGCCTTTCAATTTC	CQQYHMWPFNF	IGKV3-15	.	IGKJ3	23	-1	-1	24
1	0.0013831258644536654	TGTCAGCAGTATCATAACTGGCCTCGGACGTTC	CQQYHNWPRTF	IGKV3-15	.	IGKJ1	23	-1	-1	25
1	0.0013831258644536654	TGTCAGCAGTATGCTAGGTCACCGTGGACGTTC	CQQYARSPWTF	IGKV3-20	.	IGKJ1	22	-1	-1	22
1	0.0013831258644536654	TGTCAGCAGTATGGTACCTTACCTCTCACTTTC	CQQYGTLPLTF	IGKV3D-20	.	IGKJ4	24	-1	-1	24
1	0.0013831258644536654	TGTCAGCAGTATGGTAGCTCCCCTGGGACGTTC	CQQYGSSPGTF	IGKV3-20	.	IGKJ1	23	-1	-1	25
1	0.0013831258644536654	TGTCAGCAGTATGGTAGCTCACCTCTCACTTTC	CQQYGSSPLTF	IGKV3D-20	.	IGKJ3	24	-1	-1	25
1	0.0013831258644536654	TGTCAGCAGTATGGTAGCTCACCTCAGACGTTC	CQQYGSSPQTF	IGKV3D-20	.	IGKJ1	24	-1	-1	26
1	0.0013831258644536654	TGTCAGCAGTATGGTAGCTCACCGCTCACTTTC	CQQYGSSPLTF	IGKV3-20	.	IGKJ4	22	-1	-1	22
1	0.0013831258644536654	TGTCAGCAGTATGATAGGTCACCGTGGACCTTC	CQQYDRSPWTF	IGKV3-20	.	IGKJ1	22	-1	-1	22
1	0.0013831258644536654	TGTCAGCAGTATATTGACTGGCCGTACACCTTT	CQQYIDWPYTF	IGKV3-11	.	IGKJ2	8	-1	-1	23
1	0.0013831258644536654	TGTCAGCAGTATACCAGCTGGCCTCACACTTTT	CQQYTSWPHTF	IGKV3-15	.	IGKJ2	23	-1	-1	25
1	0.0013831258644536654	TGTCAGCAGTATAGTCAATGGCCGTTCACTGTT	CQQYSQWPFTV	IGKV1-8	.	IGKJ2	11	-1	-1	26
1	0.0013831258644536654	TGTCAGCAGTATAATGACTTGCCGATCACCTTC	CQQYNDLPITF	IGKV3-15	.	IGKJ5	22	-1	-1	22
1	0.0013831258644536654	TGTCAGCAGTATAATAGTTGGCCTCCCACCTTC	CQQYNSWPPTF	IGKV3-15	.	IGKJ5	23	-1	-1	26
1	0.0013831258644536654	TGTCAGCAGTATAATAACTGGTTATTCACTTTC	CQQYNNWLFTF	IGKV3-15	.	IGKJ3	20	-1	-1	22
1	0.0013831258644536654	TGTCAGCAGTATAATAACTGGCCTCCCACTTTC	CQQYNNWPPTF	IGKV3D-15	.	IGKJ4	25	-1	-1	26
1	0.0013831258644536654	TGTCAGCAGTATAATAACTGGCCTCGGACGTTC	CQQYNNWPRTF	IGKV3D-15	.	IGKJ1	24	-1	-1	25
1	0.0013831258644536654	TGTCAGCAGTATAATAACTGGCCTCACACTTTT	CQQYNNWPHTF	IGKV3-15	.	IGKJ2	23	-1	-1	25
1	0.0013831258644536654	TGTCAGCAGTATAATAACTGGCCGTCGACGTTC	CQQYNNWPSTF	IGKV3-15	.	IGKJ1	22	-1	-1	22
1	0.0013831258644536654	TGTCAGCAGTACACTGCCTGGCCTTGGACGTTC	CQQYTAWPWTF	IGKV3-15	.	IGKJ1	23	-1	-1	24
1	0.0013831258644536654	TGTCAGCAGCCTCATGGTCACCCGTGGACGTTC	CQQPHGHPWTF	IGKV1-13	.	IGKJ1	8	-1	-1	22
1	0.0013831258644536654	TGTCAGCAGCGTTACATCTGGCCTCAGACGTTC	CQQRYIWPQTF	IGKV3-11	.	IGKJ1	23	-1	-1	26
1	0.0013831258644536654	TGTCAGCAGCGTCCCCTCTGGCCGATCACCTTC	CQQRPLWPITF	IGKV3-11	.	IGKJ5	11	-1	-1	22
1	0.0013831258644536654	TGTCAGCAGCGTAGCAACTGGCCTCTCACTTTC	CQQRSNWPLTF	IGKV3-11	.	IGKJ3	23	-1	-1	25
1	0.0013831258644536654	TGTCAGCAGGATGGTAGCTCACCGTACACTTTT	CQQDGSSPYTF	IGKV3-20	.	IGKJ2	22	-1	-1	23
1	0.0013831258644536654	TGTCAGCAGGATAAAACCTGGCCGTGGACGTTC	CQQDKTWPWTF	IGKV3-7	.	IGKJ1	11	-1	-1	22
1	0.0013831258644536654	TGTCAGCAGACTTTTACTTCTAAGTGGACGTTC	CQQTFTSKWTF	IGKV1-13	.	IGKJ1	8	-1	-1	23
1	0.0013831258644536654	TGTCAGCAGAGTTATAACTTCCCGTACACTTTT	CQQSYNFPYTF	IGKV1D-39	.	IGKJ2	13	-1	-1	23
1	0.0013831258644536654	TGTCAGCAATGTTATAGTACCCCTCTCACTTTC	CQQCYSTPLTF	IGKV4-1	.	IGKJ3	23	-1	-1	25
1	0.0013831258644536654	TGTCAGCAATATTTTACTACTCCATACACTTTT	CQQYFTTPYTF	IGKV4-1	.	IGKJ2	22	-1	-1	24
1	0.0013831258644536654	TGTCAGCAATATTTGGCTGCCCCACTCACTTTC	CQQYLAAPLTF	IGKV4-1	.	IGKJ4	12	-1	-1	24
1	0.0013831258644536654	TGTCAGCAATATTATGCTCTTCCCCTCACTTTC	CQQYYALPLTF	IGKV4-1	.	IGKJ3	14	-1	-1	25
1	0.0013831258644536654	TGTCAGCAATATTATGGTCGTCCCCCAAATTTT	CQQYYGRPPNF	IGKV4-1	.	IGKJ2	14	-1	-1	29
1	0.0013831258644536654	TGTCAGCAATATTATACTCCGTCGGTCACTTTC	CQQYYTPSVTF	IGKV4-1	.	IGKJ4	15	-1	-1	25
1	0.0013831258644536654	TGTCAGCAATATTATACTACTCCGTGGACGTTC	CQQYYTTPWTF	IGKV4-1	.	IGKJ1	22	-1	-1	22
1	0.0013831258644536654	TGTCAGCAATATTATAGTCCTCCTCCCACTTTC	CQQYYSPPPTF	IGKV4-1	.	IGKJ4	23	-1	-1	26
1	0.0013831258644536654	TGTCAGCAATATTATAGTCCTCCATTCACTTTC	CQQYYSPPFTF	IGKV4-1	.	IGKJ3	22	-1	-1	23
1	0.0013831258644536654	TGTCAGCAATATTATAGTACTCCTCAGACGTTC	CQQYYSTPQTF	IGKV4-1	.	IGKJ1	23	-1	-1	26
1	0.0013831258644536654	TGTCAGCAATATTATAGTACTCCGTACACTTTT	CQQYYSTPYTF	IGKV4-1	.	IGKJ2	22	-1	-1	23
1	0.0013831258644536654	TGTCAGCAATATGCCGCCTCACCACAGACGTTC	CQQYAASPQTF	IGKV3-7	.	IGKJ4	7	-1	-1	30
1	0.0013831258644536654	TGTCAGCAATATGGTGACTCACCGTACACTTTT	CQQYGDSPYTF	IGKV4-1	.	IGKJ2	11	-1	-1	23
1	0.0013831258644536654	TGTCAGCAATATGGTGACCCACCTCTCACTTTC	CQQYGDPPLTF	IGKV3D-20	.	IGKJ4	24	-1	-1	24
1	0.0013831258644536654	TGTCAGCAATATGGTGACGGCTCCCGGACCTTC	CQQYGDGSRTF	IGKV3-20	.	IGKJ3	14	-1	-1	30
1	0.0013831258644536654	TGTCAGCAATATGGTGACGGCTCCCGGACCTTC	CQQYGDGSRTF	IGKV3-20	.	IGKJ5	14	-1	-1	27
1	0.0013831258644536654	TGTCAACATCGTAGCAACTGGCCCCTCACTTTC	CQHRSNWPLTF	IGKV3-11	.	IGKJ4	22	-1	-1	24
1	0.0013831258644536654	TGTCAACATAGTTTCCGGCCCCCCACGACCTTT	CQHSFRPPTTF	IGKV1-12	.	IGKJ2	7	-1	-1	30
1	0.0013831258644536654	TGTCAACACCTTCAGACTTACGCTATCACCTTC	CQHLQTYAITF	IGKV1-9	.	IGKJ5	24	-1	-1	24
1	0.0013831258644536654	TGTCAACAGTTTAATAATTACCCGCTCACTTTC	CQQFNNYPLTF	IGKV1-13	.	IGKJ4	22	-1	-1	22
1	0.0013831258644536654	TGTCAACAGTATTATAGTTTCCCGTACACTTTT	CQQYYSFPYTF	IGKV1D-8	.	IGKJ2	22	-1	-1	23
1	0.0013831258644536654	TGTCAACAGTATTATAGTTACCCGCTCACTTTC	CQQYYSYPLTF	IGKV1-8	.	IGKJ4	22	-1	-1	22
1	0.0013831258644536654	TGTCAACAGTATTATAGTTACCCATTCACTTTC	CQQYYSYPFTF	IGKV1-8	.	IGKJ3	22	-1	-1	23
1	0.0013831258644536654	TGTCAACAGTATTATAGTACCCCTCCGACGTTC	CQQYYSTPPTF	IGKV1D-43	.	IGKJ1	26	-1	-1	26
1	0.0013831258644536654	TGTCAACAGTATGATAATTTCCCTCGCACCTTC	CQQYDNFPRTF	IGKV1D-33	.	IGKJ5	24	-1	-1	26
1	0.0013831258644536654	TGTCAACAGTATGATAATCTTCTATTCACTTTC	CQQYDNLLFTF	IGKV1-33	.	IGKJ3	19	-1	-1	22
1	0.0013831258644536654	TGTCAACAGTATGATAATCTCCCGGTCGCCTTC	CQQYDNLPVAF	IGKV1-33	.	IGKJ4	22	-1	-1	30
1	0.0013831258644536654	TGTCAACAGTATGAAAGTAACTCGTGGACGTTC	CQQYESNSWTF	IGKV1D-43	.	IGKJ1	18	-1	-1	22
1	0.0013831258644536654	TGTCAACAGCTTGATAGTTTCCCGATCACCTTC	CQQLDSFPITF	IGKV1-9	.	IGKJ5	22	-1	-1	22
1	0.0013831258644536654	TGTCAACAGCTTAATAGTTACCCTCGAACGTTC	CQQLNSYPRTF	IGKV1-9	.	IGKJ1	23	-1	-1	27
1	0.0013831258644536654	TGTCAACAGCTTAATAGTTACCCGATTACTTTC	CQQLNSYPITF	IGKV1-9	.	IGKJ4	22	-1	-1	27
1	0.0013831258644536654	TGTCAACAGCTTAAGAGTTACCCGCTCACCTTC	CQQLKSYPLTF	IGKV1-9	.	IGKJ4	22	-1	-1	22
1	0.0013831258644536654	TGTCAACAGCGAAATGAGTGGCCTCGAACGTTC	CQQRNEWPRTF	IGKV1D-42	.	IGKJ1	8	-1	-1	27
1	0.0013831258644536654	TGTCAACAGCATGATAGTCTCCCATTCACTTTC	CQQHDSLPFTF	IGKV1-33	.	IGKJ3	22	-1	-1	23
1	0.0013831258644536654	TGTCAACAGGTTTATACTTCCGTGTGGACGTTC	CQQVYTSVWTF	IGKV1-39	.	IGKJ1	8	-1	-1	23
1	0.0013831258644536654	TGTCAACAGGCTAACAGTTTCCCTTGGACGTTC	CQQANSFPWTF	IGKV1D-12	.	IGKJ1	24	-1	-1	24
1	0.0013831258644536654	TGTCAACAGGCTAACAGTTTCCCGTTCACTTTC	CQQANSFPFTF	IGKV1-12	.	IGKJ3	22	-1	-1	24
1	0.0013831258644536654	TGTCAACAGGGTTACGCTGGGGAGTGGTCGTTC	CQQGYAGEWSF	IGKV1-39	.	IGKJ1	14	-1	-1	23
1	0.0013831258644536654	TGTCAACAGGGAAATAATTATCCGTTCACTTTT	CQQGNNYPFTF	IGKV1-35	.	IGKJ2	8	-1	-1	26
1	0.0013831258644536654	TGTCAACAGACTTCCGTCACCCCCTACACTTTC	CQQTSVTPYTF	IGKV1-39	.	IGKJ4	9	-1	-1	26
1	0.0013831258644536654	TGTCAACAGACTTACACTGCCCCTAAGACGTTC	CQQTYTAPKTF	IGKV1-39	.	IGKJ1	24	-1	-1	26
1	0.0013831258644536654	TGTCAACAGACTTACAGTTTACCTCGGACGTTC	CQQTYSLPRTF	IGKV1-39	.	IGKJ1	17	-1	-1	25
1	0.0013831258644536654	TGTCAACAGACTAACAGTTTTCCCCCGGTTTTC	CQQTNSFPPVF	IGKV1-12	.	IGKJ3	19	-1	-1	29
1	0.0013831258644536654	TGTCAACAGAGTTTCTCTAGGCCATACACTTTT	CQQSFSRPYTF	IGKV1-39	.	IGKJ2	12	-1	-1	24
1	0.0013831258644536654	TGTCAACAGAGTTTCTCTAGGCCATACACCTTT	CQQSFSRPYTF	IGKV1-39	.	IGKJ2	12	-1	-1	24
1	0.0013831258644536654	TGTCAACAGAGTTACAGTATCCCTCGGACTTTT	CQQSYSIPRTF	IGKV1D-39	.	IGKJ2	24	-1	-1	27
1	0.0013831258644536654	TGTCAACAGAGTTACAGTACCTCCTGGACGTTC	CQQSYSTSWTF	IGKV1-39	.	IGKJ1	20	-1	-1	24
1	0.0013831258644536654	TGTCAACAGAGTTACAGTACCTCGCTCACTTTC	CQQSYSTSLTF	IGKV1-39	.	IGKJ4	20	-1	-1	22
1	0.0013831258644536654	TGTCAACAGAGTTACAGTACCCCTCTCACTTTC	CQQSYSTPLTF	IGKV1D-39	.	IGKJ4	24	-1	-1	24
1	0.0013831258644536654	TGTCAACAGAGTTACAGTACCCCTCTGACTTTC	CQQSYSTPLTF	IGKV1D-39	.	IGKJ3	24	-1	-1	27
1	0.0013831258644536654	TGTCAACAGAGTTACAGTACCCCGTGGACGTTC	CQQSYSTPWTF	IGKV1-39	.	IGKJ1	22	-1	-1	22
1	0.0013831258644536654	TGTCAACAGAGTTACAGTACCCCACTCACTTTC	CQQSYSTPLTF	IGKV1-39	.	IGKJ4	22	-1	-1	24
1	0.0013831258644536654	TGTCAACAGAGTCACAGTCCCCCTCGGACGTTC	CQQSHSPPRTF	IGKV1D-39	.	IGKJ1	24	-1	-1	25
1	0.0013831258644536654	TGTCAACAGAGTAACAGTACTCTCGTGACATTC	CQQSNSTLVTF	IGKV1-39	.	IGKJ1	19	-1	-1	26
1	0.0013831258644536654	TGTCAACAATTTAAAAGTCGTTCTCCAACTTTT	CQQFKSRSPTF	IGKV1-33	.	IGKJ2	7	-1	-1	27
1	0.0013831258644536654	TGTCAACAATTTAAAAGTCGTACTCCAACTTTT	CQQFKSRTPTF	IGKV1-33	.	IGKJ2	7	-1	-1	27
1	0.0013831258644536654	TGTCAACAATTCAAAAGTCGTAGTCCAACCTTT	CQQFKSRSPTF	IGKV1-33	.	IGKJ2	7	-1	-1	30
1	0.0013831258644536654	TGTCAACAATATTATGGTAATCCTATCACCTTC	CQQYYGNPITF	IGKV4-1	.	IGKJ5	24	-1	-1	24
1	0.0013831258644536654	TGTCAACAATATTACAGTAGTCCGGAGACGTTC	CQQYYSSPETF	IGKV4-1	.	IGKJ1	22	-1	-1	26
1	0.0013831258644536654	TGTCAACAATATGATCGTTTCCCGTTCACTTTT	CQQYDRFPFTF	IGKV1D-43	.	IGKJ2	11	-1	-1	26
1	0.0013831258644536654	TGTCAACAATATGATAATCTTCCTCTCACTTTT	CQQYDNLPLTF	IGKV1D-33	.	IGKJ2	24	-1	-1	26
1	0.0013831258644536654	TGTCAACAATATAGTGACGCACCGTTCACTTTC	CQQYSDAPFTF	IGKV3-20	.	IGKJ3	11	-1	-1	24
1	0.0013831258644536654	TGTCAACAACGTAGCGACTGGCCTCTCACTTTC	CQQRSDWPLTF	IGKV3-11	.	IGKJ4	23	-1	-1	24
1	0.0013831258644536654	TGTCAACAAGGATACACTTCTCTATGGACCCTC	CQQGYTSLWTL	IGKV1-39	.	IGKJ1	7	-1	-1	24
1	0.0013831258644536654	TGTCAACAAAGTCATAGTCTCCCGATCACCTTC	CQQSHSLPITF	IGKV1-39	.	IGKJ5	11	-1	-1	22
1	0.0013831258644536654	TGTCAAGAACTTTATAGGCACCCGCACACTTTT	CQELYRHPHTF	IGKV1-9	.	IGKJ2	16	-1	-1	25
1	0.0013831258644536654	TGTCAAACGTATAACAGTGCCCCGTGGACGTTC	CQTYNSAPWTF	IGKV1-27	.	IGKJ1	22	-1	-1	22
1	0.0013831258644536654	TGTCAAAAGTATAACAGTGCCCCATTCACTTTC	CQKYNSAPFTF	IGKV1-27	.	IGKJ3	22	-1	-1	23
1	0.0013831258644536654	TGTGTGCAGTATAATACTTTCCCTCGGACGTTC	CVQYNTFPRTF	IGKV1D-17	.	IGKJ2	24	-1	-1	33
1	0.0013831258644536654	TGTATGCAGGGGACACACTGGCCGTGCACTTTT	CMQGTHWPCTF	IGKV2-30	.	IGKJ2	22	-1	-1	26
1	0.0013831258644536654	TGTAAACAGAGTCACACCACTCCTCTAACTTTC	CKQSHTTPLTF	IGKV1-39	.	IGKJ4	15	-1	-1	27
1	0.0013831258644536654	TGCTTGCAAGGTACACACTGGCCTAACACTTTT	CLQGTHWPNTF	IGKV2-30	.	IGKJ2	24	-1	-1	25
1	0.0013831258644536654	TGCTTGCAAGGGACACACTGGCCGTACACCCTC	CLQGTHWPYTL	IGKV2-30	.	IGKJ2	22	-1	-1	23
1	0.0013831258644536654	TGCCTGCAGTATGTTGCTTATCCTCCAACGTTC	CLQYVAYPPTF	IGKV1-16	.	IGKJ1	11	-1	-1	27
1	0.0013831258644536654	TGCCTACAGTATTATAGTTATCCTCAGACGTTC	CLQYYSYPQTF	IGKV1D-16	.	IGKJ1	24	-1	-1	26
1	0.0013831258644536654	TGCCTACAAGCTACAGATTATCCTCGGACTTTT	CLQATDYPRTF	IGKV2-24	.	IGKJ2	27	-1	-1	27
1	0.0013831258644536654	TGCCATCAGTATAATAGTGAGTCGCACACTTTT	CHQYNSESHTF	IGKV1-16	.	IGKJ2	17	-1	-1	25
1	0.0013831258644536654	TGCCAGCAGTATGGTAGTTCACCTCCAACCTTC	CQQYGSSPPTF	IGKV3D-20	.	IGKJ5	25	-1	-1	27
1	0.0013831258644536654	TGCCAGAGCAGTCACAGTACCCCGTACACTTTT	CQSSHSTPYTF	IGKV1-39	.	IGKJ2	22	-1	-1	23
1	0.0013831258644536654	TGCCAACTCTATGGGACCTCATTCTGGACGTTC	CQLYGTSFWTF	IGKV3-11	.	IGKJ1	1	-1	-1	24
1	0.0013831258644536654	TGCCAACATTATAAGACTTATTCTCGAACCTTC	CQHYKTYSRTF	IGKV1-5	.	IGKJ1	27	-1	-1	30
1	0.0013831258644536654	TGCCAACAGTATGCGAGTTACCCTCCCACTTTC	CQQYASYPPTF	IGKV1D-16	.	IGKJ4	25	-1	-1	26
1	0.0013831258644536654	TGCCAACAGTATGATAATTATTCTCCGACGTTC	CQQYDNYSPTF	IGKV1-5	.	IGKJ1	23	-1	-1	26
1	0.0013831258644536654	TGCCAACAGTATAATGATTATCCGTTGACTTTT	CQQYNDYPLTF	IGKV1-16	.	IGKJ2	14	-1	-1	27
1	0.0013831258644536654	TGCCAACAGTATAATACTTACCCGTACATTTTT	CQQYNTYPYIF	IGKV1-5	.	IGKJ2	19	-1	-1	23
1	0.0013831258644536654	TGCCAACAGTATAATAGTTATTCTTTCACTTTC	CQQYNSYSFTF	IGKV1-5	.	IGKJ3	23	-1	-1	24
1	0.0013831258644536654	TGCCAACAGTATAATAGTTATCCCCTCACTTTC	CQQYNSYPLTF	IGKV1-5	.	IGKJ4	20	-1	-1	24
1	0.0013831258644536654	TGCCAACAGTATAATAGTTATCCGTGGACGTTC	CQQYNSYPWTF	IGKV1-5	.	IGKJ1	20	-1	-1	22
1	0.0013831258644536654	TGCCAACAGTATAATAGTTACTCGTGGACGTTC	CQQYNSYSWTF	IGKV1-5	.	IGKJ1	19	-1	-1	22
1	0.0013831258644536654	TGCCAACAGTATAAGAGTTACCCGCTCACTTTC	CQQYKSYPLTF	IGKV1-16	.	IGKJ4	22	-1	-1	22
1	0.0013831258644536654	TGCCAACAGTATAAAACTTACCCGTACATTTTT	CQQYKTYPYIF	IGKV1-5	.	IGKJ2	13	-1	-1	23
1	0.0013831258644536654	TGCCAACAGTACTTTGGTTACCCTCACAGTTTT	CQQYFGYPHSF	IGKV1D-16	.	IGKJ2	24	-1	-1	25
1	0.0013831258644536654	TGCCAACAGTACAGATCTTACTCTCGGACGTTC	CQQYRSYSRTF	IGKV1-16	.	IGKJ1	10	-1	-1	25
1	0.0013831258644536654	TGCCAACAATATAATAATTATCCGCTGACTTTC	CQQYNNYPLTF	IGKV1-5	.	IGKJ4	20	-1	-1	22
1	0.0013831258644536654	TGCCAACAACGTAATGAGTGGCCTCGAACCTTC	CQQRNEWPRTF	IGKV3-11	.	IGKJ2	12	-1	-1	33
1	0.0013831258644536654	TGCATGCAATGTATACACTGGCCGTGGACGTTC	CMQCIHWPWTF	IGKV2-30	.	IGKJ1	22	-1	-1	22
1	0.0013831258644536654	TGCATGCAACCTTTTTTCTGGCCGCACACTTTT	CMQPFFWPHTF	IGKV2-30	.	IGKJ2	8	-1	-1	25
1	0.0013831258644536654	TGCATGCAACACACACACTGGCTCTGGACGTTC	CMQHTHWLWTF	IGKV2-30	.	IGKJ1	21	-1	-1	24
1	0.0013831258644536654	TGCATGCAAGCTCTGCGCACTCCCTGGACGTTC	CMQALRTPWTF	IGKV2-18	.	IGKJ1	11	-1	-1	24
1	0.0013831258644536654	TGCATGCAAGCTCTACAGACTCCTCTGACGTTC	CMQALQTPLTF	IGKV2D-28	.	IGKJ1	24	-1	-1	26
1	0.0013831258644536654	TGCATGCAAGCTCTACAAACTCCTCGCACTTTT	CMQALQTPRTF	IGKV2D-28	.	IGKJ2	24	-1	-1	26
1	0.0013831258644536654	TGCATGCAAGCTCTACAAACTCCTCGGACGTTC	CMQALQTPRTF	IGKV2D-28	.	IGKJ1	24	-1	-1	25
1	0.0013831258644536654	TGCATGCAAGCTACACAATTTCCGTGGACGTTC	CMQATQFPWTF	IGKV2-24	.	IGKJ1	22	-1	-1	22
1	0.0013831258644536654	TGCATGCAAGCGCGAGACACTCCGTACACTTTT	CMQARDTPYTF	IGKV2-18	.	IGKJ2	10	-1	-1	23
1	0.0013831258644536654	TGCATGCAAGCAACTTCTTTTCCGTGGACGTTC	CMQATSFPWTF	IGKV2-18	.	IGKJ1	10	-1	-1	22
1	0.0013831258644536654	TGCATGCAAGGTCTACAAATTCCTCCCACTTTT	CMQGLQIPPTF	IGKV2D-28	.	IGKJ2	25	-1	-1	26
1	0.0013831258644536654	TGCATGCAAGGTATACACCTTCCGTCCACTTTT	CMQGIHLPSTF	IGKV2-29	.	IGKJ2	22	-1	-1	26
1	0.0013831258644536654	TGCATGCAAGGTATACACCTTCCGTATACTTTT	CMQGIHLPYTF	IGKV2D-29	.	IGKJ2	22	-1	-1	23
1	0.0013831258644536654	TGCATGCAAGGTATACACCTTCCGCTCACTTTC	CMQGIHLPLTF	IGKV2-29	.	IGKJ4	22	-1	-1	22
1	0.0013831258644536654	TGCATGCAAGGTATACACCTTCCGGGCACTTTC	CMQGIHLPGTF	IGKV2-29	.	IGKJ4	22	-1	-1	26
1	0.0013831258644536654	TGCATGCAAGGTACACACTGGCCTCTCACTTTC	CMQGTHWPLTF	IGKV2D-30	.	IGKJ4	24	-1	-1	24
1	0.0013831258644536654	TGCATGCAAGGTACACACTGGCCATTCACTTTC	CMQGTHWPFTF	IGKV2-30	.	IGKJ3	22	-1	-1	23
1	0.0013831258644536654	TGCATGCAAGGTACACACTGGCCAAAGACGTTC	CMQGTHWPKTF	IGKV2-30	.	IGKJ1	22	-1	-1	26
1	0.0013831258644536654	TGCATGCAAACTCTACAAACTCCCCTCACTTTC	CMQTLQTPLTF	IGKV2-28	.	IGKJ4	22	-1	-1	24
1	0.0013831258644536654	TGCATGCAAAGTCTACAGACTCCGTACACTTTC	CMQSLQTPYTF	IGKV2-28	.	IGKJ2	22	-1	-1	23
1	0.0013831258644536654	TGCATGCAAAGTATTGAGCTTCCTCCGACGTTC	CMQSIELPPTF	IGKV2D-29	.	IGKJ1	26	-1	-1	26
1	0.0013831258644536654	TGCATGCAAAGTATACACCTCCCATTCACTTTC	CMQSIHLPFTF	IGKV2D-29	.	IGKJ3	16	-1	-1	23
1	0.0013831258644536654	TGCATGCAAAATACATACGGGCCGAACACTTTT	CMQNTYGPNTF	IGKV2-30	.	IGKJ2	22	-1	-1	25
1	0.0013831258644536654	TGCATGGAAGCTATCGAAACTCCTCAGACGTTC	CMEAIETPQTF	IGKV2D-28	.	IGKJ1	24	-1	-1	26
1	0.0013831258644536654	TGTCAGCAGTTTGGTAGCTCAGGAATGTTC	CQQFGSSGMF	IGKV3-20	.	IGKJ1	20	-1	-1	26
1	0.0013831258644536654	TGTCAGCAGTATGGTAGCTCGCTCACTTTC	CQQYGSSLTF	IGKV3-20	.	IGKJ4	19	-1	-1	19
1	0.0013831258644536654	TGTCAGCAGTATAATAACGGGTACACTTTT	CQQYNNGYTF	IGKV3-15	.	IGKJ2	17	-1	-1	20
1	0.0013831258644536654	TGTCAGCAGCGTAGCAACTGGTTCACTTTC	CQQRSNWFTF	IGKV3-11	.	IGKJ4	20	-1	-1	22
1	0.0013831258644536654	TGTCAGCAGCGTAGCAACGGGCTCACTTTC	CQQRSNGLTF	IGKV3-11	.	IGKJ4	21	-1	-1	20
1	0.0013831258644536654	TGTCAGCAGCATGGTCGCTCTCTCACTTTC	CQQHGRSLTF	IGKV3-20	.	IGKJ3	19	-1	-1	22
1	0.0013831258644536654	TGTCAGCAGGGTACCAAGTGGCCGACGTTC	CQQGTKWPTF	IGKV3-11	.	IGKJ1	22	-1	-1	23
1	0.0013831258644536654	TGTCAACAATATGATACCTCACGGACGTTC	CQQYDTSRTF	IGKV3-20	.	IGKJ1	21	-1	-1	22
1	0.0013831258644536654	TGCCAACAGTTTAGTAATTATTGGACGTTC	CQQFSNYWTF	IGKV1-5	.	IGKJ1	21	-1	-1	21
1	0.0013831258644536654	TGCCAACAATATTTTAGTTTTTGGACGTTC	CQQYFSFWTF	IGKV1-5	.	IGKJ1	18	-1	-1	21
1	0.0013831258644536654	TGTCAGTTCCTTAATACTTTTGTTTTC	CQFLNTFVF	IGKV1D-12	.	IGKJ3	4	-1	-1	23
1	0.0013831258644536654	TGTCAGTTCCTTAATACTTTTGTTTTC	CQFLNTFVF	IGKV1-13	.	IGKJ3	4	-1	-1	23
