# Supplementary material for: Biomarkers and Immune Repertoire Metrics Identified by Peripheral Blood Transcriptomic Sequencing Reveal the Pathogenesis of COVID-19
Source: Front Immunol. 2021 Aug 24;12:677025. doi: 10.3389/fimmu.2021.677025 (PMC8421539; doi:10.3389/fimmu.2021.677025)
Supplement: Supplementary file 1 [file DataSheet_1.zip › TCR_BCR/IGK/convert.SRR12007821.clonotypes.IGK.txt]

count	freq	cdr3nt	cdr3aa	v	d	j	VEnd	DStart	DEnd	JStart
42	0.11602209944751381	TGTCAACAGCTTAATAGTTACCCCTCCTTC	CQQLNSYPSF	IGKV1-9	.	IGKJ5	22	-1	-1	25
13	0.03591160220994475	TGTCAGCAGCGAAACAGCTGGCCTTCTTTTACTTTC	CQQRNSWPSFTF	IGKV3-11	.	IGKJ3	23	-1	-1	30
9	0.024861878453038673	TGTCAGCAATTTTTCATCACCCCTCTCACTTTC	CQQFFITPLTF	IGKV4-1	.	IGKJ4	9	-1	-1	24
8	0.022099447513812154	TGTCAGCAGTATAATAACTGGCCCCCTCTCACTTTC	CQQYNNWPPLTF	IGKV3-15	.	IGKJ4	22	-1	-1	27
8	0.022099447513812154	TGTCAGCAGTTTGGTAGCTCACCTCGAACGTTC	CQQFGSSPRTF	IGKV3D-20	.	IGKJ1	24	-1	-1	27
7	0.019337016574585635	TGTCAACACACTTACGGGAGCCCCATGTGCACTGGCCAGGGGTGCAGTTTT	CQHTYGSPMCTGQGCSF	IGKV1-39	.	IGKJ2	14	-1	-1	47
7	0.019337016574585635	TGTCAGCAGCGTAACAACTGGCAGATCACCTTC	CQQRNNWQITF	IGKV3D-11	.	IGKJ5	22	-1	-1	23
7	0.019337016574585635	TGCCAACAGTATAAGAGTTATTTTTGGACGTTC	CQQYKSYFWTF	IGKV1-5	.	IGKJ1	21	-1	-1	24
6	0.016574585635359115	TGTCAGCAGTATAATGACTGGCTGATCACCTTC	CQQYNDWLITF	IGKV3-15	.	IGKJ5	21	-1	-1	23
6	0.016574585635359115	TGTCAGCAATATGGTGACTCACCGTGCATTTTT	CQQYGDSPCIF	IGKV3-20	.	IGKJ2	22	-1	-1	29
5	0.013812154696132596	TGTCAACAGGCTAACAGTTTCCCTCGGCTCACTTTC	CQQANSFPRLTF	IGKV1-12	.	IGKJ4	23	-1	-1	26
5	0.013812154696132596	TGTCAGCAGTATTATAGTATCCCTCTGACGTTC	CQQYYSIPLTF	IGKV4-1	.	IGKJ1	18	-1	-1	26
5	0.013812154696132596	TGTCAGCAGCGTAGACACTGGCCTCTCTCTTTC	CQQRRHWPLSF	IGKV3-11	.	IGKJ4	23	-1	-1	24
5	0.013812154696132596	TGTCAACAGACTTACAGTCCCCTCAGGACGTTC	CQQTYSPLRTF	IGKV1D-39	.	IGKJ1	27	-1	-1	25
5	0.013812154696132596	TGCCAACACTATAATAGTTACCCGTACACTTTT	CQHYNSYPYTF	IGKV1-5	.	IGKJ2	19	-1	-1	23
5	0.013812154696132596	TGTCACCGGCATGGTACCTCACCCCTGTTC	CHRHGTSPLF	IGKV3-20	.	IGKJ4	22	-1	-1	27
4	0.011049723756906077	TGTCAGGAGTATGGAACCTCACCTGTCCTCACTTTC	CQEYGTSPVLTF	IGKV3-20	.	IGKJ4	23	-1	-1	27
4	0.011049723756906077	TGTCAAGAGGTTCATGCCTTTCACACGTGCAGTTTT	CQEVHAFHTCSF	IGKV1-9	.	IGKJ2	5	-1	-1	22
4	0.011049723756906077	TGTCAACAGACTTACAGTGGCCCGTGCAGTTTT	CQQTYSGPCSF	IGKV1-39	.	IGKJ2	17	-1	-1	29
4	0.011049723756906077	TGTCAACAGAGTTACAGTACCCCGTGGACGTTC	CQQSYSTPWTF	IGKV1-39	.	IGKJ1	22	-1	-1	22
4	0.011049723756906077	TGTATGCAAGCTCTACAAACTCCGTGGACGTTC	CMQALQTPWTF	IGKV2-28	.	IGKJ1	22	-1	-1	22
3	0.008287292817679558	TGTCAGCAGTATAATAACTGGCCTCCGTGGACGTTC	CQQYNNWPPWTF	IGKV3-15	.	IGKJ1	23	-1	-1	25
3	0.008287292817679558	TGTCAGCAGTATAATAACTGGCCTCCGCTCACTTTC	CQQYNNWPPLTF	IGKV3-15	.	IGKJ4	23	-1	-1	25
3	0.008287292817679558	TGTCAGCAATACTTTAGTAGTGTTGTGAGCAGTTTT	CQQYFSSVVSSF	IGKV4-1	.	IGKJ2	18	-1	-1	32
3	0.008287292817679558	TGTCAACAGAGTTACAGTACCCCTCCGTACAGTTTT	CQQSYSTPPYSF	IGKV1D-39	.	IGKJ2	26	-1	-1	26
3	0.008287292817679558	TGTCAGCACTATGGAAGTTCACTGTGGACGTTC	CQHYGSSLWTF	IGKV3-20	.	IGKJ1	21	-1	-1	23
3	0.008287292817679558	TGTCAGCAGTATGGTACCTCACCGTACACTTTT	CQQYGTSPYTF	IGKV3-20	.	IGKJ2	22	-1	-1	23
3	0.008287292817679558	TGTCAGCAATATTATAGTACTCCTCGGACGTTC	CQQYYSTPRTF	IGKV4-1	.	IGKJ1	27	-1	-1	25
3	0.008287292817679558	TGTCAACAGAGTCACGGTACCCCGTGCAGTTTT	CQQSHGTPCSF	IGKV1-39	.	IGKJ2	22	-1	-1	29
3	0.008287292817679558	TGTCAACAAAGTTACATTACGCTGTGCAGTTTT	CQQSYITLCSF	IGKV1-39	.	IGKJ2	19	-1	-1	22
3	0.008287292817679558	TGCCAACAATATGATAATTATCCGTATACTTTT	CQQYDNYPYTF	IGKV1-5	.	IGKJ2	20	-1	-1	23
3	0.008287292817679558	TGCATGCAAGCTCTACAAAGTCCTCCGACGTTC	CMQALQSPPTF	IGKV2D-28	.	IGKJ1	26	-1	-1	26
3	0.008287292817679558	TGTCTGAAACATCATCATCTTCCCGTTTTC	CLKHHHLPVF	IGKV1-33	.	IGKJ4	3	-1	-1	26
2	0.0055248618784530384	TGTCAGCGGTATCGTGACTGGCCTCCGGACTTCACTTTC	CQRYRDWPPDFTF	IGKV3D-15	.	IGKJ3	28	-1	-1	30
2	0.0055248618784530384	TGTCAGCAGTATCGTGACTGGCCTCCGGACTTCACTTTC	CQQYRDWPPDFTF	IGKV3D-15	.	IGKJ3	28	-1	-1	30
2	0.0055248618784530384	TGTCAACACCTTAATACTTACCCCCCCATGTGTAGTTTT	CQHLNTYPPMCSF	IGKV1-9	.	IGKJ2	22	-1	-1	35
2	0.0055248618784530384	TGTCAGCAGTATAATAACTGGCCTCCGGGGACGTTC	CQQYNNWPPGTF	IGKV3D-15	.	IGKJ1	27	-1	-1	28
2	0.0055248618784530384	TGTCAGCAGCGTAGTAGTTGGCCTCCGCTCGCTTTC	CQQRSSWPPLAF	IGKV3-11	.	IGKJ4	23	-1	-1	25
2	0.0055248618784530384	TGTCAGCAGCGAAACAGCTGGCCTTCTTTTACTTTC	CQQRNSWPSFTF	IGKV3-11	.	IGKJ1	23	-1	-1	33
2	0.0055248618784530384	TGTCTACAGCATAAAAATTATCCCCGCAGTTTT	CLQHKNYPRSF	IGKV1-17	.	IGKJ2	13	-1	-1	29
2	0.0055248618784530384	TGTCATCAGCGTAGCAACTGGCCTTTCACTTTC	CHQRSNWPFTF	IGKV3-11	.	IGKJ4	23	-1	-1	25
2	0.0055248618784530384	TGTCACCAATACCATAGTTCTCCTCAGACGTTC	CHQYHSSPQTF	IGKV4-1	.	IGKJ1	23	-1	-1	26
2	0.0055248618784530384	TGTCAGCGGTATAATAACTGGCCGCTCACTTTC	CQRYNNWPLTF	IGKV3-15	.	IGKJ4	22	-1	-1	22
2	0.0055248618784530384	TGTCAGCAGTATGGTAGTTCACAGCTCACTTTC	CQQYGSSQLTF	IGKV3-20	.	IGKJ4	21	-1	-1	23
2	0.0055248618784530384	TGTCAGCAGTATAATAACTGGCCTCCGACGTTC	CQQYNNWPPTF	IGKV3D-15	.	IGKJ1	26	-1	-1	26
2	0.0055248618784530384	TGTCAGCAGCGTAGCAACTGGCCCGGCACCTTT	CQQRSNWPGTF	IGKV3-11	.	IGKJ2	22	-1	-1	26
2	0.0055248618784530384	TGTCAGCAATATTATAGTGTTCCTCGGACGTTC	CQQYYSVPRTF	IGKV4-1	.	IGKJ1	27	-1	-1	25
2	0.0055248618784530384	TGTCAACACAGTTATATTAATCCGTGGACGTTC	CQHSYINPWTF	IGKV1-39	.	IGKJ1	13	-1	-1	22
2	0.0055248618784530384	TGTCAACAGTATTTTACTTGGACGTGGACCTTC	CQQYFTWTWTF	IGKV1-8	.	IGKJ1	12	-1	-1	21
2	0.0055248618784530384	TGTCAACAGTATTATAGTTACCCTCTCACTTTC	CQQYYSYPLTF	IGKV1-8	.	IGKJ4	23	-1	-1	24
2	0.0055248618784530384	TGTCAACAGTATGATAATCTCTCGATCACCTTC	CQQYDNLSITF	IGKV1-33	.	IGKJ5	20	-1	-1	21
2	0.0055248618784530384	TGTCAACAGTATAGTGACTGGCCTCGAACTTTT	CQQYSDWPRTF	IGKV3-15	.	IGKJ2	23	-1	-1	27
2	0.0055248618784530384	TGTCAACAGAGTTACAGTACCCCTCCGACGTTC	CQQSYSTPPTF	IGKV1D-39	.	IGKJ1	26	-1	-1	26
2	0.0055248618784530384	TGTCAACAGAGTTACAGTACCCCTCGGACGTTC	CQQSYSTPRTF	IGKV1D-39	.	IGKJ1	24	-1	-1	25
2	0.0055248618784530384	TGTCAACAGAGCTACACTACCCCTCCGGCTTTC	CQQSYTTPPAF	IGKV1D-39	.	IGKJ3	27	-1	-1	28
2	0.0055248618784530384	TGTCAAAAGTATAACAGTGCCCCATTCACTTTC	CQKYNSAPFTF	IGKV1-27	.	IGKJ3	22	-1	-1	23
2	0.0055248618784530384	TGCCAACAGTATAATAGTTATTCTCTCACGTTC	CQQYNSYSLTF	IGKV1-5	.	IGKJ1	23	-1	-1	27
2	0.0055248618784530384	TGCATGCAAGCTCTACAAACCCCTAAGACGTTC	CMQALQTPKTF	IGKV2-28	.	IGKJ1	24	-1	-1	26
2	0.0055248618784530384	TGCATGCAAGCTCTACAAACCCCGTACACTTTT	CMQALQTPYTF	IGKV2-28	.	IGKJ2	19	-1	-1	23
2	0.0055248618784530384	CGTCAACAAAGTTACATTACGCTGTGCAGTTTT	RQQSYITLCSF	IGKV1-39	.	IGKJ2	19	-1	-1	22
2	0.0055248618784530384	TGTCACCAATATAATACTTGGCCGACGCTC	CHQYNTWPTL	IGKV3-15	.	IGKJ1	22	-1	-1	23
2	0.0055248618784530384	TGTCAGCAGTATGGTAGCTCACCCACTTTT	CQQYGSSPTF	IGKV3-20	.	IGKJ2	22	-1	-1	23
2	0.0055248618784530384	TGTCAGCAGTATAATAACTGGTGGACGTTC	CQQYNNWWTF	IGKV3-15	.	IGKJ1	20	-1	-1	20
2	0.0055248618784530384	TGCCAACAATATAATACTTATTGTACTTTT	CQQYNTYCTF	IGKV1-5	.	IGKJ2	21	-1	-1	24
1	0.0027624309392265192	TGTCAGCAGTATGGTAGCTCACCTCCGGGGTACACTTTT	CQQYGSSPPGYTF	IGKV3D-20	.	IGKJ2	27	-1	-1	29
1	0.0027624309392265192	TGTCAGCAGTATAATAAGTGGCCTCCGAGGTACACTTTT	CQQYNKWPPRYTF	IGKV3D-15	.	IGKJ2	26	-1	-1	29
1	0.0027624309392265192	TGTCAGCAGCGTGCCAACTGGCCTCCGAAAATCACCTTC	CQQRANWPPKITF	IGKV3-11	.	IGKJ5	23	-1	-1	30
1	0.0027624309392265192	TGTCAACAGTATGATAATCTCCCTCCGATGTGCAGTTTT	CQQYDNLPPMCSF	IGKV1D-33	.	IGKJ2	26	-1	-1	27
1	0.0027624309392265192	TGCATGCAAGCTCTACAAACTCCCCTCGAACTCACTTTC	CMQALQTPLELTF	IGKV2-28	.	IGKJ4	22	-1	-1	30
1	0.0027624309392265192	TGTCAGCAGTATCATGACTGGCCTCCGTACACTTTT	CQQYHDWPPYTF	IGKV3D-15	.	IGKJ2	26	-1	-1	26
1	0.0027624309392265192	TGTCAGCAGTATGGTGACTCACCTCGGTACACCTTT	CQQYGDSPRYTF	IGKV3D-20	.	IGKJ2	24	-1	-1	26
1	0.0027624309392265192	TGTCAGCAGTATGGTAGCTCACCTTTGGTCACCTTC	CQQYGSSPLVTF	IGKV3-20	.	IGKJ5	23	-1	-1	28
1	0.0027624309392265192	TGTCAGCAGTATGGTAGCTCACCTACGTGGACGTTC	CQQYGSSPTWTF	IGKV3-20	.	IGKJ1	28	-1	-1	24
1	0.0027624309392265192	TGTCAGCAGTATAATAACTGGCCTCCGTTCACTTTC	CQQYNNWPPFTF	IGKV3D-15	.	IGKJ4	26	-1	-1	28
1	0.0027624309392265192	TGTCAGCAGTATAATAACTGGCCTCCACTCACTTTC	CQQYNNWPPLTF	IGKV3D-15	.	IGKJ4	25	-1	-1	27
1	0.0027624309392265192	TGTCAGCAGTATAATAACTGGCCTGTGCGGAGTTTT	CQQYNNWPVRSF	IGKV3-15	.	IGKJ2	23	-1	-1	32
1	0.0027624309392265192	TGTCAGCAGTATAATAACTGGCCCCCGAGGACGTTC	CQQYNNWPPRTF	IGKV3D-15	.	IGKJ1	26	-1	-1	28
1	0.0027624309392265192	TGTCAGCAGTACAATAGCTGGCCTCCGATCACCTTC	CQQYNSWPPITF	IGKV3-15	.	IGKJ5	23	-1	-1	25
1	0.0027624309392265192	TGTCAGCAGCGTAGCAACTGGCCCACGTGGACGTTC	CQQRSNWPTWTF	IGKV3-11	.	IGKJ1	22	-1	-1	22
1	0.0027624309392265192	TGTCAGCAATATAATCAGTGGCCTCCGCTCACCTTC	CQQYNQWPPLTF	IGKV3D-15	.	IGKJ5	26	-1	-1	28
1	0.0027624309392265192	TGTCAGGAGCGGAGCAGCTGGCCCGCGCTCACTTTC	CQERSSWPALTF	IGKV3-11	.	IGKJ4	22	-1	-1	24
1	0.0027624309392265192	TGTCAGGAATATAATAACTGGCCTCCGTACACTTTT	CQEYNNWPPYTF	IGKV3D-15	.	IGKJ2	26	-1	-1	26
1	0.0027624309392265192	TGTCAGGAACGTAGCAACTGGCCTAAGTGGACGTTC	CQERSNWPKWTF	IGKV3-11	.	IGKJ1	24	-1	-1	26
1	0.0027624309392265192	TGTGAGCAGCCTTACAGAAATGGATCGCTTGCCTTC	CEQPYRNGSLAF	IGKV1-39	.	IGKJ5	16	-1	-1	31
1	0.0027624309392265192	TGTCTACAGCATAATAGTTACCCTCGGACGTTC	CLQHNSYPRTF	IGKV1D-17	.	IGKJ1	24	-1	-1	25
1	0.0027624309392265192	TGTCTACAGCATAATAGTTACCCATTCACTTTC	CLQHNSYPFTF	IGKV1-17	.	IGKJ3	22	-1	-1	23
1	0.0027624309392265192	TGTCTACAAGATTTCGGTTACCCTCGGACGTTC	CLQDFGYPRTF	IGKV1-6	.	IGKJ1	23	-1	-1	25
1	0.0027624309392265192	TGTCTACAAGATTACAATTACCCCTGGACGTTC	CLQDYNYPWTF	IGKV1-6	.	IGKJ1	22	-1	-1	24
1	0.0027624309392265192	TGTCACCAGTATGGTAGCTCACCGGGGACGTTC	CHQYGSSPGTF	IGKV3-20	.	IGKJ1	22	-1	-1	25
1	0.0027624309392265192	TGTCACCAGAGTTACAGTATCCGATTCACTTTC	CHQSYSIRFTF	IGKV1-39	.	IGKJ3	18	-1	-1	23
1	0.0027624309392265192	TGTCACCAATATGGTCGCTCACCGTGGACGTTC	CHQYGRSPWTF	IGKV3-20	.	IGKJ1	22	-1	-1	22
1	0.0027624309392265192	TGTCAGCACTTTGGGGGCTCAACGGGGACTTTT	CQHFGGSTGTF	IGKV3-20	.	IGKJ2	20	-1	-1	27
1	0.0027624309392265192	TGTCAGCACCGTGCCGACTGGCCTAGCAGTTTT	CQHRADWPSSF	IGKV3-11	.	IGKJ2	25	-1	-1	29
1	0.0027624309392265192	TGTCAGCAGTGTAATAACTGGCCGTGGACGTTC	CQQCNNWPWTF	IGKV3-15	.	IGKJ1	22	-1	-1	22
1	0.0027624309392265192	TGTCAGCAGTATTATAGTATCCCTCTGACGTTC	CQQYYSIPLTF	IGKV4-1	.	IGKJ5	18	-1	-1	30
1	0.0027624309392265192	TGTCAGCAGTATGGTAGCTCATCGTACACTTTT	CQQYGSSSYTF	IGKV3-20	.	IGKJ2	20	-1	-1	23
1	0.0027624309392265192	TGTCAGCAGTATGGTAGCTCACCTTTCACTTTC	CQQYGSSPFTF	IGKV3-20	.	IGKJ4	23	-1	-1	25
1	0.0027624309392265192	TGTCAGCAGTATGGTAGCTCACCTCTAACTTTT	CQQYGSSPLTF	IGKV3D-20	.	IGKJ2	24	-1	-1	27
1	0.0027624309392265192	TGTCAGCAGTATGGTAGCTCACCTCGGACGTTC	CQQYGSSPRTF	IGKV3D-20	.	IGKJ1	24	-1	-1	25
1	0.0027624309392265192	TGTCAGCAGTATGGTAGCTCACCTCAGACGTTC	CQQYGSSPQTF	IGKV3D-20	.	IGKJ1	24	-1	-1	26
1	0.0027624309392265192	TGTCAGCAGTATGGTAGCTCACCGATCACCTTC	CQQYGSSPITF	IGKV3-20	.	IGKJ5	22	-1	-1	22
1	0.0027624309392265192	TGTCAGCAGTATGGTAGCTCACCATTCACTTTC	CQQYGSSPFTF	IGKV3-20	.	IGKJ3	22	-1	-1	23
1	0.0027624309392265192	TGTCAGCAGTATGAAAACTCACCGCTCACTTTC	CQQYENSPLTF	IGKV3-20	.	IGKJ4	22	-1	-1	22
1	0.0027624309392265192	TGTCAGCAGTATAATAACTGGCTCCGGACGTTC	CQQYNNWLRTF	IGKV3-15	.	IGKJ1	21	-1	-1	25
1	0.0027624309392265192	TGTCAGCAGTATAATAACTGGCCTCTCACTTTC	CQQYNNWPLTF	IGKV3-15	.	IGKJ4	23	-1	-1	24
1	0.0027624309392265192	TGTCAGCAGTATAATAACTGGCCCCTCACTTTC	CQQYNNWPLTF	IGKV3-15	.	IGKJ4	22	-1	-1	24
1	0.0027624309392265192	TGTCAGCAGCGTAACAACTGGCCTCGGACCTTC	CQQRNNWPRTF	IGKV3-11	.	IGKJ5	23	-1	-1	27
1	0.0027624309392265192	TGTCAGCAGAGTTACAGAACCCCCATCACCTTC	CQQSYRTPITF	IGKV1-39	.	IGKJ5	22	-1	-1	24
1	0.0027624309392265192	TGTCAGCAATTTTATGGAATTCCTCGGACGTTC	CQQFYGIPRTF	IGKV4-1	.	IGKJ1	27	-1	-1	25
1	0.0027624309392265192	TGTCAGCAATATTATACTACTCCGCTCACTTTC	CQQYYTTPLTF	IGKV4-1	.	IGKJ4	22	-1	-1	22
1	0.0027624309392265192	TGTCAGCAATATTATAGTACTCTTCGGACGTTC	CQQYYSTLRTF	IGKV4-1	.	IGKJ1	21	-1	-1	25
1	0.0027624309392265192	TGTCAGCAATATTATAGTACTCCGTACACTTTT	CQQYYSTPYTF	IGKV4-1	.	IGKJ2	22	-1	-1	23
1	0.0027624309392265192	TGTCAGCAATATTATAGTACTCCATTCACTTTC	CQQYYSTPFTF	IGKV4-1	.	IGKJ3	22	-1	-1	23
1	0.0027624309392265192	TGTCAGCAATATAATAGTTGGCCGCTCACTTTC	CQQYNSWPLTF	IGKV3-15	.	IGKJ4	22	-1	-1	22
1	0.0027624309392265192	TGTCAGCAACGTACCAGCTGGCCTCCGACGTTC	CQQRTSWPPTF	IGKV3-11	.	IGKJ1	23	-1	-1	26
1	0.0027624309392265192	TGTCAACACTATGATGATCTCCCGTACACTTTT	CQHYDDLPYTF	IGKV1-33	.	IGKJ2	22	-1	-1	23
1	0.0027624309392265192	TGTCAACACCATCTCAACTGGGCCTCTAGTTTT	CQHHLNWASSF	IGKV3-11	.	IGKJ2	4	-1	-1	29
1	0.0027624309392265192	TGTCAACAGTTTAATAATCTGCCATTCACTTTC	CQQFNNLPFTF	IGKV1-33	.	IGKJ3	19	-1	-1	23
1	0.0027624309392265192	TGTCAACAGTATGATAATCTCTCGCTCACTTTC	CQQYDNLSLTF	IGKV1-33	.	IGKJ4	20	-1	-1	22
1	0.0027624309392265192	TGTCAACAGTATGATAATCTCCCGTACACTTTT	CQQYDNLPYTF	IGKV1-33	.	IGKJ2	22	-1	-1	23
1	0.0027624309392265192	TGTCAACAGGCTAGCAGTTTCCCTCGCAGTTTT	CQQASSFPRSF	IGKV1-12	.	IGKJ2	23	-1	-1	29
1	0.0027624309392265192	TGTCAACAGGCTAACAGTTTCCCGATCACCTTC	CQQANSFPITF	IGKV1-12	.	IGKJ5	22	-1	-1	22
1	0.0027624309392265192	TGTCAACAGACTTCCAGTACCCCTCGCACTTTT	CQQTSSTPRTF	IGKV1D-39	.	IGKJ2	24	-1	-1	26
1	0.0027624309392265192	TGTCAACAGAGTTTCAGAACACCTCCGACTTTC	CQQSFRTPPTF	IGKV1D-39	.	IGKJ4	26	-1	-1	27
1	0.0027624309392265192	TGTCAACAGAGTTACACTGATATTCGGACTTTT	CQQSYTDIRTF	IGKV1-39	.	IGKJ2	15	-1	-1	27
1	0.0027624309392265192	TGTCAACAGAGTTACAGTTTTCCTCGGACGTTC	CQQSYSFPRTF	IGKV1-39	.	IGKJ1	17	-1	-1	25
1	0.0027624309392265192	TGTCAACAGAGTTACAGTGTGCCTCGAACTTTC	CQQSYSVPRTF	IGKV1-39	.	IGKJ4	17	-1	-1	27
1	0.0027624309392265192	TGTCAACAGAGTTACAGTACCCCTCCGACTTTT	CQQSYSTPPTF	IGKV1D-39	.	IGKJ2	26	-1	-1	27
1	0.0027624309392265192	TGTCAACAGAGTTACAGTACCCCCTGGACGTTC	CQQSYSTPWTF	IGKV1-39	.	IGKJ1	22	-1	-1	24
1	0.0027624309392265192	TGTCAACAGAGTTACAGTACCCCCCTCACTTTC	CQQSYSTPLTF	IGKV1-39	.	IGKJ4	22	-1	-1	24
1	0.0027624309392265192	TGTCAAAAGTATAACAGTGCCCCTCTCTCTTTC	CQKYNSAPLSF	IGKV1-27	.	IGKJ4	23	-1	-1	24
1	0.0027624309392265192	TGCCAACAGTATGATCGTTATTCATGGACTTTT	CQQYDRYSWTF	IGKV1-5	.	IGKJ2	22	-1	-1	27
1	0.0027624309392265192	TGCCAACAGTATGATACTTATCCGTACACTTTT	CQQYDTYPYTF	IGKV1-5	.	IGKJ2	20	-1	-1	23
1	0.0027624309392265192	TGCCAACAGTATAGTAGTCATTTGCGGACGTTC	CQQYSSHLRTF	IGKV1-5	.	IGKJ1	21	-1	-1	25
1	0.0027624309392265192	TGCCAACAATATCATAGTTTCCCTCTCAAATTC	CQQYHSFPLKF	IGKV1D-16	.	IGKJ4	24	-1	-1	30
1	0.0027624309392265192	TGCGTGCAAGGGACAGTCTGGCCTCGGACTTTC	CVQGTVWPRTF	IGKV2D-30	.	IGKJ3	24	-1	-1	27
1	0.0027624309392265192	TGCATGCAACGTATAGAGTTTCCCTTCACTTTC	CMQRIEFPFTF	IGKV2-40	.	IGKJ3	22	-1	-1	24
1	0.0027624309392265192	TGCATGCAAGCTCTACAAACTCCTCCCACTTTC	CMQALQTPPTF	IGKV2D-28	.	IGKJ4	25	-1	-1	26
1	0.0027624309392265192	TGCATGCAAGCTCTACAAACTCCTATAACGTTC	CMQALQTPITF	IGKV2-28	.	IGKJ1	24	-1	-1	27
1	0.0027624309392265192	TGCATGCAAGCTCTACAAACTCCGTACACTTTT	CMQALQTPYTF	IGKV2-28	.	IGKJ2	22	-1	-1	23
1	0.0027624309392265192	TGCATGCAAGCTCTACAAACTCCGGTCACTTTC	CMQALQTPVTF	IGKV2-28	.	IGKJ4	22	-1	-1	25
1	0.0027624309392265192	TGCATGCAAGCTCGACAAACGCCGATCACCTTC	CMQARQTPITF	IGKV2-28	.	IGKJ5	19	-1	-1	22
1	0.0027624309392265192	TGCATGCAAGCTACACACTGGCCGTACACTTTT	CMQATHWPYTF	IGKV2-30	.	IGKJ2	22	-1	-1	23
1	0.0027624309392265192	TGCATGCAAGGTCTAGAAAGCCCGATCACCTTC	CMQGLESPITF	IGKV2-40	.	IGKJ5	16	-1	-1	22
1	0.0027624309392265192	TGCATGCAAACTCTACGAATTCCGGGGACTTTT	CMQTLRIPGTF	IGKV2-28	.	IGKJ2	22	-1	-1	27
1	0.0027624309392265192	TGTCACTATTATGGCAGTCCCTTCACTTTC	CHYYGSPFTF	IGKV3-20	.	IGKJ4	4	-1	-1	22
1	0.0027624309392265192	TGTCAGCAGTATGGTAGTTCAGTCACTTTC	CQQYGSSVTF	IGKV3-20	.	IGKJ4	20	-1	-1	22
1	0.0027624309392265192	TGTCAGCAGTATGGTAGCTCATTCATTTTC	CQQYGSSFIF	IGKV3-20	.	IGKJ4	20	-1	-1	22
1	0.0027624309392265192	TGTCAGCAGTATGGTAGCTCACCCCTTTTT	CQQYGSSPLF	IGKV3-20	.	IGKJ2	22	-1	-1	26
1	0.0027624309392265192	TGTCAGCAGTATGGTAGCCCGAGCAGTTTT	CQQYGSPSSF	IGKV3-20	.	IGKJ2	17	-1	-1	26
1	0.0027624309392265192	TGTCAGCAGTACAATAAATGGTGCACTTTT	CQQYNKWCTF	IGKV3-15	.	IGKJ2	20	-1	-1	23
1	0.0027624309392265192	TGTCAGCAGCGTAGCAACTTATTCACTTTC	CQQRSNLFTF	IGKV3-11	.	IGKJ3	18	-1	-1	19
1	0.0027624309392265192	TGTCAGCAGCGTAGCAACTGGCCCTCTTTC	CQQRSNWPSF	IGKV3-11	.	IGKJ4	22	-1	-1	25
1	0.0027624309392265192	TGTCAGGAATATGGTAGGTCACGCACTTTC	CQEYGRSRTF	IGKV3-20	.	IGKJ4	21	-1	-1	23
1	0.0027624309392265192	TGTCAACAGAGTTACAGTACCCTTACTTTT	CQQSYSTLTF	IGKV1-39	.	IGKJ2	21	-1	-1	24
1	0.0027624309392265192	TGTCAACAACGTATCAATTTGATCACTTTC	CQQRINLITF	IGKV3-11	.	IGKJ5	16	-1	-1	20
1	0.0027624309392265192	TGCCAACAGTATAATAGTTATTGTACGTTC	CQQYNSYCTF	IGKV1-5	.	IGKJ1	21	-1	-1	24
1	0.0027624309392265192	TGCCAACAGTATAATAGTTATCGGACGTTC	CQQYNSYRTF	IGKV1-5	.	IGKJ1	20	-1	-1	22
1	0.0027624309392265192	TGCGTGCAAGGTACACACTGGTGCAGTTTT	CVQGTHWCSF	IGKV2-30	.	IGKJ2	20	-1	-1	26
1	0.0027624309392265192	TGCATGCAAGCTCTACAAACTTCGTCTTTC	CMQALQTSSF	IGKV2-28	.	IGKJ3	20	-1	-1	25
1	0.0027624309392265192	TGCATGCAAGCTCTACAAACTCTTTTTTTT	CMQALQTLFF	IGKV2-28	.	IGKJ2	21	-1	-1	26
1	0.0027624309392265192	TGCATGCAAGCTCTACAAACGGCCTTC	CMQALQTAF	IGKV2-28	.	IGKJ5	19	-1	-1	22
1	0.0027624309392265192	TGTCAGGAGGTCGGGCGCAGTTTT	CQEVGRSF	IGKV3-15	.	IGKJ2	5	-1	-1	20
1	0.0027624309392265192	TGTCAGCAACGTAGCGAATTT	CQQRSEF	IGKV3-11	.	IGKJ2	14	-1	-1	18
1	0.0027624309392265192	TGCCAACAGTATCGGACGTTC	CQQYRTF	IGKV1-5	.	IGKJ1	11	-1	-1	13
