# Supplementary material for: Biomarkers and Immune Repertoire Metrics Identified by Peripheral Blood Transcriptomic Sequencing Reveal the Pathogenesis of COVID-19
Source: Front Immunol. 2021 Aug 24;12:677025. doi: 10.3389/fimmu.2021.677025 (PMC8421539; doi:10.3389/fimmu.2021.677025)
Supplement: Supplementary file 1 [file DataSheet_1.zip › TCR_BCR/IGK/convert.SRR12007822.clonotypes.IGK.txt]

count	freq	cdr3nt	cdr3aa	v	d	j	VEnd	DStart	DEnd	JStart
31	0.09538461538461539	TGTCAACAGCTTAATAGTTACCCCTCCTTC	CQQLNSYPSF	IGKV1-9	.	IGKJ5	22	-1	-1	25
10	0.03076923076923077	TGTCAGCAGTATAATAACTGGCCTCCGTGGACGTTC	CQQYNNWPPWTF	IGKV3-15	.	IGKJ1	23	-1	-1	25
10	0.03076923076923077	TGTCAGCAGTATAATGACTGGCTGATCACCTTC	CQQYNDWLITF	IGKV3-15	.	IGKJ5	21	-1	-1	23
7	0.021538461538461538	TGTCAGCAGCGAAACAGCTGGCCTTCTTTTACTTTC	CQQRNSWPSFTF	IGKV3-11	.	IGKJ3	23	-1	-1	30
6	0.018461538461538463	TGTCAACACACTTACGGGAGCCCCATGTGCACTGGCCAGGGGTGCAGTTTT	CQHTYGSPMCTGQGCSF	IGKV1-39	.	IGKJ2	14	-1	-1	47
5	0.015384615384615385	TGTCAGCAGTATCGTGACTGGCCTCCGGACTTCACTTTC	CQQYRDWPPDFTF	IGKV3D-15	.	IGKJ3	28	-1	-1	30
5	0.015384615384615385	TGTCAACAGGCTAACAGTTTCCCTCGGCTCACTTTC	CQQANSFPRLTF	IGKV1-12	.	IGKJ4	23	-1	-1	26
5	0.015384615384615385	TGTCAACAATATATTGGAACCTCCGCGTACACCTTT	CQQYIGTSAYTF	IGKV4-1	.	IGKJ2	11	-1	-1	26
5	0.015384615384615385	TGTCAACAGACTTACAGTCCCCTCAGGACGTTC	CQQTYSPLRTF	IGKV1D-39	.	IGKJ1	27	-1	-1	25
5	0.015384615384615385	TGTATGCAAGCTCTACAAACTCCGTGGACGTTC	CMQALQTPWTF	IGKV2-28	.	IGKJ1	22	-1	-1	22
5	0.015384615384615385	TGCCAACACTATAATAGTTACCCGTACACTTTT	CQHYNSYPYTF	IGKV1-16	.	IGKJ2	22	-1	-1	23
5	0.015384615384615385	TGTCAGCAGTATAATAACTGGCTCGATTTC	CQQYNNWLDF	IGKV3-15	.	IGKJ4	21	-1	-1	26
4	0.012307692307692308	TGTCAGCAATTTTTCATCACCCCTCTCACTTTC	CQQFFITPLTF	IGKV4-1	.	IGKJ4	9	-1	-1	24
4	0.012307692307692308	TGTCAACAGTATGATAATCTCCCGCTCACTTTC	CQQYDNLPLTF	IGKV1-33	.	IGKJ4	22	-1	-1	22
4	0.012307692307692308	TGCATGCAAGCTTCACACTGGCCGTTCACTTTT	CMQASHWPFTF	IGKV2-30	.	IGKJ2	22	-1	-1	26
4	0.012307692307692308	TGCATGCAAGCTCTACAGACTCCACTCACTTTC	CMQALQTPLTF	IGKV2-28	.	IGKJ4	22	-1	-1	24
4	0.012307692307692308	TGTCACCGGCATGGTACCTCACCCCTGTTC	CHRHGTSPLF	IGKV3-20	.	IGKJ4	22	-1	-1	27
3	0.009230769230769232	TGTCAGCAGTATAATAACTGGCCCCCTCTCACTTTC	CQQYNNWPPLTF	IGKV3-15	.	IGKJ4	22	-1	-1	27
3	0.009230769230769232	TGTCAGCAATACTTTAGTAGTGTTGTGAGCAGTTTT	CQQYFSSVVSSF	IGKV4-1	.	IGKJ2	18	-1	-1	32
3	0.009230769230769232	TGTCAAGAGGTTCATGCCTTTCACACGTGCAGTTTT	CQEVHAFHTCSF	IGKV1-9	.	IGKJ2	5	-1	-1	22
3	0.009230769230769232	TGTCAGCAGTTTGGTAGCTCACCTCGAACGTTC	CQQFGSSPRTF	IGKV3D-20	.	IGKJ1	24	-1	-1	27
3	0.009230769230769232	TGTCAGCAGTATTATAGTATCCCTCTGACGTTC	CQQYYSIPLTF	IGKV4-1	.	IGKJ1	18	-1	-1	26
3	0.009230769230769232	TGTCAGCAGTATGGTAGCTCACCGTACACTTTT	CQQYGSSPYTF	IGKV3-20	.	IGKJ2	22	-1	-1	23
3	0.009230769230769232	TGTCAGCAGCGTAGCAACTGGCCCGGCACCTTT	CQQRSNWPGTF	IGKV3-11	.	IGKJ2	22	-1	-1	26
3	0.009230769230769232	TGTCAGCAGCGTAACAACTGGCAGATCACCTTC	CQQRNNWQITF	IGKV3D-11	.	IGKJ5	22	-1	-1	23
3	0.009230769230769232	TGTCAACAGTTTGGTTCCTCACCACTCACTTTC	CQQFGSSPLTF	IGKV3-20	.	IGKJ4	22	-1	-1	24
3	0.009230769230769232	TGCCAACAGTATAATAGTTATCCGTGGACGTTC	CQQYNSYPWTF	IGKV1-5	.	IGKJ1	20	-1	-1	22
3	0.009230769230769232	TGCCAACAGTATAAGAGTTATTTTTGGACGTTC	CQQYKSYFWTF	IGKV1-5	.	IGKJ1	21	-1	-1	24
3	0.009230769230769232	TGCCAACAATATGATAATTATCCGTATACTTTT	CQQYDNYPYTF	IGKV1-5	.	IGKJ2	20	-1	-1	23
3	0.009230769230769232	TGCATGCAAGCTCTACAAACTCCTCGGACGTTC	CMQALQTPRTF	IGKV2D-28	.	IGKJ1	24	-1	-1	25
3	0.009230769230769232	TGCATGCAAGCTCTACAAACTCCTCGAACTTTC	CMQALQTPRTF	IGKV2D-28	.	IGKJ3	24	-1	-1	27
3	0.009230769230769232	TGCATGCAAGCTACACAATGGCCGTGGACGTTC	CMQATQWPWTF	IGKV2-24	.	IGKJ1	18	-1	-1	22
3	0.009230769230769232	TGTCAGCAGCGTACCAGGTCTCTCACTTTC	CQQRTRSLTF	IGKV3-11	.	IGKJ4	12	-1	-1	21
2	0.006153846153846154	TGTCAACACCTTAATACTTACCCCCCCATGTGTAGTTTT	CQHLNTYPPMCSF	IGKV1-9	.	IGKJ2	22	-1	-1	35
2	0.006153846153846154	TGTCAGCAGTATGGTAGCTCACCTCCGTGGACGTTC	CQQYGSSPPWTF	IGKV3D-20	.	IGKJ1	26	-1	-1	25
2	0.006153846153846154	TGTCAGCAATATTATGGGACTCCTCCGTGGACGTTC	CQQYYGTPPWTF	IGKV4-1	.	IGKJ1	23	-1	-1	25
2	0.006153846153846154	TGTCAGCAATATTATAGTACTCTCCCGCTCACTTTC	CQQYYSTLPLTF	IGKV4-1	.	IGKJ4	21	-1	-1	25
2	0.006153846153846154	TGTCAACAGTATGATGATCTCCGTCCGCTCACTTTC	CQQYDDLRPLTF	IGKV1D-33	.	IGKJ4	26	-1	-1	25
2	0.006153846153846154	TGTCAACAATCTAACAGTTTCCCTCGGCTCACTTTC	CQQSNSFPRLTF	IGKV1-12	.	IGKJ4	23	-1	-1	26
2	0.006153846153846154	TGCATGCAAGGTACACACTGGCCCCCGTGGACGTTC	CMQGTHWPPWTF	IGKV2D-30	.	IGKJ1	26	-1	-1	25
2	0.006153846153846154	TGTCAGCACTATGGAAGTTCACTGTGGACGTTC	CQHYGSSLWTF	IGKV3-20	.	IGKJ1	21	-1	-1	23
2	0.006153846153846154	TGTCAGCAGTATGGTACCTCACCGTACACTTTT	CQQYGTSPYTF	IGKV3-20	.	IGKJ2	22	-1	-1	23
2	0.006153846153846154	TGTCAGCAGTATGGTAGTTCACAGCTCACTTTC	CQQYGSSQLTF	IGKV3-20	.	IGKJ4	21	-1	-1	23
2	0.006153846153846154	TGTCAGCAGTATGGTAGCTCACCCTTCACTTTC	CQQYGSSPFTF	IGKV3-20	.	IGKJ4	22	-1	-1	25
2	0.006153846153846154	TGTCAGCAGTATAATAACTGGCCTCGGACGTTC	CQQYNNWPRTF	IGKV3D-15	.	IGKJ1	24	-1	-1	25
2	0.006153846153846154	TGTCAGCAGCGTAGACACTGGCCTCTCTCTTTC	CQQRRHWPLSF	IGKV3-11	.	IGKJ4	23	-1	-1	24
2	0.006153846153846154	TGTCAGCAATTTCATACTACTCCTCCGACGTTC	CQQFHTTPPTF	IGKV4-1	.	IGKJ1	23	-1	-1	26
2	0.006153846153846154	TGTCAGCAATATTATACTAGTCCTCTCACTTTC	CQQYYTSPLTF	IGKV4-1	.	IGKJ4	23	-1	-1	24
2	0.006153846153846154	TGTCAACAGCTTAATAGTTACCCTTTCACTTTC	CQQLNSYPFTF	IGKV1-9	.	IGKJ3	23	-1	-1	24
2	0.006153846153846154	TGTCAACAGAGTCACGGTACCCCGTGCAGTTTT	CQQSHGTPCSF	IGKV1-39	.	IGKJ2	22	-1	-1	29
2	0.006153846153846154	TGTCAACAGAGCTACACTACCCCTCCGGCTTTC	CQQSYTTPPAF	IGKV1D-39	.	IGKJ3	27	-1	-1	28
2	0.006153846153846154	TGTCAACAACATGAACGCTTCCCTGCCACCTTC	CQQHERFPATF	IGKV1-33	.	IGKJ5	7	-1	-1	26
2	0.006153846153846154	TGTCAACAAAGTTACATTACGCTGTGCAGTTTT	CQQSYITLCSF	IGKV1-39	.	IGKJ2	19	-1	-1	22
2	0.006153846153846154	TGCCAACACTATTATACTCTAGAGTGGACGTTC	CQHYYTLEWTF	IGKV1-5	.	IGKJ1	15	-1	-1	23
2	0.006153846153846154	TGCCAACAGTATAATAGTTATTCTCTCACGTTC	CQQYNSYSLTF	IGKV1-5	.	IGKJ1	23	-1	-1	27
2	0.006153846153846154	TGCATGCACGGCTTAGAAACTCCGATCACCTTC	CMHGLETPITF	IGKV2-28	.	IGKJ5	7	-1	-1	22
2	0.006153846153846154	TGCATGCAAGCTCTACAAACTTCGATCACCTTC	CMQALQTSITF	IGKV2-28	.	IGKJ5	20	-1	-1	21
2	0.006153846153846154	TGCATGCAAGCTCTACAAACCCGGCTCACTTTC	CMQALQTRLTF	IGKV2-28	.	IGKJ4	19	-1	-1	23
2	0.006153846153846154	TGTCAGCAGTGTAGCAACTGGCGAACGTTC	CQQCSNWRTF	IGKV3-11	.	IGKJ1	21	-1	-1	24
2	0.006153846153846154	TGTCAACTGCGTAACAACTCGATCACCTTC	CQLRNNSITF	IGKV3-11	.	IGKJ5	18	-1	-1	18
2	0.006153846153846154	TGCGTGCAAGGTACACACTGGTGCAGTTTT	CVQGTHWCSF	IGKV2-30	.	IGKJ2	20	-1	-1	26
2	0.006153846153846154	TGTCAGGAGGTCGGGCGCAGTTTT	CQEVGRSF	IGKV3-15	.	IGKJ2	5	-1	-1	20
1	0.003076923076923077	TGTCAGCAGTATAAGAACTGGCCCTCGAAGGTTCTCACTTTC	CQQYKNWPSKVLTF	IGKV3-15	.	IGKJ3	22	-1	-1	34
1	0.003076923076923077	TGTCACCAGTATATTGACTGGCCTCCGACTAACAGTTTT	CHQYIDWPPTNSF	IGKV3D-15	.	IGKJ2	26	-1	-1	31
1	0.003076923076923077	TGTCAGCACTATGGTACCTCCCCTCGCATGTACACTTTT	CQHYGTSPRMYTF	IGKV3D-20	.	IGKJ2	24	-1	-1	26
1	0.003076923076923077	TGTCAGCACCGTAACACCTGGCCCCGAGCGCTCACTTTC	CQHRNTWPRALTF	IGKV3-11	.	IGKJ4	22	-1	-1	25
1	0.003076923076923077	TGTCAGCAGTATAATAACTGGCCTCCTGGATTCACTTTC	CQQYNNWPPGFTF	IGKV3-15	.	IGKJ3	23	-1	-1	29
1	0.003076923076923077	TGTCAGCAGCGTAGCAACTGGCCTCCGAGACTCACTTTC	CQQRSNWPPRLTF	IGKV3-11	.	IGKJ3	23	-1	-1	31
1	0.003076923076923077	TGTCAGCTCTATGGTAGGTCACCGAGATTCACTTTC	CQLYGRSPRFTF	IGKV3-20	.	IGKJ3	22	-1	-1	26
1	0.003076923076923077	TGTCAGCAGTATGGTAGTTCACCGACGTGGACGTTC	CQQYGSSPTWTF	IGKV3-20	.	IGKJ1	22	-1	-1	24
1	0.003076923076923077	TGTCAGCAGTATGGTAGCTCACAGGGATTCACTTTC	CQQYGSSQGFTF	IGKV3-20	.	IGKJ3	21	-1	-1	26
1	0.003076923076923077	TGTCAGCAGTATGATAAGTGGCCTCCGCTCACTTTC	CQQYDKWPPLTF	IGKV3-15	.	IGKJ4	23	-1	-1	25
1	0.003076923076923077	TGTCAGCAGTATAATAACTGGCTTTTGTTCACTTTT	CQQYNNWLLFTF	IGKV3-15	.	IGKJ2	21	-1	-1	25
1	0.003076923076923077	TGTCAGCAGTATAATAACTGGCCTTTTCTCACTTTC	CQQYNNWPFLTF	IGKV3-15	.	IGKJ4	23	-1	-1	27
1	0.003076923076923077	TGTCAGCAGTATAATAACTGGCCTTTACTCACTTTC	CQQYNNWPLLTF	IGKV3-15	.	IGKJ4	23	-1	-1	27
1	0.003076923076923077	TGTCAGCAGTATAATAACTGGCCTCCGTACACTTTT	CQQYNNWPPYTF	IGKV3-15	.	IGKJ2	23	-1	-1	26
1	0.003076923076923077	TGTCAGCAGTATAATAACTGGCCTCCACTCACTTTC	CQQYNNWPPLTF	IGKV3D-15	.	IGKJ4	25	-1	-1	27
1	0.003076923076923077	TGTCAGCAGTATAATAACTGGGCATCGATCACCTTC	CQQYNNWASITF	IGKV3-15	.	IGKJ5	20	-1	-1	23
1	0.003076923076923077	TGTCAGCAGCGTTACAACTGGCCCCAAGGGACGTTC	CQQRYNWPQGTF	IGKV3-11	.	IGKJ1	22	-1	-1	28
1	0.003076923076923077	TGTCAGCAATATAATCGTTCTCCTCCGTACACTTTT	CQQYNRSPPYTF	IGKV4-1	.	IGKJ2	23	-1	-1	26
1	0.003076923076923077	TGTCAGGAATATAATAACTGGCCTCCGTACACTTTT	CQEYNNWPPYTF	IGKV3-15	.	IGKJ2	23	-1	-1	26
1	0.003076923076923077	TGTCAGAACTATAACAGTGCCCCTCCGATCACCTTA	CQNYNSAPPITL	IGKV1-27	.	IGKJ5	23	-1	-1	25
1	0.003076923076923077	TGTCAACAGAGTTACAGTACCCCCATGTGCAGTTTT	CQQSYSTPMCSF	IGKV1-39	.	IGKJ2	22	-1	-1	23
1	0.003076923076923077	TGTCAACAGAGTTACAGTACCCCCACGTGGACGTTC	CQQSYSTPTWTF	IGKV1-39	.	IGKJ1	22	-1	-1	22
1	0.003076923076923077	TGTCAACAGAGTTACAGTACCCCGGGACTCACTTTC	CQQSYSTPGLTF	IGKV1-39	.	IGKJ4	22	-1	-1	27
1	0.003076923076923077	TGTCAACAGAGTTACAGTAGACCTCCGTTCACTTTC	CQQSYSRPPFTF	IGKV1D-39	.	IGKJ3	26	-1	-1	27
1	0.003076923076923077	TGCATGCAAGCTCTACAAACTCCCATGTGCAGTTTT	CMQALQTPMCSF	IGKV2-28	.	IGKJ2	22	-1	-1	23
1	0.003076923076923077	TGTCTACAGCATAACAGTTACCCTCACACTTTC	CLQHNSYPHTF	IGKV1D-17	.	IGKJ4	24	-1	-1	26
1	0.003076923076923077	TGTCTACAGACTTCCACTGCCCCCCGGACGTTC	CLQTSTAPRTF	IGKV1D-39	.	IGKJ1	27	-1	-1	25
1	0.003076923076923077	TGTCATCAGCGTAGCAACTGGCCTTTCACTTTC	CHQRSNWPFTF	IGKV3-11	.	IGKJ4	23	-1	-1	25
1	0.003076923076923077	TGTCACCAGTATGGTGGCTCACCATTGACTTTC	CHQYGGSPLTF	IGKV3-20	.	IGKJ3	22	-1	-1	23
1	0.003076923076923077	TGTCACCAGTATGGTAGCTCACGTCCAACGTTC	CHQYGSSRPTF	IGKV3D-20	.	IGKJ1	25	-1	-1	27
1	0.003076923076923077	TGTCACCAATATGGTCGCTCACCGTGGACGTTC	CHQYGRSPWTF	IGKV3-20	.	IGKJ1	22	-1	-1	22
1	0.003076923076923077	TGTCAGCGGTATGGTGGCTCACCTCCCACTTTC	CQRYGGSPPTF	IGKV3D-20	.	IGKJ4	25	-1	-1	26
1	0.003076923076923077	TGTCAGCACTATGGAAGTTCACTGTGGACGTTC	CQHYGSSLWTF	IGKV3-11	.	IGKJ1	7	-1	-1	23
1	0.003076923076923077	TGTCAGCACTATAATGACTGGCCGCTCACTTTC	CQHYNDWPLTF	IGKV3-15	.	IGKJ4	22	-1	-1	22
1	0.003076923076923077	TGTCAGCACGGTAGCAGCTGGCCGCTCACTTTC	CQHGSSWPLTF	IGKV3-11	.	IGKJ4	22	-1	-1	22
1	0.003076923076923077	TGTCAGCAGTTTGGAACCTCACCCTTCACTTTC	CQQFGTSPFTF	IGKV3-20	.	IGKJ3	22	-1	-1	24
1	0.003076923076923077	TGTCAGCAGTCTAATAACTGGCCCTGGACGCTC	CQQSNNWPWTL	IGKV3-15	.	IGKJ1	22	-1	-1	24
1	0.003076923076923077	TGTCAGCAGTGTAATAACTGGCCGTGGACGTTC	CQQCNNWPWTF	IGKV3-15	.	IGKJ1	22	-1	-1	22
1	0.003076923076923077	TGTCAGCAGTATTATAGTCTTCCTCCATTTTTC	CQQYYSLPPFF	IGKV1D-8	.	IGKJ4	25	-1	-1	29
1	0.003076923076923077	TGTCAGCAGTATTATAGTATCCCTCTGACGTTC	CQQYYSIPLTF	IGKV4-1	.	IGKJ2	18	-1	-1	33
1	0.003076923076923077	TGTCAGCAGTATGGTGGCTCACCTTGGACGTTC	CQQYGGSPWTF	IGKV3-20	.	IGKJ1	23	-1	-1	24
1	0.003076923076923077	TGTCAGCAGTATGGTAGCTCACCTCGGACGTTC	CQQYGSSPRTF	IGKV3D-20	.	IGKJ1	24	-1	-1	25
1	0.003076923076923077	TGTCAGCAGTATGGTAGCTCACCCCTCACCTTC	CQQYGSSPLTF	IGKV3-20	.	IGKJ5	22	-1	-1	25
1	0.003076923076923077	TGTCAGCAGTATGGTAGCTCACCGTGGACGTTC	CQQYGSSPWTF	IGKV3-20	.	IGKJ1	22	-1	-1	22
1	0.003076923076923077	TGTCAGCAGTATGGTAGCTCACCGCTCACTTTC	CQQYGSSPLTF	IGKV3-20	.	IGKJ4	22	-1	-1	22
1	0.003076923076923077	TGTCAGCAGTATGGTAGCGCACCTCGAACGTTC	CQQYGSAPRTF	IGKV3D-20	.	IGKJ1	24	-1	-1	27
1	0.003076923076923077	TGTCAGCAGTATAATAGGTGGCCTCAGACGTTC	CQQYNRWPQTF	IGKV3-15	.	IGKJ1	23	-1	-1	26
1	0.003076923076923077	TGTCAGCAGTATAATAACTGGCCTCTCACTTTC	CQQYNNWPLTF	IGKV3-15	.	IGKJ4	23	-1	-1	24
1	0.003076923076923077	TGTCAGCAGCGTAGCAACTGGCCGTGGACGTTC	CQQRSNWPWTF	IGKV3-11	.	IGKJ1	22	-1	-1	22
1	0.003076923076923077	TGTCAGCAATATTTTAGTCCTCCTCAGACGTTC	CQQYFSPPQTF	IGKV4-1	.	IGKJ1	23	-1	-1	26
1	0.003076923076923077	TGTCAGCAATATTATAGTATTCCCGGGACGTTC	CQQYYSIPGTF	IGKV4-1	.	IGKJ1	22	-1	-1	25
1	0.003076923076923077	TGTCAGCAATATTATAGTACTCCCCTCACTTTC	CQQYYSTPLTF	IGKV4-1	.	IGKJ4	22	-1	-1	24
1	0.003076923076923077	TGTCAGCAATATTATAGTACTCCGTACACTTTT	CQQYYSTPYTF	IGKV4-1	.	IGKJ2	22	-1	-1	23
1	0.003076923076923077	TGTCAGCAATATTATAGTAGTCCATTCACTTTC	CQQYYSSPFTF	IGKV4-1	.	IGKJ3	22	-1	-1	23
1	0.003076923076923077	TGTCAGCAATATGGTAGCTCACCCCGGACGTTC	CQQYGSSPRTF	IGKV3D-20	.	IGKJ1	27	-1	-1	25
1	0.003076923076923077	TGTCAGCAATATGGTAGCTCAGGGCTCACTTTC	CQQYGSSGLTF	IGKV3-20	.	IGKJ4	20	-1	-1	23
1	0.003076923076923077	TGTCAGCAATATAATAATACCAGGCTCACTTTC	CQQYNNTRLTF	IGKV4-1	.	IGKJ4	19	-1	-1	23
1	0.003076923076923077	TGTCAGCAATATAATAACTGGCCTCTCACCTTC	CQQYNNWPLTF	IGKV3D-15	.	IGKJ5	24	-1	-1	25
1	0.003076923076923077	TGTCAGGAATATACCAGTCCCCCTTTCACTTTC	CQEYTSPPFTF	IGKV1-27	.	IGKJ4	23	-1	-1	25
1	0.003076923076923077	TGTCAACACCTTATTAGTTTCCCTCGGACGTTC	CQHLISFPRTF	IGKV1-9	.	IGKJ1	23	-1	-1	25
1	0.003076923076923077	TGTCAACACAGTTATATTAATCCGTGGACGTTC	CQHSYINPWTF	IGKV1-39	.	IGKJ1	13	-1	-1	22
1	0.003076923076923077	TGTCAACAGTATTATAGTTTCCCTCGGACGTTC	CQQYYSFPRTF	IGKV1D-8	.	IGKJ1	24	-1	-1	25
1	0.003076923076923077	TGTCAACAGTATTATAGTTACCCGTGCAGTTTT	CQQYYSYPCSF	IGKV1-8	.	IGKJ2	22	-1	-1	29
1	0.003076923076923077	TGTCAACAGTATGATTATCTCCCTCCCACTTTC	CQQYDYLPPTF	IGKV1D-33	.	IGKJ4	25	-1	-1	26
1	0.003076923076923077	TGTCAACAGTATGATAATCTCCCTCCCGCTTTC	CQQYDNLPPAF	IGKV1D-33	.	IGKJ4	25	-1	-1	28
1	0.003076923076923077	TGTCAACAGTATAGTGACTGGCCTCGAACTTTT	CQQYSDWPRTF	IGKV3D-15	.	IGKJ2	24	-1	-1	27
1	0.003076923076923077	TGTCAACAGGCTTACATTAGCCGCATCACGTTC	CQQAYISRITF	IGKV1-12	.	IGKJ5	15	-1	-1	24
1	0.003076923076923077	TGTCAACAGGCTGACACTGTCCCATTCATTTTC	CQQADTVPFIF	IGKV1-13	.	IGKJ3	8	-1	-1	23
1	0.003076923076923077	TGTCAACAGGCTAACAGTTTCCCTCGGACGTTC	CQQANSFPRTF	IGKV1-12	.	IGKJ1	23	-1	-1	25
1	0.003076923076923077	TGTCAACAGAGTTACAGTACCCCTCGCACTTTT	CQQSYSTPRTF	IGKV1D-39	.	IGKJ2	24	-1	-1	26
1	0.003076923076923077	TGTCAACAGAGTTACAGTACCCCGTGGACGTTC	CQQSYSTPWTF	IGKV1-39	.	IGKJ1	22	-1	-1	22
1	0.003076923076923077	TGTCAACAGAGTTACAGTACCCCGTACACTTTT	CQQSYSTPYTF	IGKV1-39	.	IGKJ2	22	-1	-1	23
1	0.003076923076923077	TGTCAACAGAGTTACAGTACCCGGTGGACGTTC	CQQSYSTRWTF	IGKV1-39	.	IGKJ1	21	-1	-1	23
1	0.003076923076923077	TGTAAGCAGTATAATGACTGGCTGATCACCTTC	CKQYNDWLITF	IGKV3-15	.	IGKJ5	21	-1	-1	23
1	0.003076923076923077	TGCCACCAGTATGCTTCTTATCCGTGGACGGTC	CHQYASYPWTV	IGKV1-5	.	IGKJ1	11	-1	-1	22
1	0.003076923076923077	TGCCAACATTATCATAGTTCTGTTTGGACTTTC	CQHYHSSVWTF	IGKV1-5	.	IGKJ1	18	-1	-1	24
1	0.003076923076923077	TGCCAACAGTATAATAGTTATTCGGGGACGTTC	CQQYNSYSGTF	IGKV1-5	.	IGKJ1	22	-1	-1	25
1	0.003076923076923077	TGCCAACAGTATAATAGTTACCCCCTCACTTTC	CQQYNSYPLTF	IGKV1-16	.	IGKJ4	22	-1	-1	24
1	0.003076923076923077	TGCCAACAGTATAATAGTTACCCGATCACCTTC	CQQYNSYPITF	IGKV1-16	.	IGKJ5	22	-1	-1	22
1	0.003076923076923077	TGCGTGCAAGGGACAGTCTGGCCTCGGACTTTC	CVQGTVWPRTF	IGKV2D-30	.	IGKJ3	24	-1	-1	27
1	0.003076923076923077	TGCATGCAATCTATACAAACTCCTCGGACGTTC	CMQSIQTPRTF	IGKV2D-28	.	IGKJ1	24	-1	-1	25
1	0.003076923076923077	TGCATGCAAGCTCTACAAGCCCCTCGGACGTTC	CMQALQAPRTF	IGKV2D-28	.	IGKJ1	24	-1	-1	25
1	0.003076923076923077	TGCATGCAAGCTCTACAAACTCCTCCCGCTTTT	CMQALQTPPAF	IGKV2D-28	.	IGKJ2	25	-1	-1	28
1	0.003076923076923077	TGCATGCAAGCTCTACAAACTCCTCGCAGTTTT	CMQALQTPRSF	IGKV2-28	.	IGKJ2	31	-1	-1	29
1	0.003076923076923077	TGCATGCAAGCTCTACAAACTCCTCACACTTTT	CMQALQTPHTF	IGKV2D-28	.	IGKJ2	24	-1	-1	25
1	0.003076923076923077	TGCATGCAAGCTCTACAAACTCCCCGATATTTC	CMQALQTPRYF	IGKV2-28	.	IGKJ3	22	-1	-1	29
1	0.003076923076923077	TGCATGCAAGCTCTACAAACTCCGTACACTTTT	CMQALQTPYTF	IGKV2-28	.	IGKJ2	22	-1	-1	23
1	0.003076923076923077	TGCATGCAAGCTCTACAAACTCCGCTCACTTTC	CMQALQTPLTF	IGKV2-28	.	IGKJ4	22	-1	-1	22
1	0.003076923076923077	TGCATGCAAGCTCTACAAACCCCGTGGACGTTC	CMQALQTPWTF	IGKV2-28	.	IGKJ1	19	-1	-1	22
1	0.003076923076923077	TGCATGCAAGCTACACAATTTCCTCAGACGTTC	CMQATQFPQTF	IGKV2-24	.	IGKJ1	23	-1	-1	26
1	0.003076923076923077	TGTCACCAATATAATACTTGGCCGACGCTC	CHQYNTWPTL	IGKV3-15	.	IGKJ1	22	-1	-1	23
1	0.003076923076923077	TGTCAGCAGTTTGGTAGCCCGTGGACGTTC	CQQFGSPWTF	IGKV3-20	.	IGKJ1	17	-1	-1	19
1	0.003076923076923077	TGTCAGCAGTATGGTAGCTGGTGGACGTTC	CQQYGSWWTF	IGKV3-20	.	IGKJ1	18	-1	-1	20
1	0.003076923076923077	TGTCAGCAGTATGATCGCTTGTGGACGTTC	CQQYDRLWTF	IGKV3-20	.	IGKJ1	12	-1	-1	20
1	0.003076923076923077	TGTCAGCAGTATAATAACTGGTGGACGTTC	CQQYNNWWTF	IGKV3-15	.	IGKJ1	20	-1	-1	20
1	0.003076923076923077	TGTCAGCAGCGTACCCACTGGCTCACTTTC	CQQRTHWLTF	IGKV3-11	.	IGKJ4	21	-1	-1	20
1	0.003076923076923077	TGTCAACAGTATAATCGTTGGTGGACGTTC	CQQYNRWWTF	IGKV1-35	.	IGKJ1	13	-1	-1	20
1	0.003076923076923077	TGCCAACAGTATAATAGTTATTGGACGTTC	CQQYNSYWTF	IGKV1-5	.	IGKJ1	21	-1	-1	21
1	0.003076923076923077	TGCATGCAAGGTACACACTGGCCGACCTTC	CMQGTHWPTF	IGKV2-30	.	IGKJ5	22	-1	-1	24
1	0.003076923076923077	TGCATGCAAGCTCTACAAACTGTTTTC	CMQALQTVF	IGKV2-28	.	IGKJ3	20	-1	-1	23
