# Supplementary material for: Biomarkers and Immune Repertoire Metrics Identified by Peripheral Blood Transcriptomic Sequencing Reveal the Pathogenesis of COVID-19
Source: Front Immunol. 2021 Aug 24;12:677025. doi: 10.3389/fimmu.2021.677025 (PMC8421539; doi:10.3389/fimmu.2021.677025)
Supplement: Supplementary file 1 [file DataSheet_1.zip › TCR_BCR/IGK/convert.SRR12007823.clonotypes.IGK.txt]

count	freq	cdr3nt	cdr3aa	v	d	j	VEnd	DStart	DEnd	JStart
255	0.08424182358771061	TGCCAACAGTATGGTGGTCTACCGTGGACGTTC	CQQYGGLPWTF	IGKV1-5	.	IGKJ1	11	-1	-1	22
216	0.07135777998017839	TGCCAACAATATGGTAGTCTACCGTGGACGTTC	CQQYGSLPWTF	IGKV1-5	.	IGKJ1	11	-1	-1	22
153	0.05054509415262636	TGTCAACACTATGACAATCTCCCCCTTCTCACTTTC	CQHYDNLPLLTF	IGKV1-33	.	IGKJ4	22	-1	-1	27
48	0.015857284440039643	TGTCAGCAGCGTAGCAACTGGCCTCAGCTCACTTTC	CQQRSNWPQLTF	IGKV3-11	.	IGKJ4	23	-1	-1	26
40	0.013214403700033036	TGTCAACAGCGTGGCGACTGGCCTCTGATCACTTTC	CQQRGDWPLITF	IGKV3-11	.	IGKJ4	23	-1	-1	28
37	0.012223323422530559	TGTCAGCAGTATAATAACTGGCCTCCGATCACCTTC	CQQYNNWPPITF	IGKV3-15	.	IGKJ5	23	-1	-1	25
36	0.011892963330029732	TGTCAGCAATATTATAGTACTCCCAGGACTTTC	CQQYYSTPRTF	IGKV4-1	.	IGKJ3	27	-1	-1	27
35	0.011562603237528906	TGCATGCAAGGTACACACTGGCCATTCACTTTC	CMQGTHWPFTF	IGKV2-30	.	IGKJ3	22	-1	-1	23
34	0.011232243145028081	TGTCAGCACTATTATAGTACTCCGTACACTTTT	CQHYYSTPYTF	IGKV4-1	.	IGKJ2	22	-1	-1	23
32	0.010571522960026428	TGTCAGCAGTATAATAACTGGCCTCCGTGGACGTTC	CQQYNNWPPWTF	IGKV3-15	.	IGKJ1	23	-1	-1	25
30	0.009910802775024777	TGCATGCAGGGTACACAGTCGTGGACGTTC	CMQGTQSWTF	IGKV2-30	.	IGKJ1	16	-1	-1	19
29	0.00958044268252395	TGTCAACAGCTTAATAGTTACCCCCTCACTTTC	CQQLNSYPLTF	IGKV1-9	.	IGKJ4	22	-1	-1	24
26	0.008589362405021473	TGTCAACAGCTTAATAGTTACCCTCTCACTTTC	CQQLNSYPLTF	IGKV1-9	.	IGKJ4	23	-1	-1	24
26	0.008589362405021473	TGCATGCAAGCTCTACAAACTCCTCTCACTTTC	CMQALQTPLTF	IGKV2D-28	.	IGKJ4	24	-1	-1	24
26	0.008589362405021473	TGCCAACAGTATAATAGTTATTTT	CQQYNSYF	IGKV1-5	.	IGKJ2	21	-1	-1	20
25	0.008259002312520648	TGTCAGCAATATTTTAGTTCTCCTCCGTACACTTTT	CQQYFSSPPYTF	IGKV4-1	.	IGKJ2	23	-1	-1	26
24	0.007928642220019821	TGTCAACAGAGTTACAGTACCCCTCCGTACACTTTT	CQQSYSTPPYTF	IGKV1D-39	.	IGKJ2	26	-1	-1	26
23	0.007598282127518996	TGTCAGCAGCGTAGCAACTGGCCTCCGTACACTTTT	CQQRSNWPPYTF	IGKV3-11	.	IGKJ2	23	-1	-1	26
23	0.007598282127518996	TGCCAACAGTATGATACTCTTCCGTGGACGTTC	CQQYDTLPWTF	IGKV1-5	.	IGKJ1	15	-1	-1	22
23	0.007598282127518996	TGCATGCAAGGTACACACTGGCCGCATACTTTT	CMQGTHWPHTF	IGKV2-30	.	IGKJ2	22	-1	-1	27
22	0.00726792203501817	TGTCTACAAGATTACAATTACCCCTGGACGTTC	CLQDYNYPWTF	IGKV1-6	.	IGKJ1	22	-1	-1	24
22	0.00726792203501817	TGTCAGCAGCGTAGCAACTGGCCTCTCACTTTC	CQQRSNWPLTF	IGKV3-11	.	IGKJ4	23	-1	-1	24
22	0.00726792203501817	TGTCAGCAATGTTATAGTTCTCCTCAGACGTTC	CQQCYSSPQTF	IGKV4-1	.	IGKJ1	23	-1	-1	26
21	0.006937561942517344	TGCCAACAGTATAATAGTTACCCGTACACTTTT	CQQYNSYPYTF	IGKV1-16	.	IGKJ2	22	-1	-1	23
19	0.006276841757515692	TGTCAGCAATATTATAGTATTCCGAACACTTTT	CQQYYSIPNTF	IGKV4-1	.	IGKJ2	22	-1	-1	25
18	0.005946481665014866	TGTCAGCAATATTATAGTACTCTCCACCTCACTTTC	CQQYYSTLHLTF	IGKV4-1	.	IGKJ4	21	-1	-1	27
18	0.005946481665014866	TGTCAGCAGTATGGAAGCTCACCTTGGACGTTC	CQQYGSSPWTF	IGKV3-20	.	IGKJ1	23	-1	-1	24
18	0.005946481665014866	TGCATGCAAGCTCTACAAACGTGGACGTTC	CMQALQTWTF	IGKV2-28	.	IGKJ1	19	-1	-1	18
17	0.0056161215725140405	TGTCAGCAGAGTTACGATCCCCCATACACTTTT	CQQSYDPPYTF	IGKV1-39	.	IGKJ2	14	-1	-1	24
17	0.0056161215725140405	TGCATGCAAGGTACACACTGGCCTCGGACGTTC	CMQGTHWPRTF	IGKV2D-30	.	IGKJ1	24	-1	-1	25
16	0.005285761480013214	TGTCAGCAGTATGGTAGCTCACCATTCACTTTC	CQQYGSSPFTF	IGKV3-20	.	IGKJ3	22	-1	-1	23
16	0.005285761480013214	TGTCAGCAATATTATAGTACTCCTCTGACGTTC	CQQYYSTPLTF	IGKV4-1	.	IGKJ1	23	-1	-1	26
16	0.005285761480013214	TGCATGCAAGCTCTACAAACTCCTGGCACCTTC	CMQALQTPGTF	IGKV2-28	.	IGKJ5	23	-1	-1	26
15	0.004955401387512388	TGTCAGCTTTCTGGTAGCTCTCCTCCTGTCACTTTC	CQLSGSSPPVTF	IGKV3D-20	.	IGKJ3	25	-1	-1	28
15	0.004955401387512388	TGTCAGCAGCGTAGCAACTGGCCTCGGATCACTTTC	CQQRSNWPRITF	IGKV3-11	.	IGKJ4	23	-1	-1	28
15	0.004955401387512388	TGTCACCAGCTTAATAGTTACCCGTTCACTTTT	CHQLNSYPFTF	IGKV1-9	.	IGKJ2	22	-1	-1	26
15	0.004955401387512388	TGTCAGCAGTATGGTAGCTCACCTGGGACTTTT	CQQYGSSPGTF	IGKV3-20	.	IGKJ2	23	-1	-1	27
15	0.004955401387512388	TGTCAGGAGTATAATAAGTGGCCGTACATTTTT	CQEYNKWPYIF	IGKV3-15	.	IGKJ2	22	-1	-1	23
15	0.004955401387512388	TGCATGCAAGCTCTACAAACTCCGTGGACGTTC	CMQALQTPWTF	IGKV2-28	.	IGKJ1	22	-1	-1	22
15	0.004955401387512388	TGCATGCAAAGTATACAAGATCCGTACATTTTT	CMQSIQDPYIF	IGKV2D-29	.	IGKJ2	16	-1	-1	23
14	0.004625041295011563	TGCCAACAGTATAATAGTTATTCTCCGCTCACTTTC	CQQYNSYSPLTF	IGKV1-5	.	IGKJ4	23	-1	-1	25
14	0.004625041295011563	TGTCAGCAGTATGGTAGCTCACCGTACACTTTT	CQQYGSSPYTF	IGKV3-20	.	IGKJ2	22	-1	-1	23
14	0.004625041295011563	TGTCAACAGTATGATAATCTCCCGTACACTTTT	CQQYDNLPYTF	IGKV1-33	.	IGKJ2	22	-1	-1	23
14	0.004625041295011563	TGTCAACAGAGTTACAGTACCCCGTACACTTTT	CQQSYSTPYTF	IGKV1-39	.	IGKJ2	22	-1	-1	23
14	0.004625041295011563	TGCCAACAGTATAATAGTTATTCTCACACTTTT	CQQYNSYSHTF	IGKV1-5	.	IGKJ2	23	-1	-1	25
14	0.004625041295011563	TGCATGCAGGGTACATGGTGGCCATTCACTTTC	CMQGTWWPFTF	IGKV2-30	.	IGKJ3	14	-1	-1	23
14	0.004625041295011563	TGCATGCAAGCTCTACAAACCCCGCTCACTTTC	CMQALQTPLTF	IGKV2-28	.	IGKJ4	19	-1	-1	22
13	0.004294681202510736	TGTCAACATTATGATAATCTCCTTCTGTGGACGTTC	CQHYDNLLLWTF	IGKV1-33	.	IGKJ1	21	-1	-1	26
13	0.004294681202510736	TGTCAACAGAGTTATAGTAACCTTATGTGGACGTTC	CQQSYSNLMWTF	IGKV1-39	.	IGKJ1	18	-1	-1	26
13	0.004294681202510736	TGTCAACAGTATGATAATCTCCCGCTCACCTTC	CQQYDNLPLTF	IGKV1-33	.	IGKJ5	22	-1	-1	25
13	0.004294681202510736	TGTCAACAGGCTAACAGTTTCCCTCGAACGTTC	CQQANSFPRTF	IGKV1-12	.	IGKJ1	23	-1	-1	27
13	0.004294681202510736	TGTCAACAGAGTTACAGTACCCGATTCACTTTC	CQQSYSTRFTF	IGKV1-39	.	IGKJ3	21	-1	-1	23
13	0.004294681202510736	TGTCAAGAGAGTTACGGTTCCCCGTACACTTTT	CQESYGSPYTF	IGKV1-39	.	IGKJ2	22	-1	-1	23
12	0.003964321110009911	TGTCAGCAGCGTAGCAACTGGCCTCCTTTATTCACTTTC	CQQRSNWPPLFTF	IGKV3-11	.	IGKJ3	23	-1	-1	28
12	0.003964321110009911	TGTCAGCAGTATGGTAGCTCACCTCCGTGGACGTTC	CQQYGSSPPWTF	IGKV3D-20	.	IGKJ1	26	-1	-1	25
12	0.003964321110009911	TGCCAACAGTATAATAGTTATCCCCCGTGGACGTTC	CQQYNSYPPWTF	IGKV1-5	.	IGKJ1	20	-1	-1	25
12	0.003964321110009911	TGTCTGCAATATTATAGTACTCCTCGGACGTTC	CLQYYSTPRTF	IGKV4-1	.	IGKJ1	27	-1	-1	25
12	0.003964321110009911	TGTCAGCAGTATGGTAGCTCATCGTACACTTTT	CQQYGSSSYTF	IGKV3-20	.	IGKJ2	20	-1	-1	23
12	0.003964321110009911	TGTCAGCAGTATAATAACTGGCCTCGGACGTTC	CQQYNNWPRTF	IGKV3-15	.	IGKJ1	23	-1	-1	25
12	0.003964321110009911	TGTCAGCAATATGGTAGCTCCCAGCTCACTTTC	CQQYGSSQLTF	IGKV3-20	.	IGKJ4	19	-1	-1	23
12	0.003964321110009911	TGTCAACAGGCTAACAGTTTCCCTCGGACGTTC	CQQANSFPRTF	IGKV1-12	.	IGKJ1	23	-1	-1	25
12	0.003964321110009911	TGTCAACAGAGTTACAGTACCCCTAACACTTTT	CQQSYSTPNTF	IGKV1-39	.	IGKJ2	24	-1	-1	25
12	0.003964321110009911	TGTCAAGAACTTACTCGTCACTCTCGGACTTTC	CQELTRHSRTF	IGKV1-9	.	IGKJ3	12	-1	-1	27
12	0.003964321110009911	TGCCAACACTATCAGACTTATGGGAGGTTC	CQHYQTYGRF	IGKV1-5	.	IGKJ1	11	-1	-1	22
11	0.003633961017509085	TGTCAGCAATATTATAGTACTCCAGCGCTCACTTTC	CQQYYSTPALTF	IGKV4-1	.	IGKJ4	22	-1	-1	23
11	0.003633961017509085	TGTCAACAGTATTATAGTTACCCTTTGCTCACTTTC	CQQYYSYPLLTF	IGKV1-8	.	IGKJ4	23	-1	-1	26
11	0.003633961017509085	TGTCAACAGTATGACAATCTCCCCCTTCTCACTTTC	CQQYDNLPLLTF	IGKV1-33	.	IGKJ4	22	-1	-1	27
11	0.003633961017509085	TGTCAGCAGCGTAGCAACTGGCCGATCACCTTC	CQQRSNWPITF	IGKV3-11	.	IGKJ5	22	-1	-1	22
11	0.003633961017509085	TGTCAGCAATATTTTAGTACTCCTCGGACGTTC	CQQYFSTPRTF	IGKV4-1	.	IGKJ1	27	-1	-1	25
11	0.003633961017509085	TGTCAGCAATATTATGATACTCCATTCACTTTC	CQQYYDTPFTF	IGKV4-1	.	IGKJ3	22	-1	-1	23
11	0.003633961017509085	TGTCAACAGGCTAACAGTTTCCCCCTCACTTTC	CQQANSFPLTF	IGKV1-12	.	IGKJ4	22	-1	-1	24
11	0.003633961017509085	TGCCAACAGTATAATAGTTATTCTTACACTTTT	CQQYNSYSYTF	IGKV1-5	.	IGKJ2	23	-1	-1	24
11	0.003633961017509085	TGCATGCAAGCTCTACAAACTTCGTGGACGTTC	CMQALQTSWTF	IGKV2-28	.	IGKJ1	20	-1	-1	22
10	0.003303600925008259	TGCCAACAGTATAATAGTTATTCTCCTCCGTACTCTTTT	CQQYNSYSPPYSF	IGKV1-5	.	IGKJ2	23	-1	-1	29
10	0.003303600925008259	TGTCAGCGATATGATAACTGGCCCTTCGCCTTC	CQRYDNWPFAF	IGKV3-15	.	IGKJ3	22	-1	-1	30
10	0.003303600925008259	TGTCAGCAGCGTAGCACCTGGCTGATCACCTTC	CQQRSTWLITF	IGKV3-11	.	IGKJ5	21	-1	-1	23
10	0.003303600925008259	TGTCAGCAATATTATAGTACTCCTCTCACTTTC	CQQYYSTPLTF	IGKV4-1	.	IGKJ4	23	-1	-1	24
10	0.003303600925008259	TGTCAGCAATATTATAGTACTCCGTACACTTTT	CQQYYSTPYTF	IGKV4-1	.	IGKJ2	22	-1	-1	23
10	0.003303600925008259	TGTCAACACTATAATAACTGGCCGTACACTTTT	CQHYNNWPYTF	IGKV3-15	.	IGKJ2	22	-1	-1	23
10	0.003303600925008259	TGTCAACAGTATTATAGTTACCCCCTCACTTTC	CQQYYSYPLTF	IGKV1-8	.	IGKJ4	22	-1	-1	24
10	0.003303600925008259	TGTCAACAGAGTTACAGTACCCCCTTCACTTTC	CQQSYSTPFTF	IGKV1-39	.	IGKJ3	22	-1	-1	24
10	0.003303600925008259	TGCCAACAATATGGTGGTCTACCGTGGACGTTC	CQQYGGLPWTF	IGKV1-5	.	IGKJ1	11	-1	-1	22
10	0.003303600925008259	TGCATGCAAGGTACACACTGGCTGTACACTTTT	CMQGTHWLYTF	IGKV2-30	.	IGKJ2	21	-1	-1	22
10	0.003303600925008259	TGTCAGCAGCGTAGCAACTGGCCCACTTTC	CQQRSNWPTF	IGKV3-11	.	IGKJ4	22	-1	-1	23
10	0.003303600925008259	TGTCAGCAATATTATACTACTCTCACTTTC	CQQYYTTLTF	IGKV4-1	.	IGKJ4	21	-1	-1	21
9	0.002973240832507433	TGTCAGCAGTATAATAGCTTCCCTCCGTGGACGTTC	CQQYNSFPPWTF	IGKV3D-20	.	IGKJ1	26	-1	-1	25
9	0.002973240832507433	TGTCAGCAGCGTAGCAACTGGCCTTCGCTCACTTTC	CQQRSNWPSLTF	IGKV3-11	.	IGKJ4	23	-1	-1	25
9	0.002973240832507433	TGTCATCAGTATGGTATCTCACCTGACACATTC	CHQYGISPDTF	IGKV3-20	.	IGKJ1	23	-1	-1	30
9	0.002973240832507433	TGTCAGCAGGCTAAGAGTTTCCCTCGAACGTTG	CQQAKSFPRTL	IGKV1-12	.	IGKJ1	23	-1	-1	27
9	0.002973240832507433	TGTCAGCAATATGATAGTACTCCGTGGACGTTC	CQQYDSTPWTF	IGKV4-1	.	IGKJ1	22	-1	-1	22
9	0.002973240832507433	TGTCAACAGTATTATAGTTTCCCTCCTACTTTC	CQQYYSFPPTF	IGKV1D-8	.	IGKJ4	25	-1	-1	27
9	0.002973240832507433	TGTCAACAGTATAATAATCTCCCTCGAACGTTC	CQQYNNLPRTF	IGKV1D-33	.	IGKJ1	24	-1	-1	27
9	0.002973240832507433	TGTCAACAGAGTTACAGTACCCCGTTCACTTTC	CQQSYSTPFTF	IGKV1-39	.	IGKJ4	22	-1	-1	25
9	0.002973240832507433	TGCCAACAGTATAATAGTTTTAGGTACACTTTT	CQQYNSFRYTF	IGKV1-5	.	IGKJ2	18	-1	-1	23
9	0.002973240832507433	TGCATGCAAGGTCTACAAACCCCATTCACTTTC	CMQGLQTPFTF	IGKV2-28	.	IGKJ3	19	-1	-1	23
9	0.002973240832507433	TGTCAGCAGTATGGTAGCTCACCGACGTTC	CQQYGSSPTF	IGKV3-20	.	IGKJ1	22	-1	-1	23
9	0.002973240832507433	TGTCAACAGCTTACTAGTTACCTCACTTTC	CQQLTSYLTF	IGKV1-9	.	IGKJ4	21	-1	-1	21
8	0.002642880740006607	TGTCAGCAGTATAATAGTTGGCCTCCCGCGCTCACTTTC	CQQYNSWPPALTF	IGKV3-15	.	IGKJ4	23	-1	-1	27
8	0.002642880740006607	TGTCAACAGTATGATAATCTCCCGGGCGCGCTCACTTTC	CQQYDNLPGALTF	IGKV1-33	.	IGKJ4	22	-1	-1	27
8	0.002642880740006607	TGTCAGCACTATAATAATTGGCCCCCGTGGACGTTC	CQHYNNWPPWTF	IGKV3-15	.	IGKJ1	22	-1	-1	25
8	0.002642880740006607	TGTCAACAGCTTAATAGTTACCCCTCGCTCACTTTC	CQQLNSYPSLTF	IGKV1-9	.	IGKJ4	22	-1	-1	25
8	0.002642880740006607	TGTCAGCAGTATCCTAACTGGCCGTACACTTTT	CQQYPNWPYTF	IGKV3-15	.	IGKJ2	22	-1	-1	23
8	0.002642880740006607	TGTCAGCAGTATGGTAGCTCACCTAGCACTTTT	CQQYGSSPSTF	IGKV3-20	.	IGKJ2	25	-1	-1	26
8	0.002642880740006607	TGTCAGCAATATTTTAGTACTCCTCCGACGTTC	CQQYFSTPPTF	IGKV4-1	.	IGKJ1	23	-1	-1	26
8	0.002642880740006607	TGTCAGCAATATTATAGTACTCCTTTCACTTTC	CQQYYSTPFTF	IGKV4-1	.	IGKJ3	23	-1	-1	24
8	0.002642880740006607	TGTCAACAGTATGATAATCTCCCGCTCACTTTC	CQQYDNLPLTF	IGKV1-33	.	IGKJ4	22	-1	-1	22
8	0.002642880740006607	TGTCAACAGGCTAACAGTTTCCCCTTCACCTTC	CQQANSFPFTF	IGKV1-12	.	IGKJ5	22	-1	-1	25
8	0.002642880740006607	TGTCAACAGAGTTACAGTACCCCGGACACTTTT	CQQSYSTPDTF	IGKV1-39	.	IGKJ2	22	-1	-1	25
8	0.002642880740006607	TGTAAGCAGTATGGTAGCTCACCTTTCAGTTTC	CKQYGSSPFSF	IGKV3-20	.	IGKJ4	23	-1	-1	25
8	0.002642880740006607	TGCCAACAGTATAATAGTTATTCTTTCACTTTC	CQQYNSYSFTF	IGKV1-5	.	IGKJ3	23	-1	-1	24
8	0.002642880740006607	TGCCAACAGTATAATAGTTATTCCCTCACTTTC	CQQYNSYSLTF	IGKV1-5	.	IGKJ4	22	-1	-1	24
8	0.002642880740006607	TGCCAACAATATGATAGTCTGCCGTGGACGTTC	CQQYDSLPWTF	IGKV1-5	.	IGKJ1	17	-1	-1	22
8	0.002642880740006607	TGCATCCAAGCTCTACAAACTCCCCCCACTTTC	CIQALQTPPTF	IGKV2-28	.	IGKJ3	22	-1	-1	26
8	0.002642880740006607	TGCATGCAAGCTCTACAAACTCCTCGGACTTTC	CMQALQTPRTF	IGKV2-28	.	IGKJ4	31	-1	-1	27
8	0.002642880740006607	TGCATGCAAGGTACACACTGGCCTCCGACTTTC	CMQGTHWPPTF	IGKV2D-30	.	IGKJ3	26	-1	-1	27
8	0.002642880740006607	TGTCAGCAGCGTAGCAACTGGCTCACTTTC	CQQRSNWLTF	IGKV3-11	.	IGKJ4	21	-1	-1	20
8	0.002642880740006607	TGTCAACAGCTTAATAGTTACCCCCTCTTC	CQQLNSYPLF	IGKV1-9	.	IGKJ5	22	-1	-1	26
8	0.002642880740006607	TGTCAGCAGCGCAGGCTCACTTTC	CQQRRLTF	IGKV3-11	.	IGKJ4	10	-1	-1	14
7	0.0023125206475057814	TGTCAGCAGTATGGTAGCTCACCTCCGGTGACGCTCACTTTC	CQQYGSSPPVTLTF	IGKV3D-20	.	IGKJ4	27	-1	-1	31
7	0.0023125206475057814	TGTCAGCAGTATGGTAGTTCACCTCCGAGGGGGACGTTC	CQQYGSSPPRGTF	IGKV3D-20	.	IGKJ1	26	-1	-1	31
7	0.0023125206475057814	TGTCTACAACATGATAATTTCCCTCTGGACACTTTT	CLQHDNFPLDTF	IGKV5-2	.	IGKJ2	23	-1	-1	28
7	0.0023125206475057814	TGTCAGCAGTATGGTAGCTCACCTCTCTACACTTTT	CQQYGSSPLYTF	IGKV3D-20	.	IGKJ2	24	-1	-1	27
7	0.0023125206475057814	TGTCAACAGAGTTACAGTACCCCTCTAATCACCTTC	CQQSYSTPLITF	IGKV1D-39	.	IGKJ5	24	-1	-1	27
7	0.0023125206475057814	TGCATGCAACGTATAGAGTTTCCTTCACTCACTTTC	CMQRIEFPSLTF	IGKV2-40	.	IGKJ4	25	-1	-1	27
7	0.0023125206475057814	TGTCAGCAGTATGGTAGCTCACCTTGGACGTTC	CQQYGSSPWTF	IGKV3-20	.	IGKJ1	23	-1	-1	24
7	0.0023125206475057814	TGTCAGCAGTATAATAACTGGCCCGGAACTTTT	CQQYNNWPGTF	IGKV3-15	.	IGKJ2	22	-1	-1	27
7	0.0023125206475057814	TGTCAGCAGCGTAGCAGCTGGCCGCTCATTTTC	CQQRSSWPLIF	IGKV3-11	.	IGKJ4	22	-1	-1	22
7	0.0023125206475057814	TGTCAGCAATATTATAGTACTCCTTGGACGTTC	CQQYYSTPWTF	IGKV4-1	.	IGKJ1	27	-1	-1	24
7	0.0023125206475057814	TGTCAGCAATATTATAGTACTCCTCAGACTTTC	CQQYYSTPQTF	IGKV4-1	.	IGKJ3	23	-1	-1	27
7	0.0023125206475057814	TGTCAGCAATATGGTGACTCACCTCGGACGTTC	CQQYGDSPRTF	IGKV3D-20	.	IGKJ1	24	-1	-1	25
7	0.0023125206475057814	TGTCAGGAGCGTATCAACTGGCCCCCCGATTTC	CQERINWPPDF	IGKV3-11	.	IGKJ3	22	-1	-1	29
7	0.0023125206475057814	TGTCAACAGTATGATAATCTCCCGATCACTTTC	CQQYDNLPITF	IGKV1-33	.	IGKJ3	22	-1	-1	25
7	0.0023125206475057814	TGTCAACAGCTTAATAGTTACCCTCAGACGTTC	CQQLNSYPQTF	IGKV1-9	.	IGKJ1	23	-1	-1	26
7	0.0023125206475057814	TGTCAACAGAGTTACAGTACCCCCTGGACGTTC	CQQSYSTPWTF	IGKV1-39	.	IGKJ1	22	-1	-1	24
7	0.0023125206475057814	TGTCAACAGAGTTACAGTACCCCCCTTACTTTC	CQQSYSTPLTF	IGKV1-39	.	IGKJ4	22	-1	-1	27
7	0.0023125206475057814	TGTCAACAATATAGTCATCTCCCTCTCACTTTC	CQQYSHLPLTF	IGKV1D-33	.	IGKJ4	24	-1	-1	24
7	0.0023125206475057814	TGCCAACAGTATAATAGTTACCCTTACACTTTT	CQQYNSYPYTF	IGKV1-16	.	IGKJ2	23	-1	-1	24
7	0.0023125206475057814	TGCCAACAGTATAAAAGTTACCCCCTCAATTTC	CQQYKSYPLNF	IGKV1-16	.	IGKJ4	22	-1	-1	24
7	0.0023125206475057814	TGCATGCAACGTATAGAGTTTCCTCTCACTTTC	CMQRIEFPLTF	IGKV2-40	.	IGKJ4	23	-1	-1	24
7	0.0023125206475057814	TGCATGCAAGCTCTACAAACCCCTATCACCTTC	CMQALQTPITF	IGKV2-28	.	IGKJ5	24	-1	-1	24
7	0.0023125206475057814	TGCATGCAAGGTACACACTGGCCGTACACTTTT	CMQGTHWPYTF	IGKV2-30	.	IGKJ2	22	-1	-1	23
6	0.0019821605550049554	TGTCAGCAGTATGGTAGCTCAACTTCGTGGACGTTC	CQQYGSSTSWTF	IGKV3-20	.	IGKJ1	20	-1	-1	25
6	0.0019821605550049554	TGTCAGCAGTATAATAACTGGCCTCCGCTCACTTTC	CQQYNNWPPLTF	IGKV3D-15	.	IGKJ4	26	-1	-1	25
6	0.0019821605550049554	TGTCAGCAGTATAATAACTGGCCCCTGTACACTTTT	CQQYNNWPLYTF	IGKV3-15	.	IGKJ2	22	-1	-1	25
6	0.0019821605550049554	TGTCAGCAGCGTAGCAACTGGCCTCCGGAAACTTTC	CQQRSNWPPETF	IGKV3D-11	.	IGKJ3	28	-1	-1	30
6	0.0019821605550049554	TGTCAACAAAGTTATAGTGTCTCTCAATATACTTTT	CQQSYSVSQYTF	IGKV1-39	.	IGKJ2	17	-1	-1	30
6	0.0019821605550049554	TGCATGGAAGGTCTACATACTCCTCAGATCACCCTC	CMEGLHTPQITL	IGKV2D-28	.	IGKJ5	24	-1	-1	26
6	0.0019821605550049554	TGTCTACAGCATAATAGTTACCCTCGGACGTTC	CLQHNSYPRTF	IGKV1D-17	.	IGKJ1	24	-1	-1	25
6	0.0019821605550049554	TGTCTACAAGATTACAATTACCCTCCGACGTTC	CLQDYNYPPTF	IGKV1-6	.	IGKJ1	23	-1	-1	26
6	0.0019821605550049554	TGTCAGCAGTATGGTAGCTCCCAGCTCACTTTC	CQQYGSSQLTF	IGKV3-20	.	IGKJ4	19	-1	-1	23
6	0.0019821605550049554	TGTCAGCAATATTTTGCTACTCCGTACACTTTT	CQQYFATPYTF	IGKV4-1	.	IGKJ2	22	-1	-1	23
6	0.0019821605550049554	TGTCAGCAATATTATAGTACTCCGCTCACTTTC	CQQYYSTPLTF	IGKV4-1	.	IGKJ4	22	-1	-1	22
6	0.0019821605550049554	TGTCAGCAATATTATAATACTCCGTACACTTTT	CQQYYNTPYTF	IGKV4-1	.	IGKJ2	22	-1	-1	23
6	0.0019821605550049554	TGTCAACAGGCTAACAGTTTCCCTCGCACTTTC	CQQANSFPRTF	IGKV1-12	.	IGKJ4	23	-1	-1	26
6	0.0019821605550049554	TGTCAACAGAGTTACAGTACCCCTCGGACTTTT	CQQSYSTPRTF	IGKV1D-39	.	IGKJ2	24	-1	-1	27
6	0.0019821605550049554	TGTCAACAGAGTTACAGTACCCCGATCACCTTC	CQQSYSTPITF	IGKV1-39	.	IGKJ5	22	-1	-1	22
6	0.0019821605550049554	TGTCAACAGAGTGACAGCACCCCTGGGACGTTC	CQQSDSTPGTF	IGKV1-39	.	IGKJ1	23	-1	-1	25
6	0.0019821605550049554	TGCATGCAAGCTACACAATTTCCCATCACTTTC	CMQATQFPITF	IGKV2-24	.	IGKJ3	22	-1	-1	25
6	0.0019821605550049554	TGTCAGCAGTTTGGTGGCTCACCGACCTTC	CQQFGGSPTF	IGKV3-20	.	IGKJ1	22	-1	-1	23
6	0.0019821605550049554	TGTCAACAGTATGATAATCTCCCGACTTTC	CQQYDNLPTF	IGKV1-33	.	IGKJ3	22	-1	-1	24
6	0.0019821605550049554	TGCCAACAGTATAATAGTTATTGGACGTTC	CQQYNSYWTF	IGKV1-5	.	IGKJ1	21	-1	-1	21
6	0.0019821605550049554	TGTCAACAGAGTTACAGGACGTTC	CQQSYRTF	IGKV1-39	.	IGKJ1	16	-1	-1	16
5	0.0016518004625041295	TGTCAGCAGTATAATAACTGGCCTCCGATCACTTTC	CQQYNNWPPITF	IGKV3-15	.	IGKJ4	23	-1	-1	28
5	0.0016518004625041295	TGTCTACAGCATAATAGTTACCCGTGGACGTTC	CLQHNSYPWTF	IGKV1-17	.	IGKJ1	22	-1	-1	22
5	0.0016518004625041295	TGTCAGCAATATTATACTACTCCGTTCACTTTT	CQQYYTTPFTF	IGKV4-1	.	IGKJ2	22	-1	-1	26
5	0.0016518004625041295	TGTCAACAGAGTTACAGTACCTCTCTCACTTTC	CQQSYSTSLTF	IGKV1D-39	.	IGKJ4	24	-1	-1	24
5	0.0016518004625041295	TGTCAACAGAGTTACAGTACCCCTCGGACGTTC	CQQSYSTPRTF	IGKV1D-39	.	IGKJ1	24	-1	-1	25
5	0.0016518004625041295	TGTCAACAGAGTTACAGTACCCCATTCACTTTC	CQQSYSTPFTF	IGKV1-39	.	IGKJ3	22	-1	-1	23
5	0.0016518004625041295	TGTCAAGAGTATGATAATCCTTTCTTCACTTTC	CQEYDNPFFTF	IGKV1-33	.	IGKJ3	18	-1	-1	24
5	0.0016518004625041295	TGTCAAAAGTATAACAGTGCCCCGCTCACTTTC	CQKYNSAPLTF	IGKV1-27	.	IGKJ4	22	-1	-1	22
5	0.0016518004625041295	TGCCAACAGTATCACACTTACTCATACACTTTT	CQQYHTYSYTF	IGKV1-5	.	IGKJ2	11	-1	-1	24
5	0.0016518004625041295	TGCCAACAATATGACAGTGTTTCGTACACTTTT	CQQYDSVSYTF	IGKV1-5	.	IGKJ2	11	-1	-1	23
5	0.0016518004625041295	TGCATGCAAGCTCTACAAACTCCTCGGACTTTT	CMQALQTPRTF	IGKV2-28	.	IGKJ2	31	-1	-1	27
5	0.0016518004625041295	TGCATGCAAGCTCTACAAAATATATTCACTTTC	CMQALQNIFTF	IGKV2-28	.	IGKJ3	18	-1	-1	21
5	0.0016518004625041295	TGCATGCAAGCTACACAATTTCCGTACACTTTT	CMQATQFPYTF	IGKV2-24	.	IGKJ2	22	-1	-1	23
5	0.0016518004625041295	TGCATGCAAGGTTTACTCACTCCGTACACTTTT	CMQGLLTPYTF	IGKV2-28	.	IGKJ2	22	-1	-1	23
5	0.0016518004625041295	TGCATGCAAAGTATACAGCTTCTCATCACCTTC	CMQSIQLLITF	IGKV2D-29	.	IGKJ5	21	-1	-1	24
5	0.0016518004625041295	TGTCAGCAATATTATAGTAGTCCAACTTTC	CQQYYSSPTF	IGKV4-1	.	IGKJ4	22	-1	-1	24
5	0.0016518004625041295	TGTCAACAGAGTTACAGTTCGTGGACGTTC	CQQSYSSWTF	IGKV1-39	.	IGKJ1	17	-1	-1	19
4	0.0013214403700033035	TGTCAGCAGTATGGTAGCTCACCTCCCATGTACACTTTT	CQQYGSSPPMYTF	IGKV3D-20	.	IGKJ2	25	-1	-1	26
4	0.0013214403700033035	TGTCAGCATTATAATAACTGGCCTCCGTGGACGTTC	CQHYNNWPPWTF	IGKV3D-15	.	IGKJ1	26	-1	-1	25
4	0.0013214403700033035	TGTCAACAGTATGGAGATCTCCCTCCGCTCGCTTTC	CQQYGDLPPLAF	IGKV1D-33	.	IGKJ4	26	-1	-1	25
4	0.0013214403700033035	TGTCAACAGTATGATAATCTCCCTCGGTGGACGTTC	CQQYDNLPRWTF	IGKV1D-33	.	IGKJ1	24	-1	-1	26
4	0.0013214403700033035	TGTCAACAGGGTTACAATACCCCCCCGTGGACGTTC	CQQGYNTPPWTF	IGKV1D-39	.	IGKJ1	26	-1	-1	25
4	0.0013214403700033035	TGTCAACAACACTACGGCGGGCCCCCCTACACTTTT	CQQHYGGPPYTF	IGKV3-11	.	IGKJ2	4	-1	-1	27
4	0.0013214403700033035	TGCATGCAAGCTCTACAAACTGAGGGATTCACTTTC	CMQALQTEGFTF	IGKV2-28	.	IGKJ3	20	-1	-1	26
4	0.0013214403700033035	TGCATGCAAGGCACACACTGGCCCCTATACACCTTT	CMQGTHWPLYTF	IGKV2-30	.	IGKJ2	22	-1	-1	27
4	0.0013214403700033035	TGTCAGCAATATGAGAGCGCACCGTACACTTTT	CQQYESAPYTF	IGKV3-20	.	IGKJ2	22	-1	-1	23
4	0.0013214403700033035	TGTCAACAGTATTATAGTTTCCCTTGGACGTTC	CQQYYSFPWTF	IGKV1D-8	.	IGKJ1	23	-1	-1	24
4	0.0013214403700033035	TGTCAACAGGCTAACAGTTTCCCTTGGACGTTC	CQQANSFPWTF	IGKV1D-12	.	IGKJ1	24	-1	-1	24
4	0.0013214403700033035	TGTCAACAGAGTTACAGTACCCCTCCGACGTTC	CQQSYSTPPTF	IGKV1D-39	.	IGKJ1	26	-1	-1	26
4	0.0013214403700033035	TGTAAGCAGTATGTTACCTCACCTTTCAGTTTC	CKQYVTSPFSF	IGKV3-20	.	IGKJ4	23	-1	-1	25
4	0.0013214403700033035	TGCCAGCAGTATCATACTTACCCACTCACTTTC	CQQYHTYPLTF	IGKV1-16	.	IGKJ3	22	-1	-1	25
4	0.0013214403700033035	TGCCAACAGTATGATACTTATCCCCTCACTTTC	CQQYDTYPLTF	IGKV1-5	.	IGKJ4	20	-1	-1	24
4	0.0013214403700033035	TGCATGCAACGTATAGAGTTTCCTGGGACTTTT	CMQRIEFPGTF	IGKV2-40	.	IGKJ2	23	-1	-1	27
4	0.0013214403700033035	TGCATGCAAGCTCTACACACTCCTCTGGCTTTC	CMQALHTPLAF	IGKV2D-28	.	IGKJ4	24	-1	-1	28
4	0.0013214403700033035	TGCATGCAAGCTCTACAAACTCCGGACACTTTT	CMQALQTPDTF	IGKV2-28	.	IGKJ2	22	-1	-1	25
4	0.0013214403700033035	TGCATGCAAGCTACACAATTTCCTCAAACTTTC	CMQATQFPQTF	IGKV2-24	.	IGKJ3	23	-1	-1	27
4	0.0013214403700033035	TGCATGCAAGGTACAGACTGGTCGCGGACGTTC	CMQGTDWSRTF	IGKV2-30	.	IGKJ1	20	-1	-1	25
4	0.0013214403700033035	TGCATGCAAACTCTAGAAGTTCCTCTCACTTTT	CMQTLEVPLTF	IGKV2D-28	.	IGKJ2	24	-1	-1	26
4	0.0013214403700033035	TGCATGCAAAGTATACAGCTTCCCCTCACTTTC	CMQSIQLPLTF	IGKV2D-29	.	IGKJ4	22	-1	-1	24
4	0.0013214403700033035	TGTCAGCAGTTTGGTGGCTCACCGACATTC	CQQFGGSPTF	IGKV3-20	.	IGKJ1	22	-1	-1	23
4	0.0013214403700033035	TGTCAGCAGTATAATAACTGGGGAACTTTT	CQQYNNWGTF	IGKV3-15	.	IGKJ2	20	-1	-1	24
4	0.0013214403700033035	TGTCAGCAGCGTAGCAACTGGCCTTCCTTC	CQQRSNWPSF	IGKV3-11	.	IGKJ5	23	-1	-1	25
4	0.0013214403700033035	TGTCAGCAATATTATAGTACTCCGACGTTC	CQQYYSTPTF	IGKV4-1	.	IGKJ1	22	-1	-1	23
3	9.910802775024777E-4	TGTCAGCAGCGTAGCAACTGGCCTCCCTCGTGGACGTTC	CQQRSNWPPSWTF	IGKV3-11	.	IGKJ1	23	-1	-1	28
3	9.910802775024777E-4	TGTCAGCAGCGTAGCAACTGGCCTGGGGCGGTCACCTTC	CQQRSNWPGAVTF	IGKV3-11	.	IGKJ5	23	-1	-1	31
3	9.910802775024777E-4	TGCCAACAGTATAATAGTTATCCCCGGACGGTCACTTTC	CQQYNSYPRTVTF	IGKV1-5	.	IGKJ4	20	-1	-1	31
3	9.910802775024777E-4	TGTCAGCAGTTTAGTAGCTCACCTGAGTGGACGTTC	CQQFSSSPEWTF	IGKV3-20	.	IGKJ1	23	-1	-1	26
3	9.910802775024777E-4	TGTCAGCAGTATGGTAGCTCACCCCCGTACACTTTT	CQQYGSSPPYTF	IGKV3D-20	.	IGKJ2	26	-1	-1	26
3	9.910802775024777E-4	TGTCAGCAGTATGGTAGCTCACGAGGGTACACTTTT	CQQYGSSRGYTF	IGKV3-20	.	IGKJ2	21	-1	-1	26
3	9.910802775024777E-4	TGTCAGCAGTATAATAACTGGCCTCCTATCTCCTTC	CQQYNNWPPISF	IGKV3-15	.	IGKJ5	23	-1	-1	27
3	9.910802775024777E-4	TGTCAACAGAGTTACAGTACCCTCCCGCTCACTTTC	CQQSYSTLPLTF	IGKV1-39	.	IGKJ4	21	-1	-1	25
3	9.910802775024777E-4	TGTCAACAGAGTTACAGTACCCCTCAGATCACCTTC	CQQSYSTPQITF	IGKV1D-39	.	IGKJ5	24	-1	-1	26
3	9.910802775024777E-4	TGTCAAAAGTATAACAGTGCCCTTCACATCACTTTC	CQKYNSALHITF	IGKV1-27	.	IGKJ3	21	-1	-1	28
3	9.910802775024777E-4	TGTCTACAGCATAATAGTTACCCTCTCACTTTC	CLQHNSYPLTF	IGKV1D-17	.	IGKJ4	24	-1	-1	24
3	9.910802775024777E-4	TGTCAGCACTATAGTAACTCACCTTCGACGTTC	CQHYSNSPSTF	IGKV3-20	.	IGKJ1	23	-1	-1	26
3	9.910802775024777E-4	TGTCAGCAGTATGGTAGCTCACCCTTCACTTTC	CQQYGSSPFTF	IGKV3-20	.	IGKJ4	22	-1	-1	25
3	9.910802775024777E-4	TGTCAGCAGTATGGTAGCTCACCGTGGACGTTC	CQQYGSSPWTF	IGKV3-20	.	IGKJ1	22	-1	-1	22
3	9.910802775024777E-4	TGTCAGCAATATGGTAACTCACCACTCACTTTC	CQQYGNSPLTF	IGKV3-20	.	IGKJ4	22	-1	-1	24
3	9.910802775024777E-4	TGTCAACAGCTTAATAGTTACCCGTACACTTTT	CQQLNSYPYTF	IGKV1-9	.	IGKJ2	22	-1	-1	23
3	9.910802775024777E-4	TGTCAACAGCTTAATAGTTACCCATTCACTTTC	CQQLNSYPFTF	IGKV1-9	.	IGKJ3	22	-1	-1	23
3	9.910802775024777E-4	TGTCAACAGGCTAACAGTTTCCCGTACACTTTT	CQQANSFPYTF	IGKV1-12	.	IGKJ2	22	-1	-1	23
3	9.910802775024777E-4	TGTCAACAGGCTAACAGTTTCCCGCTCACTTTC	CQQANSFPLTF	IGKV1-12	.	IGKJ4	22	-1	-1	22
3	9.910802775024777E-4	TGTCAACAGAGTTACAGTACCCCGCTCACTTTC	CQQSYSTPLTF	IGKV1-39	.	IGKJ4	22	-1	-1	22
3	9.910802775024777E-4	TGCCAACAGTATGATACTTATCCCCTCACTTTC	CQQYDTYPLTF	IGKV1-16	.	IGKJ4	19	-1	-1	24
3	9.910802775024777E-4	TGCCAACAGTATACTAGTTATTCTTACACTTTT	CQQYTSYSYTF	IGKV1-5	.	IGKJ2	23	-1	-1	24
3	9.910802775024777E-4	TGCCAACAGTATAATACTTATCCTTACACTTTT	CQQYNTYPYTF	IGKV1-16	.	IGKJ2	23	-1	-1	24
3	9.910802775024777E-4	TGCATGCAAGCTCTACAAACTCCGTACACTTTT	CMQALQTPYTF	IGKV2-28	.	IGKJ2	22	-1	-1	23
3	9.910802775024777E-4	TGCATGCAAGCTACACGATTTCCGATCACCTTC	CMQATRFPITF	IGKV2-24	.	IGKJ5	22	-1	-1	22
3	9.910802775024777E-4	TGCATGCAAGGTACACACTGGCCTCGGGCTTTC	CMQGTHWPRAF	IGKV2D-30	.	IGKJ3	24	-1	-1	28
3	9.910802775024777E-4	TGCATGCAAGGTACACAATCTCCGTGGACGTTC	CMQGTQSPWTF	IGKV2-24	.	IGKJ1	22	-1	-1	22
3	9.910802775024777E-4	TGTCACCAGTATGGTGCCTCACTCACTTTC	CHQYGASLTF	IGKV3-20	.	IGKJ4	21	-1	-1	21
3	9.910802775024777E-4	TGTCAGCAGCGTAGCAACTCGTGGACGTTC	CQQRSNSWTF	IGKV3-11	.	IGKJ1	18	-1	-1	19
3	9.910802775024777E-4	TGTCAGCAATATTATAGTCCGTGGACGTTC	CQQYYSPWTF	IGKV4-1	.	IGKJ1	17	-1	-1	19
2	6.607201850016518E-4	TGTCAACAGTATGATAATCTCCCTCCCATGTACACTTTT	CQQYDNLPPMYTF	IGKV1D-33	.	IGKJ2	25	-1	-1	26
2	6.607201850016518E-4	TGTCAGCAGTATGGTAGCTCACCAGGGTACACTTTT	CQQYGSSPGYTF	IGKV3-20	.	IGKJ2	22	-1	-1	26
2	6.607201850016518E-4	TGTCAACAGTATGATAATCTCCTCGCGCTCACTTTC	CQQYDNLLALTF	IGKV1-33	.	IGKJ4	21	-1	-1	24
2	6.607201850016518E-4	TGTCAACAGTATGATAATCTCCCTCGGTTCACTTTC	CQQYDNLPRFTF	IGKV1D-33	.	IGKJ3	24	-1	-1	27
2	6.607201850016518E-4	TGTCAACAGAGTTACAGTACCCTCATATTCACTTTC	CQQSYSTLIFTF	IGKV1-39	.	IGKJ3	21	-1	-1	24
2	6.607201850016518E-4	TGCCAACAGTATAATAGTTATTCTCCGTGGACGTTC	CQQYNSYSPWTF	IGKV1-5	.	IGKJ1	23	-1	-1	25
2	6.607201850016518E-4	TGTCTACAGCATAATAGTTACCCTCTAACTTTC	CLQHNSYPLTF	IGKV1D-17	.	IGKJ4	24	-1	-1	27
2	6.607201850016518E-4	TGTCTACAGCATAATAGTTACCCGTACACTTTT	CLQHNSYPYTF	IGKV1-17	.	IGKJ2	22	-1	-1	23
2	6.607201850016518E-4	TGTCTACAACATGATAATTTCCCCTGGACGTTC	CLQHDNFPWTF	IGKV5-2	.	IGKJ1	22	-1	-1	24
2	6.607201850016518E-4	TGTCACCAGCTTAATAGTTACCCGTTCACTTTT	CHQLNSYPFTF	IGKV1D-13	.	IGKJ2	22	-1	-1	26
2	6.607201850016518E-4	TGTCAGCAGTATGGTAGCTCACCTCGAACGTTC	CQQYGSSPRTF	IGKV3D-20	.	IGKJ1	24	-1	-1	27
2	6.607201850016518E-4	TGTCAGCAGTATGGTAGCTCACCGAACACTTTT	CQQYGSSPNTF	IGKV3-20	.	IGKJ2	22	-1	-1	25
2	6.607201850016518E-4	TGTCAGCAGTATAATAACTGGCCTCTCACTTTC	CQQYNNWPLTF	IGKV3D-15	.	IGKJ4	24	-1	-1	24
2	6.607201850016518E-4	TGTCAGCAATATTATAGTGCTCCTCGGACTTTT	CQQYYSAPRTF	IGKV4-1	.	IGKJ2	27	-1	-1	27
2	6.607201850016518E-4	TGTCAGCAATATTATAGTACTCTGATCACCTTC	CQQYYSTLITF	IGKV4-1	.	IGKJ5	21	-1	-1	23
2	6.607201850016518E-4	TGTCAGCAATATTATAGTACTCCTCCGACTTTT	CQQYYSTPPTF	IGKV4-1	.	IGKJ2	23	-1	-1	27
2	6.607201850016518E-4	TGTCAGCAATATTATAGTACTCCATTCACTTTC	CQQYYSTPFTF	IGKV4-1	.	IGKJ3	22	-1	-1	23
2	6.607201850016518E-4	TGTCAACAGGCTAACAGTTTCCCTCTCACTTTC	CQQANSFPLTF	IGKV1-12	.	IGKJ4	23	-1	-1	24
2	6.607201850016518E-4	TGTCAACAGAGTTACAGTATGCCTATCACTTTC	CQQSYSMPITF	IGKV1-39	.	IGKJ3	18	-1	-1	25
2	6.607201850016518E-4	TGTCAACAGAGTTACAGTACCCCTCCCACGTTC	CQQSYSTPPTF	IGKV1D-39	.	IGKJ1	25	-1	-1	27
2	6.607201850016518E-4	TGTCAACAGAGTTACAGTACCCCTCCGACTTTC	CQQSYSTPPTF	IGKV1D-39	.	IGKJ3	26	-1	-1	27
2	6.607201850016518E-4	TGTCAACAGAGTTACAACATCCCTCGGACTTTT	CQQSYNIPRTF	IGKV1-39	.	IGKJ2	15	-1	-1	27
2	6.607201850016518E-4	TGTCAAGAGTATGATAATCCTTTATTCACTTTC	CQEYDNPLFTF	IGKV1-33	.	IGKJ3	18	-1	-1	22
2	6.607201850016518E-4	TGTCAAAAGTATAACAGTGCCCCATTCACTTTC	CQKYNSAPFTF	IGKV1-27	.	IGKJ3	22	-1	-1	23
2	6.607201850016518E-4	TGCCAACAGTATTATAGTTACCCCCTCACTTTC	CQQYYSYPLTF	IGKV1-16	.	IGKJ4	22	-1	-1	24
2	6.607201850016518E-4	TGCCAACAGTATAATAGTTATCCGTGGACGTTC	CQQYNSYPWTF	IGKV1-5	.	IGKJ1	20	-1	-1	22
2	6.607201850016518E-4	TGCCAACAGTATAATAGTTATCCGTACACTTTT	CQQYNSYPYTF	IGKV1-5	.	IGKJ2	20	-1	-1	23
2	6.607201850016518E-4	TGCCAACAATATAATACTTATTCGGGGACGTTC	CQQYNTYSGTF	IGKV1-5	.	IGKJ1	22	-1	-1	25
2	6.607201850016518E-4	TGCATGCAAGCTCTACAAACTCCGATCACCTTC	CMQALQTPITF	IGKV2-28	.	IGKJ5	22	-1	-1	22
2	6.607201850016518E-4	TGCATGCAAGCTACACAATTTCAGTACACTTTT	CMQATQFQYTF	IGKV2-24	.	IGKJ2	21	-1	-1	23
2	6.607201850016518E-4	TGTCAGCAGTATGGTAGCTCACGTACGTTC	CQQYGSSRTF	IGKV3-20	.	IGKJ1	21	-1	-1	24
2	6.607201850016518E-4	TGTCAGCAATATAATAACTGGGGGGGGATC	CQQYNNWGGI	IGKV3-15	.	IGKJ3	20	-1	-1	28
2	6.607201850016518E-4	TGTCAACAGTATGATAATCTCCCTCGGTTC	CQQYDNLPRF	IGKV1D-33	.	IGKJ4	24	-1	-1	27
2	6.607201850016518E-4	TGTCAACAGTATGATAATCTCCCCACTTTC	CQQYDNLPTF	IGKV1-33	.	IGKJ4	22	-1	-1	23
2	6.607201850016518E-4	TGTCAACAGAGTTACAGTACTCTCACCTTC	CQQSYSTLTF	IGKV1-39	.	IGKJ5	19	-1	-1	22
2	6.607201850016518E-4	TGTCAACAATATTATAGTAGTCGGACGTTC	CQQYYSSRTF	IGKV4-1	.	IGKJ1	18	-1	-1	22
2	6.607201850016518E-4	TGCATGCAAGCTCTACAAAGCCTCACTTTC	CMQALQSLTF	IGKV2-28	.	IGKJ4	18	-1	-1	21
2	6.607201850016518E-4	TGTCAGCAGCGTGGCACCTTT	CQQRGTF	IGKV3-11	.	IGKJ2	15	-1	-1	14
1	3.303600925008259E-4	TGTCAGCAGTATAATAACTGGCCTCCTGTGTGGTACACTTTT	CQQYNNWPPVWYTF	IGKV3-15	.	IGKJ2	23	-1	-1	32
1	3.303600925008259E-4	TGTCACCACTGTAGCAACTGGCCTCCGCTGTACACTTTT	CHHCSNWPPLYTF	IGKV3-11	.	IGKJ2	23	-1	-1	28
1	3.303600925008259E-4	TGTCAGCAGTATGGTAGCTCACCTCCGTCATTCACTTTC	CQQYGSSPPSFTF	IGKV3D-20	.	IGKJ3	26	-1	-1	29
1	3.303600925008259E-4	TGTCAGCAGTATGGTAGCTCACCTCCGATGATCACCTTC	CQQYGSSPPMITF	IGKV3D-20	.	IGKJ5	26	-1	-1	29
1	3.303600925008259E-4	TGTCAGCAGTATAATAACTGGCCTCCGGCGGGGACGTTC	CQQYNNWPPAGTF	IGKV3D-15	.	IGKJ1	27	-1	-1	31
1	3.303600925008259E-4	TGTCAGCAGTATAATAACTGGCCTGCCATATTCACTTTC	CQQYNNWPAIFTF	IGKV3-15	.	IGKJ3	23	-1	-1	27
1	3.303600925008259E-4	TGTCAGCAGCGTAGCAACTGGCCTCCGGGCCTCACTTTC	CQQRSNWPPGLTF	IGKV3D-11	.	IGKJ4	27	-1	-1	30
1	3.303600925008259E-4	TGTCAACAGAGTTACAGTACCCCTCCGCTGTACACTTTT	CQQSYSTPPLYTF	IGKV1D-39	.	IGKJ2	26	-1	-1	28
1	3.303600925008259E-4	TGTCACCAGTATAGTGGCTCACTCCCGTGGACGTTC	CHQYSGSLPWTF	IGKV3-20	.	IGKJ1	21	-1	-1	25
1	3.303600925008259E-4	TGTCAGCTGCATCATAGCTCACCTCGGTGGACGTTC	CQLHHSSPRWTF	IGKV3-20	.	IGKJ1	28	-1	-1	26
1	3.303600925008259E-4	TGTCAGCAGTATGTTACCTCACAGGGGTTCACTTTC	CQQYVTSQGFTF	IGKV3-20	.	IGKJ3	21	-1	-1	27
1	3.303600925008259E-4	TGTCAGCAGTATGGTAGCTCACCTCCGGTCACTTTC	CQQYGSSPPVTF	IGKV3D-20	.	IGKJ4	27	-1	-1	28
1	3.303600925008259E-4	TGTCAGCAGTATGGTAGCTCACCTGCGCTCACTTTC	CQQYGSSPALTF	IGKV3-20	.	IGKJ4	23	-1	-1	24
1	3.303600925008259E-4	TGTCAGCAGTATGGTAGCTCACCCATGTACACTTTT	CQQYGSSPMYTF	IGKV3-20	.	IGKJ2	22	-1	-1	23
1	3.303600925008259E-4	TGTCAGCAGTATGGTAACTCACCTCCTCTCACTTTC	CQQYGNSPPLTF	IGKV3D-20	.	IGKJ4	25	-1	-1	27
1	3.303600925008259E-4	TGTCAGCAGTATAATAACTGGCCGTCGCTCACTTTC	CQQYNNWPSLTF	IGKV3-15	.	IGKJ4	22	-1	-1	25
1	3.303600925008259E-4	TGTCAGCAGCGTAGCAACTGGCCTCCTTTCACCTTC	CQQRSNWPPFTF	IGKV3-11	.	IGKJ5	23	-1	-1	28
1	3.303600925008259E-4	TGTCAGCAGCGTAGCAACTGGCCTCCATTCACTTTC	CQQRSNWPPFTF	IGKV3-11	.	IGKJ3	23	-1	-1	26
1	3.303600925008259E-4	TGTCAACAGTATTATAGTTACCCTCCGGGTACTTTT	CQQYYSYPPGTF	IGKV1D-8	.	IGKJ2	27	-1	-1	30
1	3.303600925008259E-4	TGTCAACAGCGTGGCGACTGGCCTCTGATCACTTTC	CQQRGDWPLITF	IGKV1-9	.	IGKJ4	9	-1	-1	28
1	3.303600925008259E-4	TGTCAACAGAGTTACAGTACCCCTCCGGCCACCTTC	CQQSYSTPPATF	IGKV1D-39	.	IGKJ5	27	-1	-1	29
1	3.303600925008259E-4	TGTCAACAGAGTTACAGTACCCCTAAGATCACCTTC	CQQSYSTPKITF	IGKV1-39	.	IGKJ5	24	-1	-1	26
1	3.303600925008259E-4	TGTCAACAGAGTTACAGAACCCTCTCGTGGACGTTC	CQQSYRTLSWTF	IGKV1-39	.	IGKJ1	21	-1	-1	25
1	3.303600925008259E-4	TGCCAACAGTATAATAGTTATCCCCCGTGGATGTTC	CQQYNSYPPWMF	IGKV1-5	.	IGKJ1	20	-1	-1	25
1	3.303600925008259E-4	TGCATGCAAGCTCTACAAACTCCTCCGTGGACGTTC	CMQALQTPPWTF	IGKV2D-28	.	IGKJ1	26	-1	-1	25
1	3.303600925008259E-4	TGCATGCAAGCTCTACAAACTCCGAGGTACACTTTT	CMQALQTPRYTF	IGKV2-28	.	IGKJ2	26	-1	-1	26
1	3.303600925008259E-4	TGTCTACAACATAATACTTACCCGTGGACGTTC	CLQHNTYPWTF	IGKV1-17	.	IGKJ1	22	-1	-1	22
1	3.303600925008259E-4	TGTCTACAAGATTACAATTACCCGTGGACGTTC	CLQDYNYPWTF	IGKV1-6	.	IGKJ1	22	-1	-1	22
1	3.303600925008259E-4	TGTCATCATTATAATGACTGGCCTTACACTTTT	CHHYNDWPYTF	IGKV3-15	.	IGKJ2	23	-1	-1	24
1	3.303600925008259E-4	TGTCACCAATATTATAGTACTTTGTGGACGTTC	CHQYYSTLWTF	IGKV4-1	.	IGKJ1	20	-1	-1	23
1	3.303600925008259E-4	TGTCAGCAGTATGCTAGCTCAGCTGGGACTTTT	CQQYASSAGTF	IGKV3-20	.	IGKJ2	20	-1	-1	27
1	3.303600925008259E-4	TGTCAGCAGTATGGTACCTCACTTCAGACGTTC	CQQYGTSLQTF	IGKV3-20	.	IGKJ1	21	-1	-1	26
1	3.303600925008259E-4	TGTCAGCAGTATGGTAGCTCTCCCTGGACGTTC	CQQYGSSPWTF	IGKV3-20	.	IGKJ1	19	-1	-1	24
1	3.303600925008259E-4	TGTCAGCAGTATGGTAGCTCACCTTACACTTTT	CQQYGSSPYTF	IGKV3-20	.	IGKJ2	23	-1	-1	24
1	3.303600925008259E-4	TGTCAGCAGTATGGTAGCTCACCTCAGACTTTT	CQQYGSSPQTF	IGKV3D-20	.	IGKJ2	24	-1	-1	27
1	3.303600925008259E-4	TGTCAGCAGTATGGTAGCTCAACGTACACTTTT	CQQYGSSTYTF	IGKV3-20	.	IGKJ2	20	-1	-1	23
1	3.303600925008259E-4	TGTCAGCAGTATAATAACTGGTTCAGGACGTTC	CQQYNNWFRTF	IGKV3-15	.	IGKJ1	20	-1	-1	25
1	3.303600925008259E-4	TGTCAGCAGTATAATAACTGGCCGTACACTTTT	CQQYNNWPYTF	IGKV3-15	.	IGKJ2	22	-1	-1	23
1	3.303600925008259E-4	TGTCAGCAGGCTAAGAGTTTCCCTCGAACGTTG	CQQAKSFPRTL	IGKV1D-12	.	IGKJ1	23	-1	-1	27
1	3.303600925008259E-4	TGTCAGCAGAGTTACGATCCCCCATACACTTTT	CQQSYDPPYTF	IGKV1-12	.	IGKJ2	8	-1	-1	24
1	3.303600925008259E-4	TGTCAGCAATATTTTGCTTCTCCGATCACCTTC	CQQYFASPITF	IGKV4-1	.	IGKJ5	12	-1	-1	22
1	3.303600925008259E-4	TGTCAGCAATATTATAGTCATCCGTTCACTTTT	CQQYYSHPFTF	IGKV4-1	.	IGKJ2	17	-1	-1	26
1	3.303600925008259E-4	TGTCAGCAATATTATAGTACTCCTCCCACTTTC	CQQYYSTPPTF	IGKV4-1	.	IGKJ4	23	-1	-1	26
1	3.303600925008259E-4	TGTCAGCAATATTATAATACTCCGTACACCTTT	CQQYYNTPYTF	IGKV4-1	.	IGKJ2	22	-1	-1	23
1	3.303600925008259E-4	TGTCAGGAGTATAATAAGTGGTCGTACATTTTT	CQEYNKWSYIF	IGKV3-15	.	IGKJ2	20	-1	-1	23
1	3.303600925008259E-4	TGTCAGGAGTATAATAAGTGGCCGTACATTTTT	CQEYNKWPYIF	IGKV3-7	.	IGKJ2	16	-1	-1	23
1	3.303600925008259E-4	TGTCAGGAGCGTATCAACTGGCCCCCCGATTTC	CQERINWPPDF	IGKV3D-11	.	IGKJ3	21	-1	-1	29
1	3.303600925008259E-4	TGTCAACACTATAATAACTGGCCGTACACTTTT	CQHYNNWPYTF	IGKV1-13	.	IGKJ2	16	-1	-1	23
1	3.303600925008259E-4	TGTCAACAGTATTATAGTTACCCTCTGACGTTC	CQQYYSYPLTF	IGKV1-8	.	IGKJ1	23	-1	-1	26
1	3.303600925008259E-4	TGTCAACAGTATTATAGTTACCCCTACACTTTT	CQQYYSYPYTF	IGKV1-8	.	IGKJ2	22	-1	-1	24
1	3.303600925008259E-4	TGTCAACAGTATGATAATCTCCCGTATACTTTT	CQQYDNLPYTF	IGKV1-33	.	IGKJ2	22	-1	-1	23
1	3.303600925008259E-4	TGTCAACAGCTTAATAGTTACCCTCAAACTTTT	CQQLNSYPQTF	IGKV1-9	.	IGKJ2	23	-1	-1	27
1	3.303600925008259E-4	TGTCAACAGGCTAACAGTTTCCCTGTCACTTTC	CQQANSFPVTF	IGKV1-12	.	IGKJ3	23	-1	-1	25
1	3.303600925008259E-4	TGTCAACAGGGTTACAGTATCCCGCTCACTTTC	CQQGYSIPLTF	IGKV1-39	.	IGKJ4	22	-1	-1	22
1	3.303600925008259E-4	TGTCAACAGAGTTACAGTACTCCCTGGACGTTC	CQQSYSTPWTF	IGKV1-39	.	IGKJ1	19	-1	-1	24
1	3.303600925008259E-4	TGTCAACAGAGTTACAGTACTCCGTACACTTTT	CQQSYSTPYTF	IGKV1-39	.	IGKJ2	19	-1	-1	23
1	3.303600925008259E-4	TGTCAACAGAGTTACAGTACCTCGTACACTTTT	CQQSYSTSYTF	IGKV1-39	.	IGKJ2	20	-1	-1	23
1	3.303600925008259E-4	TGTCAACAGAGTTACAGTACCCCTCGAACTTTT	CQQSYSTPRTF	IGKV1D-39	.	IGKJ2	24	-1	-1	27
1	3.303600925008259E-4	TGTCAACAGAGTTACAATACCCCTTTCACTTTC	CQQSYNTPFTF	IGKV1-39	.	IGKJ3	23	-1	-1	24
1	3.303600925008259E-4	TGTCAACAGAGTTACAATACCCCTCGGACTTTT	CQQSYNTPRTF	IGKV1D-39	.	IGKJ2	24	-1	-1	27
1	3.303600925008259E-4	TGTCAAAAGTATGACAGTGCCCCTTGGACGTTC	CQKYDSAPWTF	IGKV1-27	.	IGKJ1	23	-1	-1	24
1	3.303600925008259E-4	TGCCTGCAAGTTCTACAAACCCCCCGGACGTTC	CLQVLQTPRTF	IGKV2D-28	.	IGKJ1	27	-1	-1	25
1	3.303600925008259E-4	TGCCAACTGTATCACACTTACTCATACACTTTT	CQLYHTYSYTF	IGKV1-5	.	IGKJ2	11	-1	-1	24
1	3.303600925008259E-4	TGCCAACAGTATGATAGTTATTCTAAAACGTTC	CQQYDSYSKTF	IGKV1-5	.	IGKJ1	24	-1	-1	27
1	3.303600925008259E-4	TGCCAACAGTATATTAGTTACCCGTTCACTTTC	CQQYISYPFTF	IGKV1-16	.	IGKJ3	22	-1	-1	24
1	3.303600925008259E-4	TGCCAACAGTATAATTATTTCCCTATCACCTTC	CQQYNYFPITF	IGKV1-16	.	IGKJ5	24	-1	-1	24
1	3.303600925008259E-4	TGCCAACAGTATAATAGTTATTCGCGGACGTTC	CQQYNSYSRTF	IGKV1-5	.	IGKJ1	22	-1	-1	25
1	3.303600925008259E-4	TGCCAACAGTATAATAGTTACCCCATCACCTTC	CQQYNSYPITF	IGKV1-16	.	IGKJ5	22	-1	-1	24
1	3.303600925008259E-4	TGCCAACAATATGGTAGTCTACCGTGGACGTTC	CQQYGSLPWTF	IGKV1-35	.	IGKJ1	11	-1	-1	22
1	3.303600925008259E-4	TGCATGCAGGGTACATGGTGGCCATTCACTTTC	CMQGTWWPFTF	IGKV2-28	.	IGKJ3	7	-1	-1	23
1	3.303600925008259E-4	TGCATGCAAGCTCTACGAACTCCTCTCACTTTC	CMQALRTPLTF	IGKV2D-28	.	IGKJ4	24	-1	-1	24
1	3.303600925008259E-4	TGCATGCAAGCTCTACAAACTCCTCACACTTTT	CMQALQTPHTF	IGKV2D-28	.	IGKJ2	24	-1	-1	25
1	3.303600925008259E-4	TGCATGCAAGCTCTACAAACTCCCGGAACTTTC	CMQALQTPGTF	IGKV2-28	.	IGKJ4	22	-1	-1	27
1	3.303600925008259E-4	TGCATGCAAGCTCTACAAACTCCGACGACTTTC	CMQALQTPTTF	IGKV2-28	.	IGKJ3	22	-1	-1	27
1	3.303600925008259E-4	TGCATGCAAGCTCTAGAAAGCCAGTACACTTTT	CMQALESQYTF	IGKV2-28	.	IGKJ2	18	-1	-1	23
1	3.303600925008259E-4	TGCATGCAAGCTACACAATTTCCGTGGACGTTC	CMQATQFPWTF	IGKV2-24	.	IGKJ1	22	-1	-1	22
1	3.303600925008259E-4	TGCATGCAAGGTTTACTCACTCCGTACACTTTT	CMQGLLTPYTF	IGKV2-30	.	IGKJ2	11	-1	-1	23
1	3.303600925008259E-4	TGCATGCAAGGTCTACAAACTCCCCGGACTTTC	CMQGLQTPRTF	IGKV2D-28	.	IGKJ3	27	-1	-1	27
1	3.303600925008259E-4	TGCATGCAAGGTCTACAAACCCCATTCACTTTC	CMQGLQTPFTF	IGKV2-30	.	IGKJ3	11	-1	-1	23
1	3.303600925008259E-4	TGCATGCAAGGTACACACTGGCCATTCACTTTC	CMQGTHWPFTF	IGKV2-30	.	IGKJ4	22	-1	-1	25
1	3.303600925008259E-4	TGCATGCAAGGTACACAATCTCCGTGGACGTTC	CMQGTQSPWTF	IGKV2-30	.	IGKJ1	16	-1	-1	22
1	3.303600925008259E-4	TGCATGCAAGATGCACAAGATCCTCGCACCTTC	CMQDAQDPRTF	IGKV2-26	.	IGKJ5	24	-1	-1	26
1	3.303600925008259E-4	TGCATGCAAAGTATAGAGCTTCCTCGGACGTTC	CMQSIELPRTF	IGKV2D-29	.	IGKJ1	24	-1	-1	25
1	3.303600925008259E-4	TGTCTGCAAGATTTCAGTTCCCTCACTTTC	CLQDFSSLTF	IGKV1-6	.	IGKJ3	12	-1	-1	22
1	3.303600925008259E-4	TGTCAGCAGCGTGCCAACTGGTACACTTTT	CQQRANWYTF	IGKV3-11	.	IGKJ2	20	-1	-1	20
1	3.303600925008259E-4	TGTCAACAGTATTATAGTTTCCCTCCGGTC	CQQYYSFPPV	IGKV1D-8	.	IGKJ1	27	-1	-1	28
1	3.303600925008259E-4	TGTCAACAGTATGATAATCTGATCACCTTC	CQQYDNLITF	IGKV1-33	.	IGKJ5	19	-1	-1	20
1	3.303600925008259E-4	TGTCAACAGCTTACTAGTTATCTCACTTTC	CQQLTSYLTF	IGKV1-9	.	IGKJ4	19	-1	-1	21
1	3.303600925008259E-4	TGCCAACAGTATAATAGTTACTGGACGTTC	CQQYNSYWTF	IGKV1-5	.	IGKJ1	19	-1	-1	21
1	3.303600925008259E-4	TGCATGCAAGCTCTACAAACGCTCACTTTC	CMQALQTLTF	IGKV2-28	.	IGKJ3	19	-1	-1	22
1	3.303600925008259E-4	TGCATGCAAGGTACACACTGGTACACTTTT	CMQGTHWYTF	IGKV2-30	.	IGKJ2	20	-1	-1	20
1	3.303600925008259E-4	TGTCAGCGGCGCAACTCGTGGACGTTC	CQRRNSWTF	IGKV3-11	.	IGKJ1	10	-1	-1	16
1	3.303600925008259E-4	TGTCAGCAGCGCAGGCTCACTTTC	CQQRRLTF	IGKV3D-11	.	IGKJ4	10	-1	-1	14
1	3.303600925008259E-4	TACCAACAGTATAATAGTTATTTT	YQQYNSYF	IGKV1-5	.	IGKJ2	21	-1	-1	20
