# Supplementary material for: Biomarkers and Immune Repertoire Metrics Identified by Peripheral Blood Transcriptomic Sequencing Reveal the Pathogenesis of COVID-19
Source: Front Immunol. 2021 Aug 24;12:677025. doi: 10.3389/fimmu.2021.677025 (PMC8421539; doi:10.3389/fimmu.2021.677025)
Supplement: Supplementary file 1 [file DataSheet_1.zip › TCR_BCR/IGK/convert.SRR12007824.clonotypes.IGK.txt]

count	freq	cdr3nt	cdr3aa	v	d	j	VEnd	DStart	DEnd	JStart
249	0.08539094650205761	TGCCAACAGTATGGTGGTCTACCGTGGACGTTC	CQQYGGLPWTF	IGKV1-5	.	IGKJ1	11	-1	-1	22
220	0.07544581618655692	TGCCAACAATATGGTAGTCTACCGTGGACGTTC	CQQYGSLPWTF	IGKV1-5	.	IGKJ1	11	-1	-1	22
172	0.05898491083676269	TGTCAACACTATGACAATCTCCCCCTTCTCACTTTC	CQHYDNLPLLTF	IGKV1-33	.	IGKJ4	22	-1	-1	27
52	0.01783264746227709	TGTCAGCAGCGTAGCAACTGGCCTCAGCTCACTTTC	CQQRSNWPQLTF	IGKV3-11	.	IGKJ4	23	-1	-1	26
47	0.016117969821673524	TGCATGCAAGGTACACACTGGCCATTCACTTTC	CMQGTHWPFTF	IGKV2-30	.	IGKJ3	22	-1	-1	23
44	0.015089163237311385	TGTCAGCACTATTATAGTACTCCGTACACTTTT	CQHYYSTPYTF	IGKV4-1	.	IGKJ2	22	-1	-1	23
43	0.014746227709190672	TGTCAGCAATATTATAGTACTCCCAGGACTTTC	CQQYYSTPRTF	IGKV4-1	.	IGKJ3	27	-1	-1	27
36	0.012345679012345678	TGTCAGCAGTATGGAAGCTCACCTTGGACGTTC	CQQYGSSPWTF	IGKV3-20	.	IGKJ1	23	-1	-1	24
35	0.012002743484224965	TGTCAGCAGTATAATAACTGGCCTCCGATCACCTTC	CQQYNNWPPITF	IGKV3-15	.	IGKJ5	23	-1	-1	25
35	0.012002743484224965	TGCATGCAGGGTACACAGTCGTGGACGTTC	CMQGTQSWTF	IGKV2-30	.	IGKJ1	16	-1	-1	19
31	0.010631001371742112	TGCATGCAAGCTCTACAAACTCCTCTCACTTTC	CMQALQTPLTF	IGKV2D-28	.	IGKJ4	24	-1	-1	24
29	0.009945130315500686	TGTCAGCAGTATAATAACTGGCCTCCGTGGACGTTC	CQQYNNWPPWTF	IGKV3-15	.	IGKJ1	23	-1	-1	25
28	0.009602194787379973	TGTCAACAGCGTGGCGACTGGCCTCTGATCACTTTC	CQQRGDWPLITF	IGKV3-11	.	IGKJ4	23	-1	-1	28
28	0.009602194787379973	TGTCAACAGCTTAATAGTTACCCCCTCACTTTC	CQQLNSYPLTF	IGKV1-9	.	IGKJ4	22	-1	-1	24
27	0.009259259259259259	TGTCAGGAGTATAATAAGTGGCCGTACATTTTT	CQEYNKWPYIF	IGKV3-15	.	IGKJ2	22	-1	-1	23
26	0.008916323731138546	TGTCAACAGGCTAACAGTTTCCCTCGAACGTTC	CQQANSFPRTF	IGKV1-12	.	IGKJ1	23	-1	-1	27
25	0.008573388203017833	TGTCAGCAATGTTATAGTTCTCCTCAGACGTTC	CQQCYSSPQTF	IGKV4-1	.	IGKJ1	23	-1	-1	26
22	0.0075445816186556925	TGTCAGCAGCGTAGCAACTGGCCTCCGTACACTTTT	CQQRSNWPPYTF	IGKV3-11	.	IGKJ2	23	-1	-1	26
22	0.0075445816186556925	TGTCAACAGAGTTACAGTACCCCTCCGTACACTTTT	CQQSYSTPPYTF	IGKV1D-39	.	IGKJ2	26	-1	-1	26
22	0.0075445816186556925	TGTCAGCAATATTTTAGTACTCCTCGGACGTTC	CQQYFSTPRTF	IGKV4-1	.	IGKJ1	27	-1	-1	25
21	0.00720164609053498	TGCATGCAAGGTACACACTGGCCTCGGACGTTC	CMQGTHWPRTF	IGKV2D-30	.	IGKJ1	24	-1	-1	25
21	0.00720164609053498	TGCCAACAGTATAATAGTTATTTT	CQQYNSYF	IGKV1-5	.	IGKJ2	21	-1	-1	20
19	0.006515775034293553	TGTCAGCAGCGTAGCAACTGGCCTCTCACTTTC	CQQRSNWPLTF	IGKV3-11	.	IGKJ4	23	-1	-1	24
19	0.006515775034293553	TGTCAGCAATATGGTAGCTCCCAGCTCACTTTC	CQQYGSSQLTF	IGKV3-20	.	IGKJ4	19	-1	-1	23
18	0.006172839506172839	TGTCAACAGAGTTACAGTACCCCTAACACTTTT	CQQSYSTPNTF	IGKV1-39	.	IGKJ2	24	-1	-1	25
18	0.006172839506172839	TGCATGCAAGGTACACACTGGCCGCATACTTTT	CMQGTHWPHTF	IGKV2-30	.	IGKJ2	22	-1	-1	27
17	0.005829903978052126	TGTCAGCAGCGTAGCAACTGGCCTCCGGAAACTTTC	CQQRSNWPPETF	IGKV3D-11	.	IGKJ3	28	-1	-1	30
17	0.005829903978052126	TGTCAGCAATATTTTAGTTCTCCTCCGTACACTTTT	CQQYFSSPPYTF	IGKV4-1	.	IGKJ2	23	-1	-1	26
17	0.005829903978052126	TGCATGCAAAGTATACAAGATCCGTACATTTTT	CMQSIQDPYIF	IGKV2D-29	.	IGKJ2	16	-1	-1	23
16	0.0054869684499314125	TGTCAGCAATATGATAGTACTCCGTGGACGTTC	CQQYDSTPWTF	IGKV4-1	.	IGKJ1	22	-1	-1	22
15	0.0051440329218107	TGCCAACAGTATAATAGTTATTCTCCTCCGTACTCTTTT	CQQYNSYSPPYSF	IGKV1-5	.	IGKJ2	23	-1	-1	29
15	0.0051440329218107	TGTCAGCTTTCTGGTAGCTCTCCTCCTGTCACTTTC	CQLSGSSPPVTF	IGKV3D-20	.	IGKJ3	25	-1	-1	28
15	0.0051440329218107	TGTCAGCAATATTATAGTACTCTCCACCTCACTTTC	CQQYYSTLHLTF	IGKV4-1	.	IGKJ4	21	-1	-1	27
15	0.0051440329218107	TGTCAACAGAGTTACAGTACCCCTCTAATCACCTTC	CQQSYSTPLITF	IGKV1D-39	.	IGKJ5	24	-1	-1	27
15	0.0051440329218107	TGTCAGCAGTATGGTAGCTCACCATTCACTTTC	CQQYGSSPFTF	IGKV3-20	.	IGKJ3	22	-1	-1	23
15	0.0051440329218107	TGTCAACAGTATTATAGTTACCCCCTCACTTTC	CQQYYSYPLTF	IGKV1-8	.	IGKJ4	22	-1	-1	24
15	0.0051440329218107	TGTCAACAGTATGATAATCTCCCGTACACTTTT	CQQYDNLPYTF	IGKV1-33	.	IGKJ2	22	-1	-1	23
15	0.0051440329218107	TGTCAACAGAGTTACAGTACCCCCTTCACTTTC	CQQSYSTPFTF	IGKV1-39	.	IGKJ3	22	-1	-1	24
15	0.0051440329218107	TGTCAACAGAGTTACAGTACCCCGTACACTTTT	CQQSYSTPYTF	IGKV1-39	.	IGKJ2	22	-1	-1	23
14	0.004801097393689987	TGTCTACAAGATTACAATTACCCCTGGACGTTC	CLQDYNYPWTF	IGKV1-6	.	IGKJ1	22	-1	-1	24
14	0.004801097393689987	TGTCAGCAGTATGGTAGCTCACCTGGGACTTTT	CQQYGSSPGTF	IGKV3-20	.	IGKJ2	23	-1	-1	27
14	0.004801097393689987	TGTCAGCAATATTATAGTACTCCGTACACTTTT	CQQYYSTPYTF	IGKV4-1	.	IGKJ2	22	-1	-1	23
14	0.004801097393689987	TGTCAACAGCTTAATAGTTACCCTCTCACTTTC	CQQLNSYPLTF	IGKV1-9	.	IGKJ4	23	-1	-1	24
14	0.004801097393689987	TGTAAGCAGTATGGTAGCTCACCTTTCAGTTTC	CKQYGSSPFSF	IGKV3-20	.	IGKJ4	23	-1	-1	25
14	0.004801097393689987	TGCATGCAAGCTCTACAAACGTGGACGTTC	CMQALQTWTF	IGKV2-28	.	IGKJ1	19	-1	-1	18
13	0.004458161865569273	TGTCAACAGGCTAACAGTTTCCCCCTCACTTTC	CQQANSFPLTF	IGKV1-12	.	IGKJ4	22	-1	-1	24
12	0.00411522633744856	TGTCAGCAGCGTAGCAACTGGCCTCCTTTATTCACTTTC	CQQRSNWPPLFTF	IGKV3-11	.	IGKJ3	23	-1	-1	28
12	0.00411522633744856	TGTCAACATTATGATAATCTCCTTCTGTGGACGTTC	CQHYDNLLLWTF	IGKV1-33	.	IGKJ1	21	-1	-1	26
12	0.00411522633744856	TGTCAACAGTATGATAATCTCCCTCGGTGGACGTTC	CQQYDNLPRWTF	IGKV1D-33	.	IGKJ1	24	-1	-1	26
12	0.00411522633744856	TGTCAGCAATATTATACTACTCCGTTCACTTTT	CQQYYTTPFTF	IGKV4-1	.	IGKJ2	22	-1	-1	26
12	0.00411522633744856	TGTCAGCAATATTATAGTATTCCGAACACTTTT	CQQYYSIPNTF	IGKV4-1	.	IGKJ2	22	-1	-1	25
12	0.00411522633744856	TGTCAGCAATATTATAGTACTCCTTTCACTTTC	CQQYYSTPFTF	IGKV4-1	.	IGKJ3	23	-1	-1	24
12	0.00411522633744856	TGTCAAGAGAGTTACGGTTCCCCGTACACTTTT	CQESYGSPYTF	IGKV1-39	.	IGKJ2	22	-1	-1	23
12	0.00411522633744856	TGCCAACAGTATAATAGTTACCCGTACACTTTT	CQQYNSYPYTF	IGKV1-5	.	IGKJ2	19	-1	-1	23
12	0.00411522633744856	TGCATGCAAGCTCTACAAACTCCTGGCACCTTC	CMQALQTPGTF	IGKV2-28	.	IGKJ5	23	-1	-1	26
12	0.00411522633744856	TGTCAACAGCTTACTAGTTACCTCACTTTC	CQQLTSYLTF	IGKV1-9	.	IGKJ4	21	-1	-1	21
11	0.0037722908093278463	TGCATGGAAGGTCTACATACTCCTCAGATCACCCTC	CMEGLHTPQITL	IGKV2D-28	.	IGKJ5	24	-1	-1	26
11	0.0037722908093278463	TGTCAGCAGTATAATAACTGGCCCGGAACTTTT	CQQYNNWPGTF	IGKV3-15	.	IGKJ2	22	-1	-1	27
11	0.0037722908093278463	TGTCAACAGAGTTACAGTACCCCGTTCACTTTC	CQQSYSTPFTF	IGKV1-39	.	IGKJ4	22	-1	-1	25
11	0.0037722908093278463	TGCCAACAGTATGATACTCTTCCGTGGACGTTC	CQQYDTLPWTF	IGKV1-5	.	IGKJ1	15	-1	-1	22
11	0.0037722908093278463	TGTCAACAGAGTTACAGTTCGTGGACGTTC	CQQSYSSWTF	IGKV1-39	.	IGKJ1	17	-1	-1	19
10	0.003429355281207133	TGCCAACAGTATAATAGTTATCCCCGGACGGTCACTTTC	CQQYNSYPRTVTF	IGKV1-5	.	IGKJ4	20	-1	-1	31
10	0.003429355281207133	TGCATGCAACGTATAGAGTTTCCTTCACTCACTTTC	CMQRIEFPSLTF	IGKV2-40	.	IGKJ4	25	-1	-1	27
10	0.003429355281207133	TGTCAGCAGTATCCTAACTGGCCGTACACTTTT	CQQYPNWPYTF	IGKV3-15	.	IGKJ2	22	-1	-1	23
10	0.003429355281207133	TGTCAGCAGTATAATAACTGGCCTCGGACGTTC	CQQYNNWPRTF	IGKV3D-15	.	IGKJ1	24	-1	-1	25
10	0.003429355281207133	TGTCAGCAATATTATAGTACTCCTCTCACTTTC	CQQYYSTPLTF	IGKV4-1	.	IGKJ4	23	-1	-1	24
10	0.003429355281207133	TGTCAACAGTATGATAATCTCCCGCTCACCTTC	CQQYDNLPLTF	IGKV1-33	.	IGKJ5	22	-1	-1	25
10	0.003429355281207133	TGTCAACAGGCTAACAGTTTCCCTCGGACGTTC	CQQANSFPRTF	IGKV1-12	.	IGKJ1	23	-1	-1	25
10	0.003429355281207133	TGCCAACAATATGGTGGTCTACCGTGGACGTTC	CQQYGGLPWTF	IGKV1-5	.	IGKJ1	11	-1	-1	22
10	0.003429355281207133	TGCATGCAGGGTACATGGTGGCCATTCACTTTC	CMQGTWWPFTF	IGKV2-30	.	IGKJ3	14	-1	-1	23
10	0.003429355281207133	TGCATGCAAGCTCTACAAACTCCTCGGACTTTC	CMQALQTPRTF	IGKV2-28	.	IGKJ4	31	-1	-1	27
9	0.0030864197530864196	TGTCAGCAGTATGGTAGCTCACCTCCGGTGACGCTCACTTTC	CQQYGSSPPVTLTF	IGKV3D-20	.	IGKJ4	27	-1	-1	31
9	0.0030864197530864196	TGTCAACAGTATTATAGTTACCCTTTGCTCACTTTC	CQQYYSYPLLTF	IGKV1-8	.	IGKJ4	23	-1	-1	26
9	0.0030864197530864196	TGTCTGCAATATTATAGTACTCCTCGGACGTTC	CLQYYSTPRTF	IGKV4-1	.	IGKJ1	27	-1	-1	25
9	0.0030864197530864196	TGTCAGCAGTATGGTAGCTCACCTAGCACTTTT	CQQYGSSPSTF	IGKV3-20	.	IGKJ2	25	-1	-1	26
9	0.0030864197530864196	TGTCAGCAATATTTTGCTACTCCGTACACTTTT	CQQYFATPYTF	IGKV4-1	.	IGKJ2	22	-1	-1	23
9	0.0030864197530864196	TGTCAACACTATAATAACTGGCCGTACACTTTT	CQHYNNWPYTF	IGKV3-15	.	IGKJ2	22	-1	-1	23
9	0.0030864197530864196	TGTCAACAGGCTAACAGTTTCCCCTTCACCTTC	CQQANSFPFTF	IGKV1-12	.	IGKJ5	22	-1	-1	25
9	0.0030864197530864196	TGCCAACAATATGATAGTCTGCCGTGGACGTTC	CQQYDSLPWTF	IGKV1-5	.	IGKJ1	17	-1	-1	22
9	0.0030864197530864196	TGCATGCAACGTATAGAGTTTCCTCTCACTTTC	CMQRIEFPLTF	IGKV2-40	.	IGKJ4	23	-1	-1	24
9	0.0030864197530864196	TGCATGCAAGCTACACAATTTCCCATCACTTTC	CMQATQFPITF	IGKV2-24	.	IGKJ3	22	-1	-1	25
9	0.0030864197530864196	TGCATGCAAGGTACACACTGGCTGTACACTTTT	CMQGTHWLYTF	IGKV2-30	.	IGKJ2	21	-1	-1	22
9	0.0030864197530864196	TGTCAGCAGCGTAGCAACTGGCTCACTTTC	CQQRSNWLTF	IGKV3-11	.	IGKJ4	21	-1	-1	20
9	0.0030864197530864196	TGCCAACACTATCAGACTTATGGGAGGTTC	CQHYQTYGRF	IGKV1-5	.	IGKJ1	11	-1	-1	22
8	0.0027434842249657062	TGTCAGCAGTATGGTAGCTCACCCCCGTACACTTTT	CQQYGSSPPYTF	IGKV3D-20	.	IGKJ2	26	-1	-1	26
8	0.0027434842249657062	TGTCAGCAGTATGGTAGCTCAACTTCGTGGACGTTC	CQQYGSSTSWTF	IGKV3-20	.	IGKJ1	20	-1	-1	25
8	0.0027434842249657062	TGTCAGCAATATTATAGTACTCCAGCGCTCACTTTC	CQQYYSTPALTF	IGKV4-1	.	IGKJ4	22	-1	-1	23
8	0.0027434842249657062	TGTCAACAGTATGACAATCTCCCCCTTCTCACTTTC	CQQYDNLPLLTF	IGKV1-33	.	IGKJ4	22	-1	-1	27
8	0.0027434842249657062	TGCCAACAGTATAATAGTTATTCTCCGCTCACTTTC	CQQYNSYSPLTF	IGKV1-5	.	IGKJ4	23	-1	-1	25
8	0.0027434842249657062	TGTCTACAAGATTACAATTACCCTCCGACGTTC	CLQDYNYPPTF	IGKV1-6	.	IGKJ1	23	-1	-1	26
8	0.0027434842249657062	TGTCATCAGTATGGTATCTCACCTGACACATTC	CHQYGISPDTF	IGKV3-20	.	IGKJ1	23	-1	-1	30
8	0.0027434842249657062	TGTCACCAGCTTAATAGTTACCCGTTCACTTTT	CHQLNSYPFTF	IGKV1-9	.	IGKJ2	22	-1	-1	26
8	0.0027434842249657062	TGTCAGCAGTATGGTAGCTCACCTTGGACGTTC	CQQYGSSPWTF	IGKV3-20	.	IGKJ1	23	-1	-1	24
8	0.0027434842249657062	TGTCAACAGGCTAACAGTTTCCCGTACACTTTT	CQQANSFPYTF	IGKV1-12	.	IGKJ2	22	-1	-1	23
8	0.0027434842249657062	TGTCAACAGAGTTACAGTACCCCCCTTACTTTC	CQQSYSTPLTF	IGKV1-39	.	IGKJ4	22	-1	-1	27
8	0.0027434842249657062	TGTCAACAGAGTTACAGTACCCCGGACACTTTT	CQQSYSTPDTF	IGKV1-39	.	IGKJ2	22	-1	-1	25
8	0.0027434842249657062	TGTCAACAGAGTTACAGTACCCCATTCACTTTC	CQQSYSTPFTF	IGKV1-39	.	IGKJ3	22	-1	-1	23
8	0.0027434842249657062	TGTCAACAGAGTTACAGTACCCGATTCACTTTC	CQQSYSTRFTF	IGKV1-39	.	IGKJ3	21	-1	-1	23
8	0.0027434842249657062	TGTCAAGAGTATGATAATCCTTTCTTCACTTTC	CQEYDNPFFTF	IGKV1-33	.	IGKJ3	18	-1	-1	24
8	0.0027434842249657062	TGCCAACAGTATCACACTTACTCATACACTTTT	CQQYHTYSYTF	IGKV1-5	.	IGKJ2	11	-1	-1	24
8	0.0027434842249657062	TGCCAACAGTATAATAGTTATTCTTACACTTTT	CQQYNSYSYTF	IGKV1-5	.	IGKJ2	23	-1	-1	24
8	0.0027434842249657062	TGCCAACAGTATAATAGTTACCCGTACACTTTT	CQQYNSYPYTF	IGKV1-16	.	IGKJ2	22	-1	-1	23
8	0.0027434842249657062	TGCATGCAAGCTCTACAAACTTCGTGGACGTTC	CMQALQTSWTF	IGKV2-28	.	IGKJ1	20	-1	-1	22
8	0.0027434842249657062	TGCATGCAAGCTCTACAAACTCCGTGGACGTTC	CMQALQTPWTF	IGKV2-28	.	IGKJ1	22	-1	-1	22
8	0.0027434842249657062	TGCATGCAAGCTCTACAAACCCCTATCACCTTC	CMQALQTPITF	IGKV2-28	.	IGKJ5	24	-1	-1	24
8	0.0027434842249657062	TGCATGCAAGGTACACACTGGCCTCGGGCTTTC	CMQGTHWPRAF	IGKV2D-30	.	IGKJ3	24	-1	-1	28
7	0.0024005486968449933	TGTCAGCACTATAATAATTGGCCCCCGTGGACGTTC	CQHYNNWPPWTF	IGKV3D-15	.	IGKJ1	26	-1	-1	25
7	0.0024005486968449933	TGTCAGCAGTTTAGTAGCTCACCTGAGTGGACGTTC	CQQFSSSPEWTF	IGKV3-20	.	IGKJ1	23	-1	-1	26
7	0.0024005486968449933	TGTCAGCAGTATAATAACTGGCCTCCGATCACTTTC	CQQYNNWPPITF	IGKV3-15	.	IGKJ4	23	-1	-1	28
7	0.0024005486968449933	TGTCAGCAGTATAATAACTGGCCCCTGTACACTTTT	CQQYNNWPLYTF	IGKV3-15	.	IGKJ2	22	-1	-1	25
7	0.0024005486968449933	TGCATGCAAGGCACACACTGGCCCCTATACACCTTT	CMQGTHWPLYTF	IGKV2-30	.	IGKJ2	22	-1	-1	27
7	0.0024005486968449933	TGTCAGCAGCGTAGCAGCTGGCCTCTCACTTTC	CQQRSSWPLTF	IGKV3-11	.	IGKJ4	23	-1	-1	24
7	0.0024005486968449933	TGTCAGCAATATTATGATACTCCATTCACTTTC	CQQYYDTPFTF	IGKV4-1	.	IGKJ3	22	-1	-1	23
7	0.0024005486968449933	TGTCAGCAATATTATAGTACTCCTCAGACTTTC	CQQYYSTPQTF	IGKV4-1	.	IGKJ3	23	-1	-1	27
7	0.0024005486968449933	TGTCAGCAATATTATAATACTCCGTACACTTTT	CQQYYNTPYTF	IGKV4-1	.	IGKJ2	22	-1	-1	23
7	0.0024005486968449933	TGTCAACAGCTTAATAGTTACCCATTCACTTTC	CQQLNSYPFTF	IGKV1-9	.	IGKJ3	22	-1	-1	23
7	0.0024005486968449933	TGTCAAGAACTTACTCGTCACTCTCGGACTTTC	CQELTRHSRTF	IGKV1-9	.	IGKJ3	12	-1	-1	27
7	0.0024005486968449933	TGCATGCAAGCTCTACAAACCCCGCTCACTTTC	CMQALQTPLTF	IGKV2-28	.	IGKJ4	19	-1	-1	22
7	0.0024005486968449933	TGCATGCAAGCTCTACAAAATATATTCACTTTC	CMQALQNIFTF	IGKV2-28	.	IGKJ3	18	-1	-1	21
7	0.0024005486968449933	TGCATGCAAGGTACACACTGGCCTCCGACTTTC	CMQGTHWPPTF	IGKV2D-30	.	IGKJ3	26	-1	-1	27
7	0.0024005486968449933	TGTCAGCAGCGTAGCAACTGGCCCACTTTC	CQQRSNWPTF	IGKV3-11	.	IGKJ4	22	-1	-1	23
7	0.0024005486968449933	TGCCAACAGTATAATAGTTATTGGACGTTC	CQQYNSYWTF	IGKV1-5	.	IGKJ1	21	-1	-1	21
7	0.0024005486968449933	TGTCAGCAGCGTGGCACCTTT	CQQRGTF	IGKV3-11	.	IGKJ2	15	-1	-1	14
6	0.00205761316872428	TGTCAGCAGTATGGTAGCTCACGAGGGTACACTTTT	CQQYGSSRGYTF	IGKV3-20	.	IGKJ2	21	-1	-1	26
6	0.00205761316872428	TGTCAACAGAGTTATAGTAACCTTATGTGGACGTTC	CQQSYSNLMWTF	IGKV1-39	.	IGKJ1	18	-1	-1	26
6	0.00205761316872428	TGTCAAAAGTATAACAGTGCCCTTCACATCACTTTC	CQKYNSALHITF	IGKV1-27	.	IGKJ3	21	-1	-1	28
6	0.00205761316872428	TGTCAGCGATATGATAACTGGCCCTTCGCCTTC	CQRYDNWPFAF	IGKV3-15	.	IGKJ3	22	-1	-1	30
6	0.00205761316872428	TGTCAGCAGCGTAGCAACTGGCCGATCACCTTC	CQQRSNWPITF	IGKV3-11	.	IGKJ5	22	-1	-1	22
6	0.00205761316872428	TGTCAGCAATATTATAGTACTCCTCTGACGTTC	CQQYYSTPLTF	IGKV4-1	.	IGKJ1	23	-1	-1	26
6	0.00205761316872428	TGTCAGCAATATGGTGACTCACCTCGGACGTTC	CQQYGDSPRTF	IGKV3D-20	.	IGKJ1	24	-1	-1	25
6	0.00205761316872428	TGTCAACAGAGTTACAGTACCTCTCTCACTTTC	CQQSYSTSLTF	IGKV1D-39	.	IGKJ4	24	-1	-1	24
6	0.00205761316872428	TGTCAAAAGTATAACAGTGCCCCATTCACTTTC	CQKYNSAPFTF	IGKV1-27	.	IGKJ3	22	-1	-1	23
6	0.00205761316872428	TGCCAACAGTATAATAGTTATTCTCACACTTTT	CQQYNSYSHTF	IGKV1-5	.	IGKJ2	23	-1	-1	25
6	0.00205761316872428	TGCCAACAGTATAAAAGTTACCCCCTCAATTTC	CQQYKSYPLNF	IGKV1-16	.	IGKJ4	22	-1	-1	24
6	0.00205761316872428	TGCATGCAAGCTCTACAAACTCCTCGGACTTTT	CMQALQTPRTF	IGKV2-28	.	IGKJ2	31	-1	-1	27
6	0.00205761316872428	TGCATGCAAGGTCTACAAACCCCATTCACTTTC	CMQGLQTPFTF	IGKV2-28	.	IGKJ3	19	-1	-1	23
6	0.00205761316872428	TGCATGCAAAGTATACAGCTTCTCATCACCTTC	CMQSIQLLITF	IGKV2D-29	.	IGKJ5	21	-1	-1	24
6	0.00205761316872428	TGTCAGCAGTATGGTAGCTCACCGACGTTC	CQQYGSSPTF	IGKV3-20	.	IGKJ1	22	-1	-1	23
6	0.00205761316872428	TGTCAGCAATATTATACTACTCTCACTTTC	CQQYYTTLTF	IGKV4-1	.	IGKJ4	21	-1	-1	21
5	0.0017146776406035665	TGTCAACAGTATGATAATCTCCCTCCCATGTACACTTTT	CQQYDNLPPMYTF	IGKV1D-33	.	IGKJ2	25	-1	-1	26
5	0.0017146776406035665	TGTCAGCACTATAATAATTGGCCCCCGTGGACGTTC	CQHYNNWPPWTF	IGKV3-15	.	IGKJ1	22	-1	-1	25
5	0.0017146776406035665	TGTCAACAGGGTTACAATACCCCCCCGTGGACGTTC	CQQGYNTPPWTF	IGKV1D-39	.	IGKJ1	26	-1	-1	25
5	0.0017146776406035665	TGTCAACAAAGTTATAGTGTCTCTCAATATACTTTT	CQQSYSVSQYTF	IGKV1-39	.	IGKJ2	17	-1	-1	30
5	0.0017146776406035665	TGCCAACAGTATAATAGTTATCCCCCGTGGACGTTC	CQQYNSYPPWTF	IGKV1-5	.	IGKJ1	20	-1	-1	25
5	0.0017146776406035665	TGTCTACAGCATAATAGTTACCCTCTCACTTTC	CLQHNSYPLTF	IGKV1D-17	.	IGKJ4	24	-1	-1	24
5	0.0017146776406035665	TGTCAGCAGTATGGTAGCTCATCGTACACTTTT	CQQYGSSSYTF	IGKV3-20	.	IGKJ2	20	-1	-1	23
5	0.0017146776406035665	TGTCAGCAGTATGGTAGCTCACCGTACACTTTT	CQQYGSSPYTF	IGKV3-20	.	IGKJ2	22	-1	-1	23
5	0.0017146776406035665	TGTCAGCAGCGTAGCACCTGGCTGATCACCTTC	CQQRSTWLITF	IGKV3-11	.	IGKJ5	21	-1	-1	23
5	0.0017146776406035665	TGTCAACAGTATGATAATCTCCCGATCACTTTC	CQQYDNLPITF	IGKV1-33	.	IGKJ3	22	-1	-1	25
5	0.0017146776406035665	TGTCAACAGTATAATAATCTCCCTCGAACGTTC	CQQYNNLPRTF	IGKV1D-33	.	IGKJ1	24	-1	-1	27
5	0.0017146776406035665	TGTCAACAGGCTAACAGTTTCCCTCGCACTTTC	CQQANSFPRTF	IGKV1-12	.	IGKJ4	23	-1	-1	26
5	0.0017146776406035665	TGTCAACAGAGTTACAGTACCCCCTGGACGTTC	CQQSYSTPWTF	IGKV1-39	.	IGKJ1	22	-1	-1	24
5	0.0017146776406035665	TGTCAACAATATAGTCATCTCCCTCTCACTTTC	CQQYSHLPLTF	IGKV1D-33	.	IGKJ4	24	-1	-1	24
5	0.0017146776406035665	TGTAAGCAGTATGTTACCTCACCTTTCAGTTTC	CKQYVTSPFSF	IGKV3-20	.	IGKJ4	23	-1	-1	25
5	0.0017146776406035665	TGCCAACAGTATGATACTTATCCCCTCACTTTC	CQQYDTYPLTF	IGKV1-16	.	IGKJ4	19	-1	-1	24
5	0.0017146776406035665	TGCCAACAGTATACTAGTTATTCTTACACTTTT	CQQYTSYSYTF	IGKV1-5	.	IGKJ2	23	-1	-1	24
5	0.0017146776406035665	TGCCAACAGTATAATAGTTTTAGGTACACTTTT	CQQYNSFRYTF	IGKV1-5	.	IGKJ2	18	-1	-1	23
5	0.0017146776406035665	TGCCAACAGTATAATAGTTACCCTTACACTTTT	CQQYNSYPYTF	IGKV1-16	.	IGKJ2	23	-1	-1	24
5	0.0017146776406035665	TGCCAACAATATGACAGTGTTTCGTACACTTTT	CQQYDSVSYTF	IGKV1-5	.	IGKJ2	11	-1	-1	23
5	0.0017146776406035665	TGCATGCAAAGTATACAGCTTCCCCTCACTTTC	CMQSIQLPLTF	IGKV2D-29	.	IGKJ4	22	-1	-1	24
5	0.0017146776406035665	TGTCAGCAGTTTGGTGGCTCACCGACCTTC	CQQFGGSPTF	IGKV3-20	.	IGKJ1	22	-1	-1	23
5	0.0017146776406035665	TGTCAGCAGCGTAGCAACTCGTGGACGTTC	CQQRSNSWTF	IGKV3-11	.	IGKJ1	18	-1	-1	19
5	0.0017146776406035665	TGTCAGCAGCGTAGCAACTGGCCTTCCTTC	CQQRSNWPSF	IGKV3-11	.	IGKJ5	23	-1	-1	25
5	0.0017146776406035665	TGTCAGCAATATAATAACTGGGGGGGGATC	CQQYNNWGGI	IGKV3-15	.	IGKJ3	20	-1	-1	28
5	0.0017146776406035665	TGTCAACAGCTTAATAGTTACCCCCTCTTC	CQQLNSYPLF	IGKV1-9	.	IGKJ5	22	-1	-1	26
5	0.0017146776406035665	TGTCAACAGAGTTACAGGACGTTC	CQQSYRTF	IGKV1-39	.	IGKJ1	16	-1	-1	16
4	0.0013717421124828531	TGTCAGCAGTATGGTAGTTCACCTCCGAGGGGGACGTTC	CQQYGSSPPRGTF	IGKV3D-20	.	IGKJ1	26	-1	-1	31
4	0.0013717421124828531	TGTCAGCAGCGTAGCAACTGGCCTTCGCTCACTTTC	CQQRSNWPSLTF	IGKV3-11	.	IGKJ4	23	-1	-1	25
4	0.0013717421124828531	TGTCAACAGAGTTACAGTACCCCTCAGATCACCTTC	CQQSYSTPQITF	IGKV1D-39	.	IGKJ5	24	-1	-1	26
4	0.0013717421124828531	TGTCTACAACATGATAATTTCCCCTGGACGTTC	CLQHDNFPWTF	IGKV5-2	.	IGKJ1	22	-1	-1	24
4	0.0013717421124828531	TGTCAGCAGGCTAAGAGTTTCCCTCGAACGTTG	CQQAKSFPRTL	IGKV1-12	.	IGKJ1	23	-1	-1	27
4	0.0013717421124828531	TGTCAGCAGAGTTACGATCCCCCATACACTTTT	CQQSYDPPYTF	IGKV1-39	.	IGKJ2	14	-1	-1	24
4	0.0013717421124828531	TGTCAGCAATATTTTAGTACTCCTCCGACGTTC	CQQYFSTPPTF	IGKV4-1	.	IGKJ1	23	-1	-1	26
4	0.0013717421124828531	TGTCAGCAATATGGTAACTCACCACTCACTTTC	CQQYGNSPLTF	IGKV3-20	.	IGKJ4	22	-1	-1	24
4	0.0013717421124828531	TGTCAGGAGCGTATCAACTGGCCCCCCGATTTC	CQERINWPPDF	IGKV3-11	.	IGKJ3	22	-1	-1	29
4	0.0013717421124828531	TGTCAACAGGCTAACAGTTTCCCTCTCACTTTC	CQQANSFPLTF	IGKV1-12	.	IGKJ4	23	-1	-1	24
4	0.0013717421124828531	TGTCAACAGGCTAACAGTTTCCCATTCACTTTC	CQQANSFPFTF	IGKV1-12	.	IGKJ3	22	-1	-1	23
4	0.0013717421124828531	TGTCAACAGAGTTACAGTACCCCTCCGACGTTC	CQQSYSTPPTF	IGKV1D-39	.	IGKJ1	26	-1	-1	26
4	0.0013717421124828531	TGTCAACAGAGTTACAGTACCCCGATCACCTTC	CQQSYSTPITF	IGKV1-39	.	IGKJ5	22	-1	-1	22
4	0.0013717421124828531	TGTCAACAGAGTGACAGCACCCCTGGGACGTTC	CQQSDSTPGTF	IGKV1-39	.	IGKJ1	23	-1	-1	25
4	0.0013717421124828531	TGTCAAAAGTATGACAGTGCCCCTTGGACGTTC	CQKYDSAPWTF	IGKV1-27	.	IGKJ1	23	-1	-1	24
4	0.0013717421124828531	TGTCAAAAGTATAACAGTGCCCCGCTCACTTTC	CQKYNSAPLTF	IGKV1-27	.	IGKJ4	22	-1	-1	22
4	0.0013717421124828531	TGCCAACAGTATAATAGTTACGCGTGGACGTTC	CQQYNSYAWTF	IGKV1-16	.	IGKJ1	20	-1	-1	22
4	0.0013717421124828531	TGCATCCAAGCTCTACAAACTCCCCCCACTTTC	CIQALQTPPTF	IGKV2-28	.	IGKJ3	22	-1	-1	26
4	0.0013717421124828531	TGCATGCAAGCTACACGATTTCCGATCACCTTC	CMQATRFPITF	IGKV2-24	.	IGKJ5	22	-1	-1	22
4	0.0013717421124828531	TGCATGCAAGGTTTACTCACTCCGTACACTTTT	CMQGLLTPYTF	IGKV2-30	.	IGKJ2	11	-1	-1	23
4	0.0013717421124828531	TGCATGCAAGGTACAGACTGGTCGCGGACGTTC	CMQGTDWSRTF	IGKV2-30	.	IGKJ1	20	-1	-1	25
4	0.0013717421124828531	TGTCACCAGTATGGTGCCTCACTCACTTTC	CHQYGASLTF	IGKV3-20	.	IGKJ4	21	-1	-1	21
4	0.0013717421124828531	TGTCAGCAATATTATAGTCCGTGGACGTTC	CQQYYSPWTF	IGKV4-1	.	IGKJ1	17	-1	-1	19
4	0.0013717421124828531	TGTCAGCAATATTATAGTAGTCCAACTTTC	CQQYYSSPTF	IGKV4-1	.	IGKJ4	22	-1	-1	24
4	0.0013717421124828531	TGTCAGCAGCGCAGGCTCACTTTC	CQQRRLTF	IGKV3-11	.	IGKJ4	10	-1	-1	14
3	0.00102880658436214	TGTCAGCAGTATGGTAGCTCACCTCCCATGTACACTTTT	CQQYGSSPPMYTF	IGKV3D-20	.	IGKJ2	25	-1	-1	26
3	0.00102880658436214	TGTCAGCAGTATGGTAGCTCACCTCCGATGATCACCTTC	CQQYGSSPPMITF	IGKV3D-20	.	IGKJ5	26	-1	-1	29
3	0.00102880658436214	TGTCAGCAGTATAATAGTTGGCCTCCCGCGCTCACTTTC	CQQYNSWPPALTF	IGKV3-15	.	IGKJ4	23	-1	-1	27
3	0.00102880658436214	TGTCAGCAGCGTAGCAACTGGCCTCCGGAGCTCACTTTC	CQQRSNWPPELTF	IGKV3D-11	.	IGKJ4	28	-1	-1	29
3	0.00102880658436214	TGTCAGCAGTATGGTAGCTCACCTCCGTGGACGTTC	CQQYGSSPPWTF	IGKV3D-20	.	IGKJ1	26	-1	-1	25
3	0.00102880658436214	TGTCAGCAGTATAATAGCTTCCCTCCGTGGACGTTC	CQQYNSFPPWTF	IGKV3D-20	.	IGKJ1	26	-1	-1	25
3	0.00102880658436214	TGTCAGCAGCGTAGCAACTGGCCTCGGATCACTTTC	CQQRSNWPRITF	IGKV3-11	.	IGKJ4	23	-1	-1	28
3	0.00102880658436214	TGTCAACAGTATGGAGATCTCCCTCCGCTCGCTTTC	CQQYGDLPPLAF	IGKV1D-33	.	IGKJ4	26	-1	-1	25
3	0.00102880658436214	TGCATGCAAGCTCTACAAACTCCTCCGATCACCTTC	CMQALQTPPITF	IGKV2D-28	.	IGKJ5	26	-1	-1	25
3	0.00102880658436214	TGCATGCAAGCTCTACAAACTGAGGGATTCACTTTC	CMQALQTEGFTF	IGKV2-28	.	IGKJ3	20	-1	-1	26
3	0.00102880658436214	TGTCTACAGCATAATAGTTACCCTCTAACTTTC	CLQHNSYPLTF	IGKV1D-17	.	IGKJ4	24	-1	-1	27
3	0.00102880658436214	TGTCTACAGCATAATAGTTACCCTCGGACGTTC	CLQHNSYPRTF	IGKV1D-17	.	IGKJ1	24	-1	-1	25
3	0.00102880658436214	TGTCTACAACATAATACTTACCCGTGGACGTTC	CLQHNTYPWTF	IGKV1-17	.	IGKJ1	22	-1	-1	22
3	0.00102880658436214	TGTCAGCAGTATGGTACCTCACTTCAGACGTTC	CQQYGTSLQTF	IGKV3-20	.	IGKJ1	21	-1	-1	26
3	0.00102880658436214	TGTCAGCAGTATGGTAGCTCACCCTTCACTTTC	CQQYGSSPFTF	IGKV3-20	.	IGKJ4	22	-1	-1	25
3	0.00102880658436214	TGTCAGCAGCGTAGCAGCTGGCCGCTCATTTTC	CQQRSSWPLIF	IGKV3-11	.	IGKJ4	22	-1	-1	22
3	0.00102880658436214	TGTCAGCAATATGGTAGCTCACCGAGGACTTTT	CQQYGSSPRTF	IGKV3-20	.	IGKJ2	26	-1	-1	27
3	0.00102880658436214	TGTCAGCAATATGAGAGCGCACCGTACACTTTT	CQQYESAPYTF	IGKV3-20	.	IGKJ2	22	-1	-1	23
3	0.00102880658436214	TGTCAGGCCTACGGTACCTCATATTGGACGTTC	CQAYGTSYWTF	IGKV3-20	.	IGKJ1	5	-1	-1	24
3	0.00102880658436214	TGTCAACAGTATGATAATCTCCCGCTCACTTTC	CQQYDNLPLTF	IGKV1-33	.	IGKJ4	22	-1	-1	22
3	0.00102880658436214	TGTCAACAGCTTAATAGTTACCCTCAGACGTTC	CQQLNSYPQTF	IGKV1-9	.	IGKJ1	23	-1	-1	26
3	0.00102880658436214	TGTCAACAGCTTAATAGTTACCCGTACACTTTT	CQQLNSYPYTF	IGKV1-9	.	IGKJ2	22	-1	-1	23
3	0.00102880658436214	TGTCAACAGGCTAACAGTTTCCCGCTCACTTTC	CQQANSFPLTF	IGKV1-12	.	IGKJ4	22	-1	-1	22
3	0.00102880658436214	TGTCAACAGAGTTACAGTACCCCTCGGACTTTT	CQQSYSTPRTF	IGKV1D-39	.	IGKJ2	24	-1	-1	27
3	0.00102880658436214	TGCCAGCAGTATCATACTTACCCACTCACTTTC	CQQYHTYPLTF	IGKV1-16	.	IGKJ3	22	-1	-1	25
3	0.00102880658436214	TGCCAACAGTATAATACTTATCCTTACACTTTT	CQQYNTYPYTF	IGKV1-16	.	IGKJ2	23	-1	-1	24
3	0.00102880658436214	TGCATGCAAGCTCTACACACTCCTCTGGCTTTC	CMQALHTPLAF	IGKV2D-28	.	IGKJ4	24	-1	-1	28
3	0.00102880658436214	TGCATGCAAGCTCTACAAACTCCGTACACTTTT	CMQALQTPYTF	IGKV2-28	.	IGKJ2	22	-1	-1	23
3	0.00102880658436214	TGCATGCAAGCTCTACAAACTCCGGACACTTTT	CMQALQTPDTF	IGKV2-28	.	IGKJ2	22	-1	-1	25
3	0.00102880658436214	TGCATGCAAGCTACACAATTTCCGTACACTTTT	CMQATQFPYTF	IGKV2-24	.	IGKJ2	22	-1	-1	23
3	0.00102880658436214	TGCATGCAAACTCTAGAAGTTCCTCTCACTTTT	CMQTLEVPLTF	IGKV2D-28	.	IGKJ2	24	-1	-1	26
3	0.00102880658436214	TGTCAACAATATTATAGTAGTCGGACGTTC	CQQYYSSRTF	IGKV4-1	.	IGKJ1	18	-1	-1	22
2	6.858710562414266E-4	TGTCAGTACTATGGTAACTCACCTCCGACCGGGGGGGTTTTT	CQYYGNSPPTGGVF	IGKV3D-20	.	IGKJ2	26	-1	-1	38
2	6.858710562414266E-4	TGTCAGCAGTATAATAACTGGCCTCCGGCGGGGACGTTC	CQQYNNWPPAGTF	IGKV3D-15	.	IGKJ1	27	-1	-1	31
2	6.858710562414266E-4	TGTCAGCAGTATAATAACTGGCCTCCGGGGGGGACGTTC	CQQYNNWPPGGTF	IGKV3D-15	.	IGKJ1	27	-1	-1	31
2	6.858710562414266E-4	TGTCAGCAGCGTAGCAACTGGCCTCCGTCGATCACCTTC	CQQRSNWPPSITF	IGKV3-11	.	IGKJ5	23	-1	-1	27
2	6.858710562414266E-4	TGTCAGCAATATTATAGTACTCTCCCTACGTGGACGTTC	CQQYYSTLPTWTF	IGKV4-1	.	IGKJ1	21	-1	-1	27
2	6.858710562414266E-4	TGTCAACAGTATGATAATCTCCCGGGCGCGCTCACTTTC	CQQYDNLPGALTF	IGKV1-33	.	IGKJ4	22	-1	-1	27
2	6.858710562414266E-4	TGTCAACAGAGTTACAGTACCCCTCTCATGTACACTTTT	CQQSYSTPLMYTF	IGKV1D-39	.	IGKJ2	24	-1	-1	26
2	6.858710562414266E-4	TGTCAACAGAGTTACAGTACCCCCCGCATGTACACTTTT	CQQSYSTPRMYTF	IGKV1-39	.	IGKJ2	22	-1	-1	26
2	6.858710562414266E-4	TGTCAGCAGTATGGTAGCTCACCCATGTACACTTTT	CQQYGSSPMYTF	IGKV3-20	.	IGKJ2	22	-1	-1	23
2	6.858710562414266E-4	TGTCAGCAGTATAATAACTGGCCTCCGTACACTTTT	CQQYNNWPPYTF	IGKV3-15	.	IGKJ2	23	-1	-1	26
2	6.858710562414266E-4	TGTCAGCAGTATAATAACTGGCCTCCGCTCACTTTC	CQQYNNWPPLTF	IGKV3D-15	.	IGKJ4	26	-1	-1	25
2	6.858710562414266E-4	TGTCAACAGAGTTACAGTACCCTCCCGCTCACTTTC	CQQSYSTLPLTF	IGKV1-39	.	IGKJ4	21	-1	-1	25
2	6.858710562414266E-4	TGTCAACAAAGTTATAGTGTCTCTCAATATACTTTT	CQQSYSVSQYTF	IGKV3-7	.	IGKJ2	4	-1	-1	30
2	6.858710562414266E-4	TGTCTACAGCATAATAGTTACCCGTACACTTTT	CLQHNSYPYTF	IGKV1-17	.	IGKJ2	22	-1	-1	23
2	6.858710562414266E-4	TGTCATCAGAGTAGTAGTTTACCTCAGACTTTT	CHQSSSLPQTF	IGKV6D-21	.	IGKJ2	25	-1	-1	27
2	6.858710562414266E-4	TGTCACCAGTATGGTAGTTCAGCGCTCACTTTC	CHQYGSSALTF	IGKV3-20	.	IGKJ4	20	-1	-1	20
2	6.858710562414266E-4	TGTCAGCACTATAGTAACTCACCTTCGACGTTC	CQHYSNSPSTF	IGKV3-20	.	IGKJ1	23	-1	-1	26
2	6.858710562414266E-4	TGTCAGCAGTATGGTAGCTCCCAGCTCACTTTC	CQQYGSSQLTF	IGKV3-20	.	IGKJ4	19	-1	-1	23
2	6.858710562414266E-4	TGTCAGCAGTATGGTAGCTCAGTGTACACTTTT	CQQYGSSVYTF	IGKV3-20	.	IGKJ2	20	-1	-1	22
2	6.858710562414266E-4	TGTCAGCAGGCTAAGAGTTTCCCTCGAACGTTG	CQQAKSFPRTL	IGKV1D-12	.	IGKJ1	23	-1	-1	27
2	6.858710562414266E-4	TGTCAGCAATATTATAGTGCTCCTCGGACTTTT	CQQYYSAPRTF	IGKV4-1	.	IGKJ2	27	-1	-1	27
2	6.858710562414266E-4	TGTCAGCAATATTATAGTACTCCTTGGACGTTC	CQQYYSTPWTF	IGKV4-1	.	IGKJ1	27	-1	-1	24
2	6.858710562414266E-4	TGTCAGGAGTATAATAAGTGGCCGTACATTTTT	CQEYNKWPYIF	IGKV3-7	.	IGKJ2	16	-1	-1	23
2	6.858710562414266E-4	TGTCAACAGTATGATAATCTCCCTCTCACTTTC	CQQYDNLPLTF	IGKV1D-33	.	IGKJ4	24	-1	-1	24
2	6.858710562414266E-4	TGTCAACAGAGTTACAGTACCCCTCCGACTTTC	CQQSYSTPPTF	IGKV1D-39	.	IGKJ3	26	-1	-1	27
2	6.858710562414266E-4	TGTCAACAGAGTTACAGTACCCCTCGGACGTTC	CQQSYSTPRTF	IGKV1D-39	.	IGKJ1	24	-1	-1	25
2	6.858710562414266E-4	TGTCAACAGAGTTACAGTACCCCGCTCACTTTC	CQQSYSTPLTF	IGKV1-39	.	IGKJ4	22	-1	-1	22
2	6.858710562414266E-4	TGTCAACAGAGTTACAGTACCCCGGTAACGTTC	CQQSYSTPVTF	IGKV1-39	.	IGKJ1	22	-1	-1	27
2	6.858710562414266E-4	TGCCAACAGTATAGTACTTACCCACTCACTTTC	CQQYSTYPLTF	IGKV1-16	.	IGKJ4	22	-1	-1	24
2	6.858710562414266E-4	TGCCAACAGTATAATAGTTATTCTTTCACTTTC	CQQYNSYSFTF	IGKV1-5	.	IGKJ3	23	-1	-1	24
2	6.858710562414266E-4	TGCATGCAAGCTCTACAAACTCCGCTCACTTTC	CMQALQTPLTF	IGKV2-28	.	IGKJ4	22	-1	-1	22
2	6.858710562414266E-4	TGCATGCAAGCTACACAATTTCCTCAAACTTTC	CMQATQFPQTF	IGKV2-24	.	IGKJ3	23	-1	-1	27
2	6.858710562414266E-4	TGCATGCAAGCTACACAATTTCCATTCACTTTC	CMQATQFPFTF	IGKV2-24	.	IGKJ3	22	-1	-1	23
2	6.858710562414266E-4	TGCATGCAAGGTACACAATCTCCGTGGACGTTC	CMQGTQSPWTF	IGKV2-24	.	IGKJ1	22	-1	-1	22
2	6.858710562414266E-4	TGTCAGCAGTATAATAACTGGGGAACTTTT	CQQYNNWGTF	IGKV3-15	.	IGKJ2	20	-1	-1	24
2	6.858710562414266E-4	TGTCAACAATATTATAGTAGTCGGACGTTC	CQQYYSSRTF	IGKV1D-43	.	IGKJ1	18	-1	-1	22
2	6.858710562414266E-4	TGCCAACAGTATAATAGTTACTGGACGTTC	CQQYNSYWTF	IGKV1-16	.	IGKJ1	20	-1	-1	21
1	3.429355281207133E-4	TGTCAGCACTATAATAGCTGGCCTCCGGAAAAGACGTTC	CQHYNSWPPEKTF	IGKV3D-15	.	IGKJ1	28	-1	-1	32
1	3.429355281207133E-4	TGTCAACAGAGTTACAGTACCCCTCCGCTGTACACTTTT	CQQSYSTPPLYTF	IGKV1D-39	.	IGKJ2	26	-1	-1	28
1	3.429355281207133E-4	TGCCAACAATATAATAGTTATTCTCCTCCGTACTCTTTT	CQQYNSYSPPYSF	IGKV1-5	.	IGKJ2	23	-1	-1	29
1	3.429355281207133E-4	TGTCGACAGGGTTACAATACCCCCCCGTGGACGTTC	CRQGYNTPPWTF	IGKV1D-39	.	IGKJ1	26	-1	-1	25
1	3.429355281207133E-4	TGTCACCAGTATAGTGGCTCACTCCCGTGGACGTTC	CHQYSGSLPWTF	IGKV3-20	.	IGKJ1	21	-1	-1	25
1	3.429355281207133E-4	TGTCAGCAGTATGGTAGCTCACCTCTCTACACTTTT	CQQYGSSPLYTF	IGKV3D-20	.	IGKJ2	24	-1	-1	27
1	3.429355281207133E-4	TGTCAGCAGTATAATAACTGGCCCATATTCACTTTC	CQQYNNWPIFTF	IGKV3-15	.	IGKJ3	22	-1	-1	24
1	3.429355281207133E-4	TGTCAGCAGCGTAGCAACTGGCCTCCCCTCACTTTC	CQQRSNWPPLTF	IGKV3-11	.	IGKJ4	23	-1	-1	27
1	3.429355281207133E-4	TGTCAGCAGCGTAGCAACTGGCCTCCGCACACTTTT	CQQRSNWPPHTF	IGKV3-11	.	IGKJ2	23	-1	-1	28
1	3.429355281207133E-4	TGTCAGCAGCGTAGCAACTGGCCTCCGGTCACTTTC	CQQRSNWPPVTF	IGKV3D-11	.	IGKJ4	27	-1	-1	28
1	3.429355281207133E-4	TGTCAGCAGCGTAGCAACTGGCCTCCGAAGACGTTC	CQQRSNWPPKTF	IGKV3-11	.	IGKJ1	23	-1	-1	29
1	3.429355281207133E-4	TGTCAGCAATATTATGGTTCTCCTCCGAAAACGTTC	CQQYYGSPPKTF	IGKV4-1	.	IGKJ1	23	-1	-1	30
1	3.429355281207133E-4	TGTCAGCAATATTATAGTACTCCTCTGCTCACTTTC	CQQYYSTPLLTF	IGKV4-1	.	IGKJ4	23	-1	-1	26
1	3.429355281207133E-4	TGTCAGCAATATCATAGGTGGCCTCCGCTCACTTTC	CQQYHRWPPLTF	IGKV3-15	.	IGKJ4	23	-1	-1	25
1	3.429355281207133E-4	TGTCAGCAATATAATAACTGGCCTCCGCACACTTTT	CQQYNNWPPHTF	IGKV3-15	.	IGKJ2	23	-1	-1	28
1	3.429355281207133E-4	TGTCAGCAATATAATAACTGGCCCCCGATCACCTTC	CQQYNNWPPITF	IGKV3D-15	.	IGKJ5	26	-1	-1	25
1	3.429355281207133E-4	TGTCAACTGAGTTACAGTACCCCCCCCTACACTTTT	CQLSYSTPPYTF	IGKV1-39	.	IGKJ2	22	-1	-1	27
1	3.429355281207133E-4	TGTCAACAGTATTATAGTTACCCTCCGGGTACTTTT	CQQYYSYPPGTF	IGKV1D-8	.	IGKJ2	27	-1	-1	30
1	3.429355281207133E-4	TGTCAACAGTATTATAGTTACCCTCCGATCACCTTC	CQQYYSYPPITF	IGKV1-8	.	IGKJ5	23	-1	-1	25
1	3.429355281207133E-4	TGTCAACAGTATGATAATCTCCCTCAGGTCACTTTC	CQQYDNLPQVTF	IGKV1D-33	.	IGKJ3	24	-1	-1	28
1	3.429355281207133E-4	TGTCAACAGTATGATAATCTCCCTGCATTCACTTTC	CQQYDNLPAFTF	IGKV1-33	.	IGKJ3	23	-1	-1	26
1	3.429355281207133E-4	TGTCAACAGTATGATAATCTCCCTGGGTTCACTTTC	CQQYDNLPGFTF	IGKV1-33	.	IGKJ3	23	-1	-1	27
1	3.429355281207133E-4	TGTCAACAGCTTAATAGTTACCCCTCGCTCACTTTC	CQQLNSYPSLTF	IGKV1-9	.	IGKJ4	22	-1	-1	25
1	3.429355281207133E-4	TGTCAACAGGCTAACAGTTTCCCTTCATTCACTTTC	CQQANSFPSFTF	IGKV1D-12	.	IGKJ3	25	-1	-1	26
1	3.429355281207133E-4	TGTCAACAGAGTTACAGTACCCTCATATTCACTTTC	CQQSYSTLIFTF	IGKV1-39	.	IGKJ3	21	-1	-1	24
1	3.429355281207133E-4	TGTCAACAGAGTTACAGTACCCCTCCGGCCACCTTC	CQQSYSTPPATF	IGKV1D-39	.	IGKJ5	27	-1	-1	29
1	3.429355281207133E-4	TGTCAACAGAGTTACAGTACCCCTCAGTACACTTTT	CQQSYSTPQYTF	IGKV1D-39	.	IGKJ2	24	-1	-1	26
1	3.429355281207133E-4	TGTCAACAGAGTTACAGTACCCCCGCGCTCACTTTC	CQQSYSTPALTF	IGKV1-39	.	IGKJ4	22	-1	-1	24
1	3.429355281207133E-4	TGCCAACAGTATAATAGTTATCCCATGTACACTTTT	CQQYNSYPMYTF	IGKV1-5	.	IGKJ2	20	-1	-1	23
1	3.429355281207133E-4	TGTCTACAGCATAATAGTTACCCGTGGACGTTC	CLQHNSYPWTF	IGKV1-17	.	IGKJ1	22	-1	-1	22
1	3.429355281207133E-4	TGTCTACAAGATTACAATTACGTGTGGACGTTC	CLQDYNYVWTF	IGKV1-6	.	IGKJ1	20	-1	-1	23
1	3.429355281207133E-4	TGTCACCAATATTATAGTACTTTGTGGACGTTC	CHQYYSTLWTF	IGKV4-1	.	IGKJ1	20	-1	-1	23
1	3.429355281207133E-4	TGTCAGCACTATTATAGTACTCCGTACACTTTT	CQHYYSTPYTF	IGKV1D-43	.	IGKJ2	19	-1	-1	23
1	3.429355281207133E-4	TGTCAGCACCGTAGCAGCTGGCCCATCACCTTC	CQHRSSWPITF	IGKV3-11	.	IGKJ5	22	-1	-1	24
1	3.429355281207133E-4	TGTCAGCAGTATGCTACCTCACCGTGGACGTTC	CQQYATSPWTF	IGKV3-20	.	IGKJ1	22	-1	-1	22
1	3.429355281207133E-4	TGTCAGCAGTATGGTAGTTCACCGTACACTTTT	CQQYGSSPYTF	IGKV3-20	.	IGKJ2	22	-1	-1	23
1	3.429355281207133E-4	TGTCAGCAGTATGGTAGCTCCTTGTACACTTTT	CQQYGSSLYTF	IGKV3-20	.	IGKJ2	19	-1	-1	22
1	3.429355281207133E-4	TGTCAGCAGTATGGTAGCTCACCTCCGACGTTC	CQQYGSSPPTF	IGKV3D-20	.	IGKJ1	26	-1	-1	26
1	3.429355281207133E-4	TGTCAGCAGTATGGTAGCTCACCTCAGACGTTC	CQQYGSSPQTF	IGKV3D-20	.	IGKJ1	24	-1	-1	26
1	3.429355281207133E-4	TGTCAGCAGTATGGTAGCTCACCTCAAACTTTT	CQQYGSSPQTF	IGKV3D-20	.	IGKJ2	24	-1	-1	27
1	3.429355281207133E-4	TGTCAGCAGTATGGTAGCTCACCGGTCACTTTC	CQQYGSSPVTF	IGKV3-20	.	IGKJ3	22	-1	-1	25
1	3.429355281207133E-4	TGTCAGCAGTATAGTGTCTTACCGTGGACGTTC	CQQYSVLPWTF	IGKV3-20	.	IGKJ1	11	-1	-1	22
1	3.429355281207133E-4	TGTCAGCAGTATAATGACTGGCCTCCGACGTTC	CQQYNDWPPTF	IGKV3D-15	.	IGKJ1	26	-1	-1	26
1	3.429355281207133E-4	TGTCAGCAGTATAATAACTGGCCTCTCACCTTC	CQQYNNWPLTF	IGKV3-15	.	IGKJ5	23	-1	-1	25
1	3.429355281207133E-4	TGTCAGCAGTATAATAACTGGCCGGGAACGTTC	CQQYNNWPGTF	IGKV3-15	.	IGKJ1	22	-1	-1	27
1	3.429355281207133E-4	TGTCAGCAGTATAACATGTGGCCCCTGACGTTC	CQQYNMWPLTF	IGKV3-15	.	IGKJ1	13	-1	-1	26
1	3.429355281207133E-4	TGTCAGCAGCGTAGCAACTGGCCGCTCACTTTC	CQQRSNWPLTF	IGKV3-11	.	IGKJ4	22	-1	-1	22
1	3.429355281207133E-4	TGTCAGCAGCGGATCGCCTGGCCCCTCACTTTC	CQQRIAWPLTF	IGKV3-11	.	IGKJ4	10	-1	-1	24
1	3.429355281207133E-4	TGTCAGCAGCACTATAGGGATTGGCCCACTTTC	CQQHYRDWPTF	IGKV3-11	.	IGKJ4	9	-1	-1	26
1	3.429355281207133E-4	TGTCAGCAGGCTAAGAGTTTCCCTCGAACGTTG	CQQAKSFPRTL	IGKV1D-8	.	IGKJ1	24	-1	-1	27
1	3.429355281207133E-4	TGTCAGCAGAGTTACGATCCCCCATACACTTTT	CQQSYDPPYTF	IGKV1-12	.	IGKJ2	8	-1	-1	24
1	3.429355281207133E-4	TGTCAGCAATATTTTGCTACTCCGTACATTTTT	CQQYFATPYIF	IGKV4-1	.	IGKJ2	22	-1	-1	23
1	3.429355281207133E-4	TGTCAGCAATATTATACTACTCCGTTCGCTTTT	CQQYYTTPFAF	IGKV4-1	.	IGKJ2	22	-1	-1	28
1	3.429355281207133E-4	TGTCAGCAATATTATAGTACTCCTCCCTCTTTC	CQQYYSTPPSF	IGKV4-1	.	IGKJ3	23	-1	-1	28
1	3.429355281207133E-4	TGTCAGCAATATTATAGTACTCCTCCGACTTTT	CQQYYSTPPTF	IGKV4-1	.	IGKJ2	23	-1	-1	27
1	3.429355281207133E-4	TGTCAGCAATATTATAGTACTCCTCGGACGTTC	CQQYYSTPRTF	IGKV4-1	.	IGKJ1	27	-1	-1	25
1	3.429355281207133E-4	TGTCAGCAATATTATAGTACTCCGTTCACTTTC	CQQYYSTPFTF	IGKV4-1	.	IGKJ4	22	-1	-1	25
1	3.429355281207133E-4	TGTCAGCAATATTATAGTACTCCGTGGACGTTC	CQQYYSTPWTF	IGKV4-1	.	IGKJ1	22	-1	-1	22
1	3.429355281207133E-4	TGTCAGCAATATTATAGTACTCCGCTCACTTTC	CQQYYSTPLTF	IGKV4-1	.	IGKJ4	22	-1	-1	22
1	3.429355281207133E-4	TGTCAGGAGTATAATAAGTGGCCGTACATTTTC	CQEYNKWPYIF	IGKV3-15	.	IGKJ2	22	-1	-1	23
1	3.429355281207133E-4	TGTCAACACTATAATAACTGGCCGTACACTTTT	CQHYNNWPYTF	IGKV3D-15	.	IGKJ2	22	-1	-1	23
1	3.429355281207133E-4	TGTCAACAGTATTATAGTTTCCCGTGGACGTTC	CQQYYSFPWTF	IGKV1D-8	.	IGKJ1	22	-1	-1	22
1	3.429355281207133E-4	TGTCAACAGTATTATAGTTACCCTCTGACGTTC	CQQYYSYPLTF	IGKV1-8	.	IGKJ1	23	-1	-1	26
1	3.429355281207133E-4	TGTCAACAGTATTATAGTTACCCTCGGACTTTC	CQQYYSYPRTF	IGKV1-8	.	IGKJ3	23	-1	-1	27
1	3.429355281207133E-4	TGTCAACAGTATGATAATCTCCCTCGGACGTTC	CQQYDNLPRTF	IGKV1D-33	.	IGKJ1	24	-1	-1	25
1	3.429355281207133E-4	TGTCAACAGTATGATAATCTCCCCGTGCCGTTC	CQQYDNLPVPF	IGKV1-33	.	IGKJ1	22	-1	-1	28
1	3.429355281207133E-4	TGTCAACAGGCTAACAGTTTCCCTTGGACGTTC	CQQANSFPWTF	IGKV1D-12	.	IGKJ1	24	-1	-1	24
1	3.429355281207133E-4	TGTCAACAGAGTTACAGTACCCTGTACACTTTT	CQQSYSTLYTF	IGKV1-39	.	IGKJ2	21	-1	-1	22
1	3.429355281207133E-4	TGTCAACAGAGTTACAGTACCCCTCCCACTTTC	CQQSYSTPPTF	IGKV1D-39	.	IGKJ4	25	-1	-1	26
1	3.429355281207133E-4	TGTCAACAGAGTTACAGTACCCCTCCCACGTTC	CQQSYSTPPTF	IGKV1D-39	.	IGKJ1	25	-1	-1	27
1	3.429355281207133E-4	TGTCAACAGAGTTACAGTACCCCTCGAACTTTT	CQQSYSTPRTF	IGKV1D-39	.	IGKJ2	24	-1	-1	27
1	3.429355281207133E-4	TGTCAACAGAGTTACAGTACCCCTCACACTTTT	CQQSYSTPHTF	IGKV1D-39	.	IGKJ2	24	-1	-1	25
1	3.429355281207133E-4	TGTCAACAGAGTTACAGTACCCCGTTCACTTTC	CQQSYSTPFTF	IGKV1-39	.	IGKJ3	22	-1	-1	24
1	3.429355281207133E-4	TGTCAACAGAGTTACAGTAAGGGGTGCACGTTC	CQQSYSKGCTF	IGKV1-39	.	IGKJ1	18	-1	-1	23
1	3.429355281207133E-4	TGTCAACAGAGTTACAACATCCCTCGGACTTTT	CQQSYNIPRTF	IGKV1-12	.	IGKJ2	8	-1	-1	27
1	3.429355281207133E-4	TGCCAGCAGTACAATTCTTACCCATATGCGTTT	CQQYNSYPYAF	IGKV3-7	.	IGKJ2	8	-1	-1	30
1	3.429355281207133E-4	TGCCAACGATATGATGCTGATCCGTACACCTTT	CQRYDADPYTF	IGKV1-16	.	IGKJ2	6	-1	-1	23
1	3.429355281207133E-4	TGCCAACATTATAATACTTATTCAAAGACATTC	CQHYNTYSKTF	IGKV1-5	.	IGKJ1	22	-1	-1	26
1	3.429355281207133E-4	TGCCAACAGTATTATGGTTACCCTCACACTTTC	CQQYYGYPHTF	IGKV1D-16	.	IGKJ4	24	-1	-1	26
1	3.429355281207133E-4	TGCCAACAGTATTATAGTTACCCCCTCACTTTC	CQQYYSYPLTF	IGKV1-16	.	IGKJ4	22	-1	-1	24
1	3.429355281207133E-4	TGCCAACAGTATAATAGTTATTCCCTCACTTTC	CQQYNSYSLTF	IGKV1-5	.	IGKJ4	22	-1	-1	24
1	3.429355281207133E-4	TGCCAACAGTATAATAGTTATCCGTGGACGTTC	CQQYNSYPWTF	IGKV1-5	.	IGKJ1	20	-1	-1	22
1	3.429355281207133E-4	TGCCAACAGTATAATAGTTACTCTTGGACGTTC	CQQYNSYSWTF	IGKV1-5	.	IGKJ1	23	-1	-1	24
1	3.429355281207133E-4	TGCCAACAGTATAATAGTTACCCTCCGACCTTC	CQQYNSYPPTF	IGKV1D-16	.	IGKJ5	26	-1	-1	27
1	3.429355281207133E-4	TGCCAACAGTATAATAGTTACCCCCTCACTTTC	CQQYNSYPLTF	IGKV1-16	.	IGKJ4	22	-1	-1	24
1	3.429355281207133E-4	TGCCAACAATATGGTAGTCTACCGTGGACGTTC	CQQYGSLPWTF	IGKV1-35	.	IGKJ1	11	-1	-1	22
1	3.429355281207133E-4	TGCCAACAATATGATAGTCTGCCGTGGACGTTC	CQQYDSLPWTF	IGKV1-33	.	IGKJ1	19	-1	-1	22
1	3.429355281207133E-4	TGCCAACAATATAATACTTATTCTCGGACGTTC	CQQYNTYSRTF	IGKV1-5	.	IGKJ1	23	-1	-1	25
1	3.429355281207133E-4	TGCATGCAGGGTACATGGTGGCCATTCACTTTC	CMQGTWWPFTF	IGKV2-26	.	IGKJ3	7	-1	-1	23
1	3.429355281207133E-4	TGCATGCAACGTATAGAGTTTCCTGGGACTTTT	CMQRIEFPGTF	IGKV2-40	.	IGKJ2	23	-1	-1	27
1	3.429355281207133E-4	TGCATGCAAGCTCTACAAACTTCGCTCACTTTC	CMQALQTSLTF	IGKV2-28	.	IGKJ4	20	-1	-1	22
1	3.429355281207133E-4	TGCATGCAAGCTCTACAAACTCCTTGGACGTTC	CMQALQTPWTF	IGKV2-28	.	IGKJ1	27	-1	-1	24
1	3.429355281207133E-4	TGCATGCAAGCTCTACAAACTCCTCAGACGTTC	CMQALQTPQTF	IGKV2D-28	.	IGKJ1	24	-1	-1	26
1	3.429355281207133E-4	TGCATGCAAGCTCTACAAACTCCCGACACTTTT	CMQALQTPDTF	IGKV2-28	.	IGKJ2	22	-1	-1	25
1	3.429355281207133E-4	TGCATGCAAGCTCTACAAACTCCATTCACTTTC	CMQALQTPFTF	IGKV2-28	.	IGKJ3	22	-1	-1	23
1	3.429355281207133E-4	TGCATGCAAGCTCTACAAACCTTCTTCACTTTC	CMQALQTFFTF	IGKV2-28	.	IGKJ3	19	-1	-1	24
1	3.429355281207133E-4	TGCATGCAAGCTCTACAAACCCGGCTCACTTTC	CMQALQTRLTF	IGKV2-28	.	IGKJ4	19	-1	-1	23
1	3.429355281207133E-4	TGCATGCAAGCTCTAGAAAGCCAGTACACTTTT	CMQALESQYTF	IGKV2-28	.	IGKJ2	18	-1	-1	23
1	3.429355281207133E-4	TGCATGCAAGCTACACAATTTCAGTACACTTTT	CMQATQFQYTF	IGKV2-24	.	IGKJ2	21	-1	-1	23
1	3.429355281207133E-4	TGCATGCAAGGTACACACTGGCCTCTCACTTTC	CMQGTHWPLTF	IGKV2D-30	.	IGKJ4	24	-1	-1	24
1	3.429355281207133E-4	TGCATGCAAGGTACACACTGGCCGTACACTTTT	CMQGTHWPYTF	IGKV2-30	.	IGKJ2	22	-1	-1	23
1	3.429355281207133E-4	TGCATGCAAGATGCACAAGATCCGGGGACTTTC	CMQDAQDPGTF	IGKV2-26	.	IGKJ3	22	-1	-1	27
1	3.429355281207133E-4	TGCATGCAAAGTACACACTGGCCTCGGACGTTC	CMQSTHWPRTF	IGKV2D-30	.	IGKJ1	24	-1	-1	25
1	3.429355281207133E-4	GGTCAACGGACTTACAATGCCCGGCTCACTTTC	GQRTYNARLTF	IGKV1-37	.	IGKJ4	21	-1	-1	23
1	3.429355281207133E-4	TGTCTGCAAGATTTCAGTTCCCTCACTTTC	CLQDFSSLTF	IGKV1-6	.	IGKJ3	12	-1	-1	22
1	3.429355281207133E-4	TGTCAGCAGCGTGCCAACTGGTACACTTTT	CQQRANWYTF	IGKV3-11	.	IGKJ2	20	-1	-1	20
1	3.429355281207133E-4	TGTCAGCAGCGTAGCAACTATATCACCTTC	CQQRSNYITF	IGKV3-11	.	IGKJ5	18	-1	-1	21
1	3.429355281207133E-4	TGTCAGCAGGATTATAACCTTATCACCTTC	CQQDYNLITF	IGKV3-7	.	IGKJ5	17	-1	-1	21
1	3.429355281207133E-4	TGTCAGCAATATTATAGTACTCCGACGTTC	CQQYYSTPTF	IGKV4-1	.	IGKJ1	22	-1	-1	23
1	3.429355281207133E-4	TGTCAGCAATATAATAACTGGGGGGGGATC	CQQYNNWGGI	IGKV4-1	.	IGKJ3	15	-1	-1	28
1	3.429355281207133E-4	TGTCAACAGTATGATAATCTCCCGACTTTC	CQQYDNLPTF	IGKV1-33	.	IGKJ3	22	-1	-1	24
1	3.429355281207133E-4	TGTCAACAGAGTTACACTAACCCGGCGTTC	CQQSYTNPAF	IGKV1-39	.	IGKJ1	22	-1	-1	25
1	3.429355281207133E-4	TGTCAACAGAGTTACAGTACTCTCACCTTC	CQQSYSTLTF	IGKV1-39	.	IGKJ5	19	-1	-1	22
1	3.429355281207133E-4	TGCCAACAGTATAATAGTTATTACACTTTT	CQQYNSYYTF	IGKV1-5	.	IGKJ2	21	-1	-1	21
1	3.429355281207133E-4	TGCATGCAGGGTACACAGTCGTGGACGTTC	CMQGTQSWTF	IGKV2-18	.	IGKJ1	18	-1	-1	19
1	3.429355281207133E-4	TGCATGCAAGCTCTACAAACCCCGGCGTTC	CMQALQTPAF	IGKV2-28	.	IGKJ1	19	-1	-1	25
1	3.429355281207133E-4	TGTCAACAGAGTTACAGTACCCCTCAG	CQQSYSTPQ	IGKV1D-39	.	IGKJ2	24	-1	-1	27
1	3.429355281207133E-4	TGTCAACAATATGATAATATTCCTTTC	CQQYDNIPF	IGKV1-33	.	IGKJ3	17	-1	-1	15
1	3.429355281207133E-4	TGTCAGCAGCGTAGCAGGGCTTTC	CQQRSRAF	IGKV3-11	.	IGKJ4	15	-1	-1	19
1	3.429355281207133E-4	TGCATGTGGCCTCCGAAAACGTTC	CMWPPKTF	IGKV2-30	.	IGKJ1	5	-1	-1	18
