# Supplementary material for: Biomarkers and Immune Repertoire Metrics Identified by Peripheral Blood Transcriptomic Sequencing Reveal the Pathogenesis of COVID-19
Source: Front Immunol. 2021 Aug 24;12:677025. doi: 10.3389/fimmu.2021.677025 (PMC8421539; doi:10.3389/fimmu.2021.677025)
Supplement: Supplementary file 1 [file DataSheet_1.zip › TCR_BCR/IGK/convert.SRR12007825.clonotypes.IGK.txt]

count	freq	cdr3nt	cdr3aa	v	d	j	VEnd	DStart	DEnd	JStart
252	0.07768187422934648	TGTCAACAGTATGATAATCTCCCCACTTTT	CQQYDNLPTF	IGKV1-33	.	IGKJ2	22	-1	-1	23
147	0.04531442663378545	TGCATGCAAGGTCTACAAACTCCGTACACTTTT	CMQGLQTPYTF	IGKV2-28	.	IGKJ2	22	-1	-1	23
91	0.028051787916152898	TGCATGCAAGGTACACACGGTTGGACGTTC	CMQGTHGWTF	IGKV2-30	.	IGKJ1	17	-1	-1	21
75	0.02311960542540074	TGTCAACAGCTTAATAGTTACCCTCGAACTTTT	CQQLNSYPRTF	IGKV1-9	.	IGKJ2	23	-1	-1	27
61	0.0188039457459926	TGTCAACAGCTTAATAGTTACCCTCGTACGTTC	CQQLNSYPRTF	IGKV1-9	.	IGKJ1	23	-1	-1	27
58	0.017879161528976572	TGCATGCAAGCTGTAGAGCCTCCGTACACTTTT	CMQAVEPPYTF	IGKV2-28	.	IGKJ2	11	-1	-1	23
36	0.011097410604192354	TGTCAGCAGTATGGTAGCTCACCGTGGACGTTC	CQQYGSSPWTF	IGKV3-20	.	IGKJ1	22	-1	-1	22
35	0.010789149198520346	TGCATGCAAGCTCTAGAGCCCCCGTACACTTTT	CMQALEPPYTF	IGKV2-28	.	IGKJ2	14	-1	-1	23
33	0.010172626387176326	TGCATGCAAGGTCTACAAACCCCGTACACTTTT	CMQGLQTPYTF	IGKV2-28	.	IGKJ2	19	-1	-1	23
25	0.0077065351418002465	TGTCAGCAGTATTATAGTACCCGGCTCACTTTC	CQQYYSTRLTF	IGKV4-1	.	IGKJ4	19	-1	-1	23
25	0.0077065351418002465	TGCATGCAAGGTCTACAGACTCCGTACACTTTT	CMQGLQTPYTF	IGKV2-28	.	IGKJ2	22	-1	-1	23
22	0.006781750924784217	TGTCAGCAGTATAATAACTGGCCTCGGACGTTC	CQQYNNWPRTF	IGKV3-15	.	IGKJ1	23	-1	-1	25
21	0.006473489519112207	TGTCAGCAATATTACTCTACTCCCCCGTTCACTTTT	CQQYYSTPPFTF	IGKV4-1	.	IGKJ2	13	-1	-1	29
21	0.006473489519112207	TGTCAACAGCTTAATAGTTACCCTCGGACGTTC	CQQLNSYPRTF	IGKV1-9	.	IGKJ1	23	-1	-1	25
21	0.006473489519112207	TGTGAGCAATTTGGTGGATACCCGTACACTTTT	CEQFGGYPYTF	IGKV1-13	.	IGKJ2	2	-1	-1	23
20	0.006165228113440197	TGTCAGCAGTATAATCACTGGCCTCTCACCTTC	CQQYNHWPLTF	IGKV3-15	.	IGKJ4	23	-1	-1	24
19	0.005856966707768188	TGTCAGCAGCGTAGCAACTGGCCCATCACCTTC	CQQRSNWPITF	IGKV3-11	.	IGKJ5	22	-1	-1	24
19	0.005856966707768188	TGCATGCAGGGTCTAGAAACTCCGTACACTTTT	CMQGLETPYTF	IGKV2-28	.	IGKJ2	22	-1	-1	23
19	0.005856966707768188	TGCATGCAAGTCACACACTGGCCTCGGACGTTC	CMQVTHWPRTF	IGKV2D-30	.	IGKJ1	24	-1	-1	25
18	0.005548705302096177	TGTCGGCAGTATTACAGTACTCCAGGAACGTTC	CRQYYSTPGTF	IGKV4-1	.	IGKJ1	22	-1	-1	27
18	0.005548705302096177	TGCATGCAAGTTACAAAATTTCCTCGAACTTTT	CMQVTKFPRTF	IGKV2-24	.	IGKJ2	23	-1	-1	27
16	0.004932182490752158	TGTCTGCAATATAATAACTGGCCTCGAGGGTACACTTTT	CLQYNNWPRGYTF	IGKV3D-15	.	IGKJ2	24	-1	-1	29
16	0.004932182490752158	TGCATGCAGGCTACATACTGGCCGTACACTTTT	CMQATYWPYTF	IGKV2-30	.	IGKJ2	22	-1	-1	23
16	0.004932182490752158	TGCATGCAAGTTACACACTGGCCTCGGGCCATC	CMQVTHWPRAI	IGKV2D-30	.	IGKJ5	24	-1	-1	31
15	0.004623921085080148	TGCATGCAAGCTCTACAAACTCCGTGGACGTTC	CMQALQTPWTF	IGKV2-28	.	IGKJ1	22	-1	-1	22
15	0.004623921085080148	TGCATGCAAGCTCTACAAACTCCGTACACTTTT	CMQALQTPYTF	IGKV2-28	.	IGKJ2	22	-1	-1	23
15	0.004623921085080148	TGCATGCAAGGTCTACTGACTCCGTACACTTTT	CMQGLLTPYTF	IGKV2-28	.	IGKJ2	22	-1	-1	23
14	0.004315659679408138	TGTCATCAGAGTAGTAGTTTACCTCGCACTTTT	CHQSSSLPRTF	IGKV6-21	.	IGKJ2	23	-1	-1	26
14	0.004315659679408138	TGTCAGCAGTATGTTAACTCACCGCTCAGTTTC	CQQYVNSPLSF	IGKV3-20	.	IGKJ4	22	-1	-1	22
14	0.004315659679408138	TGTCAACAGTTTAATAGTTACCCTCTCACTTTC	CQQFNSYPLTF	IGKV1D-13	.	IGKJ4	24	-1	-1	24
14	0.004315659679408138	TGTCAACAGAGTTCCACTTCCGGGCTCACTTTC	CQQSSTSGLTF	IGKV1-39	.	IGKJ4	12	-1	-1	23
14	0.004315659679408138	TGTATGCAAGGTCTACAAACTCCGTACACTTTT	CMQGLQTPYTF	IGKV2-28	.	IGKJ2	22	-1	-1	23
14	0.004315659679408138	GGTCAACGGACTTACAATGCCCTCTTC	GQRTYNALF	IGKV1-37	.	IGKJ3	21	-1	-1	24
13	0.004007398273736128	TGCATGCAAGGTAAACACTGGAGCATGTTCACTTTC	CMQGKHWSMFTF	IGKV2-30	.	IGKJ3	20	-1	-1	27
13	0.004007398273736128	TGTCAGCAGCGTAGCAACTGGCCTGAGACTTTT	CQQRSNWPETF	IGKV3-11	.	IGKJ2	23	-1	-1	27
13	0.004007398273736128	TGCATGCAAGCTACACAATTTCCTCGGTCGTTC	CMQATQFPRSF	IGKV2-24	.	IGKJ1	23	-1	-1	28
13	0.004007398273736128	TGTCAGCAGTATAATAACTGGTGGACGTTC	CQQYNNWWTF	IGKV3-15	.	IGKJ1	20	-1	-1	20
13	0.004007398273736128	TGCCTACAGCACTATACCTCTTGGACGTTC	CLQHYTSWTF	IGKV1-5	.	IGKJ1	8	-1	-1	21
12	0.0036991368680641184	TGTCAGCAGTATAATGACTGGCCTCCGTGGACGTTC	CQQYNDWPPWTF	IGKV3-15	.	IGKJ1	23	-1	-1	25
12	0.0036991368680641184	TGTTGTCAGAGTAGTGATTTATGGCTCACTTTC	CCQSSDLWLTF	IGKV6-21	.	IGKJ4	14	-1	-1	23
12	0.0036991368680641184	TGCATGCAAGGTCTGCAAACCCCATACACTTTT	CMQGLQTPYTF	IGKV2-28	.	IGKJ2	19	-1	-1	24
11	0.0033908754623921083	TGTCAGCAGTATAATAACTGGCCTCCGCTCACTTTC	CQQYNNWPPLTF	IGKV3-15	.	IGKJ4	23	-1	-1	25
11	0.0033908754623921083	TGTCAGCAGCGTAGCAGATGGCCTCCGAAGACTTTC	CQQRSRWPPKTF	IGKV3-11	.	IGKJ4	23	-1	-1	30
11	0.0033908754623921083	TGTCAGCAACGAAGCGACTGGCCTCCGTTCACTTTT	CQQRSDWPPFTF	IGKV3-11	.	IGKJ2	23	-1	-1	29
11	0.0033908754623921083	TGTCAGCAGTATGGTAGCTCACCTCTCACTTTC	CQQYGSSPLTF	IGKV3D-20	.	IGKJ4	24	-1	-1	24
11	0.0033908754623921083	TGTCAGCAGTATGGTAGCTCACCGCTCACTTTC	CQQYGSSPLTF	IGKV3-20	.	IGKJ4	22	-1	-1	22
11	0.0033908754623921083	TGTCAGCAATATTATACTACTCCTCCGGCCTTC	CQQYYTTPPAF	IGKV4-1	.	IGKJ5	23	-1	-1	28
11	0.0033908754623921083	TGTCAACAGTATCATAGTATGCCTCACACTTTT	CQQYHSMPHTF	IGKV4-1	.	IGKJ2	18	-1	-1	25
11	0.0033908754623921083	TGTCAACAGAGTCACAGTATCCCGTGGACGTTC	CQQSHSIPWTF	IGKV1-39	.	IGKJ1	22	-1	-1	22
11	0.0033908754623921083	TGCCAACACTATAATGGCTATCCGTGGACGTTC	CQHYNGYPWTF	IGKV1-5	.	IGKJ1	14	-1	-1	22
10	0.0030826140567200987	TGTCAGCAGTATGGTGGGTCACCCGCGATCACTTTC	CQQYGGSPAITF	IGKV3-20	.	IGKJ4	22	-1	-1	24
10	0.0030826140567200987	TGTCAGCAGTATGAAGACTGGCCTTTGAGGACGTTC	CQQYEDWPLRTF	IGKV3-15	.	IGKJ1	23	-1	-1	28
10	0.0030826140567200987	TGTCAGCAGCGTAGCAACTGGCCTCCGATCACCTTC	CQQRSNWPPITF	IGKV3-11	.	IGKJ5	23	-1	-1	25
10	0.0030826140567200987	TGCCAACAATATAGTAGTTATTCGAAAGGGACGTTC	CQQYSSYSKGTF	IGKV1-5	.	IGKJ1	22	-1	-1	28
10	0.0030826140567200987	TGTCAGCAGTATTATAGTCCTCCGTACAATTTT	CQQYYSPPYNF	IGKV4-1	.	IGKJ2	22	-1	-1	23
10	0.0030826140567200987	TGTCAGCAGTATGGTAGCTCACCGTACACTTTT	CQQYGSSPYTF	IGKV3-20	.	IGKJ2	22	-1	-1	23
10	0.0030826140567200987	TGTCAGCAGTATGATACCTCACACCTCACTTTC	CQQYDTSHLTF	IGKV3-20	.	IGKJ4	21	-1	-1	24
10	0.0030826140567200987	TGTCAACAGAGTGACAGTCTTCCTCGCACTTTT	CQQSDSLPRTF	IGKV1-39	.	IGKJ2	17	-1	-1	26
10	0.0030826140567200987	TGCATGCAGGCTGTCGAGCCTCCGTACACTTTT	CMQAVEPPYTF	IGKV2-28	.	IGKJ2	11	-1	-1	23
10	0.0030826140567200987	TGCATGCAAGCCTTAGAAACTCCGTACACTTTT	CMQALETPYTF	IGKV2-28	.	IGKJ2	22	-1	-1	23
9	0.0027743526510480886	TGTCAGCAGCGTGGCGACTGGCCTCCGGTCACTTTC	CQQRGDWPPVTF	IGKV3D-11	.	IGKJ4	27	-1	-1	28
9	0.0027743526510480886	TGTCAGCAATATTATTCTACTCCCCCATTCACTTTT	CQQYYSTPPFTF	IGKV4-1	.	IGKJ2	22	-1	-1	29
9	0.0027743526510480886	TGTCAAACGTACAAGAGTGCCCCTCCATTCACTTTC	CQTYKSAPPFTF	IGKV1-27	.	IGKJ3	23	-1	-1	26
9	0.0027743526510480886	TGCATGCAAGGTACACACTGGCCTTCGTACACTTTT	CMQGTHWPSYTF	IGKV2-30	.	IGKJ2	23	-1	-1	26
9	0.0027743526510480886	TGTCAGCTGTATTCTACCCCTGAGGACACTTTC	CQLYSTPEDTF	IGKV3-20	.	IGKJ4	11	-1	-1	26
9	0.0027743526510480886	TGTCAACAGAGTTACAGTACCCCGTACACTTTT	CQQSYSTPYTF	IGKV1-39	.	IGKJ2	22	-1	-1	23
9	0.0027743526510480886	TGTCAACAGAGTCACAGTACCCCGTGGACGTTC	CQQSHSTPWTF	IGKV1-39	.	IGKJ1	22	-1	-1	22
9	0.0027743526510480886	TGCCAACAACGCCAAAGCTGGCCTATCACCTTC	CQQRQSWPITF	IGKV3-11	.	IGKJ5	1	-1	-1	24
9	0.0027743526510480886	TGCATGCAAGCTCTACAAACTCCATTCACTTTC	CMQALQTPFTF	IGKV2-28	.	IGKJ3	22	-1	-1	23
9	0.0027743526510480886	TGCATGCAAGGTACACACTGGCCTCGAACTTTT	CMQGTHWPRTF	IGKV2D-30	.	IGKJ2	24	-1	-1	27
9	0.0027743526510480886	TGTCAGCAGTATGGTAGCTCGGAGACTTTT	CQQYGSSETF	IGKV3-20	.	IGKJ2	19	-1	-1	24
9	0.0027743526510480886	TGTCAACAATATAGTGGGTCGTGGACGTTC	CQQYSGSWTF	IGKV3-20	.	IGKJ1	11	-1	-1	19
8	0.002466091245376079	TGCCAACAATTTCAATTTGGTTCTGATTCGTGGACGTTC	CQQFQFGSDSWTF	IGKV1-5	.	IGKJ1	7	-1	-1	28
8	0.002466091245376079	TGTCAGCACTATAATAACTGGCCTCCGTACACTTTT	CQHYNNWPPYTF	IGKV3-15	.	IGKJ2	23	-1	-1	26
8	0.002466091245376079	TGTCAGCAGTATGGTAACTCACCTCGCTGGGCGTTC	CQQYGNSPRWAF	IGKV3D-20	.	IGKJ1	24	-1	-1	27
8	0.002466091245376079	TGTCAGCAGTATAATAACTGGCCTCCGGTCACTTTC	CQQYNNWPPVTF	IGKV3D-15	.	IGKJ4	27	-1	-1	28
8	0.002466091245376079	TGTCAGCAGTATAATAACTGGCCCCCGTACACTTTT	CQQYNNWPPYTF	IGKV3-15	.	IGKJ2	22	-1	-1	26
8	0.002466091245376079	TGTCAGCAGTATGCTGCCTATCCGATCACCTTT	CQQYAAYPITF	IGKV3-20	.	IGKJ5	12	-1	-1	22
8	0.002466091245376079	TGTCAGCAGTATGGTAGCTCAACTTACACTTTT	CQQYGSSTYTF	IGKV3-20	.	IGKJ2	20	-1	-1	24
8	0.002466091245376079	TGTCAACAGTTTGACAGTTATCCTCTCACTTTC	CQQFDSYPLTF	IGKV1D-13	.	IGKJ4	24	-1	-1	24
8	0.002466091245376079	TGTCAACAGGTTCATAATTACCCTCGGACGTTC	CQQVHNYPRTF	IGKV1-13	.	IGKJ1	23	-1	-1	25
8	0.002466091245376079	TGTCAACAGAGTTACAGTAACCCTCCCACTTTC	CQQSYSNPPTF	IGKV1D-39	.	IGKJ3	25	-1	-1	26
8	0.002466091245376079	TGTCAACAACTTCATAGTTACCCACTCACTTTC	CQQLHSYPLTF	IGKV1-9	.	IGKJ4	22	-1	-1	24
8	0.002466091245376079	TGCATGCAAGCTCTACAAACTCCCATCACCTTC	CMQALQTPITF	IGKV2-28	.	IGKJ5	22	-1	-1	24
8	0.002466091245376079	TGCATGCAAGCGCTACAAACTCCTCTCACTTTT	CMQALQTPLTF	IGKV2D-28	.	IGKJ2	24	-1	-1	26
8	0.002466091245376079	TGCATGCAAGGTATACACCTGACGTGGACGTTC	CMQGIHLTWTF	IGKV2-29	.	IGKJ1	19	-1	-1	21
7	0.002157829839704069	TGCCACCAGCGTAGTAACTGGCCTCCGGATGGGACGTTC	CHQRSNWPPDGTF	IGKV3D-11	.	IGKJ1	30	-1	-1	31
7	0.002157829839704069	TGTCAGCAGTATGGTAGCTCACCCCCGTACACTTTT	CQQYGSSPPYTF	IGKV3D-20	.	IGKJ2	26	-1	-1	26
7	0.002157829839704069	TGTCAGCAGTATGATACCTTATTTCCGGTCACCTTT	CQQYDTLFPVTF	IGKV3-20	.	IGKJ5	12	-1	-1	28
7	0.002157829839704069	TGTCAGCAGTATAATAACTGGCCTCCGTACACTTTT	CQQYNNWPPYTF	IGKV3-15	.	IGKJ2	23	-1	-1	26
7	0.002157829839704069	TGTCAGCAGCGTAGCAACTGGCCCCCCCTCACTTTC	CQQRSNWPPLTF	IGKV3-11	.	IGKJ4	22	-1	-1	27
7	0.002157829839704069	TGTCAGTACTATGGTGTCTCACAGCTCGCTTTC	CQYYGVSQLAF	IGKV3-20	.	IGKJ4	21	-1	-1	23
7	0.002157829839704069	TGTCAGCAGTCTCAAACTGCTCCGTACACTTTT	CQQSQTAPYTF	IGKV4-1	.	IGKJ2	7	-1	-1	23
7	0.002157829839704069	TGTCAGCAGTATGGTAGCTCACCGAGGACGTTC	CQQYGSSPRTF	IGKV3-20	.	IGKJ1	26	-1	-1	25
7	0.002157829839704069	TGTCAGCAGTATAATAACTGGCCCCGGACGTTC	CQQYNNWPRTF	IGKV3-15	.	IGKJ1	22	-1	-1	25
7	0.002157829839704069	TGTCAGCAGTATAAAAACTGGCCTCTCACTTTC	CQQYKNWPLTF	IGKV3-15	.	IGKJ4	23	-1	-1	24
7	0.002157829839704069	TGTCAGCAATATACTAAGTGGCCTCTCACTTTC	CQQYTKWPLTF	IGKV3-15	.	IGKJ4	23	-1	-1	24
7	0.002157829839704069	TGTCAGCAATATAATCACTGGCCTCTCACCTTC	CQQYNHWPLTF	IGKV3-15	.	IGKJ4	23	-1	-1	24
7	0.002157829839704069	TGTCAACAGTATTATAGTCCTCCTCTCACCTTC	CQQYYSPPLTF	IGKV4-1	.	IGKJ4	23	-1	-1	24
7	0.002157829839704069	TGTCAACAGCTTAATAGTTACTCGTGGACGTTC	CQQLNSYSWTF	IGKV1-9	.	IGKJ1	20	-1	-1	22
7	0.002157829839704069	TGTCAACAGCTTAATAGTTACCCGCTCACTTTC	CQQLNSYPLTF	IGKV1-9	.	IGKJ4	22	-1	-1	22
7	0.002157829839704069	TGTCAACAGCGTAGGGAGTGGCCCATCACCTTC	CQQRREWPITF	IGKV3-11	.	IGKJ5	13	-1	-1	24
7	0.002157829839704069	TGCCACCAGTACGGTAGTTCACCGGGAACTTTC	CHQYGSSPGTF	IGKV3-20	.	IGKJ4	22	-1	-1	27
7	0.002157829839704069	TGCCAACAGTATAATAGCCGAATGTACACTTTT	CQQYNSRMYTF	IGKV1-16	.	IGKJ2	16	-1	-1	21
7	0.002157829839704069	TGCCAAGTGTATACGAGCTCTTCGTACACTTTT	CQVYTSSSYTF	IGKV1-5	.	IGKJ2	12	-1	-1	23
7	0.002157829839704069	TGCATGCAAGGTCTACAAACTCCCTACACTTTT	CMQGLQTPYTF	IGKV2-28	.	IGKJ2	22	-1	-1	24
7	0.002157829839704069	TGCATGCAAGGTCTACAAACTCCGTACACCTTT	CMQGLQTPYTF	IGKV2-28	.	IGKJ2	22	-1	-1	23
7	0.002157829839704069	TGCATGCAAGGTATACAGCTTCCCTGGACGTTC	CMQGIQLPWTF	IGKV2D-29	.	IGKJ1	22	-1	-1	24
7	0.002157829839704069	TGCATGCAAGGTATAGTCCTTCCATACACTTTT	CMQGIVLPYTF	IGKV2-29	.	IGKJ2	22	-1	-1	24
7	0.002157829839704069	TGTCAGCAGTATTATACTACTCCCACTTTT	CQQYYTTPTF	IGKV4-1	.	IGKJ2	22	-1	-1	23
7	0.002157829839704069	TGTCAACAGGCTAACAGTCCCCTCACTTTC	CQQANSPLTF	IGKV1-12	.	IGKJ4	17	-1	-1	21
7	0.002157829839704069	TGCCAACAGTATTATTCTTATTCTACTTTC	CQQYYSYSTF	IGKV1-5	.	IGKJ4	24	-1	-1	24
7	0.002157829839704069	TGCATGCAAGGTATAAACCGGTGGACGTTC	CMQGINRWTF	IGKV2-30	.	IGKJ1	12	-1	-1	20
7	0.002157829839704069	TGCCAACAGTATAATAGTTATACGTTC	CQQYNSYTF	IGKV1-5	.	IGKJ1	20	-1	-1	21
6	0.0018495684340320592	TGTCAGCACTATAATGAGTGGGCTCCTCCGTGGACGTTC	CQHYNEWAPPWTF	IGKV3D-15	.	IGKJ1	25	-1	-1	28
6	0.0018495684340320592	TGTCAACAGGCTAACAGTTCCCCTCCGGGGCTCACTTTC	CQQANSSPPGLTF	IGKV1-12	.	IGKJ4	23	-1	-1	29
6	0.0018495684340320592	TGTCAGCAGTATCATGACTGGCCTCCGGGGACGTTC	CQQYHDWPPGTF	IGKV3D-15	.	IGKJ1	27	-1	-1	28
6	0.0018495684340320592	TGTCAGCAGTATGGTAGCTCACTCTTGTGGACGTTC	CQQYGSSLLWTF	IGKV3-20	.	IGKJ1	21	-1	-1	26
6	0.0018495684340320592	TGTCAACAGAGTTACACAACCCATCCGTTCACTTTT	CQQSYTTHPFTF	IGKV1D-39	.	IGKJ2	26	-1	-1	29
6	0.0018495684340320592	TGTTACCAGCGTTCCAACTGGCCTCCAACCTTC	CYQRSNWPPTF	IGKV3-11	.	IGKJ5	23	-1	-1	27
6	0.0018495684340320592	TGTCTACAACATAAGAGTTACCCGATCACCTTC	CLQHKSYPITF	IGKV1-17	.	IGKJ5	22	-1	-1	22
6	0.0018495684340320592	TGTCATAAGTATGACAGTGCCCCTTTCACTTTC	CHKYDSAPFTF	IGKV1-27	.	IGKJ3	23	-1	-1	24
6	0.0018495684340320592	TGTCACCAATATTATAGTCGTCCGGACACTTTT	CHQYYSRPDTF	IGKV4-1	.	IGKJ2	17	-1	-1	25
6	0.0018495684340320592	TGTCACCAATATTATAGTACTCCTTTCACCTTC	CHQYYSTPFTF	IGKV4-1	.	IGKJ1	23	-1	-1	30
6	0.0018495684340320592	TGTCACCAATATTATAGTACTCCTTTCACCTTC	CHQYYSTPFTF	IGKV4-1	.	IGKJ3	23	-1	-1	24
6	0.0018495684340320592	TGTCAGCAGTATGGTAGCTCACTCCGGACTTTT	CQQYGSSLRTF	IGKV3D-20	.	IGKJ2	27	-1	-1	27
6	0.0018495684340320592	TGTCAGCAGTATAGTACGTGGCCTCGGGCGTTC	CQQYSTWPRAF	IGKV3-15	.	IGKJ1	23	-1	-1	28
6	0.0018495684340320592	TGTCAGCAGTATAATAACTGGCCTCTAACTTTC	CQQYNNWPLTF	IGKV3D-15	.	IGKJ4	24	-1	-1	27
6	0.0018495684340320592	TGTCAGCAATATTATACTAGTCCGTACACCTTT	CQQYYTSPYTF	IGKV4-1	.	IGKJ2	22	-1	-1	23
6	0.0018495684340320592	TGTCAGCAATATTATAGTACTCCCTGGACGTTC	CQQYYSTPWTF	IGKV4-1	.	IGKJ1	22	-1	-1	24
6	0.0018495684340320592	TGTCAACAGTATGATAATCTCCCTCTGACTTTT	CQQYDNLPLTF	IGKV1D-33	.	IGKJ2	24	-1	-1	27
6	0.0018495684340320592	TGTCAACAGCTTAATAGTTACCGTATCACCTTC	CQQLNSYRITF	IGKV1-9	.	IGKJ5	21	-1	-1	24
6	0.0018495684340320592	TGTCAACAGAGTTCCAGTTCTGGGCCCACTTTC	CQQSSSSGPTF	IGKV1-39	.	IGKJ4	17	-1	-1	26
6	0.0018495684340320592	TGTCAACAGAGTTACAGTACCCCTCGAACGTTC	CQQSYSTPRTF	IGKV1D-39	.	IGKJ1	24	-1	-1	27
6	0.0018495684340320592	TGCCAACAGTTGAGAAGTTACCCCTACTCTTTC	CQQLRSYPYSF	IGKV1-5	.	IGKJ4	9	-1	-1	28
6	0.0018495684340320592	TGCCAACAGTATATTAGTTTCCCGTACACGTTT	CQQYISFPYTF	IGKV1-16	.	IGKJ2	22	-1	-1	23
6	0.0018495684340320592	TGCCAACAGTATAATAGTTATTCGTGGACGTTC	CQQYNSYSWTF	IGKV1-5	.	IGKJ1	22	-1	-1	22
6	0.0018495684340320592	TGCATCCAAGCTCTAGAAATCCCGTACACTTTT	CIQALEIPYTF	IGKV2-28	.	IGKJ2	18	-1	-1	23
6	0.0018495684340320592	TGCATGCAAGCTCTACAAACTCCGCTCACTTTC	CMQALQTPLTF	IGKV2-28	.	IGKJ4	22	-1	-1	22
6	0.0018495684340320592	TGCATGCAAGCTCTACAAACCCCGATCACCTTC	CMQALQTPITF	IGKV2-28	.	IGKJ5	19	-1	-1	22
6	0.0018495684340320592	TGCATGCAAGCTCTAGAACCTCCGTACACTTTT	CMQALEPPYTF	IGKV2-28	.	IGKJ2	22	-1	-1	23
6	0.0018495684340320592	TGCATGCAAGGTATACACCTCCCCGTGACGTTC	CMQGIHLPVTF	IGKV2-29	.	IGKJ1	19	-1	-1	26
6	0.0018495684340320592	TGCATGCAAACTCTACAAACTCCTCTGGCTTTT	CMQTLQTPLAF	IGKV2D-28	.	IGKJ2	24	-1	-1	28
6	0.0018495684340320592	TGTCAGCTACGTCGCAGCTGGCCTAGGTTC	CQLRRSWPRF	IGKV3-11	.	IGKJ1	26	-1	-1	26
6	0.0018495684340320592	TGTCAGCAGTATGGTAGCTCACCGACGTTC	CQQYGSSPTF	IGKV3-20	.	IGKJ1	22	-1	-1	23
6	0.0018495684340320592	TGTCAGCAGTATAATAACTGGCAGACGTTC	CQQYNNWQTF	IGKV3-15	.	IGKJ1	21	-1	-1	23
6	0.0018495684340320592	TGCATGCAAAATATTAACCTTCATACTTTT	CMQNINLHTF	IGKV2-26	.	IGKJ2	8	-1	-1	24
6	0.0018495684340320592	TGTCAGCAGTATGGTGGCGCTTTC	CQQYGGAF	IGKV3-20	.	IGKJ3	14	-1	-1	19
5	0.0015413070283600493	TGTCAGCAGCGTAGCAACTGGCCTCCTTCGATCACCTTC	CQQRSNWPPSITF	IGKV3-11	.	IGKJ5	23	-1	-1	27
5	0.0015413070283600493	TGTCAGGAATATAATAACTGGCCTCCCGGGTACACTTTT	CQEYNNWPPGYTF	IGKV3D-15	.	IGKJ2	25	-1	-1	29
5	0.0015413070283600493	TGTCAGCAGTATAATAACTGGCCTCCGTGGACGTTC	CQQYNNWPPWTF	IGKV3-15	.	IGKJ1	23	-1	-1	25
5	0.0015413070283600493	TGTCAGCAGTACACTAACTGGCCTCCTGCTACTTTC	CQQYTNWPPATF	IGKV3-15	.	IGKJ4	23	-1	-1	30
5	0.0015413070283600493	TGTCAGCAGCGTAGCAACTGGCCTCCGCTCACTTTC	CQQRSNWPPLTF	IGKV3-11	.	IGKJ4	23	-1	-1	25
5	0.0015413070283600493	TGTCAGCAGCGTAATAACTGGCGCGCGCTCACTTTC	CQQRNNWRALTF	IGKV3-11	.	IGKJ4	21	-1	-1	24
5	0.0015413070283600493	TGCCAGCAGTATAATAACTGGCCTCCGTACACTTTT	CQQYNNWPPYTF	IGKV3-15	.	IGKJ2	23	-1	-1	26
5	0.0015413070283600493	TGCATGCAAGCTCTACAAACTCCCCCGATCACCTTC	CMQALQTPPITF	IGKV2D-28	.	IGKJ5	26	-1	-1	25
5	0.0015413070283600493	TGTCATCAGACAATGAATGTACCTGACACTTTT	CHQTMNVPDTF	IGKV6-21	.	IGKJ2	9	-1	-1	17
5	0.0015413070283600493	TGTCATCAGAGTGATACTTTACCCCTCACTTTC	CHQSDTLPLTF	IGKV6-21	.	IGKJ3	22	-1	-1	25
5	0.0015413070283600493	TGTCATCAGAGTAGTAGTTTACCTTTCACTTTC	CHQSSSLPFTF	IGKV6-21	.	IGKJ3	23	-1	-1	24
5	0.0015413070283600493	TGTCATCAGAGTAGTAATTTATGGCTCACTTTC	CHQSSNLWLTF	IGKV6-21	.	IGKJ4	20	-1	-1	23
5	0.0015413070283600493	TGTCAGCATTATAATCACTGGCCGCTGGCGTTC	CQHYNHWPLAF	IGKV3-15	.	IGKJ4	22	-1	-1	30
5	0.0015413070283600493	TGTCAGCAGTATTATGACTGGCCGCGGACGTTC	CQQYYDWPRTF	IGKV3-15	.	IGKJ1	22	-1	-1	25
5	0.0015413070283600493	TGTCAGCAGTATAATAACTGGCCTATCACCTTC	CQQYNNWPITF	IGKV3-15	.	IGKJ5	24	-1	-1	24
5	0.0015413070283600493	TGTCAGCAATATTATACTACTTCGTGGACGTTC	CQQYYTTSWTF	IGKV4-1	.	IGKJ1	20	-1	-1	22
5	0.0015413070283600493	TGTCAGCAATATTATAGTATTCCCCTCACTTTC	CQQYYSIPLTF	IGKV4-1	.	IGKJ4	22	-1	-1	24
5	0.0015413070283600493	TGTCAACAGTATGATAATCTCCCCCTCACTTTC	CQQYDNLPLTF	IGKV1-33	.	IGKJ4	22	-1	-1	24
5	0.0015413070283600493	TGTCAACAGGTTTACAGTTTCCCGTACACTTTT	CQQVYSFPYTF	IGKV1-12	.	IGKJ2	22	-1	-1	23
5	0.0015413070283600493	TGTCAACAGGCAAACAGTTTGCCTCTCACTTTC	CQQANSLPLTF	IGKV1-12	.	IGKJ4	23	-1	-1	24
5	0.0015413070283600493	TGTCAACAGAGTTACAGTACCTCGTGGACGTTC	CQQSYSTSWTF	IGKV1-39	.	IGKJ1	20	-1	-1	22
5	0.0015413070283600493	TGTCAACAGAGTTACAGTACCCCTTACACTTTT	CQQSYSTPYTF	IGKV1-39	.	IGKJ2	23	-1	-1	24
5	0.0015413070283600493	TGTCAACAGAGTTACAGTACCCCTCAGACGTTC	CQQSYSTPQTF	IGKV1D-39	.	IGKJ1	24	-1	-1	26
5	0.0015413070283600493	TGTCAACAGAGTTACAGTACCCCCTGGACGTTC	CQQSYSTPWTF	IGKV1-39	.	IGKJ1	22	-1	-1	24
5	0.0015413070283600493	TGTCAACAATATGGTCGCTCAGTGTGGACGTTC	CQQYGRSVWTF	IGKV3-20	.	IGKJ1	20	-1	-1	23
5	0.0015413070283600493	TGTCAACAATATGATCGTGTCCCATTCACTTTC	CQQYDRVPFTF	IGKV1-33	.	IGKJ3	14	-1	-1	23
5	0.0015413070283600493	TGTCAACAATACAATATTTACCCTGAAACTTTC	CQQYNIYPETF	IGKV1-13	.	IGKJ4	23	-1	-1	27
5	0.0015413070283600493	TGCCAGCAGTATGATACTTATCCTCGGACGTTC	CQQYDTYPRTF	IGKV1D-16	.	IGKJ1	24	-1	-1	25
5	0.0015413070283600493	TGCCAACAGTATAATAGTTATCCATTCACTTTC	CQQYNSYPFTF	IGKV1-5	.	IGKJ3	20	-1	-1	23
5	0.0015413070283600493	TGCATGCAACGTATAGAGTTTCCTTGCACTTTC	CMQRIEFPCTF	IGKV2-40	.	IGKJ3	24	-1	-1	26
5	0.0015413070283600493	TGCATGCAAGCTCTACATCCTCCGTACACTTTT	CMQALHPPYTF	IGKV2-28	.	IGKJ2	16	-1	-1	23
5	0.0015413070283600493	TGCATGCAAGGTCTAGAAACTCCGTACACTTTT	CMQGLETPYTF	IGKV2-28	.	IGKJ2	22	-1	-1	23
5	0.0015413070283600493	TGTCATCAGAGTAGTGATTTGCTCACTTTC	CHQSSDLLTF	IGKV6-21	.	IGKJ4	14	-1	-1	20
5	0.0015413070283600493	TGCCAACAGTATAATAGTTTTTGGACGTTC	CQQYNSFWTF	IGKV1-5	.	IGKJ1	18	-1	-1	21
4	0.0012330456226880395	TGTCAGCTTTATGGGAGTTCACCTCTGTGGACGTTC	CQLYGSSPLWTF	IGKV3D-20	.	IGKJ1	24	-1	-1	26
4	0.0012330456226880395	TGTCAGCAGTATTATAGTACTCTCCCGATCACCTTC	CQQYYSTLPITF	IGKV4-1	.	IGKJ5	21	-1	-1	25
4	0.0012330456226880395	TGTCAGCAGTATAATAACTGGCCTCCGATCACCTTC	CQQYNNWPPITF	IGKV3-15	.	IGKJ5	23	-1	-1	25
4	0.0012330456226880395	TGTCAGCAGCGTAGCGACTGGCAAGGTCTCACTTTC	CQQRSDWQGLTF	IGKV3D-11	.	IGKJ4	22	-1	-1	27
4	0.0012330456226880395	TGTCAGCAATATTATACTACTCCCCCATTCACTTTT	CQQYYTTPPFTF	IGKV4-1	.	IGKJ2	22	-1	-1	29
4	0.0012330456226880395	TGTCAGCAATATTATAGTACTCCGACGTGGACGTTC	CQQYYSTPTWTF	IGKV4-1	.	IGKJ1	22	-1	-1	24
4	0.0012330456226880395	TGCATGCAAGGTATACACCTTCCTCGGAGGACGTTC	CMQGIHLPRRTF	IGKV2-29	.	IGKJ1	27	-1	-1	28
4	0.0012330456226880395	TGTCATCAGAGTAGTAGTTTACCCCTAACTTTT	CHQSSSLPLTF	IGKV6-21	.	IGKJ2	22	-1	-1	27
4	0.0012330456226880395	TGTCAGCAGTATTTAAGTTCTCCTCCGACGTTC	CQQYLSSPPTF	IGKV4-1	.	IGKJ1	23	-1	-1	26
4	0.0012330456226880395	TGTCAGCAGTATTATAGGTGGCCTCAGACTTTT	CQQYYRWPQTF	IGKV3-15	.	IGKJ2	23	-1	-1	27
4	0.0012330456226880395	TGTCAGCAGTATCACAACTGGCCTCAGGCGTTC	CQQYHNWPQAF	IGKV3-15	.	IGKJ1	23	-1	-1	28
4	0.0012330456226880395	TGTCAGCAGTATGGTTCCTCACCTCAGTCGTTC	CQQYGSSPQSF	IGKV3D-20	.	IGKJ1	24	-1	-1	28
4	0.0012330456226880395	TGTCAGCAGTATGGCAGTTTGCCCCTCACTTTC	CQQYGSLPLTF	IGKV3-20	.	IGKJ4	13	-1	-1	24
4	0.0012330456226880395	TGTCAGCAGTATGGCAATTCACCGTGGACGTTC	CQQYGNSPWTF	IGKV3-20	.	IGKJ1	13	-1	-1	22
4	0.0012330456226880395	TGTCAGCAGTATGAGAGCTCACCAGGGACTTTT	CQQYESSPGTF	IGKV3-20	.	IGKJ2	22	-1	-1	27
4	0.0012330456226880395	TGTCAGCAGTATAGTCGCTGGCCACTCACTTTC	CQQYSRWPLTF	IGKV3-15	.	IGKJ4	22	-1	-1	24
4	0.0012330456226880395	TGTCAGCAGTATAGCAACTGGCCGTGGACGTTC	CQQYSNWPWTF	IGKV3-15	.	IGKJ1	22	-1	-1	22
4	0.0012330456226880395	TGTCAGCAGTATAACCACTGGCCTCTGGCGTTC	CQQYNHWPLAF	IGKV3D-15	.	IGKJ1	24	-1	-1	28
4	0.0012330456226880395	TGTCAGCAGCGTAGCAACTGGCCTATCACTTTC	CQQRSNWPITF	IGKV3-11	.	IGKJ5	24	-1	-1	24
4	0.0012330456226880395	TGTCAGCAGCATGGAACGTCACCGCTCACTTTC	CQQHGTSPLTF	IGKV6D-41	.	IGKJ4	8	-1	-1	22
4	0.0012330456226880395	TGTCAGCAGGACTATAACTTACCTCCGACGTTC	CQQDYNLPPTF	IGKV3D-7	.	IGKJ1	26	-1	-1	26
4	0.0012330456226880395	TGTCAGCAGAGTTACAGTATTCCTCGGACGTTC	CQQSYSIPRTF	IGKV1-39	.	IGKJ1	18	-1	-1	25
4	0.0012330456226880395	TGTCAACATTATGAAAATCTCCCTCTCACTTTC	CQHYENLPLTF	IGKV1D-33	.	IGKJ4	24	-1	-1	24
4	0.0012330456226880395	TGTCAACAGTATCATAGTATGCCTCACACTTTT	CQQYHSMPHTF	IGKV1D-43	.	IGKJ2	18	-1	-1	25
4	0.0012330456226880395	TGTCAACAGTATGTTACTTCAGATCGGACTTTT	CQQYVTSDRTF	IGKV3-20	.	IGKJ2	12	-1	-1	27
4	0.0012330456226880395	TGTCAACAGTATGATAATCTCCCTCTCACTTTC	CQQYDNLPLTF	IGKV1D-33	.	IGKJ4	24	-1	-1	24
4	0.0012330456226880395	TGTCAACAGTATGATAATCTCCCCCTCACTTTC	CQQYDNLPLTF	IGKV1-33	.	IGKJ3	22	-1	-1	25
4	0.0012330456226880395	TGTCAACAGCTTAATACTTACCCTATCACCTTC	CQQLNTYPITF	IGKV1-9	.	IGKJ5	24	-1	-1	24
4	0.0012330456226880395	TGTCAACAGCTTAATAGTTACCCCCTCACTTTC	CQQLNSYPLTF	IGKV1-9	.	IGKJ4	22	-1	-1	24
4	0.0012330456226880395	TGTCAACAGGTTCATAATTACCCTCGGACGTTC	CQQVHNYPRTF	IGKV1-9	.	IGKJ1	23	-1	-1	25
4	0.0012330456226880395	TGTCAACAGACTAACAGTTTCCCGTACACTTTT	CQQTNSFPYTF	IGKV1-12	.	IGKJ2	22	-1	-1	23
4	0.0012330456226880395	TGTCAACAGAGTTACAGTACCCCGTGGGCGTTC	CQQSYSTPWAF	IGKV1-39	.	IGKJ1	22	-1	-1	22
4	0.0012330456226880395	TGTCAACAATATAGTACTTCACCGTACACTTTT	CQQYSTSPYTF	IGKV3-20	.	IGKJ2	22	-1	-1	23
4	0.0012330456226880395	TGTCAAAAGTATGACATTGTCCCGTGGACGTTC	CQKYDIVPWTF	IGKV1-27	.	IGKJ1	22	-1	-1	22
4	0.0012330456226880395	TGCGTCCAAGCTCTACAAACCCCGTACACTTTT	CVQALQTPYTF	IGKV2-28	.	IGKJ2	19	-1	-1	23
4	0.0012330456226880395	TGCATGCAGGCTCTAGAGCCTCCGTACACTTTT	CMQALEPPYTF	IGKV2-28	.	IGKJ2	14	-1	-1	23
4	0.0012330456226880395	TGCATGCAAGTTACACAATTTCCTCGGACTTTT	CMQVTQFPRTF	IGKV2-24	.	IGKJ2	27	-1	-1	27
4	0.0012330456226880395	TGCATGCAAGTTACAGAGTTTCCTCGAACTTTT	CMQVTEFPRTF	IGKV2-24	.	IGKJ2	23	-1	-1	27
4	0.0012330456226880395	TGCATGCAAGCTCTGCAAACTCCATTCACTTTC	CMQALQTPFTF	IGKV2-28	.	IGKJ3	22	-1	-1	23
4	0.0012330456226880395	TGCATGCAAGGTTTACAAAGTCCCCCCACTTTC	CMQGLQSPPTF	IGKV2-28	.	IGKJ4	22	-1	-1	26
4	0.0012330456226880395	TGCATGCAAGGTATACACCTTGCGTACACTTTT	CMQGIHLAYTF	IGKV2-29	.	IGKJ2	20	-1	-1	23
4	0.0012330456226880395	TGTCAGCAGCGTAACAACTGGCCCACTTTT	CQQRNNWPTF	IGKV3-11	.	IGKJ2	22	-1	-1	23
4	0.0012330456226880395	TGTCAACAGACTTACAGTACGTCTTCTTTC	CQQTYSTSSF	IGKV1-39	.	IGKJ4	19	-1	-1	25
4	0.0012330456226880395	TGCATGCAAGCTCTACAAACTCGGACGTTC	CMQALQTRTF	IGKV2-28	.	IGKJ1	21	-1	-1	22
4	0.0012330456226880395	TGCATGCAAGGTACACACTCGTACACTTTT	CMQGTHSYTF	IGKV2-30	.	IGKJ2	18	-1	-1	20
4	0.0012330456226880395	TGTCAACACCGTACGACTTTC	CQHRTTF	IGKV3-11	.	IGKJ1	12	-1	-1	14
3	9.247842170160296E-4	TGTCAGCACTATAATCCCTGGCCTCCGTCGTGGACGTTC	CQHYNPWPPSWTF	IGKV3-15	.	IGKJ1	23	-1	-1	28
3	9.247842170160296E-4	TGTCAGCAGCGTAGCAACTGGCCTCCTTCGCTCACTTTC	CQQRSNWPPSLTF	IGKV3-11	.	IGKJ4	23	-1	-1	28
3	9.247842170160296E-4	TGTCACCAGTATGTTCACTGGCCTCCGGGGCCGCTC	CHQYVHWPPGPL	IGKV3D-15	.	IGKJ1	27	-1	-1	34
3	9.247842170160296E-4	TGTCACCAGTATGTTCACTGGCCTCCGGGGCCGCTC	CHQYVHWPPGPL	IGKV3D-15	.	IGKJ4	27	-1	-1	34
3	9.247842170160296E-4	TGTCAGCAGTATAATAACTGGCCTTCGTACACTTTT	CQQYNNWPSYTF	IGKV3-15	.	IGKJ2	23	-1	-1	26
3	9.247842170160296E-4	TGTCAGCAGGATTATAACTTACCTCCGTGGACGTTC	CQQDYNLPPWTF	IGKV3D-7	.	IGKJ1	26	-1	-1	25
3	9.247842170160296E-4	TGTCAGCAATATTATAGTACTCTCACGTGGACGTTC	CQQYYSTLTWTF	IGKV4-1	.	IGKJ1	21	-1	-1	23
3	9.247842170160296E-4	TGTCAGCAACGTAGCAACTGGCCTCCTCTCACTTTC	CQQRSNWPPLTF	IGKV3-11	.	IGKJ4	23	-1	-1	27
3	9.247842170160296E-4	TGTCAACTCCGTAACAGGTGGCCTCCGTGGACGTTC	CQLRNRWPPWTF	IGKV3-11	.	IGKJ1	4	-1	-1	25
3	9.247842170160296E-4	TGTCAACAGTTTAATAGTTACCCCCTTTACACTTTT	CQQFNSYPLYTF	IGKV1D-13	.	IGKJ2	22	-1	-1	27
3	9.247842170160296E-4	TGTCAACAGTATTATAGTTACCTCCCGTGGACGTTC	CQQYYSYLPWTF	IGKV1-8	.	IGKJ1	21	-1	-1	25
3	9.247842170160296E-4	TGTCAACAGTATTATAGTTACCCACTGTACACTTTT	CQQYYSYPLYTF	IGKV1-8	.	IGKJ2	22	-1	-1	25
3	9.247842170160296E-4	TGTCAACAGCTTAATAGTTACCCTCCGCTCACTTTC	CQQLNSYPPLTF	IGKV1-9	.	IGKJ4	23	-1	-1	25
3	9.247842170160296E-4	TGTCAACAGAGTTACAGTACCCCCCTATTCACTTTC	CQQSYSTPLFTF	IGKV1-39	.	IGKJ3	22	-1	-1	25
3	9.247842170160296E-4	TGCATGCAAGGTACACACTGGCCTCCGATCACCTTC	CMQGTHWPPITF	IGKV2D-30	.	IGKJ5	26	-1	-1	25
3	9.247842170160296E-4	TGTTACCAGTATGATAATATTCCCCCGGCTTTC	CYQYDNIPPAF	IGKV1D-33	.	IGKJ4	27	-1	-1	28
3	9.247842170160296E-4	TGTCTACAGCATCATAGTTTTCCCCTCACTTTC	CLQHHSFPLTF	IGKV1-17	.	IGKJ4	18	-1	-1	24
3	9.247842170160296E-4	TGTCTACAGCATAATAGTTACCCGTGGACGTTC	CLQHNSYPWTF	IGKV1-17	.	IGKJ1	22	-1	-1	22
3	9.247842170160296E-4	TGTCATCAATACAGCGGTTCACCCTGGACCTTC	CHQYSGSPWTF	IGKV3-20	.	IGKJ2	4	-1	-1	33
3	9.247842170160296E-4	TGTCACCAATATTGGAGTCCTCCTATCACTTTC	CHQYWSPPITF	IGKV4-1	.	IGKJ4	24	-1	-1	25
3	9.247842170160296E-4	TGTCAGCAGTATCGAAGCTCACCGTGGACGTTC	CQQYRSSPWTF	IGKV3-20	.	IGKJ1	22	-1	-1	22
3	9.247842170160296E-4	TGTCAGCAGTATGTGAACTCTCCGAGAACCTTC	CQQYVNSPRTF	IGKV3-20	.	IGKJ3	12	-1	-1	30
3	9.247842170160296E-4	TGTCAGCAGTATGCTCACTCACCGCCGACTTTT	CQQYAHSPPTF	IGKV3D-20	.	IGKJ2	26	-1	-1	27
3	9.247842170160296E-4	TGTCAGCAGTATGGTAGTATACCCTGGACGTTC	CQQYGSIPWTF	IGKV3-20	.	IGKJ1	16	-1	-1	24
3	9.247842170160296E-4	TGTCAGCAGTATGGTAGCTCACTGCTCACTTTC	CQQYGSSLLTF	IGKV3-20	.	IGKJ4	21	-1	-1	23
3	9.247842170160296E-4	TGTCAGCAGTATGGTAGCTCACCGGGGACGTTC	CQQYGSSPGTF	IGKV3-20	.	IGKJ1	22	-1	-1	25
3	9.247842170160296E-4	TGTCAGCAGTATAATCACTGGCCTCTCACTTTC	CQQYNHWPLTF	IGKV3D-15	.	IGKJ4	24	-1	-1	24
3	9.247842170160296E-4	TGTCAGCAGTATAATAACTGGCCTCAGACTTTT	CQQYNNWPQTF	IGKV3-15	.	IGKJ2	23	-1	-1	27
3	9.247842170160296E-4	TGTCAGCAGCGTTACAACTGGCCGTGGACGTTC	CQQRYNWPWTF	IGKV3-11	.	IGKJ1	22	-1	-1	22
3	9.247842170160296E-4	TGTCAGCAGCGTGGCAACTGGCCCCTCACTTTC	CQQRGNWPLTF	IGKV3-11	.	IGKJ4	22	-1	-1	24
3	9.247842170160296E-4	TGTCAGCAGCGTAGCAACTGGCCTCTCACTTTC	CQQRSNWPLTF	IGKV3-11	.	IGKJ4	23	-1	-1	24
3	9.247842170160296E-4	TGTCAGCAGCGTAGCAACTGGCCTGGGACGTTC	CQQRSNWPGTF	IGKV3-11	.	IGKJ1	23	-1	-1	25
3	9.247842170160296E-4	TGTCAGCAGCGTAGCAACTGGCCGTACACTTTT	CQQRSNWPYTF	IGKV3-11	.	IGKJ2	22	-1	-1	23
3	9.247842170160296E-4	TGTCAGCAACATAGACAGTGGCCTTGGACGTTC	CQQHRQWPWTF	IGKV3-11	.	IGKJ1	7	-1	-1	24
3	9.247842170160296E-4	TGTCAACTCTATGGCACCTCATCGTACATTTTT	CQLYGTSSYIF	IGKV3-20	.	IGKJ2	4	-1	-1	23
3	9.247842170160296E-4	TGTCAACAGTATTATACTACTAGTCCCACTTTC	CQQYYTTSPTF	IGKV4-1	.	IGKJ4	20	-1	-1	26
3	9.247842170160296E-4	TGTCAACAGTATGATAATCTCCCGTACACTTTT	CQQYDNLPYTF	IGKV1-33	.	IGKJ2	22	-1	-1	23
3	9.247842170160296E-4	TGTCAACAGTATGATAATCTCCCGCTCACTTTC	CQQYDNLPLTF	IGKV1-33	.	IGKJ4	22	-1	-1	22
3	9.247842170160296E-4	TGTCAACAGCTTAATAGTTACCTTCGGACGTTC	CQQLNSYLRTF	IGKV1-9	.	IGKJ1	21	-1	-1	25
3	9.247842170160296E-4	TGTCAACAGGCTTACACTTTCCCGTACACCTTT	CQQAYTFPYTF	IGKV1-12	.	IGKJ2	22	-1	-1	23
3	9.247842170160296E-4	TGTCAACAGGCTAACAGTTTCCCTCTCACTTTC	CQQANSFPLTF	IGKV1-12	.	IGKJ4	23	-1	-1	24
3	9.247842170160296E-4	TGTCAACAGGCTAACAGTTTCCCTCCCACCTTC	CQQANSFPPTF	IGKV1-12	.	IGKJ5	23	-1	-1	26
3	9.247842170160296E-4	TGTCAACAGGCTAACAGTTTCCCGTGGACGTTC	CQQANSFPWTF	IGKV1-12	.	IGKJ1	22	-1	-1	22
3	9.247842170160296E-4	TGTCAACAGAGTTCCACTACCCCTTACACTTTT	CQQSSTTPYTF	IGKV1-39	.	IGKJ2	23	-1	-1	24
3	9.247842170160296E-4	TGTCAACAGAGTTACAGTACCCTTTGGACGTTC	CQQSYSTLWTF	IGKV1-39	.	IGKJ1	21	-1	-1	24
3	9.247842170160296E-4	TGTCAACAGAGTTACAGTACCGCGTGGACGTTC	CQQSYSTAWTF	IGKV1-39	.	IGKJ1	20	-1	-1	22
3	9.247842170160296E-4	TGTCAACAGAGTCACAGTGTCCCTCGCACTTTT	CQQSHSVPRTF	IGKV1D-39	.	IGKJ2	24	-1	-1	26
3	9.247842170160296E-4	TGTCAACAGAATTACATTTCCCCGTACAATTTT	CQQNYISPYNF	IGKV1-39	.	IGKJ2	22	-1	-1	23
3	9.247842170160296E-4	TGTCAACAATTTAATGATTACCCGCTCAGTTTC	CQQFNDYPLSF	IGKV1-13	.	IGKJ4	22	-1	-1	22
3	9.247842170160296E-4	TGTCAACAATATGGTAACTCACCGGTCACCTTC	CQQYGNSPVTF	IGKV3-20	.	IGKJ5	22	-1	-1	25
3	9.247842170160296E-4	TGCCAACAGTATAATACTTACCCGTACAGTTTT	CQQYNTYPYSF	IGKV1-16	.	IGKJ2	22	-1	-1	23
3	9.247842170160296E-4	TGCGTCCAGGCTTTACAAACCCCGTACACTTTT	CVQALQTPYTF	IGKV2-28	.	IGKJ2	19	-1	-1	23
3	9.247842170160296E-4	TGCGTCCAAGCTCTAGAAACCCCGTACACTTTT	CVQALETPYTF	IGKV2-28	.	IGKJ2	19	-1	-1	23
3	9.247842170160296E-4	TGCATGCAAGCTCTACAAACTCCTCTGACGTTC	CMQALQTPLTF	IGKV2D-28	.	IGKJ1	24	-1	-1	26
3	9.247842170160296E-4	TGCATGCAAGGTCTACAGACTCCGTACACTTTT	CMQGLQTPYTF	IGKV2-26	.	IGKJ2	9	-1	-1	23
3	9.247842170160296E-4	TGCATGCAAGGTCTAGAAACCCCGTACACTTTT	CMQGLETPYTF	IGKV2-40	.	IGKJ2	16	-1	-1	23
3	9.247842170160296E-4	TGCATGCAAGGTATACACCTTCCGTACACTTTT	CMQGIHLPYTF	IGKV2-29	.	IGKJ2	22	-1	-1	23
3	9.247842170160296E-4	TGCATGCAAGGCACACACTGGCCGTACACTTTT	CMQGTHWPYTF	IGKV2-30	.	IGKJ2	22	-1	-1	23
3	9.247842170160296E-4	TGCATGCAAAGTATACAGATTCCCCGGACGTTC	CMQSIQIPRTF	IGKV2D-29	.	IGKJ1	27	-1	-1	25
3	9.247842170160296E-4	TGCACGCAAGTTACAAAATTTCCTCGGACGTTC	CTQVTKFPRTF	IGKV2D-24	.	IGKJ1	24	-1	-1	25
3	9.247842170160296E-4	TGCACGCAAGCTACACAATTTCCGTACACTTTT	CTQATQFPYTF	IGKV2D-24	.	IGKJ2	22	-1	-1	23
3	9.247842170160296E-4	TGTCATCAGTATGGTAGCCCGCCCACCTTC	CHQYGSPPTF	IGKV3-20	.	IGKJ4	17	-1	-1	19
3	9.247842170160296E-4	TGTCATCAGAGTAGTAGTTTACTCACTTTC	CHQSSSLLTF	IGKV6-21	.	IGKJ4	21	-1	-1	21
3	9.247842170160296E-4	TGTCATCAGAGTAGTAGTTTACCCACCTTC	CHQSSSLPTF	IGKV6-21	.	IGKJ5	22	-1	-1	23
3	9.247842170160296E-4	TGTCAGCAATATGGTCGCCCGCTCAGTTTC	CQQYGRPLSF	IGKV3-20	.	IGKJ4	14	-1	-1	19
3	9.247842170160296E-4	TGCCAGCAATATGATCGTTTGGGCACTTTC	CQQYDRLGTF	IGKV1-5	.	IGKJ2	18	-1	-1	23
3	9.247842170160296E-4	TGCCAACAGTATAATACTTACTCAACTTTC	CQQYNTYSTF	IGKV1-5	.	IGKJ3	19	-1	-1	24
3	9.247842170160296E-4	TGCATGCAAGCTGTACAATCTCCCACTTTC	CMQAVQSPTF	IGKV2-28	.	IGKJ4	22	-1	-1	23
3	9.247842170160296E-4	TGCATGCAAGGTATACACCTTCGGACGTTC	CMQGIHLRTF	IGKV2-29	.	IGKJ1	21	-1	-1	22
3	9.247842170160296E-4	TGTCAACTGCGTGGAGGGCTCTCTTTC	CQLRGGLSF	IGKV3-11	.	IGKJ4	11	-1	-1	13
2	6.165228113440197E-4	TGTCAGCAGTATGATAACTGGCCTCCGATGTACACTTTT	CQQYDNWPPMYTF	IGKV3-15	.	IGKJ2	23	-1	-1	27
2	6.165228113440197E-4	TGTCAGCAGTATAATAACTGGCCTCCGCAATTCACTTTC	CQQYNNWPPQFTF	IGKV3-15	.	IGKJ3	23	-1	-1	29
2	6.165228113440197E-4	TGTCAGCAGTATAATAACTGGCCTCCGGGGGACACTTTT	CQQYNNWPPGDTF	IGKV3D-15	.	IGKJ2	27	-1	-1	31
2	6.165228113440197E-4	TGTCAACAGTATGATAATCTCCCTCCGGGAGTCACTTTC	CQQYDNLPPGVTF	IGKV1D-33	.	IGKJ3	27	-1	-1	31
2	6.165228113440197E-4	TGTCAGTACCATGGTACCTCACCCGTGCACACTTTT	CQYHGTSPVHTF	IGKV3-20	.	IGKJ2	22	-1	-1	28
2	6.165228113440197E-4	TGTCAGCACTATAATAACTGGCCTCCGTACACTTTT	CQHYNNWPPYTF	IGKV3D-15	.	IGKJ2	26	-1	-1	26
2	6.165228113440197E-4	TGTCAGCAGTATTATTCTACTCCCCCGTTCACTTTT	CQQYYSTPPFTF	IGKV4-1	.	IGKJ2	22	-1	-1	29
2	6.165228113440197E-4	TGTCAGCAGTATGGTAGCTCACCTCTGTACACTTTT	CQQYGSSPLYTF	IGKV3D-20	.	IGKJ2	24	-1	-1	25
2	6.165228113440197E-4	TGTCAGCAGTATGGTAGCTCACCTCCGATAACGTTC	CQQYGSSPPITF	IGKV3D-20	.	IGKJ1	26	-1	-1	30
2	6.165228113440197E-4	TGTCAGCAGTATGGTAGCTCACCTAGGCTCACTTTC	CQQYGSSPRLTF	IGKV3-20	.	IGKJ4	26	-1	-1	26
2	6.165228113440197E-4	TGTCAGCAGTATAGTACGTGGCCTCCGAGGACGTTC	CQQYSTWPPRTF	IGKV3-15	.	IGKJ1	23	-1	-1	28
2	6.165228113440197E-4	TGTCAGCAGTATAATTACTGGCCTCCGCTCACTTTC	CQQYNYWPPLTF	IGKV3-15	.	IGKJ4	23	-1	-1	25
2	6.165228113440197E-4	TGTCAGCAGTATAATAACTGGCCTCCGTGGGCGTTC	CQQYNNWPPWAF	IGKV3-15	.	IGKJ1	23	-1	-1	25
2	6.165228113440197E-4	TGTCAGCAGTATAATAACTGGCCCCCGTGGACGTTC	CQQYNNWPPWTF	IGKV3D-15	.	IGKJ1	26	-1	-1	25
2	6.165228113440197E-4	TGTCAGCAGCGTAGCAACTGGCCTCCGGTTACGTTC	CQQRSNWPPVTF	IGKV3D-11	.	IGKJ1	27	-1	-1	30
2	6.165228113440197E-4	TGTCAGCAATATGGTAGTTTACCTCCGTACACTTTT	CQQYGSLPPYTF	IGKV3D-20	.	IGKJ2	26	-1	-1	26
2	6.165228113440197E-4	TGTCAACAGTATAATGCGTGGCCTCCGAGGGCTTTC	CQQYNAWPPRAF	IGKV3D-15	.	IGKJ4	26	-1	-1	31
2	6.165228113440197E-4	TGTCAACAGTATAATAATTATCCCCCCCTCACTTTC	CQQYNNYPPLTF	IGKV1-13	.	IGKJ4	19	-1	-1	27
2	6.165228113440197E-4	TGTCAACAGCTTAATAGTTACCCTCCATTCACTTTC	CQQLNSYPPFTF	IGKV1-9	.	IGKJ3	23	-1	-1	26
2	6.165228113440197E-4	TGTCAACAATATGATTATGTCCCTTCCTACACTTTT	CQQYDYVPSYTF	IGKV1-33	.	IGKJ2	23	-1	-1	27
2	6.165228113440197E-4	TGCATGCAAGGTACACACTGGCCTCCTTGGACGTTC	CMQGTHWPPWTF	IGKV2D-30	.	IGKJ1	25	-1	-1	27
2	6.165228113440197E-4	TGCATGCAAGGTACACACTGGCCTCCGTGGACGTTC	CMQGTHWPPWTF	IGKV2D-30	.	IGKJ1	26	-1	-1	25
2	6.165228113440197E-4	TGCATGCAAGGTACACACTGGCCCTCCTTCACTTTC	CMQGTHWPSFTF	IGKV2-30	.	IGKJ3	22	-1	-1	27
2	6.165228113440197E-4	TGTCTACAGTATATTATTTACCCCTGGACGTTC	CLQYIIYPWTF	IGKV1-17	.	IGKJ1	22	-1	-1	24
2	6.165228113440197E-4	TGTCTACAGCATAATAGTTACCCTCGAACGTTC	CLQHNSYPRTF	IGKV1D-17	.	IGKJ1	24	-1	-1	27
2	6.165228113440197E-4	TGTCTACAGCATAACAGTTACCCCTGGACGTTC	CLQHNSYPWTF	IGKV1-17	.	IGKJ1	22	-1	-1	24
2	6.165228113440197E-4	TGTCTACAGCAGGATAGTTTCCCGTACACTTTT	CLQQDSFPYTF	IGKV1-17	.	IGKJ2	22	-1	-1	23
2	6.165228113440197E-4	TGTCTACAAGATTACAATTTCCCTCGAACTTTT	CLQDYNFPRTF	IGKV1-6	.	IGKJ2	23	-1	-1	27
2	6.165228113440197E-4	TGTCTACAAGATAATAGTTACCCATTCACTTTT	CLQDNSYPFTF	IGKV1-17	.	IGKJ2	22	-1	-1	26
2	6.165228113440197E-4	TGTCATCAGAGTAGTAGTTTACCGTGGACGTTC	CHQSSSLPWTF	IGKV6-21	.	IGKJ1	22	-1	-1	22
2	6.165228113440197E-4	TGTCATCAATACAGCGGTTCACCCTGGACCTTC	CHQYSGSPWTF	IGKV3-20	.	IGKJ3	4	-1	-1	30
2	6.165228113440197E-4	TGTCACCATTTTCATAACTCACCGGCGACGTTC	CHHFHNSPATF	IGKV3-20	.	IGKJ1	4	-1	-1	26
2	6.165228113440197E-4	TGTCACCAGTATTATAGTACTCCCCTCACTTTC	CHQYYSTPLTF	IGKV4-1	.	IGKJ4	22	-1	-1	24
2	6.165228113440197E-4	TGTCACCAGTATAATAATTGGCCTCGGACTTTC	CHQYNNWPRTF	IGKV3D-15	.	IGKJ1	24	-1	-1	25
2	6.165228113440197E-4	TGTCACCAGACTTACCGTCCCCCTTGGACCTTC	CHQTYRPPWTF	IGKV1-39	.	IGKJ1	23	-1	-1	24
2	6.165228113440197E-4	TGTCAGCATTATCATAGTGCTCCGATCACCTTC	CQHYHSAPITF	IGKV4-1	.	IGKJ5	22	-1	-1	22
2	6.165228113440197E-4	TGTCAGCATTATAATCACTGGCCGCTGGCGTTC	CQHYNHWPLAF	IGKV3-15	.	IGKJ1	22	-1	-1	28
2	6.165228113440197E-4	TGTCAGCACTATGGTAGCTTACCTCTTACGTTC	CQHYGSLPLTF	IGKV3D-20	.	IGKJ1	24	-1	-1	27
2	6.165228113440197E-4	TGTCAGCACCGTCATAGTTACCCCATCACCTTC	CQHRHSYPITF	IGKV1-9	.	IGKJ5	22	-1	-1	24
2	6.165228113440197E-4	TGTCAGCAGTATTATAGTACTCCCTGGACGTTC	CQQYYSTPWTF	IGKV4-1	.	IGKJ1	22	-1	-1	24
2	6.165228113440197E-4	TGTCAGCAGTATGGTAGTTTTCCCTCCACTTTC	CQQYGSFPSTF	IGKV3-20	.	IGKJ4	16	-1	-1	26
2	6.165228113440197E-4	TGTCAGCAGTATGGTAGTTCACCGCTCACTTTC	CQQYGSSPLTF	IGKV3-20	.	IGKJ4	22	-1	-1	22
2	6.165228113440197E-4	TGTCAGCAGTATGGTAGCTCACCTCGCACTTTT	CQQYGSSPRTF	IGKV3D-20	.	IGKJ2	24	-1	-1	26
2	6.165228113440197E-4	TGTCAGCAGTATGGTAGCTCACCCTGGACGTTC	CQQYGSSPWTF	IGKV3-20	.	IGKJ1	22	-1	-1	24
2	6.165228113440197E-4	TGTCAGCAGTATGGTAGCTCACCCCTCACTTTC	CQQYGSSPLTF	IGKV3-20	.	IGKJ4	22	-1	-1	24
2	6.165228113440197E-4	TGTCAGCAGTATGGTAGCTCACCAAGAACGTTC	CQQYGSSPRTF	IGKV3-20	.	IGKJ1	22	-1	-1	27
2	6.165228113440197E-4	TGTCAGCAGTATGGTAGCTCACAGAGGACGTTC	CQQYGSSQRTF	IGKV3-20	.	IGKJ1	21	-1	-1	25
2	6.165228113440197E-4	TGTCAGCAGTATGGTAGCTCAACTTATACTTTT	CQQYGSSTYTF	IGKV3-20	.	IGKJ2	20	-1	-1	27
2	6.165228113440197E-4	TGTCAGCAGTATGGAAGCTCACCGTGGACGTTC	CQQYGSSPWTF	IGKV3-20	.	IGKJ1	22	-1	-1	22
2	6.165228113440197E-4	TGTCAGCAGTATAATAACTGGCTCAGGACGTTC	CQQYNNWLRTF	IGKV3-15	.	IGKJ1	21	-1	-1	25
2	6.165228113440197E-4	TGTCAGCAGTATAATAACTGGCCTCGAACGTTC	CQQYNNWPRTF	IGKV3-15	.	IGKJ1	23	-1	-1	27
2	6.165228113440197E-4	TGTCAGCAGCGTAGCAACTGGCCGTGGACGTTC	CQQRSNWPWTF	IGKV3-11	.	IGKJ1	22	-1	-1	22
2	6.165228113440197E-4	TGTCAGCAGCGTAGCAACTGGCCGCTCACTTTC	CQQRSNWPLTF	IGKV3-11	.	IGKJ4	22	-1	-1	22
2	6.165228113440197E-4	TGTCAGCAGCGTAATCACTGGCCTTGGACGTTC	CQQRNHWPWTF	IGKV3-15	.	IGKJ1	23	-1	-1	24
2	6.165228113440197E-4	TGTCAGCAATATTATAGTACTCCTGAGACGTTC	CQQYYSTPETF	IGKV4-1	.	IGKJ1	23	-1	-1	26
2	6.165228113440197E-4	TGTCAGCAATATTATAGTACTCCCCTCACTTTC	CQQYYSTPLTF	IGKV4-1	.	IGKJ4	22	-1	-1	24
2	6.165228113440197E-4	TGTCAGCAATATTATAGTACTCCGAAGACGTTC	CQQYYSTPKTF	IGKV4-1	.	IGKJ1	22	-1	-1	26
2	6.165228113440197E-4	TGTCAGCAATATTATAGTACTCAGTACACTTTT	CQQYYSTQYTF	IGKV4-1	.	IGKJ2	21	-1	-1	23
2	6.165228113440197E-4	TGTCAGCAATATCATACCTCTCCGGAGACGTTC	CQQYHTSPETF	IGKV3-20	.	IGKJ1	11	-1	-1	26
2	6.165228113440197E-4	TGTCAGCAATATGGTTATTCACCTTTCACTTTC	CQQYGYSPFTF	IGKV3-20	.	IGKJ3	14	-1	-1	24
2	6.165228113440197E-4	TGTCAGCAATATGGTATCTCACAGGACACTTTT	CQQYGISQDTF	IGKV3-20	.	IGKJ2	21	-1	-1	25
2	6.165228113440197E-4	TGTCAGCAATATAGTTCCTGGCCTCAGACGTTC	CQQYSSWPQTF	IGKV3D-15	.	IGKJ1	24	-1	-1	26
2	6.165228113440197E-4	TGTCAACACCGCAGCACCTGGCCTCGGACGTTC	CQHRSTWPRTF	IGKV3-11	.	IGKJ1	23	-1	-1	25
2	6.165228113440197E-4	TGTCAACAGTTTAATAGTTACCCTCTTACTTTC	CQQFNSYPLTF	IGKV1D-13	.	IGKJ4	24	-1	-1	27
2	6.165228113440197E-4	TGTCAACAGTTTAAGAGTTACCCTCTCACCTTC	CQQFKSYPLTF	IGKV1D-13	.	IGKJ4	24	-1	-1	24
2	6.165228113440197E-4	TGTCAACAGTGTTATACTACTAGTCCCACTTTC	CQQCYTTSPTF	IGKV4-1	.	IGKJ4	20	-1	-1	26
2	6.165228113440197E-4	TGTCAACAGTATTATAGTTACCCTCCGACTTTC	CQQYYSYPPTF	IGKV1-8	.	IGKJ4	23	-1	-1	27
2	6.165228113440197E-4	TGTCAACAGCTTAATAGTTACCCATTCACTTTC	CQQLNSYPFTF	IGKV1-9	.	IGKJ3	22	-1	-1	23
2	6.165228113440197E-4	TGTCAACAGAGTTTCAGAACCCCTCCGACTTTC	CQQSFRTPPTF	IGKV1D-39	.	IGKJ4	26	-1	-1	27
2	6.165228113440197E-4	TGTCAACAGAGTTACAGTGTCCCCCTCACTTTC	CQQSYSVPLTF	IGKV1-39	.	IGKJ4	17	-1	-1	24
2	6.165228113440197E-4	TGTCAACAGAGTTACAGTACTCCGTACACTTTT	CQQSYSTPYTF	IGKV1-39	.	IGKJ2	19	-1	-1	23
2	6.165228113440197E-4	TGTCAACAGAGTTACAGTACCCCTCGGACGTTC	CQQSYSTPRTF	IGKV1D-39	.	IGKJ1	24	-1	-1	25
2	6.165228113440197E-4	TGTCAACAGAGTTACAGTACCCCTCGAACTTTT	CQQSYSTPRTF	IGKV1D-39	.	IGKJ2	24	-1	-1	27
2	6.165228113440197E-4	TGTCAACAGAGTTACAGTACCCCTAGGACGTTC	CQQSYSTPRTF	IGKV1-39	.	IGKJ1	26	-1	-1	25
2	6.165228113440197E-4	TGTCAACAGAGTTACAGTACCCCGTGGACGTTC	CQQSYSTPWTF	IGKV1-39	.	IGKJ1	22	-1	-1	22
2	6.165228113440197E-4	TGTCAACAGAGTTACAATACCCCGCTCACTTTC	CQQSYNTPLTF	IGKV1-39	.	IGKJ4	22	-1	-1	22
2	6.165228113440197E-4	TGTCAACAGAATGATAATCTCCCCGTGACTTTT	CQQNDNLPVTF	IGKV1-33	.	IGKJ2	22	-1	-1	27
2	6.165228113440197E-4	TGTCAACAATATGAGATTCTCCCATTCACTTTC	CQQYEILPFTF	IGKV1-33	.	IGKJ3	22	-1	-1	23
2	6.165228113440197E-4	TGTCAACAATATAATAGTAATTCGTGGATGTTC	CQQYNSNSWMF	IGKV1-5	.	IGKJ1	22	-1	-1	22
2	6.165228113440197E-4	TGTCAACAACTTAATAGTTATCCGATCACCTTC	CQQLNSYPITF	IGKV1-9	.	IGKJ5	19	-1	-1	22
2	6.165228113440197E-4	TGTCAACAAAGTTCCACTGTGCCTCGGACGTTC	CQQSSTVPRTF	IGKV1-39	.	IGKJ1	12	-1	-1	25
2	6.165228113440197E-4	TGTATGCAAGGTCTACAAACTCCGTACACCTTT	CMQGLQTPYTF	IGKV2-28	.	IGKJ2	22	-1	-1	23
2	6.165228113440197E-4	TGCCAACAGTATAATAGTTATCCGTGGACGTTC	CQQYNSYPWTF	IGKV1-5	.	IGKJ1	20	-1	-1	22
2	6.165228113440197E-4	TGCCAACAGTATAATAGTCTGACGTGGACGTTC	CQQYNSLTWTF	IGKV1-5	.	IGKJ1	17	-1	-1	21
2	6.165228113440197E-4	TGCCAACAATATCATACTTCTCCGCCGACGTTC	CQQYHTSPPTF	IGKV1-5	.	IGKJ1	15	-1	-1	26
2	6.165228113440197E-4	TGCCAACAATATGCGAGTCAGTTTACCACATTC	CQQYASQFTTF	IGKV1-16	.	IGKJ1	11	-1	-1	30
2	6.165228113440197E-4	TGCCAACAATATAATAGTTTTTCGTGGGCGTTC	CQQYNSFSWAF	IGKV1-5	.	IGKJ1	22	-1	-1	22
2	6.165228113440197E-4	TGCGCGCAACTTACACACTTTCCTTGGACGTTC	CAQLTHFPWTF	IGKV2D-24	.	IGKJ1	23	-1	-1	24
2	6.165228113440197E-4	TGCATGCAGGCTCTTCAAACAGAAGTCACTTTC	CMQALQTEVTF	IGKV2-28	.	IGKJ3	19	-1	-1	25
2	6.165228113440197E-4	TGCATGCAGGGTCTACAAACTCCGTACACTTTC	CMQGLQTPYTF	IGKV2-28	.	IGKJ2	22	-1	-1	23
2	6.165228113440197E-4	TGCATGCAAGTTACACAATTTCCTCGGACGTTC	CMQVTQFPRTF	IGKV2-24	.	IGKJ1	27	-1	-1	25
2	6.165228113440197E-4	TGCATGCAAGCTCTGCAAACTCCGCTCACTTTC	CMQALQTPLTF	IGKV2-28	.	IGKJ4	22	-1	-1	22
2	6.165228113440197E-4	TGCATGCAAGCTCTACAAACTCTATTCACTTTC	CMQALQTLFTF	IGKV2-28	.	IGKJ3	21	-1	-1	22
2	6.165228113440197E-4	TGCATGCAAGCTCTACAAACCCCGTACACTTTT	CMQALQTPYTF	IGKV2-28	.	IGKJ2	19	-1	-1	23
2	6.165228113440197E-4	TGCATGCAAGCTCTACAAACCCCGCTTACTTTC	CMQALQTPLTF	IGKV2-28	.	IGKJ3	19	-1	-1	27
2	6.165228113440197E-4	TGCATGCAAGCTCTACAAACCCCATTCACTTTC	CMQALQTPFTF	IGKV2-28	.	IGKJ3	19	-1	-1	23
2	6.165228113440197E-4	TGCATGCAAGCTGTAGAGCCTCCGTACACTTTT	CMQAVEPPYTF	IGKV2-24	.	IGKJ2	11	-1	-1	23
2	6.165228113440197E-4	TGCATGCAAGCTACAAAATTTCCTCGGACGTTC	CMQATKFPRTF	IGKV2-24	.	IGKJ1	27	-1	-1	25
2	6.165228113440197E-4	TGCATGCAAGCAACACACTTTCCTCGCACCCTC	CMQATHFPRTL	IGKV2-18	.	IGKJ2	23	-1	-1	33
2	6.165228113440197E-4	TGCATGCAAGGTCTTCACCTTCCTCTCACTTTC	CMQGLHLPLTF	IGKV2-29	.	IGKJ4	23	-1	-1	24
2	6.165228113440197E-4	TGCATGCAAGGTATACACCTTCCTCTCACTTTC	CMQGIHLPLTF	IGKV2-29	.	IGKJ4	23	-1	-1	24
2	6.165228113440197E-4	TGCATGCAAGGTATACACCTTCCGATCACCTTC	CMQGIHLPITF	IGKV2-29	.	IGKJ5	22	-1	-1	22
2	6.165228113440197E-4	TGCATGCAAGGTACACACTGGCCTCGGACGTTC	CMQGTHWPRTF	IGKV2D-30	.	IGKJ1	24	-1	-1	25
2	6.165228113440197E-4	TGCATGCAAGGTACAGAATATCCTCGCACTTTT	CMQGTEYPRTF	IGKV2-24	.	IGKJ2	23	-1	-1	26
2	6.165228113440197E-4	TGCATGCAAGAAACGCAATTTCCTTTCACCTTC	CMQETQFPFTF	IGKV2-24	.	IGKJ5	23	-1	-1	25
2	6.165228113440197E-4	TGCATGCAAAGTCTCCGAACTCCGTGGTCGTTC	CMQSLRTPWSF	IGKV2-28	.	IGKJ1	22	-1	-1	22
2	6.165228113440197E-4	TGTCACTACTATGGTAGTTCACATACTTTC	CHYYGSSHTF	IGKV3-20	.	IGKJ4	21	-1	-1	24
2	6.165228113440197E-4	TGTCAGCAGTATGGTGACTCACTGACGTTC	CQQYGDSLTF	IGKV3-20	.	IGKJ1	21	-1	-1	23
2	6.165228113440197E-4	TGTCAGCAGTATGGTAGCTCGTACACTTTT	CQQYGSSYTF	IGKV3-20	.	IGKJ2	19	-1	-1	20
2	6.165228113440197E-4	TGTCAGCAGTATGGTAGCTCACTTCCCTTC	CQQYGSSLPF	IGKV3D-20	.	IGKJ5	25	-1	-1	25
2	6.165228113440197E-4	TGTCAGCAGTATGGTAGCCTATTCACTTTC	CQQYGSLFTF	IGKV3-20	.	IGKJ3	17	-1	-1	19
2	6.165228113440197E-4	TGTCAGCAGTATAACAACTGGCCAACGTTC	CQQYNNWPTF	IGKV3-15	.	IGKJ1	22	-1	-1	24
2	6.165228113440197E-4	TGTCAGCAGGATTATAACCCACGGACGTTC	CQQDYNPRTF	IGKV3-7	.	IGKJ1	17	-1	-1	22
2	6.165228113440197E-4	TGTCAACACCGTAACAATTGGCTCACTTTC	CQHRNNWLTF	IGKV3-11	.	IGKJ4	21	-1	-1	20
2	6.165228113440197E-4	TGTCAACAGAGTTACAGTACCCCCTCCTTC	CQQSYSTPSF	IGKV1-39	.	IGKJ5	22	-1	-1	25
2	6.165228113440197E-4	TGTCAACAATATGACATTCTCCCCGTGTTC	CQQYDILPVF	IGKV1-33	.	IGKJ3	22	-1	-1	27
2	6.165228113440197E-4	TGCCAACAGTGTAATAGCTTGTGCACTTTT	CQQCNSLCTF	IGKV1-5	.	IGKJ2	16	-1	-1	19
2	6.165228113440197E-4	TGCCAACAGTATAATACTTACTGGACGTTC	CQQYNTYWTF	IGKV1-16	.	IGKJ1	20	-1	-1	21
2	6.165228113440197E-4	TGCATGCAAGCTCTACAAACTCCTGGCTTC	CMQALQTPGF	IGKV2-28	.	IGKJ5	23	-1	-1	26
2	6.165228113440197E-4	TGTCAACAGCTTAATACGCTCGCTTTC	CQQLNTLAF	IGKV1-9	.	IGKJ4	15	-1	-1	16
2	6.165228113440197E-4	TGCCAACAGTATAATAGTTATTCGTTC	CQQYNSYSF	IGKV1-5	.	IGKJ1	22	-1	-1	22
1	3.0826140567200987E-4	TGCATGGAAGGTATTGTATGCAAGGTATACACTGGCCCGATCACCTTC	CMEGIVCKVYTGPITF	IGKV2-30	.	IGKJ5	12	-1	-1	37
1	3.0826140567200987E-4	TGTCAGCAGTATAATAACTGGCCTCCGAGGGGGATCACCTTC	CQQYNNWPPRGITF	IGKV3D-15	.	IGKJ5	26	-1	-1	32
1	3.0826140567200987E-4	TGTCAGCAGTATAATAACTGGCCCCCGGGGGAGCTCACTTTC	CQQYNNWPPGELTF	IGKV3-15	.	IGKJ4	22	-1	-1	32
1	3.0826140567200987E-4	TGTCAGCAGCGTAGCAACTGGCCTCCGGGGGGGCTCACTTTC	CQQRSNWPPGGLTF	IGKV3D-11	.	IGKJ4	27	-1	-1	32
1	3.0826140567200987E-4	TGTCAGCACTATAATGAGTGGGCTCCTCCGTGGACGTTC	CQHYNEWAPPWTF	IGKV4-1	.	IGKJ1	11	-1	-1	28
1	3.0826140567200987E-4	TGTCAGCAGTATCATAACTGGCCTCCTTTATTCACTTTC	CQQYHNWPPLFTF	IGKV3-15	.	IGKJ3	23	-1	-1	28
1	3.0826140567200987E-4	TGTCAGCAGTATGGTAGCTCCCAACTTATGTACACTTTT	CQQYGSSQLMYTF	IGKV3-20	.	IGKJ2	19	-1	-1	27
1	3.0826140567200987E-4	TGTCAGCAGTATGGTAGCTCACCTCCGGGGTACACTTTT	CQQYGSSPPGYTF	IGKV3D-20	.	IGKJ2	27	-1	-1	29
1	3.0826140567200987E-4	TGTCAGCAGTATGGTAGCTCACCTCCGACGCTCACTTTC	CQQYGSSPPTLTF	IGKV3D-20	.	IGKJ4	26	-1	-1	28
1	3.0826140567200987E-4	TGTCAGCAGTATGGTAGCTCACCCCTAGGGTACACTTTT	CQQYGSSPLGYTF	IGKV3-20	.	IGKJ2	22	-1	-1	29
1	3.0826140567200987E-4	TGTCAGCAGTATGGTAGCTCACCCCGATCGATCACCTTC	CQQYGSSPRSITF	IGKV3-20	.	IGKJ5	22	-1	-1	25
1	3.0826140567200987E-4	TGTCAGCAGTATAATAGCTGGCCTCGGGTGTACACTTTT	CQQYNSWPRVYTF	IGKV3-15	.	IGKJ2	23	-1	-1	28
1	3.0826140567200987E-4	TGTCAGCAGTATAATAACTGGCTCAGGGGATGGACGTTC	CQQYNNWLRGWTF	IGKV3-15	.	IGKJ1	21	-1	-1	30
1	3.0826140567200987E-4	TGTCAGCAGTATAATAACTGGCCTCCCTTGTACACCTTT	CQQYNNWPPLYTF	IGKV3D-15	.	IGKJ2	25	-1	-1	28
1	3.0826140567200987E-4	TGTCAGCAGTATAATAACTGGCCTCCAAAATTCACTTTC	CQQYNNWPPKFTF	IGKV3-15	.	IGKJ3	23	-1	-1	29
1	3.0826140567200987E-4	TGTCAGCAGCGTAGCAACTGGCCTCCTCTGTACACTTTT	CQQRSNWPPLYTF	IGKV3-11	.	IGKJ2	23	-1	-1	28
1	3.0826140567200987E-4	TGTCAGCAGCGTAGCAACTGGCCTCCTCCGATCACCTTC	CQQRSNWPPPITF	IGKV3-11	.	IGKJ5	23	-1	-1	28
1	3.0826140567200987E-4	TGTCAGCAGCGTAGCAACTGGCCTCCGCGGTTCACTTTC	CQQRSNWPPRFTF	IGKV3-11	.	IGKJ3	23	-1	-1	30
1	3.0826140567200987E-4	TGTCAGCAGCGTAGCAACTGGCCTCCGGGCTACACTTTT	CQQRSNWPPGYTF	IGKV3D-11	.	IGKJ2	27	-1	-1	30
1	3.0826140567200987E-4	TGTCAGCAGCGTAGCAACTGGCCTCCGACGATCACCTTC	CQQRSNWPPTITF	IGKV3-11	.	IGKJ5	23	-1	-1	28
1	3.0826140567200987E-4	TGTCAGCAGCGTAGCAACTGGCCTCCGAGGGTCACCTTC	CQQRSNWPPRVTF	IGKV3-11	.	IGKJ5	23	-1	-1	31
1	3.0826140567200987E-4	TGTCAACAGTATGATAATCTCCCTCCGGGGATCACCTTC	CQQYDNLPPGITF	IGKV1D-33	.	IGKJ5	27	-1	-1	29
1	3.0826140567200987E-4	TGTCAACAGTATAATGGTTACCCCACCGCGTTCACTTTC	CQQYNGYPTAFTF	IGKV1-16	.	IGKJ3	22	-1	-1	30
1	3.0826140567200987E-4	TGTCAACAGCTTAATAGTTTCCTCCGAGGGCTCACTTTC	CQQLNSFLRGLTF	IGKV1-9	.	IGKJ4	18	-1	-1	25
1	3.0826140567200987E-4	TGTCAACAGCTTAATAGTTACCCCCGCGCGCTCACTTTC	CQQLNSYPRALTF	IGKV1-9	.	IGKJ4	22	-1	-1	27
1	3.0826140567200987E-4	TGTCTACAGCATAATAGTTACCCTCCGTGGACGTTC	CLQHNSYPPWTF	IGKV1D-17	.	IGKJ1	26	-1	-1	25
1	3.0826140567200987E-4	TGTCAGCAGTCTGGTAACTCACCGGAGTACACTTTT	CQQSGNSPEYTF	IGKV3-20	.	IGKJ2	22	-1	-1	26
1	3.0826140567200987E-4	TGTCAGCAGTATTATAGTACTCCTCGGAGGACGTTC	CQQYYSTPRRTF	IGKV4-1	.	IGKJ1	28	-1	-1	28
1	3.0826140567200987E-4	TGTCAGCAGTATGGTAGCTCACCTTCGCTCACTTTC	CQQYGSSPSLTF	IGKV3-20	.	IGKJ4	23	-1	-1	25
1	3.0826140567200987E-4	TGTCAGCAGTATGGTAGCTCACCTCCGTGGACTTTT	CQQYGSSPPWTF	IGKV3D-20	.	IGKJ2	26	-1	-1	30
1	3.0826140567200987E-4	TGTCAGCAGTATGGTAGCTCACCTCCGTGGACGTTC	CQQYGSSPPWTF	IGKV3D-20	.	IGKJ1	26	-1	-1	25
1	3.0826140567200987E-4	TGTCAGCAGTATGGTAGCTCACCTCGGATCACCTTC	CQQYGSSPRITF	IGKV3D-20	.	IGKJ5	24	-1	-1	26
1	3.0826140567200987E-4	TGTCAGCAGTATGGTAGCTCACCGGTGTACACTTTT	CQQYGSSPVYTF	IGKV3-20	.	IGKJ2	22	-1	-1	25
1	3.0826140567200987E-4	TGTCAGCAGTATGGTAGCTCACCGGGGTACACTTTT	CQQYGSSPGYTF	IGKV3-20	.	IGKJ2	22	-1	-1	26
1	3.0826140567200987E-4	TGTCAGCAGTATGGTAGCTCAACGAAGGTCACCTTC	CQQYGSSTKVTF	IGKV3-20	.	IGKJ5	20	-1	-1	28
1	3.0826140567200987E-4	TGTCAGCAGTATACTAACTGGCCTCCTGCTACTTTC	CQQYTNWPPATF	IGKV3-15	.	IGKJ4	23	-1	-1	30
1	3.0826140567200987E-4	TGTCAGCAGTATAATAACTGGCCTTCATTCACTTTC	CQQYNNWPSFTF	IGKV3-15	.	IGKJ3	23	-1	-1	26
1	3.0826140567200987E-4	TGTCAGCAGTATAATAACTGGCCTCCGCGGACTTTC	CQQYNNWPPRTF	IGKV3-15	.	IGKJ4	23	-1	-1	30
1	3.0826140567200987E-4	TGTCAGCAGTATAATAACTGGCCTCCGGGAACGTTC	CQQYNNWPPGTF	IGKV3D-15	.	IGKJ1	27	-1	-1	30
1	3.0826140567200987E-4	TGTCAGCAGTATAATAACTGGCCTCCGAGGACGTTC	CQQYNNWPPRTF	IGKV3-15	.	IGKJ1	23	-1	-1	28
1	3.0826140567200987E-4	TGTCAGCAGTATAATAACTGGCCTCCATTCACTTTC	CQQYNNWPPFTF	IGKV3D-15	.	IGKJ3	25	-1	-1	26
1	3.0826140567200987E-4	TGTCAGCAGTATAATAACTGGCCTCAGAGGACGTTC	CQQYNNWPQRTF	IGKV3D-15	.	IGKJ1	24	-1	-1	28
1	3.0826140567200987E-4	TGTCAGCAGTATAATAACTGGCCGCCGTGGACGTTC	CQQYNNWPPWTF	IGKV3D-15	.	IGKJ1	26	-1	-1	25
1	3.0826140567200987E-4	TGTCAGCAGTATAATAACTGGCCGCCGGTCACTTTC	CQQYNNWPPVTF	IGKV3-15	.	IGKJ4	22	-1	-1	28
1	3.0826140567200987E-4	TGTCAGCAGCGTGCTAACTGGCCTCCCCTCACTTTC	CQQRANWPPLTF	IGKV3-11	.	IGKJ4	23	-1	-1	27
1	3.0826140567200987E-4	TGTCAGCAGCGTAGCAACTGGTCCCCGTGGACGTTC	CQQRSNWSPWTF	IGKV3-11	.	IGKJ1	20	-1	-1	20
1	3.0826140567200987E-4	TGTCAGCAGCGTAGCAACTGGCCTCCCTTCACTTTC	CQQRSNWPPFTF	IGKV3-11	.	IGKJ3	23	-1	-1	27
1	3.0826140567200987E-4	TGTCAGCAGCGTAGCAACTGGCCTCCGTGGACGTTC	CQQRSNWPPWTF	IGKV3-11	.	IGKJ1	23	-1	-1	25
1	3.0826140567200987E-4	TGTCAGCAGCGTAGCAACTGGCCTCCGTACACTTTT	CQQRSNWPPYTF	IGKV3-11	.	IGKJ2	23	-1	-1	26
1	3.0826140567200987E-4	TGTCAGCAGCGTAGCAACTGGCCTCCGGTCACTTTC	CQQRSNWPPVTF	IGKV3D-11	.	IGKJ4	27	-1	-1	28
1	3.0826140567200987E-4	TGTCAGCAGCGTAGCAACTGGCCTCCGGTCACCTTC	CQQRSNWPPVTF	IGKV3D-11	.	IGKJ5	27	-1	-1	28
1	3.0826140567200987E-4	TGTCAGCAGCGTAGCAACTGGCCGACGTGGACGTTC	CQQRSNWPTWTF	IGKV3-11	.	IGKJ1	22	-1	-1	24
1	3.0826140567200987E-4	TGTCAATATTATGGTACCTCACCTTCGCACACTTTT	CQYYGTSPSHTF	IGKV1-33	.	IGKJ2	12	-1	-1	28
1	3.0826140567200987E-4	TGTCAACTGTATGATAATCTCCCTCAATACACGTTT	CQLYDNLPQYTF	IGKV1D-33	.	IGKJ2	24	-1	-1	27
1	3.0826140567200987E-4	TGTCAACAGTATTATAGTTATCTCCCGTGGACGTTC	CQQYYSYLPWTF	IGKV1-8	.	IGKJ1	19	-1	-1	25
1	3.0826140567200987E-4	TGTCAACAGTATTATAGTTACCCTCCGTGGACGTTC	CQQYYSYPPWTF	IGKV1-8	.	IGKJ1	23	-1	-1	25
1	3.0826140567200987E-4	TGTCAACAGTATTATAGTTACCCTCCGTACACTTTT	CQQYYSYPPYTF	IGKV1-8	.	IGKJ2	23	-1	-1	26
1	3.0826140567200987E-4	TGTCAACAGTATTATAGTTACCCTCCGGGCACTTTT	CQQYYSYPPGTF	IGKV1D-8	.	IGKJ2	27	-1	-1	29
1	3.0826140567200987E-4	TGTCAACAGTATGATAATCTCCCTCTATTCACTTTC	CQQYDNLPLFTF	IGKV1D-33	.	IGKJ3	24	-1	-1	25
1	3.0826140567200987E-4	TGTCAACAGTATGATAATCTCCCATCGCTCACTTTC	CQQYDNLPSLTF	IGKV1-33	.	IGKJ4	22	-1	-1	25
1	3.0826140567200987E-4	TGTCAACAGCTTAATAGTTACCCCCCGTCCACTTTT	CQQLNSYPPSTF	IGKV1-9	.	IGKJ2	22	-1	-1	29
1	3.0826140567200987E-4	TGTCAACAGAGTTACAATTACCCTCCGTGGACTTTC	CQQSYNYPPWTF	IGKV1D-39	.	IGKJ1	26	-1	-1	25
1	3.0826140567200987E-4	TGTCAACAATATGGTGGCCCCCCTCCGTGGACGTTC	CQQYGGPPPWTF	IGKV3D-20	.	IGKJ1	26	-1	-1	25
1	3.0826140567200987E-4	TGTCAAAACTATAACAGTGCCCCCCCGTGGACGTTC	CQNYNSAPPWTF	IGKV1-27	.	IGKJ1	22	-1	-1	25
1	3.0826140567200987E-4	TGTCAAAAGTATAACAGTGCCCCCACGTGGACGTTC	CQKYNSAPTWTF	IGKV1-27	.	IGKJ1	22	-1	-1	22
1	3.0826140567200987E-4	TGCCAGCAGTATGAGAACTGGCCTTCGTGGACGTTC	CQQYENWPSWTF	IGKV3-15	.	IGKJ1	23	-1	-1	25
1	3.0826140567200987E-4	TGCCAACAGTATAATAGTTATTCTCCGTGGACGTTC	CQQYNSYSPWTF	IGKV1-5	.	IGKJ1	23	-1	-1	25
1	3.0826140567200987E-4	TGCATGCAAGTACTACAAACTCCTCCGTGGACGTTC	CMQVLQTPPWTF	IGKV2D-28	.	IGKJ1	26	-1	-1	25
1	3.0826140567200987E-4	TGCATGCAAGCTCTACAAACTTTCATGGTCACTTTC	CMQALQTFMVTF	IGKV2-28	.	IGKJ3	20	-1	-1	28
1	3.0826140567200987E-4	TGCATGCAAGCTCTACAAACTCCCCTGTACACTTTT	CMQALQTPLYTF	IGKV2-28	.	IGKJ2	22	-1	-1	25
1	3.0826140567200987E-4	TGCATGCAAGCTCTACAAACTCCCGCGCTCACTTTC	CMQALQTPALTF	IGKV2-28	.	IGKJ4	22	-1	-1	24
1	3.0826140567200987E-4	TGCATGCAAGCTCTACAAACTCCGATATTCACTTTC	CMQALQTPIFTF	IGKV2-28	.	IGKJ3	22	-1	-1	24
1	3.0826140567200987E-4	TGCATGCAAGGTATACACCTTCCTCCTCTCACTTTC	CMQGIHLPPLTF	IGKV2-29	.	IGKJ4	23	-1	-1	27
1	3.0826140567200987E-4	TGCATGCAAGGTATACACCTTCCTCCGTACACTTTT	CMQGIHLPPYTF	IGKV2-29	.	IGKJ2	23	-1	-1	26
1	3.0826140567200987E-4	TGCATGCAAAGTATACAGCTTCTCCCGTACACTTTT	CMQSIQLLPYTF	IGKV2D-29	.	IGKJ2	21	-1	-1	26
1	3.0826140567200987E-4	TGTCTTCAGAGTGCTAGTTTACCGTACACTTTT	CLQSASLPYTF	IGKV7-3	.	IGKJ2	11	-1	-1	23
1	3.0826140567200987E-4	TGTCTACAGCTTTATAGTTATCCGCTCACTTTC	CLQLYSYPLTF	IGKV1-17	.	IGKJ4	19	-1	-1	22
1	3.0826140567200987E-4	TGTCTACAGCATAATATTTACCCTCCGACGTTC	CLQHNIYPPTF	IGKV1D-17	.	IGKJ1	26	-1	-1	26
1	3.0826140567200987E-4	TGTCTACAGCATAATACTTACCCTCTCACTTTC	CLQHNTYPLTF	IGKV1D-17	.	IGKJ4	24	-1	-1	24
1	3.0826140567200987E-4	TGTCTACAGCATAATAGTTACCCTCTCACTTTC	CLQHNSYPLTF	IGKV1D-17	.	IGKJ4	24	-1	-1	24
1	3.0826140567200987E-4	TGTCTACAGCATAATAGTTACCCTCCCACTTTT	CLQHNSYPPTF	IGKV1D-17	.	IGKJ2	25	-1	-1	26
1	3.0826140567200987E-4	TGTCTACAAGATTACAATTACCCTCGGGCTTTC	CLQDYNYPRAF	IGKV1-6	.	IGKJ4	27	-1	-1	28
1	3.0826140567200987E-4	TGTCGGCAGTATTACAGTACTCCAGGAACGTTC	CRQYYSTPGTF	IGKV3-15	.	IGKJ1	11	-1	-1	27
1	3.0826140567200987E-4	TGTCATCAGACAATGAATGTACCTGACACTTTT	CHQTMNVPDTF	IGKV1-33	.	IGKJ2	8	-1	-1	17
1	3.0826140567200987E-4	TGTCATCAGAGTTATAATTTTCCCCTGGCGTTC	CHQSYNFPLAF	IGKV6-21	.	IGKJ1	11	-1	-1	28
1	3.0826140567200987E-4	TGTCATCAGAGTTATAATTTTCCCCTGGCGTTC	CHQSYNFPLAF	IGKV6D-41	.	IGKJ1	8	-1	-1	28
1	3.0826140567200987E-4	TGTCATCAGAGTAGTAGTTTACCCATGGCGTTC	CHQSSSLPMAF	IGKV6-21	.	IGKJ1	22	-1	-1	28
1	3.0826140567200987E-4	TGTCAGCATCGTAGCAACTGGCCGCTCACTTTC	CQHRSNWPLTF	IGKV3-11	.	IGKJ4	22	-1	-1	22
1	3.0826140567200987E-4	TGTCAGCACTATATTATCTGGCCTCCGGCGTTC	CQHYIIWPPAF	IGKV3D-15	.	IGKJ1	27	-1	-1	28
1	3.0826140567200987E-4	TGTCAGCACCGTAGCAACTGGCCCCTCACTTTC	CQHRSNWPLTF	IGKV3-11	.	IGKJ4	22	-1	-1	24
1	3.0826140567200987E-4	TGTCAGCACCGAGTCAACTGGCCGGTCACCTTC	CQHRVNWPVTF	IGKV3-11	.	IGKJ5	22	-1	-1	25
1	3.0826140567200987E-4	TGTCAGCAGTATTTAAGTTCTCCTCCGACGTTC	CQQYLSSPPTF	IGKV3-15	.	IGKJ1	11	-1	-1	26
1	3.0826140567200987E-4	TGTCAGCAGTATTATAGTCCTCCGTACAATTTT	CQQYYSPPYNF	IGKV3-15	.	IGKJ2	15	-1	-1	23
1	3.0826140567200987E-4	TGTCAGCAGTATTATAGTACTCCTCTCACTTTC	CQQYYSTPLTF	IGKV4-1	.	IGKJ4	23	-1	-1	24
1	3.0826140567200987E-4	TGTCAGCAGTATTATAGTACTCCCCTCACTTTC	CQQYYSTPLTF	IGKV4-1	.	IGKJ4	22	-1	-1	24
1	3.0826140567200987E-4	TGTCAGCAGTATTATAGTACCCGGCTCACTTTC	CQQYYSTRLTF	IGKV3-15	.	IGKJ4	15	-1	-1	23
1	3.0826140567200987E-4	TGTCAGCAGTATGGTAGCTCGCCGCTCACTTTC	CQQYGSSPLTF	IGKV3-20	.	IGKJ4	19	-1	-1	22
1	3.0826140567200987E-4	TGTCAGCAGTATGGTAGCTCATCAGGGACGTTC	CQQYGSSSGTF	IGKV3-20	.	IGKJ1	20	-1	-1	25
1	3.0826140567200987E-4	TGTCAGCAGTATGGTAGCTCACCTTCCACTTTC	CQQYGSSPSTF	IGKV3-20	.	IGKJ3	23	-1	-1	26
1	3.0826140567200987E-4	TGTCAGCAGTATGGTAGCTCACCTCTCACTTTC	CQQYGSSPLTF	IGKV3D-20	.	IGKJ3	24	-1	-1	25
1	3.0826140567200987E-4	TGTCAGCAGTATGGTAGCTCACCTCTCACCTTC	CQQYGSSPLTF	IGKV3D-20	.	IGKJ5	24	-1	-1	25
1	3.0826140567200987E-4	TGTCAGCAGTATGGTAGCTCACCTCCGACGTTC	CQQYGSSPPTF	IGKV3D-20	.	IGKJ1	26	-1	-1	26
1	3.0826140567200987E-4	TGTCAGCAGTATGGTAGCTCACCTCGGGCGTTC	CQQYGSSPRAF	IGKV3D-20	.	IGKJ1	24	-1	-1	28
1	3.0826140567200987E-4	TGTCAGCAGTATGGTAGCTCACCTCGGACTTTC	CQQYGSSPRTF	IGKV3D-20	.	IGKJ4	24	-1	-1	27
1	3.0826140567200987E-4	TGTCAGCAGTATGGTAGCTCACCTCGGACGTTC	CQQYGSSPRTF	IGKV3D-20	.	IGKJ1	24	-1	-1	25
1	3.0826140567200987E-4	TGTCAGCAGTATGGTAGCTCACCTAAGACGTTC	CQQYGSSPKTF	IGKV3-20	.	IGKJ1	24	-1	-1	26
1	3.0826140567200987E-4	TGTCAGCAGTATGGTAGCTCACCCCTGACGTTC	CQQYGSSPLTF	IGKV3-20	.	IGKJ1	22	-1	-1	26
1	3.0826140567200987E-4	TGTCAGCAGTATGGTAGCTCACCCCGGACGTTC	CQQYGSSPRTF	IGKV3D-20	.	IGKJ1	27	-1	-1	25
1	3.0826140567200987E-4	TGTCAGCAGTATGGTAGCTCACCCATCACCTTC	CQQYGSSPITF	IGKV3-20	.	IGKJ5	22	-1	-1	24
1	3.0826140567200987E-4	TGTCAGCAGTATGGTAGCTCACCGGGAACGTTC	CQQYGSSPGTF	IGKV3-20	.	IGKJ1	22	-1	-1	27
1	3.0826140567200987E-4	TGTCAGCAGTATGGTAGCTCACGTCTCACTTTC	CQQYGSSRLTF	IGKV3-20	.	IGKJ4	21	-1	-1	24
1	3.0826140567200987E-4	TGTCAGCAGTATGGTAACTTACCGTACACTTTT	CQQYGNLPYTF	IGKV3-20	.	IGKJ2	22	-1	-1	23
1	3.0826140567200987E-4	TGTCAGCAGTATGGTAACTCACCTCGGACGTTC	CQQYGNSPRTF	IGKV3D-20	.	IGKJ1	24	-1	-1	25
1	3.0826140567200987E-4	TGTCAGCAGTATGGTAACTCACCATTCACTTTC	CQQYGNSPFTF	IGKV3-20	.	IGKJ3	22	-1	-1	23
1	3.0826140567200987E-4	TGTCAGCAGTATGGAACCTCACCGATCACCTTC	CQQYGTSPITF	IGKV3-20	.	IGKJ5	22	-1	-1	22
1	3.0826140567200987E-4	TGTCAGCAGTATGGAAGCTCACCTCAGACGTTC	CQQYGSSPQTF	IGKV3D-20	.	IGKJ1	24	-1	-1	26
1	3.0826140567200987E-4	TGTCAGCAGTATGATAGGTCACCGTGGACGTTC	CQQYDRSPWTF	IGKV3-20	.	IGKJ1	22	-1	-1	22
1	3.0826140567200987E-4	TGTCAGCAGTATAGTTACTGGCCTCGGACGTTC	CQQYSYWPRTF	IGKV3-15	.	IGKJ1	23	-1	-1	25
1	3.0826140567200987E-4	TGTCAGCAGTATAATAATAAGTGGCTCACTTTC	CQQYNNKWLTF	IGKV3-15	.	IGKJ4	16	-1	-1	23
1	3.0826140567200987E-4	TGTCAGCAGTATAATAACTGGCCTCGGGCGTTC	CQQYNNWPRAF	IGKV3D-15	.	IGKJ1	24	-1	-1	28
1	3.0826140567200987E-4	TGTCAGCAGTATAATAACTGGCCTCGGACTTTT	CQQYNNWPRTF	IGKV3D-15	.	IGKJ2	24	-1	-1	27
1	3.0826140567200987E-4	TGTCAGCAGTATAATAACTGGCCTGGAACGTTC	CQQYNNWPGTF	IGKV3-15	.	IGKJ1	23	-1	-1	27
1	3.0826140567200987E-4	TGTCAGCAGTATAATAACTGGCCGAACACTTTT	CQQYNNWPNTF	IGKV3-15	.	IGKJ2	22	-1	-1	25
1	3.0826140567200987E-4	TGTCAGCAGTACGGTAGCTCACTCCGGACTTTT	CQQYGSSLRTF	IGKV3D-20	.	IGKJ2	27	-1	-1	27
1	3.0826140567200987E-4	TGTCAGCAGTACAGTAACTCACCCGTCACCTTC	CQQYSNSPVTF	IGKV3-15	.	IGKJ5	18	-1	-1	25
1	3.0826140567200987E-4	TGTCAGCAGCGTGCCAACTGGCCTATCACTTTC	CQQRANWPITF	IGKV3-11	.	IGKJ4	24	-1	-1	25
1	3.0826140567200987E-4	TGTCAGCAGCGTAGCAACTGGTTCCCGACGTTC	CQQRSNWFPTF	IGKV3-11	.	IGKJ1	20	-1	-1	26
1	3.0826140567200987E-4	TGTCAGCAGCGTAGCAACTGGTCGTGGACGTTC	CQQRSNWSWTF	IGKV3-11	.	IGKJ1	20	-1	-1	22
1	3.0826140567200987E-4	TGTCAGCAGCGTAGCAACTGGCCTCGAACTTTT	CQQRSNWPRTF	IGKV3-11	.	IGKJ2	23	-1	-1	27
1	3.0826140567200987E-4	TGTCAGCAGCGTAGCAACTGGCCGCGGACGTTC	CQQRSNWPRTF	IGKV3-11	.	IGKJ1	22	-1	-1	25
1	3.0826140567200987E-4	TGTCAGCAGCGTAGCAACTGGCCGATCACCTTC	CQQRSNWPITF	IGKV3-11	.	IGKJ5	22	-1	-1	22
1	3.0826140567200987E-4	TGTCAGCAGCGTAGCAACTGGCGGGGGACTTTC	CQQRSNWRGTF	IGKV3-11	.	IGKJ3	21	-1	-1	27
1	3.0826140567200987E-4	TGTCAGCAGCATGGAACGTCACCGCTCACTTTC	CQQHGTSPLTF	IGKV3-20	.	IGKJ4	13	-1	-1	22
1	3.0826140567200987E-4	TGTCAGCAGCATAATGACTGGCCGCGGACGTTC	CQQHNDWPRTF	IGKV3-15	.	IGKJ1	22	-1	-1	25
1	3.0826140567200987E-4	TGTCAGCAGCATAATGACTGGCCGCGGACGTTC	CQQHNDWPRTF	IGKV3-15	.	IGKJ3	22	-1	-1	30
1	3.0826140567200987E-4	TGTCAGCAATATTATAGTACTCCTCTCACTTTC	CQQYYSTPLTF	IGKV4-1	.	IGKJ3	23	-1	-1	25
1	3.0826140567200987E-4	TGTCAGCAATATTATAGTACTCCTCCCACTTTT	CQQYYSTPPTF	IGKV4-1	.	IGKJ2	23	-1	-1	26
1	3.0826140567200987E-4	TGTCAGCAATATTATAGTACTCCTCCGACGTTC	CQQYYSTPPTF	IGKV4-1	.	IGKJ1	23	-1	-1	26
1	3.0826140567200987E-4	TGTCAGCAATATTATAGTACTCCCCGGACGTTC	CQQYYSTPRTF	IGKV4-1	.	IGKJ1	22	-1	-1	25
1	3.0826140567200987E-4	TGTCAGCAATATTATAGTACTCCGCTCACTTTC	CQQYYSTPLTF	IGKV4-1	.	IGKJ4	22	-1	-1	22
1	3.0826140567200987E-4	TGTCAGCAATATTATAGTACCCTGCTCACTTTC	CQQYYSTLLTF	IGKV4-1	.	IGKJ4	19	-1	-1	23
1	3.0826140567200987E-4	TGTCAGCAATATTATAGTACCCCTTACACTTTT	CQQYYSTPYTF	IGKV4-1	.	IGKJ2	23	-1	-1	24
1	3.0826140567200987E-4	TGTCAGCAATATTATAATACTCCTCCCACCTTC	CQQYYNTPPTF	IGKV4-1	.	IGKJ5	23	-1	-1	26
1	3.0826140567200987E-4	TGTCAGCAATATGGTCCCTCACGGGTCGCCTTC	CQQYGPSRVAF	IGKV3-20	.	IGKJ5	21	-1	-1	28
1	3.0826140567200987E-4	TGTCAGCAATATGGAAGGTCACCTCGGACTTTT	CQQYGRSPRTF	IGKV3D-20	.	IGKJ2	24	-1	-1	27
1	3.0826140567200987E-4	TGTCAGCAATATAACAGTTGGCCTCGGACGTTC	CQQYNSWPRTF	IGKV3-15	.	IGKJ1	23	-1	-1	25
1	3.0826140567200987E-4	TGTCAGATGTATAACGAGTGGCTGGGAATGTTC	CQMYNEWLGMF	IGKV3-11	.	IGKJ1	5	-1	-1	29
1	3.0826140567200987E-4	TGTCAACATCTTGATAATTACCCGTACACTTTT	CQHLDNYPYTF	IGKV1-13	.	IGKJ2	22	-1	-1	23
1	3.0826140567200987E-4	TGTCAACAGTTTAATAGTTACCTCTACACTTTT	CQQFNSYLYTF	IGKV1D-13	.	IGKJ2	21	-1	-1	24
1	3.0826140567200987E-4	TGTCAACAGTTTAAGAGTAACCCTCTCACTTTC	CQQFKSNPLTF	IGKV1D-13	.	IGKJ3	24	-1	-1	25
1	3.0826140567200987E-4	TGTCAACAGTATTATACTACTAGTCCCACTTTC	CQQYYTTSPTF	IGKV1-35	.	IGKJ4	11	-1	-1	26
1	3.0826140567200987E-4	TGTCAACAGTATTATAGTTTCCCTCGAACGTTC	CQQYYSFPRTF	IGKV1D-8	.	IGKJ1	24	-1	-1	27
1	3.0826140567200987E-4	TGTCAACAGTATTATAGTTTCCCCGTCACTTTC	CQQYYSFPVTF	IGKV1D-8	.	IGKJ4	22	-1	-1	25
1	3.0826140567200987E-4	TGTCAACAGTATTATAGTTACCCTCTCACTTTC	CQQYYSYPLTF	IGKV1-8	.	IGKJ4	23	-1	-1	24
1	3.0826140567200987E-4	TGTCAACAGTATTATAGTACTCCTCACACTTTT	CQQYYSTPHTF	IGKV4-1	.	IGKJ2	23	-1	-1	25
1	3.0826140567200987E-4	TGTCAACAGTATGATAGCACCCCCTTCACTTTC	CQQYDSTPFTF	IGKV3-20	.	IGKJ3	17	-1	-1	24
1	3.0826140567200987E-4	TGTCAACAGTATGATAATCTCCAAGGCACTTTC	CQQYDNLQGTF	IGKV1-33	.	IGKJ3	21	-1	-1	26
1	3.0826140567200987E-4	TGTCAACAGCGTAGCAACTGGCCCCTCACTTTC	CQQRSNWPLTF	IGKV3-11	.	IGKJ4	22	-1	-1	24
1	3.0826140567200987E-4	TGTCAACAGGTTCACAGTTTCCCGCTCACTTTC	CQQVHSFPLTF	IGKV1-12	.	IGKJ4	22	-1	-1	22
1	3.0826140567200987E-4	TGTCAACAGGTTAATTCTTACCCACGTACGTTC	CQQVNSYPRTF	IGKV1-9	.	IGKJ1	22	-1	-1	27
1	3.0826140567200987E-4	TGTCAACAGGTTAATAGTTATCCGCTCACTTTC	CQQVNSYPLTF	IGKV1D-13	.	IGKJ4	19	-1	-1	22
1	3.0826140567200987E-4	TGTCAACAGGCTAGCAGTTTCCCTTTCACTTTC	CQQASSFPFTF	IGKV1D-12	.	IGKJ3	24	-1	-1	24
1	3.0826140567200987E-4	TGTCAACAGGCTAACAGTTTCCCTTTCACTTTC	CQQANSFPFTF	IGKV1D-12	.	IGKJ4	24	-1	-1	25
1	3.0826140567200987E-4	TGTCAACAGGCTAACAGTTTCCCTCCGACGTTC	CQQANSFPPTF	IGKV1D-12	.	IGKJ1	27	-1	-1	26
1	3.0826140567200987E-4	TGTCAACAGAGTTTCAATACCCCGCTCACTTTC	CQQSFNTPLTF	IGKV1-39	.	IGKJ4	22	-1	-1	22
1	3.0826140567200987E-4	TGTCAACAGAGTTCCAGTTCCGGGCTCACCTTC	CQQSSSSGLTF	IGKV1-39	.	IGKJ4	17	-1	-1	23
1	3.0826140567200987E-4	TGTCAACAGAGTTCCAAAAACCCTCGGACGTTC	CQQSSKNPRTF	IGKV1-39	.	IGKJ1	12	-1	-1	25
1	3.0826140567200987E-4	TGTCAACAGAGTTATAACTCCCCTCGAACTTTT	CQQSYNSPRTF	IGKV1-39	.	IGKJ2	13	-1	-1	27
1	3.0826140567200987E-4	TGTCAACAGAGTTACAGTACCCCTCTGACGTTC	CQQSYSTPLTF	IGKV1D-39	.	IGKJ1	24	-1	-1	26
1	3.0826140567200987E-4	TGTCAACAGAGTTACAGTACCCCTCCGACGTTC	CQQSYSTPPTF	IGKV1D-39	.	IGKJ1	26	-1	-1	26
1	3.0826140567200987E-4	TGTCAACAGAGTTACAGTACCCCTCCAACGTTC	CQQSYSTPPTF	IGKV1D-39	.	IGKJ1	25	-1	-1	27
1	3.0826140567200987E-4	TGTCAACAGAGTTACAGTACCCCTGACACTTTT	CQQSYSTPDTF	IGKV1-39	.	IGKJ2	23	-1	-1	25
1	3.0826140567200987E-4	TGTCAACAGAGTTACAGTACCCCATTCACTTTC	CQQSYSTPFTF	IGKV1-39	.	IGKJ3	22	-1	-1	23
1	3.0826140567200987E-4	TGTCAACAGAGTTACAGTACCCCAAGAACGTTC	CQQSYSTPRTF	IGKV1-39	.	IGKJ1	22	-1	-1	27
1	3.0826140567200987E-4	TGTCAACAGAGTTACAGTACCCCAAGAACGTCC	CQQSYSTPRTS	IGKV1-39	.	IGKJ1	22	-1	-1	27
1	3.0826140567200987E-4	TGTCAACAGAGTTACAGTACCCGGTGGACGTTC	CQQSYSTRWTF	IGKV1-39	.	IGKJ1	21	-1	-1	23
1	3.0826140567200987E-4	TGTCAACAGAGTTACAGTACCCGGTACACTTTT	CQQSYSTRYTF	IGKV1-39	.	IGKJ2	21	-1	-1	23
1	3.0826140567200987E-4	TGTCAACAGAGTGACAGGACCCCCTACAATTTT	CQQSDRTPYNF	IGKV1-39	.	IGKJ2	22	-1	-1	24
1	3.0826140567200987E-4	TGTCAACAATTTTATAATGATCCTTTCACTTTC	CQQFYNDPFTF	IGKV1-33	.	IGKJ3	17	-1	-1	24
1	3.0826140567200987E-4	TGTCAACAATTTATGAGTTACCCTTTCACTTTC	CQQFMSYPFTF	IGKV1D-13	.	IGKJ3	23	-1	-1	24
1	3.0826140567200987E-4	TGTCAACAATATTATAACTGGCCCCTCACTTTT	CQQYYNWPLTF	IGKV3-15	.	IGKJ2	22	-1	-1	26
1	3.0826140567200987E-4	TGTCAACAATATGGGACCTCACCATTCAATTTT	CQQYGTSPFNF	IGKV3-20	.	IGKJ2	22	-1	-1	29
1	3.0826140567200987E-4	TGTCAACAACTTAGTGATTACGGGGTCACTTTC	CQQLSDYGVTF	IGKV3-11	.	IGKJ3	4	-1	-1	25
1	3.0826140567200987E-4	TGTCAAGAGACTTACACTAGCCCTGGGACGTTC	CQETYTSPGTF	IGKV1-39	.	IGKJ1	23	-1	-1	25
1	3.0826140567200987E-4	TGTCAAAAGTATAACAGTGCCCCTGGGACGTTC	CQKYNSAPGTF	IGKV1-27	.	IGKJ1	23	-1	-1	25
1	3.0826140567200987E-4	TGTCAAAAATATAACAGTGTCCCGTGGACGTTC	CQKYNSVPWTF	IGKV1-27	.	IGKJ1	22	-1	-1	22
1	3.0826140567200987E-4	TGTGAGCAATTTTGTGGATACCCGTACACTTTT	CEQFCGYPYTF	IGKV1-6	.	IGKJ2	2	-1	-1	23
1	3.0826140567200987E-4	TGTATGCAGGCTACAGAATATCCTCGGACGTTC	CMQATEYPRTF	IGKV2-24	.	IGKJ1	27	-1	-1	25
1	3.0826140567200987E-4	TGCTTGCAAGCTCTGCAAACTCCGTACACTTTT	CLQALQTPYTF	IGKV2-28	.	IGKJ2	22	-1	-1	23
1	3.0826140567200987E-4	TGCCACCAGTATAAGAGTTTCTCGTACACTTTT	CHQYKSFSYTF	IGKV1-5	.	IGKJ2	18	-1	-1	23
1	3.0826140567200987E-4	TGCCAGCACTATAGTAGTAAGCCGCGGACTTTT	CQHYSSKPRTF	IGKV3D-20	.	IGKJ2	16	-1	-1	27
1	3.0826140567200987E-4	TGCCAGCAGTATAATGACTGGCCTCCGAGGTTC	CQQYNDWPPRF	IGKV3D-15	.	IGKJ1	26	-1	-1	29
1	3.0826140567200987E-4	TGCCAGCAGTATAAGAGTTACCCTTTCACTTTC	CQQYKSYPFTF	IGKV1-16	.	IGKJ4	23	-1	-1	25
1	3.0826140567200987E-4	TGCCAACACTATAGTACTTATCCATGCACTTTT	CQHYSTYPCTF	IGKV1-5	.	IGKJ2	20	-1	-1	26
1	3.0826140567200987E-4	TGCCAACAGTATAATACTTACCCGTACAGTTTT	CQQYNTYPYSF	IGKV1-5	.	IGKJ2	19	-1	-1	23
1	3.0826140567200987E-4	TGCCAACAGTATAATAGTTATTCTTACACTTTT	CQQYNSYSYTF	IGKV1-5	.	IGKJ2	23	-1	-1	24
1	3.0826140567200987E-4	TGCCAACAGTATAATAGTTATTCTCGTACTTTT	CQQYNSYSRTF	IGKV1-5	.	IGKJ2	23	-1	-1	27
1	3.0826140567200987E-4	TGCCAACAGTATAATAGTTATTCTCGGACGTTC	CQQYNSYSRTF	IGKV1-5	.	IGKJ1	23	-1	-1	25
1	3.0826140567200987E-4	TGCCAACAGTATAATAGTTATTCTCGAACGTTC	CQQYNSYSRTF	IGKV1-5	.	IGKJ1	27	-1	-1	27
1	3.0826140567200987E-4	TGCCAACAGTATAATAGTTATTCGAGGACGTTC	CQQYNSYSRTF	IGKV1-5	.	IGKJ1	22	-1	-1	25
1	3.0826140567200987E-4	TGCCAACAGTATAATAGTTATTCGAAGACGTTC	CQQYNSYSKTF	IGKV1-5	.	IGKJ1	22	-1	-1	26
1	3.0826140567200987E-4	TGCCAACAGTATAATAGTTATCCGTACACTTTT	CQQYNSYPYTF	IGKV1-5	.	IGKJ2	20	-1	-1	23
1	3.0826140567200987E-4	TGCCAACAGTATAATAGTTATCCGCTCACTTTC	CQQYNSYPLTF	IGKV1-5	.	IGKJ4	20	-1	-1	22
1	3.0826140567200987E-4	TGCCAACAGTATAATAGTTACCCCTACACTTTT	CQQYNSYPYTF	IGKV1-5	.	IGKJ2	19	-1	-1	24
1	3.0826140567200987E-4	TGCCAACAGTATAATAGTTACCCCCCCTCTTTC	CQQYNSYPPSF	IGKV1-16	.	IGKJ4	22	-1	-1	28
1	3.0826140567200987E-4	TGCCAACAGTATAATAGCTACCCGAACACTTTT	CQQYNSYPNTF	IGKV1-16	.	IGKJ2	22	-1	-1	25
1	3.0826140567200987E-4	TGCCAACAGTATAATAGGTATCCGATCACCTTC	CQQYNRYPITF	IGKV1-5	.	IGKJ5	20	-1	-1	22
1	3.0826140567200987E-4	TGCCAACAGCTTAATAGTTACCGTGTCACTTTC	CQQLNSYRVTF	IGKV1-9	.	IGKJ4	21	-1	-1	25
1	3.0826140567200987E-4	TGCCAACAATATAATAGTTATTCGTGGACGTTC	CQQYNSYSWTF	IGKV1-5	.	IGKJ1	22	-1	-1	22
1	3.0826140567200987E-4	TGCCAAGTGTATACGAGCTCTTCGTACACTTTT	CQVYTSSSYTF	IGKV1-39	.	IGKJ2	5	-1	-1	23
1	3.0826140567200987E-4	TGCCAAGTATATACGAGCTCTTCGTACACTTTT	CQVYTSSSYTF	IGKV1-39	.	IGKJ2	5	-1	-1	23
1	3.0826140567200987E-4	TGCATCCAAGCTCTAGAAACCCCGTACACTTTT	CIQALETPYTF	IGKV2-28	.	IGKJ2	19	-1	-1	23
1	3.0826140567200987E-4	TGCATGCAGTCTCGAGAAACCCCGTGGACGTTC	CMQSRETPWTF	IGKV2-30	.	IGKJ1	7	-1	-1	22
1	3.0826140567200987E-4	TGCATGCAGGGTCTAGAAACTCCATACACTTTT	CMQGLETPYTF	IGKV2-28	.	IGKJ2	22	-1	-1	24
1	3.0826140567200987E-4	TGCATGCAATCTCTACAAGCTCCTGGGACTTTC	CMQSLQAPGTF	IGKV2-28	.	IGKJ4	31	-1	-1	27
1	3.0826140567200987E-4	TGCATGCAATATGAGGACTGGCCTCACACTTTT	CMQYEDWPHTF	IGKV2-26	.	IGKJ2	12	-1	-1	25
1	3.0826140567200987E-4	TGCATGCAATATGAGGACTGGCCTCACACTTTT	CMQYEDWPHTF	IGKV2-30	.	IGKJ2	8	-1	-1	25
1	3.0826140567200987E-4	TGCATGCAAGTTACACACTGGCCTCGGGCCATT	CMQVTHWPRAI	IGKV2D-30	.	IGKJ5	24	-1	-1	33
1	3.0826140567200987E-4	TGCATGCAAGCTCTACAAACTTTCCTCACTTTC	CMQALQTFLTF	IGKV2-28	.	IGKJ4	20	-1	-1	24
1	3.0826140567200987E-4	TGCATGCAAGCTCTACAAACTCCTTACACTTTC	CMQALQTPYTF	IGKV2-28	.	IGKJ2	23	-1	-1	24
1	3.0826140567200987E-4	TGCATGCAAGCTCTACAAACTCCTCCCACTTTC	CMQALQTPPTF	IGKV2D-28	.	IGKJ3	25	-1	-1	26
1	3.0826140567200987E-4	TGCATGCAAGCTCTACAAACTCCTCCCACGTTC	CMQALQTPPTF	IGKV2D-28	.	IGKJ1	25	-1	-1	27
1	3.0826140567200987E-4	TGCATGCAAGCTCTACAAACTCCTCGGGCGTTC	CMQALQTPRAF	IGKV2D-28	.	IGKJ1	24	-1	-1	28
1	3.0826140567200987E-4	TGCATGCAAGCTCTACAAACTCCTCGGACTTTT	CMQALQTPRTF	IGKV2-28	.	IGKJ2	31	-1	-1	27
1	3.0826140567200987E-4	TGCATGCAAGCTCTACAAACTCCTCACACTTTT	CMQALQTPHTF	IGKV2D-28	.	IGKJ2	24	-1	-1	25
1	3.0826140567200987E-4	TGCATGCAAGCTCTACAAACTCCTAAGACTTTT	CMQALQTPKTF	IGKV2-28	.	IGKJ2	31	-1	-1	27
1	3.0826140567200987E-4	TGCATGCAAGCTCTACAAACTCCCCTCACTTTC	CMQALQTPLTF	IGKV2-28	.	IGKJ4	22	-1	-1	24
1	3.0826140567200987E-4	TGCATGCAAGCTCTACAAACTCCCCACACTTTT	CMQALQTPHTF	IGKV2-28	.	IGKJ2	22	-1	-1	25
1	3.0826140567200987E-4	TGCATGCAAGCTCTACAAACCCCTTACACTTTT	CMQALQTPYTF	IGKV2-28	.	IGKJ2	23	-1	-1	24
1	3.0826140567200987E-4	TGCATGCAAGCTCTACAAACCCCCTGGACGTTC	CMQALQTPWTF	IGKV2-28	.	IGKJ1	19	-1	-1	24
1	3.0826140567200987E-4	TGCATGCAAGCTCTACAAACCCGCCTCACTTTC	CMQALQTRLTF	IGKV2-28	.	IGKJ4	19	-1	-1	24
1	3.0826140567200987E-4	TGCATGCAAGCTCTACAAACCCGGGGTCGGTCC	CMQALQTRGRS	IGKV2-28	.	IGKJ5	19	-1	-1	32
1	3.0826140567200987E-4	TGCATGCAAGCTCTACAAACCCGATTCACTTTC	CMQALQTRFTF	IGKV2-28	.	IGKJ3	19	-1	-1	23
1	3.0826140567200987E-4	TGCATGCAAGCTCTACAAACCACGCTCACTTTC	CMQALQTTLTF	IGKV2-28	.	IGKJ4	19	-1	-1	22
1	3.0826140567200987E-4	TGCATGCAAGCTCTACAAACACCTGGGACGTTC	CMQALQTPGTF	IGKV2-28	.	IGKJ1	27	-1	-1	25
1	3.0826140567200987E-4	TGCATGCAAGCTCTACAAACAATGTACACTTTT	CMQALQTMYTF	IGKV2-28	.	IGKJ2	19	-1	-1	21
1	3.0826140567200987E-4	TGCATGCAAGCTCTACAAAAGGGACTCACTTTC	CMQALQKGLTF	IGKV2-28	.	IGKJ4	18	-1	-1	24
1	3.0826140567200987E-4	TGCATGCAAGCTGTAGAAATTCCGCTGGTTTTT	CMQAVEIPLVF	IGKV2-28	.	IGKJ2	22	-1	-1	29
1	3.0826140567200987E-4	TGCATGCAAGCTACACACTGGCCAGTCACTTTC	CMQATHWPVTF	IGKV2-30	.	IGKJ3	22	-1	-1	25
1	3.0826140567200987E-4	TGCATGCAAGCTACACAATTTCCTTACACTTTT	CMQATQFPYTF	IGKV2-24	.	IGKJ2	23	-1	-1	24
1	3.0826140567200987E-4	TGCATGCAAGCCTTAGAAACTCCCTACACTTTT	CMQALETPYTF	IGKV2-28	.	IGKJ2	22	-1	-1	24
1	3.0826140567200987E-4	TGCATGCAAGGTTTCCAATTTCCATTCACTTTG	CMQGFQFPFTL	IGKV2-30	.	IGKJ3	11	-1	-1	23
1	3.0826140567200987E-4	TGCATGCAAGGTTCACACTGGCCTCCGGTCCTC	CMQGSHWPPVL	IGKV2D-30	.	IGKJ4	27	-1	-1	31
1	3.0826140567200987E-4	TGCATGCAAGGTCTTCACCTTCCTCTCACTTTC	CMQGLHLPLTF	IGKV2-30	.	IGKJ4	11	-1	-1	24
1	3.0826140567200987E-4	TGCATGCAAGGTCTGCAAACTCCGTACACTTTT	CMQGLQTPYTF	IGKV2-30	.	IGKJ2	11	-1	-1	23
1	3.0826140567200987E-4	TGCATGCAAGGTCTGCAAACTCCGTACACCTTT	CMQGLQTPYTF	IGKV2-28	.	IGKJ2	22	-1	-1	23
1	3.0826140567200987E-4	TGCATGCAAGGTCTGCAAACCCCATACACTTTT	CMQGLQTPYTF	IGKV2-30	.	IGKJ2	11	-1	-1	24
1	3.0826140567200987E-4	TGCATGCAAGGTCTACTGACTCCGTACACTTTT	CMQGLLTPYTF	IGKV2-30	.	IGKJ2	11	-1	-1	23
1	3.0826140567200987E-4	TGCATGCAAGGTCTACGAACGCCCCTCACTTTC	CMQGLRTPLTF	IGKV2-28	.	IGKJ3	19	-1	-1	25
1	3.0826140567200987E-4	TGCATGCAAGGTCTAGAAACTCCATACACTTTT	CMQGLETPYTF	IGKV2-28	.	IGKJ2	22	-1	-1	24
1	3.0826140567200987E-4	TGCATGCAAGGTATACACCTTCCTTTCACTTTC	CMQGIHLPFTF	IGKV2-29	.	IGKJ3	23	-1	-1	24
1	3.0826140567200987E-4	TGCATGCAAGGTATACACCTTCCTCGGACGTTC	CMQGIHLPRTF	IGKV2-29	.	IGKJ1	27	-1	-1	25
1	3.0826140567200987E-4	TGCATGCAAGGTATACACCTTCCGTGGACGTTC	CMQGIHLPWTF	IGKV2-29	.	IGKJ1	22	-1	-1	22
1	3.0826140567200987E-4	TGCATGCAAGGTATACACCTTCCGCTCACTTTC	CMQGIHLPLTF	IGKV2-29	.	IGKJ4	22	-1	-1	22
1	3.0826140567200987E-4	TGCATGCAAGGTATACACCTTATGTACACTTTT	CMQGIHLMYTF	IGKV2-30	.	IGKJ2	17	-1	-1	21
1	3.0826140567200987E-4	TGCATGCAAGGTATACACCTGCCGCTCACTTTC	CMQGIHLPLTF	IGKV2-29	.	IGKJ4	19	-1	-1	22
1	3.0826140567200987E-4	TGCATGCAAGGTATACACCTGCCGCTCACTTTC	CMQGIHLPLTF	IGKV2-30	.	IGKJ4	17	-1	-1	22
1	3.0826140567200987E-4	TGCATGCAAGGTATAGTCCTTCCATACACTTTT	CMQGIVLPYTF	IGKV2-30	.	IGKJ2	12	-1	-1	24
1	3.0826140567200987E-4	TGCATGCAAGGTATAGTCCTTCCATACACTTTT	CMQGIVLPYTF	IGKV2-40	.	IGKJ2	15	-1	-1	24
1	3.0826140567200987E-4	TGCATGCAAGGTACACACTGGCCTCCGACGTTC	CMQGTHWPPTF	IGKV2D-30	.	IGKJ1	26	-1	-1	26
1	3.0826140567200987E-4	TGCATGCAAGGTACACACTGGCCTATGACGTTC	CMQGTHWPMTF	IGKV2-30	.	IGKJ1	24	-1	-1	26
1	3.0826140567200987E-4	TGCATGCAAGGTACACACTGGCCCCCCACTTTC	CMQGTHWPPTF	IGKV2-30	.	IGKJ4	22	-1	-1	26
1	3.0826140567200987E-4	TGCATGCAAGGTACACACTGGCCATTCACTTTC	CMQGTHWPFTF	IGKV2-30	.	IGKJ3	22	-1	-1	23
1	3.0826140567200987E-4	TGCATGCAAGGTACACACTGGCGGTACACTTTT	CMQGTHWRYTF	IGKV2-30	.	IGKJ2	21	-1	-1	23
1	3.0826140567200987E-4	TGCATGCAAGGTACAGTCCTTCCATACACTTTT	CMQGTVLPYTF	IGKV2-30	.	IGKJ2	14	-1	-1	24
1	3.0826140567200987E-4	TGCATGCAAAATATACTACTTCCTCCCACTTTC	CMQNILLPPTF	IGKV2D-29	.	IGKJ4	25	-1	-1	26
1	3.0826140567200987E-4	TGCATACAAGGTATACACCTTCCGTACACTTTT	CIQGIHLPYTF	IGKV2-29	.	IGKJ2	22	-1	-1	23
1	3.0826140567200987E-4	TGCACGCAAGCTACACAATTTCCCCACACTTTT	CTQATQFPHTF	IGKV2D-24	.	IGKJ2	22	-1	-1	25
1	3.0826140567200987E-4	TGTCAGCAGTATTATAGTACGGTCACTTTC	CQQYYSTVTF	IGKV4-1	.	IGKJ4	19	-1	-1	22
1	3.0826140567200987E-4	TGTCAGCAGTATGGTAGCTCACGGACTTTT	CQQYGSSRTF	IGKV3-20	.	IGKJ2	21	-1	-1	24
1	3.0826140567200987E-4	TGTCAGCAGTATGGTAGCCCTCTCACTTTC	CQQYGSPLTF	IGKV3-20	.	IGKJ4	17	-1	-1	21
1	3.0826140567200987E-4	TGTCAGCAGTATGGTAGCCCATTCACTTTC	CQQYGSPFTF	IGKV3-20	.	IGKJ3	17	-1	-1	20
1	3.0826140567200987E-4	TGTCAGCAGTATAATAACTGGCCGACGTTC	CQQYNNWPTF	IGKV3-15	.	IGKJ1	22	-1	-1	23
1	3.0826140567200987E-4	TGTCAGCAGCGTTTCTTTCGAGGCACTTTC	CQQRFFRGTF	IGKV3-11	.	IGKJ4	11	-1	-1	23
1	3.0826140567200987E-4	TGTCAGCAGCGTAGCAACTGGTGGACGTTC	CQQRSNWWTF	IGKV3-11	.	IGKJ1	20	-1	-1	20
1	3.0826140567200987E-4	TGTCAGCAGCGTAGCAACTGGCTCACTTTC	CQQRSNWLTF	IGKV3-11	.	IGKJ4	21	-1	-1	20
1	3.0826140567200987E-4	TGTCAGCAGCGTAGCAACTGGCCCACTTTC	CQQRSNWPTF	IGKV3-11	.	IGKJ4	22	-1	-1	23
1	3.0826140567200987E-4	TGTCAGCAGCGTAGCAACCCGCTCACTTTC	CQQRSNPLTF	IGKV3-11	.	IGKJ4	17	-1	-1	19
1	3.0826140567200987E-4	TGTCAGCAGCGTAGCAACGGGGCCCTTTTC	CQQRSNGALF	IGKV3-11	.	IGKJ5	17	-1	-1	27
1	3.0826140567200987E-4	TGTCAACAGTATGGTGGCTCATCGGTGTTT	CQQYGGSSVF	IGKV3-20	.	IGKJ2	20	-1	-1	27
1	3.0826140567200987E-4	TGTCAACAGGCTAACAGTTTCCTCACTTTC	CQQANSFLTF	IGKV1-12	.	IGKJ4	21	-1	-1	21
1	3.0826140567200987E-4	TGTCAACAGGCTAACAGCTTCCCTGGTTTC	CQQANSFPGF	IGKV1-12	.	IGKJ3	23	-1	-1	26
1	3.0826140567200987E-4	TGTCAACAGAGTTACAGTACCCCCTCTTTC	CQQSYSTPSF	IGKV1-39	.	IGKJ3	22	-1	-1	25
1	3.0826140567200987E-4	TGCCTACAGCACTATACCTCTTGGACGTTC	CLQHYTSWTF	IGKV1-17	.	IGKJ1	10	-1	-1	21
1	3.0826140567200987E-4	TGCCAACAGTATAATAGTTATTCCACTTTC	CQQYNSYSTF	IGKV1-5	.	IGKJ4	22	-1	-1	23
1	3.0826140567200987E-4	TGCCAACAGTATAATAGTTATTCGGCGTTC	CQQYNSYSAF	IGKV1-5	.	IGKJ1	22	-1	-1	25
1	3.0826140567200987E-4	TGCCAACAGTATAATAGTTATTCGACGTTC	CQQYNSYSTF	IGKV1-5	.	IGKJ1	22	-1	-1	23
1	3.0826140567200987E-4	TGCCAACAGTATAATAGTTATTGGACGTTC	CQQYNSYWTF	IGKV1-5	.	IGKJ1	21	-1	-1	21
1	3.0826140567200987E-4	TGCCAACAGTATAATAGTTACCTCACTTTC	CQQYNSYLTF	IGKV1-16	.	IGKJ4	21	-1	-1	21
1	3.0826140567200987E-4	TGCATGCAAGCTCTACAATCGTGGACGTTC	CMQALQSWTF	IGKV2-28	.	IGKJ1	17	-1	-1	19
1	3.0826140567200987E-4	TGCATGCAAGCTCTACAATCGGGGACGTTC	CMQALQSGTF	IGKV2-28	.	IGKJ1	17	-1	-1	22
1	3.0826140567200987E-4	TGCATGCAAGCTCTACAAACTCCTACGTTC	CMQALQTPTF	IGKV2-28	.	IGKJ1	24	-1	-1	24
1	3.0826140567200987E-4	TGCATGCAAGCTCTACAAACTCCCGCTTTC	CMQALQTPAF	IGKV2-28	.	IGKJ4	22	-1	-1	25
1	3.0826140567200987E-4	TGCATGCAAGCTCTACAAACTCCGACTTTT	CMQALQTPTF	IGKV2-28	.	IGKJ2	22	-1	-1	24
1	3.0826140567200987E-4	TGCATGCAAGCTCTACAAACCGTCACCTTC	CMQALQTVTF	IGKV2-28	.	IGKJ5	19	-1	-1	22
1	3.0826140567200987E-4	TGCATGCAAGGTATACACCTTCCTCCGGGC	CMQGIHLPPG	IGKV2D-29	.	IGKJ4	27	-1	-1	29
1	3.0826140567200987E-4	TGCATGCAAGGTATACACCTTCCGACGTTC	CMQGIHLPTF	IGKV2-29	.	IGKJ1	22	-1	-1	23
1	3.0826140567200987E-4	TGCATGCAAGGTATAGCCCTTCCGTCGTTC	CMQGIALPSF	IGKV2-29	.	IGKJ1	22	-1	-1	25
1	3.0826140567200987E-4	TGCATGCAAGCTCTACAAACTGTTTTC	CMQALQTVF	IGKV2-28	.	IGKJ3	20	-1	-1	23
1	3.0826140567200987E-4	TGTCAGCAGCGTAGCGGCACTTTC	CQQRSGTF	IGKV3-11	.	IGKJ3	14	-1	-1	17
1	3.0826140567200987E-4	TGTCAACAGCGGATATTCACTTTC	CQQRIFTF	IGKV1-9	.	IGKJ3	9	-1	-1	12
1	3.0826140567200987E-4	TGTCAGCATCTCCGGACGTTC	CQHLRTF	IGKV4-1	.	IGKJ1	7	-1	-1	13
1	3.0826140567200987E-4	TGTCAGCACCTCGCCACGTTC	CQHLATF	IGKV3-15	.	IGKJ1	7	-1	-1	15
1	3.0826140567200987E-4	TGTCAGCAGCGTAGCAACTTC	CQQRSNF	IGKV3-11	.	IGKJ5	18	-1	-1	17
1	3.0826140567200987E-4	TGTCAGCAATATTATACCTTT	CQQYYTF	IGKV4-1	.	IGKJ3	15	-1	-1	21
