# Supplementary material for: Biomarkers and Immune Repertoire Metrics Identified by Peripheral Blood Transcriptomic Sequencing Reveal the Pathogenesis of COVID-19
Source: Front Immunol. 2021 Aug 24;12:677025. doi: 10.3389/fimmu.2021.677025 (PMC8421539; doi:10.3389/fimmu.2021.677025)
Supplement: Supplementary file 1 [file DataSheet_1.zip › TCR_BCR/IGK/convert.SRR12007826.clonotypes.IGK.txt]

count	freq	cdr3nt	cdr3aa	v	d	j	VEnd	DStart	DEnd	JStart
207	0.0641462658816238	TGTCAACAGTATGATAATCTCCCCACTTTT	CQQYDNLPTF	IGKV1-33	.	IGKJ2	22	-1	-1	23
129	0.039975209172606135	TGCATGCAAGGTCTACAAACTCCGTACACTTTT	CMQGLQTPYTF	IGKV2-28	.	IGKJ2	22	-1	-1	23
97	0.03005887821506043	TGCATGCAAGGTACACACGGTTGGACGTTC	CMQGTHGWTF	IGKV2-30	.	IGKJ1	17	-1	-1	21
76	0.023551286024171055	TGTCAACAGCTTAATAGTTACCCTCGTACGTTC	CQQLNSYPRTF	IGKV1-9	.	IGKJ1	23	-1	-1	27
73	0.022621629996901146	TGTCAACAGCTTAATAGTTACCCTCGAACTTTT	CQQLNSYPRTF	IGKV1-9	.	IGKJ2	23	-1	-1	27
53	0.01642392314843508	TGCATGCAAGCTGTAGAGCCTCCGTACACTTTT	CMQAVEPPYTF	IGKV2-28	.	IGKJ2	11	-1	-1	23
43	0.013325069724202046	TGCATGCAAGCTCTAGAGCCCCCGTACACTTTT	CMQALEPPYTF	IGKV2-28	.	IGKJ2	14	-1	-1	23
42	0.013015184381778741	TGTCAGCAGTATGGTAGCTCACCGTGGACGTTC	CQQYGSSPWTF	IGKV3-20	.	IGKJ1	22	-1	-1	22
35	0.010845986984815618	TGTGAGCAATTTGGTGGATACCCGTACACTTTT	CEQFGGYPYTF	IGKV1-6	.	IGKJ2	2	-1	-1	23
32	0.009916330957545709	TGCATGCAAGTCACACACTGGCCTCGGACGTTC	CMQVTHWPRTF	IGKV2D-30	.	IGKJ1	24	-1	-1	25
28	0.008676789587852495	TGCATGCAAGGTCTACAAACCCCGTACACTTTT	CMQGLQTPYTF	IGKV2-28	.	IGKJ2	19	-1	-1	23
26	0.008057018903005888	TGTCAGCAGTATAATCACTGGCCTCTCACCTTC	CQQYNHWPLTF	IGKV3-15	.	IGKJ4	23	-1	-1	24
26	0.008057018903005888	TGCATGCAAGTTACACACTGGCCTCGGGCCATC	CMQVTHWPRAI	IGKV2D-30	.	IGKJ5	24	-1	-1	31
22	0.006817477533312674	TGTCGGCAGTATTACAGTACTCCAGGAACGTTC	CRQYYSTPGTF	IGKV4-1	.	IGKJ1	22	-1	-1	27
22	0.006817477533312674	TGTCAGCAATATTATACTACTCCTCCGGCCTTC	CQQYYTTPPAF	IGKV4-1	.	IGKJ5	23	-1	-1	28
22	0.006817477533312674	TGCATGCAAGGTCTACAGACTCCGTACACTTTT	CMQGLQTPYTF	IGKV2-28	.	IGKJ2	22	-1	-1	23
20	0.006197706848466067	TGTCAGCAGTATAATAACTGGCCTCGGACGTTC	CQQYNNWPRTF	IGKV3D-15	.	IGKJ1	24	-1	-1	25
19	0.005887821506042764	TGTCAGCAGTATGTTAACTCACCGCTCAGTTTC	CQQYVNSPLSF	IGKV3-20	.	IGKJ4	22	-1	-1	22
18	0.005577936163619461	TGTATGCAAGGTCTACAAACTCCGTACACTTTT	CMQGLQTPYTF	IGKV2-28	.	IGKJ2	22	-1	-1	23
17	0.005268050821196158	TGTCAGCAGTATAATAACTGGCCTCCGCTCACTTTC	CQQYNNWPPLTF	IGKV3D-15	.	IGKJ4	26	-1	-1	25
17	0.005268050821196158	TGCCAACAGTTGAGAAGTTACCCCTACTCTTTC	CQQLRSYPYSF	IGKV1-5	.	IGKJ4	9	-1	-1	28
17	0.005268050821196158	TGCATGCAGGGTCTAGAAACTCCGTACACTTTT	CMQGLETPYTF	IGKV2-28	.	IGKJ2	22	-1	-1	23
17	0.005268050821196158	TGCATGCAAGCTCTACAAACTCCGTGGACGTTC	CMQALQTPWTF	IGKV2-28	.	IGKJ1	22	-1	-1	22
16	0.004958165478772854	TGCATGCAAGGTAAACACTGGAGCATGTTCACTTTC	CMQGKHWSMFTF	IGKV2-30	.	IGKJ3	20	-1	-1	27
16	0.004958165478772854	TGTCATCAGAGTAGTAGTTTACCTCGCACTTTT	CHQSSSLPRTF	IGKV6-21	.	IGKJ2	23	-1	-1	26
16	0.004958165478772854	TGTCAGCAGTATTATAGTACCCGGCTCACTTTC	CQQYYSTRLTF	IGKV4-1	.	IGKJ4	19	-1	-1	23
16	0.004958165478772854	TGCATGCAAGCTCTACAAACTCCGTACACTTTT	CMQALQTPYTF	IGKV2-28	.	IGKJ2	22	-1	-1	23
15	0.004648280136349551	TGCATGCAAGGTACACACTGGCCTTCGTACACTTTT	CMQGTHWPSYTF	IGKV2-30	.	IGKJ2	23	-1	-1	26
15	0.004648280136349551	TGTCAGCAGTATGGTAGCTCACCGTACACTTTT	CQQYGSSPYTF	IGKV3-20	.	IGKJ2	22	-1	-1	23
15	0.004648280136349551	TGTCAGCAGTATGGTAGCTCACCGCTCACTTTC	CQQYGSSPLTF	IGKV3-20	.	IGKJ4	22	-1	-1	22
15	0.004648280136349551	TGTCAACAGCTTAATAGTTACCCTCGGACGTTC	CQQLNSYPRTF	IGKV1-9	.	IGKJ1	23	-1	-1	25
15	0.004648280136349551	TGTCAGCAGTATAATAACTGGCAGACGTTC	CQQYNNWQTF	IGKV3-15	.	IGKJ1	21	-1	-1	23
13	0.004028509451502944	TGTCAGCAATATTACTCTACTCCCCCGTTCACTTTT	CQQYYSTPPFTF	IGKV4-1	.	IGKJ2	13	-1	-1	29
13	0.004028509451502944	TGTCAACAGAGTTCCACTTCCGGGCTCACTTTC	CQQSSTSGLTF	IGKV1-39	.	IGKJ4	12	-1	-1	23
13	0.004028509451502944	TGCATGCAAGGTCTGCAAACCCCATACACTTTT	CMQGLQTPYTF	IGKV2-28	.	IGKJ2	19	-1	-1	24
12	0.0037186241090796405	TGTCAGCTGTATTCTACCCCTGAGGACACTTTC	CQLYSTPEDTF	IGKV3-20	.	IGKJ4	11	-1	-1	26
12	0.0037186241090796405	TGTCAACAGGTTCATAATTACCCTCGGACGTTC	CQQVHNYPRTF	IGKV1-13	.	IGKJ1	23	-1	-1	25
12	0.0037186241090796405	TGCATGCAAGGTCTACTGACTCCGTACACTTTT	CMQGLLTPYTF	IGKV2-28	.	IGKJ2	22	-1	-1	23
11	0.003408738766656337	TGTCTGCAATATAATAACTGGCCTCGAGGGTACACTTTT	CLQYNNWPRGYTF	IGKV3-15	.	IGKJ2	23	-1	-1	29
11	0.003408738766656337	TGTTGTCAGAGTAGTGATTTATGGCTCACTTTC	CCQSSDLWLTF	IGKV6-21	.	IGKJ4	14	-1	-1	23
11	0.003408738766656337	TGTCAGCAGTATAATAACTGGCCCCGGACGTTC	CQQYNNWPRTF	IGKV3-15	.	IGKJ1	22	-1	-1	25
11	0.003408738766656337	TGTCAGCAGCGTAGCAACTGGCCCATCACCTTC	CQQRSNWPITF	IGKV3-11	.	IGKJ5	22	-1	-1	24
11	0.003408738766656337	TGTCAACAGTTTAATAGTTACCCTCTTACTTTC	CQQFNSYPLTF	IGKV1D-13	.	IGKJ4	24	-1	-1	27
11	0.003408738766656337	TGTCAACAGTTTAATAGTTACCCTCTCACTTTC	CQQFNSYPLTF	IGKV1D-13	.	IGKJ4	24	-1	-1	24
11	0.003408738766656337	TGTCAACAGGCAAACAGTTTGCCTCTCACTTTC	CQQANSLPLTF	IGKV1-12	.	IGKJ4	23	-1	-1	24
11	0.003408738766656337	TGCATGCAAGGTCTGCAAACTCCGTACACTTTT	CMQGLQTPYTF	IGKV2-28	.	IGKJ2	22	-1	-1	23
10	0.0030988534242330336	TGTCAGCAGTATAATAACTGGCCTCCGGTCACTTTC	CQQYNNWPPVTF	IGKV3D-15	.	IGKJ4	27	-1	-1	28
10	0.0030988534242330336	TGTCAGCAGGATTATAACTTACCTCCGTGGACGTTC	CQQDYNLPPWTF	IGKV3D-7	.	IGKJ1	26	-1	-1	25
10	0.0030988534242330336	TGTCAGCAGTATGGTAGCTCAACTTACACTTTT	CQQYGSSTYTF	IGKV3-20	.	IGKJ2	20	-1	-1	24
10	0.0030988534242330336	TGTCAGCAGTATGGCACTTTGCCCCACACCTTT	CQQYGTLPHTF	IGKV3-20	.	IGKJ2	13	-1	-1	25
10	0.0030988534242330336	TGTCAACAGCGTAGGGAGTGGCCCATCACCTTC	CQQRREWPITF	IGKV3-11	.	IGKJ5	13	-1	-1	24
10	0.0030988534242330336	TGCCAACACTATAATGGCTATCCGTGGACGTTC	CQHYNGYPWTF	IGKV1-5	.	IGKJ1	14	-1	-1	22
10	0.0030988534242330336	TGCATGCAAGCTCTACAAACCCCGATCACCTTC	CMQALQTPITF	IGKV2-28	.	IGKJ5	19	-1	-1	22
10	0.0030988534242330336	TGCATGCAAGGTCTACGAACGCCCCTCACTTTC	CMQGLRTPLTF	IGKV2-28	.	IGKJ3	19	-1	-1	25
10	0.0030988534242330336	GGTCAACGGACTTACAATGCCCTCTTC	GQRTYNALF	IGKV1-37	.	IGKJ3	21	-1	-1	24
9	0.0027889680818097306	TGTCAGCACTATAATCCCTGGCCTCCGTCGTGGACGTTC	CQHYNPWPPSWTF	IGKV3D-15	.	IGKJ1	26	-1	-1	28
9	0.0027889680818097306	TGCCAACAATTTCAATTTGGTTCTGATTCGTGGACGTTC	CQQFQFGSDSWTF	IGKV1-5	.	IGKJ1	7	-1	-1	28
9	0.0027889680818097306	TGTCAGCAGTATAATAACTGGCCTTCGTACACTTTT	CQQYNNWPSYTF	IGKV3-15	.	IGKJ2	23	-1	-1	26
9	0.0027889680818097306	TGTCAGCAATATTATTCTACTCCCCCATTCACTTTT	CQQYYSTPPFTF	IGKV4-1	.	IGKJ2	22	-1	-1	29
9	0.0027889680818097306	TGTCATCAGAGTAGTAGTTTACCTTTCACTTTC	CHQSSSLPFTF	IGKV6-21	.	IGKJ3	23	-1	-1	24
9	0.0027889680818097306	TGTCAGCAGTATAATAACTGGCCTATCACCTTC	CQQYNNWPITF	IGKV3-15	.	IGKJ5	24	-1	-1	24
9	0.0027889680818097306	TGTCAACAGTATTATACTACTAGTCCCACTTTC	CQQYYTTSPTF	IGKV4-1	.	IGKJ4	20	-1	-1	26
9	0.0027889680818097306	TGCATGCAGGCTGTCGAGCCTCCGTACACTTTT	CMQAVEPPYTF	IGKV2-28	.	IGKJ2	11	-1	-1	23
9	0.0027889680818097306	TGCATGCAAGTTACACAATTTCCTCGGACTTTT	CMQVTQFPRTF	IGKV2-24	.	IGKJ2	27	-1	-1	27
9	0.0027889680818097306	TGCATGCAAGTTACAAAATTTCCTCGAACTTTT	CMQVTKFPRTF	IGKV2-24	.	IGKJ2	23	-1	-1	27
9	0.0027889680818097306	TGCATGCAAGCTCTACAAACTCCATTCACTTTC	CMQALQTPFTF	IGKV2-28	.	IGKJ3	22	-1	-1	23
9	0.0027889680818097306	TGCATGCAAGCCTTAGAAACTCCGTACACTTTT	CMQALETPYTF	IGKV2-28	.	IGKJ2	22	-1	-1	23
9	0.0027889680818097306	TGCATGCAAGGTCTACAAACTCCGTACACCTTT	CMQGLQTPYTF	IGKV2-28	.	IGKJ2	22	-1	-1	23
9	0.0027889680818097306	TGCATGCAAGGTATACAGCTTCCCTGGACGTTC	CMQGIQLPWTF	IGKV2D-29	.	IGKJ1	22	-1	-1	24
9	0.0027889680818097306	TGTCATCAGAGTAGTGATTTGCTCACTTTC	CHQSSDLLTF	IGKV6-21	.	IGKJ4	14	-1	-1	20
9	0.0027889680818097306	TGTCAGCAGTATGGTGGCGCTTTC	CQQYGGAF	IGKV3-20	.	IGKJ3	14	-1	-1	19
8	0.002479082739386427	TGTCAGCAGTATAATGACTGGCCTCCGTGGACGTTC	CQQYNDWPPWTF	IGKV3-15	.	IGKJ1	23	-1	-1	25
8	0.002479082739386427	TGCATGCAAGGTATACACCTTCCTCGGAGGACGTTC	CMQGIHLPRRTF	IGKV2-29	.	IGKJ1	27	-1	-1	28
8	0.002479082739386427	TGCATGCAAGGTACACACTGGCCTCCGATCACCTTC	CMQGTHWPPITF	IGKV2D-30	.	IGKJ5	26	-1	-1	25
8	0.002479082739386427	TGTCACCAATATTGGAGTCCTCCTATCACTTTC	CHQYWSPPITF	IGKV4-1	.	IGKJ4	24	-1	-1	25
8	0.002479082739386427	TGTCACCAATATTATAGTCGTCCGGACACTTTT	CHQYYSRPDTF	IGKV4-1	.	IGKJ2	17	-1	-1	25
8	0.002479082739386427	TGTCAGCAGTATGATACCTCACACCTCACTTTC	CQQYDTSHLTF	IGKV3-20	.	IGKJ4	21	-1	-1	24
8	0.002479082739386427	TGTCAGCAGTATAAAAACTGGCCTCTCACTTTC	CQQYKNWPLTF	IGKV3-15	.	IGKJ4	23	-1	-1	24
8	0.002479082739386427	TGTCAGCAATATACTAAGTGGCCTCTCACTTTC	CQQYTKWPLTF	IGKV3-15	.	IGKJ4	23	-1	-1	24
8	0.002479082739386427	TGTCAACAGAGTTCCAGTTCTGGGCCCACTTTC	CQQSSSSGPTF	IGKV1-39	.	IGKJ4	17	-1	-1	26
8	0.002479082739386427	TGTCAACAGAGTTACAGTACCCCAAGAACGTTC	CQQSYSTPRTF	IGKV1-39	.	IGKJ1	22	-1	-1	27
8	0.002479082739386427	TGTCAACAGAGTGACAGTCTTCCTCGCACTTTT	CQQSDSLPRTF	IGKV1-39	.	IGKJ2	17	-1	-1	26
8	0.002479082739386427	TGCCAACAGTATAATAGTTATTCGTGGACGTTC	CQQYNSYSWTF	IGKV1-5	.	IGKJ1	22	-1	-1	22
8	0.002479082739386427	TGCATGCAGGCTCTAGAGCCTCCGTACACTTTT	CMQALEPPYTF	IGKV2-28	.	IGKJ2	14	-1	-1	23
8	0.002479082739386427	TGCATGCAGGCTACATACTGGCCGTACACTTTT	CMQATYWPYTF	IGKV2-30	.	IGKJ2	22	-1	-1	23
8	0.002479082739386427	TGCATGCAAGCTCTAGAACCTCCGTACACTTTT	CMQALEPPYTF	IGKV2-28	.	IGKJ2	22	-1	-1	23
8	0.002479082739386427	TGTCAGCAGTATGGTAGCTCACCGACGTTC	CQQYGSSPTF	IGKV3-20	.	IGKJ1	22	-1	-1	23
8	0.002479082739386427	TGTCAACAGAGTTACAGTACCCCCTCCTTC	CQQSYSTPSF	IGKV1-39	.	IGKJ5	22	-1	-1	25
8	0.002479082739386427	TGCATGCAAGCTCTACAAACTCGGACGTTC	CMQALQTRTF	IGKV2-28	.	IGKJ1	21	-1	-1	22
8	0.002479082739386427	TGCATGCAAGGTATACACCTTCGGACGTTC	CMQGIHLRTF	IGKV2-29	.	IGKJ1	21	-1	-1	22
7	0.0021691973969631237	TGCCACCAGCGTAGTAACTGGCCTCCGGATGGGACGTTC	CHQRSNWPPDGTF	IGKV3D-11	.	IGKJ1	30	-1	-1	31
7	0.0021691973969631237	TGTCAGCAGTATAATAACTGGCCTCCGTACACTTTT	CQQYNNWPPYTF	IGKV3D-15	.	IGKJ2	26	-1	-1	26
7	0.0021691973969631237	TGTCAGCAGTATAATAACTGGCCTCCGATCACCTTC	CQQYNNWPPITF	IGKV3-15	.	IGKJ5	23	-1	-1	25
7	0.0021691973969631237	TGTCAGCAGCGTAGCAACTGGCCCCCCCTCACTTTC	CQQRSNWPPLTF	IGKV3-11	.	IGKJ4	22	-1	-1	27
7	0.0021691973969631237	TGTCAGCAATATTATAGTACTCTCACGTGGACGTTC	CQQYYSTLTWTF	IGKV4-1	.	IGKJ1	21	-1	-1	23
7	0.0021691973969631237	TGTCAGCAATATTATAGTACTCCCCCTTGGACTTTT	CQQYYSTPPWTF	IGKV4-1	.	IGKJ2	22	-1	-1	30
7	0.0021691973969631237	TGTCAGCAGTATGGTAGCTCACCTCTCACTTTC	CQQYGSSPLTF	IGKV3D-20	.	IGKJ4	24	-1	-1	24
7	0.0021691973969631237	TGTCAGCAGCGTTACAACTGGCCGTGGACGTTC	CQQRYNWPWTF	IGKV3-11	.	IGKJ1	22	-1	-1	22
7	0.0021691973969631237	TGTCAGCAGCGTAGCAACTGGCCTGAGACTTTT	CQQRSNWPETF	IGKV3-11	.	IGKJ2	23	-1	-1	27
7	0.0021691973969631237	TGTCAACAGTTTGACAGTTATCCTCTCACTTTC	CQQFDSYPLTF	IGKV1D-13	.	IGKJ4	24	-1	-1	24
7	0.0021691973969631237	TGTCAACAGTATGATAGCACCCCCTTCACTTTC	CQQYDSTPFTF	IGKV3-20	.	IGKJ3	17	-1	-1	24
7	0.0021691973969631237	TGTCAACAGAGTTTCAATACCCCGCTCACTTTC	CQQSFNTPLTF	IGKV1-39	.	IGKJ4	22	-1	-1	22
7	0.0021691973969631237	TGTCAACAGAGTTACAGTACCGCGTGGACGTTC	CQQSYSTAWTF	IGKV1-39	.	IGKJ1	20	-1	-1	22
7	0.0021691973969631237	TGTCAACAGAGTCACAGTGTCCCTCGCACTTTT	CQQSHSVPRTF	IGKV1D-39	.	IGKJ2	24	-1	-1	26
7	0.0021691973969631237	TGTCAACAGAGTCACAGTACCCCGTGGACGTTC	CQQSHSTPWTF	IGKV1-39	.	IGKJ1	22	-1	-1	22
7	0.0021691973969631237	TGTCAACAACTTAGTGATTACGGGGTCACTTTC	CQQLSDYGVTF	IGKV1-9	.	IGKJ3	12	-1	-1	25
7	0.0021691973969631237	TGCATGCAAGCTCTACAAACTCCTCGGACGTTC	CMQALQTPRTF	IGKV2D-28	.	IGKJ1	24	-1	-1	25
7	0.0021691973969631237	TGCATGCAAGCTACAAAATTTCCTCGGACGTTC	CMQATKFPRTF	IGKV2-24	.	IGKJ1	27	-1	-1	25
7	0.0021691973969631237	TGCATGCAAGGTCTTCACCTTCCTCTCACTTTC	CMQGLHLPLTF	IGKV2-29	.	IGKJ4	23	-1	-1	24
7	0.0021691973969631237	TGCATGCAAGGTCTACAAACTCCCTACACTTTT	CMQGLQTPYTF	IGKV2-28	.	IGKJ2	22	-1	-1	24
7	0.0021691973969631237	TGCATGCAAGGTATACACCTTCCGTACACTTTT	CMQGIHLPYTF	IGKV2-29	.	IGKJ2	22	-1	-1	23
7	0.0021691973969631237	TGCATGCAAGGTACACACTGGCCTCGAACTTTT	CMQGTHWPRTF	IGKV2D-30	.	IGKJ2	24	-1	-1	27
7	0.0021691973969631237	TGTCAGCAGTATGGTGACTCACTGACGTTC	CQQYGDSLTF	IGKV3-20	.	IGKJ1	21	-1	-1	23
7	0.0021691973969631237	TGCCTACAGCACTATACCTCTTGGACGTTC	CLQHYTSWTF	IGKV1-5	.	IGKJ1	8	-1	-1	21
7	0.0021691973969631237	TGCCAACAGTATTATTCTTATTCTACTTTC	CQQYYSYSTF	IGKV1-5	.	IGKJ4	24	-1	-1	24
7	0.0021691973969631237	TGCATGCAAGCTCTACAAACTCCTGGCTTC	CMQALQTPGF	IGKV2-28	.	IGKJ5	23	-1	-1	26
7	0.0021691973969631237	TGCATGCAAGGTACACACTCGTACACTTTT	CMQGTHSYTF	IGKV2-30	.	IGKJ2	18	-1	-1	20
7	0.0021691973969631237	TGCATGCAAAATATTAACCTTCATACTTTT	CMQNINLHTF	IGKV2-26	.	IGKJ2	8	-1	-1	24
6	0.0018593120545398203	TGTCAGTACCATGGTACCTCACCCGTGCACACTTTT	CQYHGTSPVHTF	IGKV3-20	.	IGKJ2	22	-1	-1	28
6	0.0018593120545398203	TGTCAGCAGTATGGTAGCTTTCCTCCGTACACTTTT	CQQYGSFPPYTF	IGKV3D-20	.	IGKJ2	26	-1	-1	26
6	0.0018593120545398203	TGTCAGCAGTATAATAACTGGCCCCCGTACACTTTT	CQQYNNWPPYTF	IGKV3-15	.	IGKJ2	22	-1	-1	26
6	0.0018593120545398203	TGTCAGCAGCGTGGCGACTGGCCTCCGGTCACTTTC	CQQRGDWPPVTF	IGKV3D-11	.	IGKJ4	27	-1	-1	28
6	0.0018593120545398203	TGCCAACAATATAGTAGTTATTCGAAAGGGACGTTC	CQQYSSYSKGTF	IGKV1-5	.	IGKJ1	22	-1	-1	28
6	0.0018593120545398203	TGTCATCAGAGTAGTAATTTATGGCTCACTTTC	CHQSSNLWLTF	IGKV6-21	.	IGKJ4	20	-1	-1	23
6	0.0018593120545398203	TGTCAGCAGTATGGTAGTATACCCTGGACGTTC	CQQYGSIPWTF	IGKV3-20	.	IGKJ1	16	-1	-1	24
6	0.0018593120545398203	TGTCAGCAGTATGGTAGCTCACCGAGGACGTTC	CQQYGSSPRTF	IGKV3-20	.	IGKJ1	26	-1	-1	25
6	0.0018593120545398203	TGTCAGCAGTATGGCAATTCACCGTGGACGTTC	CQQYGNSPWTF	IGKV3-20	.	IGKJ1	13	-1	-1	22
6	0.0018593120545398203	TGTCAGCAGTATGAGAGCTCACCAGGGACTTTT	CQQYESSPGTF	IGKV3-20	.	IGKJ2	22	-1	-1	27
6	0.0018593120545398203	TGTCAGCAGTATAATCACTGGCCTCTCACTTTC	CQQYNHWPLTF	IGKV3D-15	.	IGKJ4	24	-1	-1	24
6	0.0018593120545398203	TGTCAGCAGCGTAGCAACTGGCCGCTCACTTTC	CQQRSNWPLTF	IGKV3-11	.	IGKJ4	22	-1	-1	22
6	0.0018593120545398203	TGTCAACAGTTTAATAGTTACCCGCTCACTTTC	CQQFNSYPLTF	IGKV1D-13	.	IGKJ4	22	-1	-1	22
6	0.0018593120545398203	TGTCAACAGTATGATAATCTCCCTCTCACTTTC	CQQYDNLPLTF	IGKV1D-33	.	IGKJ4	24	-1	-1	24
6	0.0018593120545398203	TGTCAACAGTATGATAATCTCCCCCTCACTTTC	CQQYDNLPLTF	IGKV1-33	.	IGKJ4	22	-1	-1	24
6	0.0018593120545398203	TGTCAACAGTATGATAATCTCCCGTACACTTTT	CQQYDNLPYTF	IGKV1-33	.	IGKJ2	22	-1	-1	23
6	0.0018593120545398203	TGTCAACAGAGTTTCAGAACCCCTCCGACTTTC	CQQSFRTPPTF	IGKV1D-39	.	IGKJ4	26	-1	-1	27
6	0.0018593120545398203	TGTCAACAGAGTTCCACTACCCCTTACACTTTT	CQQSSTTPYTF	IGKV1-39	.	IGKJ2	23	-1	-1	24
6	0.0018593120545398203	TGTCAACAGAGTTACAGTACCCCTCGAACGTTC	CQQSYSTPRTF	IGKV1D-39	.	IGKJ1	24	-1	-1	27
6	0.0018593120545398203	TGTCAACAGAGTTACAGTAACCCTCCCACTTTC	CQQSYSNPPTF	IGKV1D-39	.	IGKJ3	25	-1	-1	26
6	0.0018593120545398203	TGCCAACAGTATATTAGTTTCCCGTACACGTTT	CQQYISFPYTF	IGKV1-16	.	IGKJ2	22	-1	-1	23
6	0.0018593120545398203	TGCATGCAGGCTCTTCAAACAGAAGTCACTTTC	CMQALQTEVTF	IGKV2-28	.	IGKJ3	19	-1	-1	25
6	0.0018593120545398203	TGCATGCAACGTATAGAGTTTCCTTGCACTTTC	CMQRIEFPCTF	IGKV2-40	.	IGKJ3	24	-1	-1	26
6	0.0018593120545398203	TGCATGCAAGGTCTAGAAACTCCGTACACTTTT	CMQGLETPYTF	IGKV2-28	.	IGKJ2	22	-1	-1	23
6	0.0018593120545398203	TGCATGCAAGGTCTAGAAACCCCGTACACTTTT	CMQGLETPYTF	IGKV2-40	.	IGKJ2	16	-1	-1	23
6	0.0018593120545398203	TGCATGCAAGGTATACACCTGACGTGGACGTTC	CMQGIHLTWTF	IGKV2-29	.	IGKJ1	19	-1	-1	21
6	0.0018593120545398203	TGCATGCAAGAAACGCAATTTCCTTTCACCTTC	CMQETQFPFTF	IGKV2-24	.	IGKJ5	23	-1	-1	25
6	0.0018593120545398203	TGCATGCAAACTCTACAAACTCCTCTGGCTTTT	CMQTLQTPLAF	IGKV2D-28	.	IGKJ2	24	-1	-1	28
6	0.0018593120545398203	TGTCAGCAGTATAATGAGTGGTACAGTTTT	CQQYNEWYSF	IGKV3-15	.	IGKJ2	14	-1	-1	20
6	0.0018593120545398203	TGCCAACAGTATAATAGTTATTGGACGTTC	CQQYNSYWTF	IGKV1-5	.	IGKJ1	21	-1	-1	21
5	0.0015494267121165168	TGTCAGCAGCGTAGCAACTGGCCTCCTTCGATCACCTTC	CQQRSNWPPSITF	IGKV3-11	.	IGKJ5	23	-1	-1	27
5	0.0015494267121165168	TGTCACCAGTATGTTCACTGGCCTCCGGGGCCGCTC	CHQYVHWPPGPL	IGKV3D-15	.	IGKJ1	27	-1	-1	34
5	0.0015494267121165168	TGTCAGCACTATAATAACTGGCCTCCGTACACTTTT	CQHYNNWPPYTF	IGKV3-15	.	IGKJ2	23	-1	-1	26
5	0.0015494267121165168	TGTCAGCAGTATCATGACTGGCCTCCGGGGACGTTC	CQQYHDWPPGTF	IGKV3D-15	.	IGKJ1	27	-1	-1	28
5	0.0015494267121165168	TGTCAGCAGTATGGTAGCTCACCTCCGTGGACGTTC	CQQYGSSPPWTF	IGKV3D-20	.	IGKJ1	26	-1	-1	25
5	0.0015494267121165168	TGTCAGCAGTATGGTAACTCACCTCGCTGGGCGTTC	CQQYGNSPRWAF	IGKV3D-20	.	IGKJ1	24	-1	-1	27
5	0.0015494267121165168	TGTCAGCAGTACACTAACTGGCCTCCTGCTACTTTC	CQQYTNWPPATF	IGKV3-15	.	IGKJ4	23	-1	-1	30
5	0.0015494267121165168	TGTCAGCAGCGTAGCAACTGGCCTCCGCTCACTTTC	CQQRSNWPPLTF	IGKV3-11	.	IGKJ4	23	-1	-1	25
5	0.0015494267121165168	TGTCAATATTATGGTACCTCACCTTCGCACACTTTT	CQYYGTSPSHTF	IGKV3-20	.	IGKJ2	23	-1	-1	28
5	0.0015494267121165168	TGTCAACTCCGTAACAGGTGGCCTCCGTGGACGTTC	CQLRNRWPPWTF	IGKV3-11	.	IGKJ1	4	-1	-1	25
5	0.0015494267121165168	TGTCAAACGTACAAGAGTGCCCCTCCATTCACTTTC	CQTYKSAPPFTF	IGKV1-27	.	IGKJ3	23	-1	-1	26
5	0.0015494267121165168	TGTTACCAGCGTTCCAACTGGCCTCCAACCTTC	CYQRSNWPPTF	IGKV3-11	.	IGKJ5	23	-1	-1	27
5	0.0015494267121165168	TGTCTACAGCATTATACTTACCCGTGGACGTTC	CLQHYTYPWTF	IGKV1-17	.	IGKJ1	22	-1	-1	22
5	0.0015494267121165168	TGTCACCAATATTATAGTACTCCTTTCACCTTC	CHQYYSTPFTF	IGKV4-1	.	IGKJ1	23	-1	-1	30
5	0.0015494267121165168	TGTCAGCATTATAATCACTGGCCGCTGGCGTTC	CQHYNHWPLAF	IGKV3-15	.	IGKJ4	22	-1	-1	30
5	0.0015494267121165168	TGTCAGCACTATGGTAGCTTACCTCTTACGTTC	CQHYGSLPLTF	IGKV3D-20	.	IGKJ1	24	-1	-1	27
5	0.0015494267121165168	TGTCAGCAGTATTATAGTCCTCCGTACAATTTT	CQQYYSPPYNF	IGKV4-1	.	IGKJ2	22	-1	-1	23
5	0.0015494267121165168	TGTCAGCAGTATTATAGTACCCGGCTCACTTTC	CQQYYSTRLTF	IGKV1D-43	.	IGKJ4	21	-1	-1	23
5	0.0015494267121165168	TGTCAGCAGTATGGTAGCTCACCTTGGACGTTC	CQQYGSSPWTF	IGKV3-20	.	IGKJ1	23	-1	-1	24
5	0.0015494267121165168	TGTCAGCAGTATAATAACTGGCTCAGGACGTTC	CQQYNNWLRTF	IGKV3-15	.	IGKJ1	21	-1	-1	25
5	0.0015494267121165168	TGTCAGCAGTATAACAAGTGGCCTCGCACGTTC	CQQYNKWPRTF	IGKV3D-15	.	IGKJ1	24	-1	-1	27
5	0.0015494267121165168	TGTCAGCAGCGTGGCAACTGGCCCCTCACTTTC	CQQRGNWPLTF	IGKV3-11	.	IGKJ4	22	-1	-1	24
5	0.0015494267121165168	TGTCAGCAATATGGTTATTCACCTTTCACTTTC	CQQYGYSPFTF	IGKV3-20	.	IGKJ3	14	-1	-1	24
5	0.0015494267121165168	TGTCAGCAATATAACAACTGGCCTAGGACGTTC	CQQYNNWPRTF	IGKV3-15	.	IGKJ1	26	-1	-1	25
5	0.0015494267121165168	TGTCAACAGTATTATACTACTAGTCCCACTTTC	CQQYYTTSPTF	IGKV1D-43	.	IGKJ4	19	-1	-1	26
5	0.0015494267121165168	TGTCAACAGCTTAATAGTTACCTTCGGACGTTC	CQQLNSYLRTF	IGKV1-9	.	IGKJ1	21	-1	-1	25
5	0.0015494267121165168	TGTCAACAGCTTAATAGTTACCGTATCACCTTC	CQQLNSYRITF	IGKV1-9	.	IGKJ5	21	-1	-1	24
5	0.0015494267121165168	TGTCAACAGGTTCATAATTACCCTCGGACGTTC	CQQVHNYPRTF	IGKV1-9	.	IGKJ1	23	-1	-1	25
5	0.0015494267121165168	TGTCAACAGAGTTACAGTGTCCCCCTCACTTTC	CQQSYSVPLTF	IGKV1-39	.	IGKJ4	17	-1	-1	24
5	0.0015494267121165168	TGTCAACAGAGTTACAGTACCCTTTGGACGTTC	CQQSYSTLWTF	IGKV1-39	.	IGKJ1	21	-1	-1	24
5	0.0015494267121165168	TGTCAACAGAGTTACAGTACCCCCTGGACGTTC	CQQSYSTPWTF	IGKV1-39	.	IGKJ1	22	-1	-1	24
5	0.0015494267121165168	TGTCAACAGAGTTACAATACCCCGCTCACTTTC	CQQSYNTPLTF	IGKV1-39	.	IGKJ4	22	-1	-1	22
5	0.0015494267121165168	TGTCAACAATACAATATTTACCCTGAAACTTTC	CQQYNIYPETF	IGKV1-13	.	IGKJ4	23	-1	-1	27
5	0.0015494267121165168	TGTCAAAAGTATGACATTGTCCCGTGGACGTTC	CQKYDIVPWTF	IGKV1-27	.	IGKJ1	22	-1	-1	22
5	0.0015494267121165168	TGCCAACAGTATAATAGTTATTCGAGGACGTTC	CQQYNSYSRTF	IGKV1-5	.	IGKJ1	22	-1	-1	25
5	0.0015494267121165168	TGCCAACAGTATAATAGCCGAATGTACACTTTT	CQQYNSRMYTF	IGKV1-5	.	IGKJ2	16	-1	-1	21
5	0.0015494267121165168	TGCCAACAATATAATAGTTTTTCGTGGGCGTTC	CQQYNSFSWAF	IGKV1-5	.	IGKJ1	22	-1	-1	22
5	0.0015494267121165168	TGCGTCCAAGCTCTACAAACCCCGTACACTTTT	CVQALQTPYTF	IGKV2-28	.	IGKJ2	19	-1	-1	23
5	0.0015494267121165168	TGCGCGCAACTTACACACTTTCCTTGGACGTTC	CAQLTHFPWTF	IGKV2D-24	.	IGKJ1	23	-1	-1	24
5	0.0015494267121165168	TGCATCCAAGCTCTAGAAATCCCGTACACTTTT	CIQALEIPYTF	IGKV2-28	.	IGKJ2	18	-1	-1	23
5	0.0015494267121165168	TGCATGCAGGGTCTACAAACTCCGTACACTTTT	CMQGLQTPYTF	IGKV2-28	.	IGKJ2	22	-1	-1	23
5	0.0015494267121165168	TGCATGCAAGCTCTACATCCTCCGTACACTTTT	CMQALHPPYTF	IGKV2-28	.	IGKJ2	16	-1	-1	23
5	0.0015494267121165168	TGCATGCAAGCTACACAATTTCCTCGGTCGTTC	CMQATQFPRSF	IGKV2-24	.	IGKJ1	23	-1	-1	28
5	0.0015494267121165168	TGTCAGCAGTATGGTAGCTCATCCCTTTTT	CQQYGSSSLF	IGKV3-20	.	IGKJ2	20	-1	-1	26
5	0.0015494267121165168	TGTCAGCAGTATAATAACTGGTGGACGTTC	CQQYNNWWTF	IGKV3-15	.	IGKJ1	20	-1	-1	20
5	0.0015494267121165168	TGCCAACAGTATAATACTTACTGGACGTTC	CQQYNTYWTF	IGKV1-5	.	IGKJ1	19	-1	-1	21
5	0.0015494267121165168	TGCCAACAATATTATAGTTATTCGACGTTC	CQQYYSYSTF	IGKV1-5	.	IGKJ1	22	-1	-1	23
4	0.0012395413696932136	TGTCAGCACTATAATGAGTGGGCTCCTCCGTGGACGTTC	CQHYNEWAPPWTF	IGKV3D-15	.	IGKJ1	25	-1	-1	28
4	0.0012395413696932136	TGTCAGCAGTATAATAACTGGCCTCCCTTGTACACCTTT	CQQYNNWPPLYTF	IGKV3-15	.	IGKJ2	23	-1	-1	28
4	0.0012395413696932136	TGTCAACAGCTTAATAGTTTCCTCCGAGGGCTCACTTTC	CQQLNSFLRGLTF	IGKV1-9	.	IGKJ4	18	-1	-1	25
4	0.0012395413696932136	TGTCAGCAGTATTATAGTACTCTCCCGATCACCTTC	CQQYYSTLPITF	IGKV4-1	.	IGKJ5	21	-1	-1	25
4	0.0012395413696932136	TGTCAGCAGTATGGTAGCTCACTCTTGTGGACGTTC	CQQYGSSLLWTF	IGKV3-20	.	IGKJ1	21	-1	-1	26
4	0.0012395413696932136	TGTCAGCAGTATGGTAGCTCACCTAGGCTCACTTTC	CQQYGSSPRLTF	IGKV3-20	.	IGKJ4	26	-1	-1	26
4	0.0012395413696932136	TGTCAGCAGTATGATACCTTATTTCCGGTCACCTTT	CQQYDTLFPVTF	IGKV3-20	.	IGKJ5	12	-1	-1	28
4	0.0012395413696932136	TGTCAGCAGCGTAGCAACTGGCCTCCGTGGACGTTC	CQQRSNWPPWTF	IGKV3-11	.	IGKJ1	23	-1	-1	25
4	0.0012395413696932136	TGTCAGCAGCGTAATAACTGGCGCGCGCTCACTTTC	CQQRNNWRALTF	IGKV3-11	.	IGKJ4	21	-1	-1	24
4	0.0012395413696932136	TGTCAGCAACGAAGCGACTGGCCTCCGTTCACTTTT	CQQRSDWPPFTF	IGKV3-11	.	IGKJ2	23	-1	-1	29
4	0.0012395413696932136	TGTCAACGGGGTTACAGTACCCCTCCGTGGACGTTC	CQRGYSTPPWTF	IGKV1D-39	.	IGKJ1	26	-1	-1	25
4	0.0012395413696932136	TGTCAACAGTATAATGCGTGGCCTCCGAGGGCTTTC	CQQYNAWPPRAF	IGKV3D-15	.	IGKJ4	26	-1	-1	31
4	0.0012395413696932136	TGTCAACAGCTTAATAGTTACCCTCCGCTCACTTTC	CQQLNSYPPLTF	IGKV1-9	.	IGKJ4	23	-1	-1	25
4	0.0012395413696932136	TGTCAACAGAGTTACACAACCCATCCGTTCACTTTT	CQQSYTTHPFTF	IGKV1D-39	.	IGKJ2	26	-1	-1	29
4	0.0012395413696932136	TGTCAACAATATGATTATGTCCCTTCCTACACTTTT	CQQYDYVPSYTF	IGKV1-33	.	IGKJ2	23	-1	-1	27
4	0.0012395413696932136	TGCATGCAAGCTCTACAAACTCCCCCGATCACCTTC	CMQALQTPPITF	IGKV2D-28	.	IGKJ5	26	-1	-1	25
4	0.0012395413696932136	TGTCTACAGCATAATAGTTACCCGTGGACGTTC	CLQHNSYPWTF	IGKV1-17	.	IGKJ1	22	-1	-1	22
4	0.0012395413696932136	TGTCTACAACATAAGAGTTACCCGATCACCTTC	CLQHKSYPITF	IGKV1-17	.	IGKJ5	22	-1	-1	22
4	0.0012395413696932136	TGTCATCAATACAGCGGTTCACCCTGGACCTTC	CHQYSGSPWTF	IGKV3-20	.	IGKJ2	4	-1	-1	33
4	0.0012395413696932136	TGTCACCAGTATTATAGTACTCCCCTCACTTTC	CHQYYSTPLTF	IGKV4-1	.	IGKJ4	22	-1	-1	24
4	0.0012395413696932136	TGTCAGCATTATCATAGTGCTCCGATCACCTTC	CQHYHSAPITF	IGKV4-1	.	IGKJ5	22	-1	-1	22
4	0.0012395413696932136	TGTCAGCAGTCTCAAACTGCTCCGTACACTTTT	CQQSQTAPYTF	IGKV4-1	.	IGKJ2	7	-1	-1	23
4	0.0012395413696932136	TGTCAGCAGTATTATGACTGGCCGCGGACGTTC	CQQYYDWPRTF	IGKV3-15	.	IGKJ1	22	-1	-1	25
4	0.0012395413696932136	TGTCAGCAGTATCGAAGCTCACCGTGGACGTTC	CQQYRSSPWTF	IGKV3-20	.	IGKJ1	22	-1	-1	22
4	0.0012395413696932136	TGTCAGCAGTATGCTCACTCACCGCCGACTTTT	CQQYAHSPPTF	IGKV3D-20	.	IGKJ2	26	-1	-1	27
4	0.0012395413696932136	TGTCAGCAGTATGGTAACTCACCATTCACTTTC	CQQYGNSPFTF	IGKV3-20	.	IGKJ3	22	-1	-1	23
4	0.0012395413696932136	TGTCAGCAGTATGGCAGTTTGCCCCTCACTTTC	CQQYGSLPLTF	IGKV3-20	.	IGKJ4	13	-1	-1	24
4	0.0012395413696932136	TGTCAGCAGTATAGTTATTCACGGCTCACTTTC	CQQYSYSRLTF	IGKV3-20	.	IGKJ4	11	-1	-1	23
4	0.0012395413696932136	TGTCAGCAGTATAGTACGTGGCCTCGGGCGTTC	CQQYSTWPRAF	IGKV3-15	.	IGKJ1	23	-1	-1	28
4	0.0012395413696932136	TGTCAGCAGTATAATAACTGGCCGTACACTTTT	CQQYNNWPYTF	IGKV3-15	.	IGKJ2	22	-1	-1	23
4	0.0012395413696932136	TGTCAGCAGCGTAGCAACTGGCCTATCACTTTC	CQQRSNWPITF	IGKV3-11	.	IGKJ5	24	-1	-1	24
4	0.0012395413696932136	TGTCAGCAGCATGGAACGTCACCGCTCACTTTC	CQQHGTSPLTF	IGKV3-20	.	IGKJ4	13	-1	-1	22
4	0.0012395413696932136	TGTCAGCAATATTATAGTACTCCCTGGACGTTC	CQQYYSTPWTF	IGKV4-1	.	IGKJ1	22	-1	-1	24
4	0.0012395413696932136	TGTCAGCAATATAACAGTTGGCCTCGGACGTTC	CQQYNSWPRTF	IGKV3-15	.	IGKJ1	23	-1	-1	25
4	0.0012395413696932136	TGTCAACAGTATCATAGTATGCCTCACACTTTT	CQQYHSMPHTF	IGKV4-1	.	IGKJ2	18	-1	-1	25
4	0.0012395413696932136	TGTCAACAGACTAACAGTTTCCCGTACACTTTT	CQQTNSFPYTF	IGKV1-12	.	IGKJ2	22	-1	-1	23
4	0.0012395413696932136	TGTCAACAGAGTTACAGTACCCCTTACACTTTT	CQQSYSTPYTF	IGKV1-39	.	IGKJ2	23	-1	-1	24
4	0.0012395413696932136	TGTCAACAATATGATCGTGTCCCATTCACTTTC	CQQYDRVPFTF	IGKV1-33	.	IGKJ3	14	-1	-1	23
4	0.0012395413696932136	TGTCAACAACTTCATAGTTACCCACTCACTTTC	CQQLHSYPLTF	IGKV1-9	.	IGKJ4	22	-1	-1	24
4	0.0012395413696932136	TGCCAGCAGTATGATACTTATCCTCGGACGTTC	CQQYDTYPRTF	IGKV1-5	.	IGKJ1	20	-1	-1	25
4	0.0012395413696932136	TGCCAGCAGTATAATGACTGGCCTCCGAGGTTC	CQQYNDWPPRF	IGKV3-15	.	IGKJ1	23	-1	-1	29
4	0.0012395413696932136	TGCCAGCAGTATAATGACTGGCCTCCGAGGTTC	CQQYNDWPPRF	IGKV3D-15	.	IGKJ1	26	-1	-1	29
4	0.0012395413696932136	TGCCAACAACGCCAAAGCTGGCCTATCACCTTC	CQQRQSWPITF	IGKV3-11	.	IGKJ5	1	-1	-1	24
4	0.0012395413696932136	TGCCAAGTGTATACGAGCTCTTCGTACACTTTT	CQVYTSSSYTF	IGKV1-5	.	IGKJ2	12	-1	-1	23
4	0.0012395413696932136	TGCATGCAGGGTCTACAAACTCCGTACACTTTC	CMQGLQTPYTF	IGKV2-28	.	IGKJ2	22	-1	-1	23
4	0.0012395413696932136	TGCATGCAAGCTCTGCAAACTCCATTCACTTTC	CMQALQTPFTF	IGKV2-28	.	IGKJ3	22	-1	-1	23
4	0.0012395413696932136	TGCATGCAAGCTCTACAAACTCCTTACACTTTC	CMQALQTPYTF	IGKV2-28	.	IGKJ2	23	-1	-1	24
4	0.0012395413696932136	TGCATGCAAGGTTTACAAAGTCCCCCCACTTTC	CMQGLQSPPTF	IGKV2-28	.	IGKJ4	22	-1	-1	26
4	0.0012395413696932136	TGCATGCAAAGTATACAGATTCCCCGGACGTTC	CMQSIQIPRTF	IGKV2D-29	.	IGKJ1	27	-1	-1	25
4	0.0012395413696932136	TGTCAGCAGTATGGTAGCTCGGAGACTTTT	CQQYGSSETF	IGKV3-20	.	IGKJ2	19	-1	-1	24
4	0.0012395413696932136	TGTCAGCAGCGTAACAACTGGCCCACTTTT	CQQRNNWPTF	IGKV3-11	.	IGKJ2	22	-1	-1	23
4	0.0012395413696932136	TGTCAACAGGCTAACAGCTTCCCTGGTTTC	CQQANSFPGF	IGKV1-12	.	IGKJ3	23	-1	-1	26
4	0.0012395413696932136	TGCATGCAAGGTATAAACCGGTGGACGTTC	CMQGINRWTF	IGKV2-29	.	IGKJ1	18	-1	-1	20
4	0.0012395413696932136	TGCCAACAGTATAATAGTTATTCGTTC	CQQYNSYSF	IGKV1-5	.	IGKJ1	22	-1	-1	22
4	0.0012395413696932136	TGCCAACAGTATAATAGTTATACGTTC	CQQYNSYTF	IGKV1-5	.	IGKJ1	20	-1	-1	21
3	9.296560272699101E-4	TGTCAGCAGCGTAGCAACTGGCCTCCTTCGCTCACTTTC	CQQRSNWPPSLTF	IGKV3-11	.	IGKJ4	23	-1	-1	28
3	9.296560272699101E-4	TGCATGCAACGTATAGAGTTTCCTTCGGGGCTCACTTTC	CMQRIEFPSGLTF	IGKV2-40	.	IGKJ4	26	-1	-1	29
3	9.296560272699101E-4	TGTCAGCTTTATGGGAGTTCACCTCTGTGGACGTTC	CQLYGSSPLWTF	IGKV3D-20	.	IGKJ1	24	-1	-1	26
3	9.296560272699101E-4	TGTCAGCAGTATAATAACTGGCCTCTGTGGACGTTC	CQQYNNWPLWTF	IGKV3-15	.	IGKJ1	23	-1	-1	26
3	9.296560272699101E-4	TGTCAGCAGCGTAGCAGATGGCCTCCGAAGACTTTC	CQQRSRWPPKTF	IGKV3-11	.	IGKJ4	23	-1	-1	30
3	9.296560272699101E-4	TGTCAACAGAGTTACAGTACCCCCCTATTCACTTTC	CQQSYSTPLFTF	IGKV1-39	.	IGKJ3	22	-1	-1	25
3	9.296560272699101E-4	TGCCAACAGTATAATAGTTATTCTTCCTGGACGTTC	CQQYNSYSSWTF	IGKV1-5	.	IGKJ1	23	-1	-1	27
3	9.296560272699101E-4	TGTCTACAAGATTACAATTTCCCTCGAACTTTT	CLQDYNFPRTF	IGKV1-6	.	IGKJ2	23	-1	-1	27
3	9.296560272699101E-4	TGTCATCAGAGTGGCGCTTTACCCCTGACGTTC	CHQSGALPLTF	IGKV6-21	.	IGKJ1	11	-1	-1	26
3	9.296560272699101E-4	TGTCATCAGAGTAGTAGTTTACCGTGGACGTTC	CHQSSSLPWTF	IGKV6-21	.	IGKJ1	22	-1	-1	22
3	9.296560272699101E-4	TGTCACCAGTATGCTAGCTCACCGGGCACTTTC	CHQYASSPGTF	IGKV3-20	.	IGKJ4	22	-1	-1	26
3	9.296560272699101E-4	TGTCACCAGTATAATAATTGGCCTCGGACTTTC	CHQYNNWPRTF	IGKV3D-15	.	IGKJ1	24	-1	-1	25
3	9.296560272699101E-4	TGTCAGCATCGTAGCAACTGGCCGCTCACTTTC	CQHRSNWPLTF	IGKV3-11	.	IGKJ4	22	-1	-1	22
3	9.296560272699101E-4	TGTCAGCAGTATTTAAGTTCTCCTCCGACGTTC	CQQYLSSPPTF	IGKV4-1	.	IGKJ1	23	-1	-1	26
3	9.296560272699101E-4	TGTCAGCAGTATGCTGCCTATCCGATCACCTTT	CQQYAAYPITF	IGKV3-20	.	IGKJ5	12	-1	-1	22
3	9.296560272699101E-4	TGTCAGCAGTATGGTAGCTCACCCTGGACGTTC	CQQYGSSPWTF	IGKV3-20	.	IGKJ1	22	-1	-1	24
3	9.296560272699101E-4	TGTCAGCAGTATAGTTACTGGCCTCGGACGTTC	CQQYSYWPRTF	IGKV3D-15	.	IGKJ1	24	-1	-1	25
3	9.296560272699101E-4	TGTCAGCAGTATAGTACGTGGCCTCGGGCGTTC	CQQYSTWPRAF	IGKV3D-15	.	IGKJ1	24	-1	-1	28
3	9.296560272699101E-4	TGTCAGCAGTATAGCAGTTTTCCGTGGACATTC	CQQYSSFPWTF	IGKV1-12	.	IGKJ1	19	-1	-1	22
3	9.296560272699101E-4	TGTCAGCAGCGTAGCAACTGGCCTCTCACTTTC	CQQRSNWPLTF	IGKV3-11	.	IGKJ4	23	-1	-1	24
3	9.296560272699101E-4	TGTCAGCAGCGTAGCAACTGGCCGTACACTTTT	CQQRSNWPYTF	IGKV3-11	.	IGKJ2	22	-1	-1	23
3	9.296560272699101E-4	TGTCAGCAATATTATACTACTTCGTGGACGTTC	CQQYYTTSWTF	IGKV4-1	.	IGKJ1	20	-1	-1	22
3	9.296560272699101E-4	TGTCAGCAATATTATAGTACTCCCCTCACTTTC	CQQYYSTPLTF	IGKV4-1	.	IGKJ4	22	-1	-1	24
3	9.296560272699101E-4	TGTCAGCAATATGGAAGGTCACCTCGGACTTTT	CQQYGRSPRTF	IGKV3D-20	.	IGKJ2	24	-1	-1	27
3	9.296560272699101E-4	TGTCAGCAACATAGACAGTGGCCTTGGACGTTC	CQQHRQWPWTF	IGKV3-11	.	IGKJ1	7	-1	-1	24
3	9.296560272699101E-4	TGTCAACAGTTTAATAGTTACCTGATCACCTTC	CQQFNSYLITF	IGKV1D-13	.	IGKJ5	21	-1	-1	23
3	9.296560272699101E-4	TGTCAACAGTATTATAGTCCTCCTCTCACCTTC	CQQYYSPPLTF	IGKV4-1	.	IGKJ4	23	-1	-1	24
3	9.296560272699101E-4	TGTCAACAGTATGATAATCTCCCTCTGACTTTT	CQQYDNLPLTF	IGKV1D-33	.	IGKJ2	24	-1	-1	27
3	9.296560272699101E-4	TGTCAACAGCTTAATAGTTACTCGTGGACGTTC	CQQLNSYSWTF	IGKV1-9	.	IGKJ1	20	-1	-1	22
3	9.296560272699101E-4	TGTCAACAGAGTTCCAGTTCCGGGCTCACCTTC	CQQSSSSGLTF	IGKV1-39	.	IGKJ4	17	-1	-1	23
3	9.296560272699101E-4	TGTCAACAGAGTTCCAAAAACCCTCGGACGTTC	CQQSSKNPRTF	IGKV1-39	.	IGKJ1	12	-1	-1	25
3	9.296560272699101E-4	TGTCAACAGAGTTACAGTACTCCGTACACTTTT	CQQSYSTPYTF	IGKV1-39	.	IGKJ2	19	-1	-1	23
3	9.296560272699101E-4	TGTCAACAGAGTTACAGTACCCCGTACACTTTT	CQQSYSTPYTF	IGKV1-39	.	IGKJ2	22	-1	-1	23
3	9.296560272699101E-4	TGTCAACAGAGTCACAGTATCCCGTGGACGTTC	CQQSHSIPWTF	IGKV1-39	.	IGKJ1	22	-1	-1	22
3	9.296560272699101E-4	TGTCAACAATATGGTAACTCACCGGTCACCTTC	CQQYGNSPVTF	IGKV3-20	.	IGKJ5	22	-1	-1	25
3	9.296560272699101E-4	TGTCAAAAATATAACAGTGTCCCGTGGACGTTC	CQKYNSVPWTF	IGKV1-27	.	IGKJ1	22	-1	-1	22
3	9.296560272699101E-4	TGCTTGCAAGCTCTGCAAACTCCGTACACTTTT	CLQALQTPYTF	IGKV2-28	.	IGKJ2	22	-1	-1	23
3	9.296560272699101E-4	TGCCAGCACTATAGTAGTAAGCCGCGGACTTTT	CQHYSSKPRTF	IGKV3-20	.	IGKJ2	16	-1	-1	27
3	9.296560272699101E-4	TGCCAACAGTATAATACTTACCCGTACAGTTTT	CQQYNTYPYSF	IGKV1-16	.	IGKJ2	22	-1	-1	23
3	9.296560272699101E-4	TGCGTCCAGGCTTTACAAACCCCGTACACTTTT	CVQALQTPYTF	IGKV2-28	.	IGKJ2	19	-1	-1	23
3	9.296560272699101E-4	TGCATGCAGGCTGTCGAGCCTCCGTACACTTTT	CMQAVEPPYTF	IGKV2-18	.	IGKJ2	11	-1	-1	23
3	9.296560272699101E-4	TGCATGCAAGTTACACAATTTCCTCGGACGTTC	CMQVTQFPRTF	IGKV2-24	.	IGKJ1	27	-1	-1	25
3	9.296560272699101E-4	TGCATGCAAGCTCTACAAACTCCGCTCACTTTC	CMQALQTPLTF	IGKV2-28	.	IGKJ4	22	-1	-1	22
3	9.296560272699101E-4	TGCATGCAAGCTCTACAAACCCCGTACACTTTT	CMQALQTPYTF	IGKV2-28	.	IGKJ2	19	-1	-1	23
3	9.296560272699101E-4	TGCATGCAAGCGCTACAAACTCCTCTCACTTTT	CMQALQTPLTF	IGKV2D-28	.	IGKJ2	24	-1	-1	26
3	9.296560272699101E-4	TGCATGCAAGGTTCACACTGGCCTCCGGTCCTC	CMQGSHWPPVL	IGKV2D-30	.	IGKJ4	27	-1	-1	31
3	9.296560272699101E-4	TGCATGCAAGGCACACACTGGCCGTACACTTTT	CMQGTHWPYTF	IGKV2-30	.	IGKJ2	22	-1	-1	23
3	9.296560272699101E-4	TGTCAGCAGTATTATACTACTCCCACTTTT	CQQYYTTPTF	IGKV4-1	.	IGKJ2	22	-1	-1	23
3	9.296560272699101E-4	TGTCAGCAGCGTAGCAACTGGCTCACTTTC	CQQRSNWLTF	IGKV3-11	.	IGKJ4	21	-1	-1	20
3	9.296560272699101E-4	TGTCAGCAATATGGTCGCCCGCTCAGTTTC	CQQYGRPLSF	IGKV3-20	.	IGKJ4	14	-1	-1	19
3	9.296560272699101E-4	TGTCAACAATATGACATTCTCCCCGTGTTC	CQQYDILPVF	IGKV1-33	.	IGKJ3	22	-1	-1	27
3	9.296560272699101E-4	TGCCAGCAATATGATCGTTTGGGCACTTTC	CQQYDRLGTF	IGKV1-5	.	IGKJ2	18	-1	-1	23
3	9.296560272699101E-4	TGTCAACTGCGTGGAGGGCTCTCTTTC	CQLRGGLSF	IGKV3-11	.	IGKJ4	11	-1	-1	13
2	6.197706848466068E-4	TGTCAGCAGTATGATAACTGGCCTCCGATGTACACTTTT	CQQYDNWPPMYTF	IGKV3D-15	.	IGKJ2	26	-1	-1	27
2	6.197706848466068E-4	TGTCAGCAGTATAATAACTGGCCTCCGGAGTACACTTTT	CQQYNNWPPEYTF	IGKV3D-15	.	IGKJ2	29	-1	-1	29
2	6.197706848466068E-4	TGTCAGCAGTATAATAACTGGCCTCCGAAGTACACTTTT	CQQYNNWPPKYTF	IGKV3-15	.	IGKJ2	23	-1	-1	29
2	6.197706848466068E-4	TGTCAGCAGTATAATAACTGGCCTCCAAAATTCACTTTC	CQQYNNWPPKFTF	IGKV3-15	.	IGKJ3	23	-1	-1	29
2	6.197706848466068E-4	TGTCAGCAGCGTAGCAACTGGCCTCCGGGGTACACTTTT	CQQRSNWPPGYTF	IGKV3D-11	.	IGKJ2	27	-1	-1	29
2	6.197706848466068E-4	TGTCAACAGGCTAACAGTTCCCCTCCGGGGCTCACTTTC	CQQANSSPPGLTF	IGKV1-12	.	IGKJ4	23	-1	-1	29
2	6.197706848466068E-4	TGTCAGCAGTATGGTGGGTCACCCGCGATCACTTTC	CQQYGGSPAITF	IGKV3-20	.	IGKJ4	22	-1	-1	24
2	6.197706848466068E-4	TGTCAGCAGTATGGTAGCTCACTTTCGTGGACGTTC	CQQYGSSLSWTF	IGKV3-20	.	IGKJ1	21	-1	-1	25
2	6.197706848466068E-4	TGTCAGCAGTATGGTAGCTCACCTCCGTACACTTTT	CQQYGSSPPYTF	IGKV3D-20	.	IGKJ2	26	-1	-1	26
2	6.197706848466068E-4	TGTCAGCAGTATAATAACTGGCCTCCGTGGACGTTC	CQQYNNWPPWTF	IGKV3-15	.	IGKJ1	23	-1	-1	25
2	6.197706848466068E-4	TGTCAGCAGTATAATAACTGGCCTCGGTACACTTTT	CQQYNNWPRYTF	IGKV3-15	.	IGKJ2	23	-1	-1	26
2	6.197706848466068E-4	TGTCAGCAGTATAATAACTGGCCCGGGCTCACTTTC	CQQYNNWPGLTF	IGKV3-15	.	IGKJ4	22	-1	-1	26
2	6.197706848466068E-4	TGTCAGCAGCGTAGCGACTGGCAAGGTCTCACTTTC	CQQRSDWQGLTF	IGKV3D-11	.	IGKJ4	22	-1	-1	27
2	6.197706848466068E-4	TGTCAGCAATATTATACTACTCCCCCATTCACTTTT	CQQYYTTPPFTF	IGKV4-1	.	IGKJ2	22	-1	-1	29
2	6.197706848466068E-4	TGTCAGCAATATGGTAGCTTTCCTCCGTACACTTTT	CQQYGSFPPYTF	IGKV4-1	.	IGKJ2	11	-1	-1	26
2	6.197706848466068E-4	TGTCAGCAACGTAGCAACTGGCCTCCTCTCACTTTC	CQQRSNWPPLTF	IGKV3-11	.	IGKJ4	23	-1	-1	27
2	6.197706848466068E-4	TGTCAGGTATATGGTGGCTCGTCGACTTACACTTTT	CQVYGGSSTYTF	IGKV3-20	.	IGKJ2	19	-1	-1	27
2	6.197706848466068E-4	TGTCAACAGTATTATAGTTACCTCCCGTGGACGTTC	CQQYYSYLPWTF	IGKV1-8	.	IGKJ1	21	-1	-1	25
2	6.197706848466068E-4	TGTCAACAGTATAATAATTATCCCCCCCTCACTTTC	CQQYNNYPPLTF	IGKV1-13	.	IGKJ4	19	-1	-1	27
2	6.197706848466068E-4	TGTCAAAAGTATAACAGTGCCCCCACGTGGACGTTC	CQKYNSAPTWTF	IGKV1-27	.	IGKJ1	22	-1	-1	22
2	6.197706848466068E-4	TGCCAGCAGTATAATAACTGGCCTCCGTACACTTTT	CQQYNNWPPYTF	IGKV3-15	.	IGKJ2	23	-1	-1	26
2	6.197706848466068E-4	TGCATGCAAGGTACACACTGGCCTCCCCTAACGTTC	CMQGTHWPPLTF	IGKV2D-30	.	IGKJ1	25	-1	-1	30
2	6.197706848466068E-4	TGTCTACAGCATAATAGTTACCCTTGGACGTTC	CLQHNSYPWTF	IGKV1-17	.	IGKJ1	23	-1	-1	24
2	6.197706848466068E-4	TGTCTACAGCATAATAGTTACCCTCCAACGTTC	CLQHNSYPPTF	IGKV1D-17	.	IGKJ1	25	-1	-1	27
2	6.197706848466068E-4	TGTCTACAGCATAATAGTTACCCAGGGACGTTC	CLQHNSYPGTF	IGKV1-17	.	IGKJ1	22	-1	-1	25
2	6.197706848466068E-4	TGTCATCAGAGTGATACTTTACCCCTCACTTTC	CHQSDTLPLTF	IGKV6-21	.	IGKJ3	22	-1	-1	25
2	6.197706848466068E-4	TGTCATAAGTATGACAGTGCCCCTTTCACTTTC	CHKYDSAPFTF	IGKV1-27	.	IGKJ3	23	-1	-1	24
2	6.197706848466068E-4	TGTCAGTACTATGGTGTCTCACAGCTCGCTTTC	CQYYGVSQLAF	IGKV3-20	.	IGKJ4	21	-1	-1	23
2	6.197706848466068E-4	TGTCAGCAGTCTCAAACTGCTCCGTACACTTTT	CQQSQTAPYTF	IGKV1-27	.	IGKJ2	4	-1	-1	23
2	6.197706848466068E-4	TGTCAGCAGTATGGTAGCTCACTTGGGACGTTC	CQQYGSSLGTF	IGKV3-20	.	IGKJ1	21	-1	-1	25
2	6.197706848466068E-4	TGTCAGCAGTATGGTAGCTCACTCCGGACTTTT	CQQYGSSLRTF	IGKV3D-20	.	IGKJ2	27	-1	-1	27
2	6.197706848466068E-4	TGTCAGCAGTATGGTAGCTCACTGCTCACTTTC	CQQYGSSLLTF	IGKV3-20	.	IGKJ4	21	-1	-1	23
2	6.197706848466068E-4	TGTCAGCAGTATGGTAGCTCACCTCCGACGTTC	CQQYGSSPPTF	IGKV3D-20	.	IGKJ1	26	-1	-1	26
2	6.197706848466068E-4	TGTCAGCAGTATGGTAGCTCACCTCGAACTTTT	CQQYGSSPRTF	IGKV3D-20	.	IGKJ2	24	-1	-1	27
2	6.197706848466068E-4	TGTCAGCAGTATGGTAGCTCACCTCAGACGTTC	CQQYGSSPQTF	IGKV3D-20	.	IGKJ1	24	-1	-1	26
2	6.197706848466068E-4	TGTCAGCAGTATGGTAGCTCACCCCGGACGTTC	CQQYGSSPRTF	IGKV3D-20	.	IGKJ1	27	-1	-1	25
2	6.197706848466068E-4	TGTCAGCAGTATGGTAGCTCACCCGTCACTTTC	CQQYGSSPVTF	IGKV3-20	.	IGKJ3	22	-1	-1	25
2	6.197706848466068E-4	TGTCAGCAGTATGGAAGCTCACCGTGGACGTTC	CQQYGSSPWTF	IGKV3-20	.	IGKJ1	22	-1	-1	22
2	6.197706848466068E-4	TGTCAGCAGTATAGTCGCTGGCCACTCACTTTC	CQQYSRWPLTF	IGKV3-15	.	IGKJ4	22	-1	-1	24
2	6.197706848466068E-4	TGTCAGCAGTATAGTAACTGGCCTCCCACTTTC	CQQYSNWPPTF	IGKV3D-15	.	IGKJ4	25	-1	-1	26
2	6.197706848466068E-4	TGTCAGCAGTATAATAACTGGCCTCTCACTTTC	CQQYNNWPLTF	IGKV3D-15	.	IGKJ4	24	-1	-1	24
2	6.197706848466068E-4	TGTCAGCAGTATAATAACTGGCCAGGGACGTTC	CQQYNNWPGTF	IGKV3-15	.	IGKJ1	22	-1	-1	25
2	6.197706848466068E-4	TGTCAGCAGCGTAGCAACTGGCCTCCCACTTTT	CQQRSNWPPTF	IGKV3-11	.	IGKJ2	23	-1	-1	26
2	6.197706848466068E-4	TGTCAGCAGCGTAGCAACTGGCCTCGAACGTTC	CQQRSNWPRTF	IGKV3-11	.	IGKJ1	23	-1	-1	27
2	6.197706848466068E-4	TGTCAGCAGCATAATTTCTGGCCTTTCATTTTC	CQQHNFWPFIF	IGKV3-15	.	IGKJ3	23	-1	-1	24
2	6.197706848466068E-4	TGTCAGCAGCATAATTACTGGCCGTACACTTTT	CQQHNYWPYTF	IGKV3-15	.	IGKJ2	22	-1	-1	23
2	6.197706848466068E-4	TGTCAGCAATATTATACTAGTCCGTACACCTTT	CQQYYTSPYTF	IGKV4-1	.	IGKJ2	22	-1	-1	23
2	6.197706848466068E-4	TGTCAGCAATATCATACCTCTCCGGAGACGTTC	CQQYHTSPETF	IGKV3-20	.	IGKJ1	11	-1	-1	26
2	6.197706848466068E-4	TGTCAGCAATATAGTTCCTGGCCTCAGACGTTC	CQQYSSWPQTF	IGKV3-15	.	IGKJ1	23	-1	-1	26
2	6.197706848466068E-4	TGTCAGCAATATAATCACTGGCCTCTCACCTTC	CQQYNHWPLTF	IGKV3-15	.	IGKJ4	23	-1	-1	24
2	6.197706848466068E-4	TGTCAACATCTTGATAATTACCCGTACACTTTT	CQHLDNYPYTF	IGKV1-9	.	IGKJ2	22	-1	-1	23
2	6.197706848466068E-4	TGTCAACAGTTTAATAGTTATCCTCCCACTTTC	CQQFNSYPPTF	IGKV1D-13	.	IGKJ4	24	-1	-1	26
2	6.197706848466068E-4	TGTCAACAGTTTAATAGTTACCCTCTCACCTTC	CQQFNSYPLTF	IGKV1D-13	.	IGKJ5	24	-1	-1	25
2	6.197706848466068E-4	TGTCAACAGTTTAAGAGTTACCCTCTCACCTTC	CQQFKSYPLTF	IGKV1D-13	.	IGKJ4	24	-1	-1	24
2	6.197706848466068E-4	TGTCAACAGTATGATAATCTTCCGTACACTTTT	CQQYDNLPYTF	IGKV1-33	.	IGKJ2	19	-1	-1	23
2	6.197706848466068E-4	TGTCAACAGCTTAATAGTTACCCGCTCACTTTC	CQQLNSYPLTF	IGKV1-9	.	IGKJ4	22	-1	-1	22
2	6.197706848466068E-4	TGTCAACAGCTGAATGGTTATCCGTACAGTTTT	CQQLNGYPYSF	IGKV1-9	.	IGKJ2	19	-1	-1	23
2	6.197706848466068E-4	TGTCAACAGGTTAATAGTTATCCGCTCACTTTC	CQQVNSYPLTF	IGKV1-9	.	IGKJ4	19	-1	-1	22
2	6.197706848466068E-4	TGTCAACAGGCTTACACTTTCCCGTACACCTTT	CQQAYTFPYTF	IGKV1-12	.	IGKJ2	22	-1	-1	23
2	6.197706848466068E-4	TGTCAACAGGCTAACAGTTTCCCTCTCACTTTC	CQQANSFPLTF	IGKV1-12	.	IGKJ4	23	-1	-1	24
2	6.197706848466068E-4	TGTCAACAGGCTAACAGTTTCCCGTGGACGTTC	CQQANSFPWTF	IGKV1-12	.	IGKJ1	22	-1	-1	22
2	6.197706848466068E-4	TGTCAACAGACTACCCGTTTTCCCGTGACGTTC	CQQTTRFPVTF	IGKV1-12	.	IGKJ1	19	-1	-1	26
2	6.197706848466068E-4	TGTCAACAGAGTTACAGTACCCCTTGGACGTTC	CQQSYSTPWTF	IGKV1-39	.	IGKJ1	23	-1	-1	24
2	6.197706848466068E-4	TGTCAACAGAGTTACAGTACCCCGTGGACGTTC	CQQSYSTPWTF	IGKV1-39	.	IGKJ1	22	-1	-1	22
2	6.197706848466068E-4	TGTCAACAGAGTGACAGGACCCCCTACAATTTT	CQQSDRTPYNF	IGKV1-39	.	IGKJ2	22	-1	-1	24
2	6.197706848466068E-4	TGTCAACAGAATTACATTTCCCCGTACAATTTT	CQQNYISPYNF	IGKV1-39	.	IGKJ2	22	-1	-1	23
2	6.197706848466068E-4	TGTCAACAATTTTATAATGATCCTTTCACTTTC	CQQFYNDPFTF	IGKV1-33	.	IGKJ3	17	-1	-1	24
2	6.197706848466068E-4	TGTCAACAATTTATGAGTTACCCTTTCACTTTC	CQQFMSYPFTF	IGKV1D-13	.	IGKJ3	23	-1	-1	24
2	6.197706848466068E-4	TGTCAACAATTTAATGATTACCCGCTCAGTTTC	CQQFNDYPLSF	IGKV1-13	.	IGKJ4	22	-1	-1	22
2	6.197706848466068E-4	TGTCAACAATATTATAACTGGCCCCTCACTTTT	CQQYYNWPLTF	IGKV3-15	.	IGKJ2	22	-1	-1	26
2	6.197706848466068E-4	TGTCAACAATATGGTCGCTCAGTGTGGACGTTC	CQQYGRSVWTF	IGKV3-20	.	IGKJ1	20	-1	-1	23
2	6.197706848466068E-4	TGTCAACAATATGAGATTCTCCCATTCACTTTC	CQQYEILPFTF	IGKV1-33	.	IGKJ3	22	-1	-1	23
2	6.197706848466068E-4	TGTCAACAATATGAAAATCTCCTCCTCACTTTC	CQQYENLLLTF	IGKV1-33	.	IGKJ4	21	-1	-1	24
2	6.197706848466068E-4	TGTCAACAACTTAATAGTTATCCGATCACCTTC	CQQLNSYPITF	IGKV1-9	.	IGKJ5	19	-1	-1	22
2	6.197706848466068E-4	TGTGAGCAATTTGGTGGATACCCGTACACTTTT	CEQFGGYPYTF	IGKV1-9	.	IGKJ2	2	-1	-1	23
2	6.197706848466068E-4	TGTATGCAGGCTACAGAATATCCTCGGACGTTC	CMQATEYPRTF	IGKV2-24	.	IGKJ1	27	-1	-1	25
2	6.197706848466068E-4	TGCCACCAGTACGGTAGTTCACCGGGAACTTTC	CHQYGSSPGTF	IGKV3-20	.	IGKJ4	22	-1	-1	27
2	6.197706848466068E-4	TGCCAACAGTATAATAGTTACCCGATCACCTTC	CQQYNSYPITF	IGKV1-16	.	IGKJ5	22	-1	-1	22
2	6.197706848466068E-4	TGCCAACAATATGAGAGTGACTTCTCTACATTC	CQQYESDFSTF	IGKV1-5	.	IGKJ1	11	-1	-1	30
2	6.197706848466068E-4	TGCGTCCAAGCTCTAGAAACCCCGTACACTTTT	CVQALETPYTF	IGKV2-28	.	IGKJ2	19	-1	-1	23
2	6.197706848466068E-4	TGCATGCAGGTTACAAAGTTTCCTCGCACTTTT	CMQVTKFPRTF	IGKV2-18	.	IGKJ2	23	-1	-1	26
2	6.197706848466068E-4	TGCATGCAAGTTACAGAGTTTCCTCGAACTTTT	CMQVTEFPRTF	IGKV2-24	.	IGKJ2	23	-1	-1	27
2	6.197706848466068E-4	TGCATGCAAGCTCTACAAACTCCACTCACTTTC	CMQALQTPLTF	IGKV2-28	.	IGKJ4	22	-1	-1	24
2	6.197706848466068E-4	TGCATGCAAGCTACACACTGGCCAGTCACTTTC	CMQATHWPVTF	IGKV2-30	.	IGKJ3	22	-1	-1	25
2	6.197706848466068E-4	TGCATGCAAGGTTTCCAATTTCCATTCACTTTG	CMQGFQFPFTL	IGKV2-30	.	IGKJ3	11	-1	-1	23
2	6.197706848466068E-4	TGCATGCAAGGTTCACACTTCCCGTTCACTTTC	CMQGSHFPFTF	IGKV2-30	.	IGKJ3	18	-1	-1	24
2	6.197706848466068E-4	TGCATGCAAGGTCTGCAAACTCCGTACACCTTT	CMQGLQTPYTF	IGKV2-28	.	IGKJ2	22	-1	-1	23
2	6.197706848466068E-4	TGCATGCAAGGTCTACAGACTCCGTACACTTTT	CMQGLQTPYTF	IGKV2-26	.	IGKJ2	9	-1	-1	23
2	6.197706848466068E-4	TGCATGCAAGGTCTACAGACTCCGTACACTTTT	CMQGLQTPYTF	IGKV2-30	.	IGKJ2	11	-1	-1	23
2	6.197706848466068E-4	TGCATGCAAGGTATACACCTTCCGCTCACTTTC	CMQGIHLPLTF	IGKV2-29	.	IGKJ4	22	-1	-1	22
2	6.197706848466068E-4	TGCATGCAAGGTATACACCTCCCCGTGACGTTC	CMQGIHLPVTF	IGKV2-29	.	IGKJ1	19	-1	-1	26
2	6.197706848466068E-4	TGCATGCAAGGTACACACTGGCCGTACACTTTT	CMQGTHWPYTF	IGKV2-30	.	IGKJ2	22	-1	-1	23
2	6.197706848466068E-4	TGCATGCAAAGTCTCCGAACTCCGTGGTCGTTC	CMQSLRTPWSF	IGKV2-28	.	IGKJ1	22	-1	-1	22
2	6.197706848466068E-4	TGCATGCAAAGTATACAGCTTCCTCGGGCGTTC	CMQSIQLPRAF	IGKV2D-29	.	IGKJ1	24	-1	-1	28
2	6.197706848466068E-4	TGCACGCAAGCTACACAATTTCCGTACACTTTT	CTQATQFPYTF	IGKV2D-24	.	IGKJ2	22	-1	-1	23
2	6.197706848466068E-4	TGTCATCAGAGTAGTAGTTTACTCACTTTC	CHQSSSLLTF	IGKV6-21	.	IGKJ4	21	-1	-1	21
2	6.197706848466068E-4	TGTCAGCTACGTCGCAGCTGGCCTAGGTTC	CQLRRSWPRF	IGKV3-11	.	IGKJ1	26	-1	-1	26
2	6.197706848466068E-4	TGTCAGCAGCGTAGCAACTTAGGCACTTTC	CQQRSNLGTF	IGKV3-11	.	IGKJ3	18	-1	-1	23
2	6.197706848466068E-4	TGTCAGCAGGATTATAACCCACGGACGTTC	CQQDYNPRTF	IGKV3-7	.	IGKJ1	17	-1	-1	22
2	6.197706848466068E-4	TGCCAACAGTATATGAGTTATCCGACGTTC	CQQYMSYPTF	IGKV1-5	.	IGKJ1	20	-1	-1	23
2	6.197706848466068E-4	TGCATGCAAGCTGTACAATCTCCCACTTTC	CMQAVQSPTF	IGKV2-28	.	IGKJ4	22	-1	-1	23
1	3.098853424233034E-4	TGTCAGCAGTATGGTAGCTCACCTAGGGAAAAACTCACTTTC	CQQYGSSPREKLTF	IGKV3-20	.	IGKJ4	26	-1	-1	33
1	3.098853424233034E-4	TGTCACCAATATTATTCCTGGCCTCCGTCCCACACTTTC	CHQYYSWPPSHTF	IGKV3-15	.	IGKJ4	23	-1	-1	32
1	3.098853424233034E-4	TGTCAGCAGTATGGTAGCTCACCTCCGGTGTACACTTTT	CQQYGSSPPVYTF	IGKV3D-20	.	IGKJ2	27	-1	-1	28
1	3.098853424233034E-4	TGTCAGCAGTATGGTAGCTCACCTCCGGGGTACACTTTT	CQQYGSSPPGYTF	IGKV3D-20	.	IGKJ2	27	-1	-1	29
1	3.098853424233034E-4	TGTCAGCAGTATAATAACTGGCCTCCCACGTGGACGTTC	CQQYNNWPPTWTF	IGKV3D-15	.	IGKJ1	25	-1	-1	25
1	3.098853424233034E-4	TGTCAGCAGTATAATAACTGGCCTCCGGGGTACACTTTT	CQQYNNWPPGYTF	IGKV3D-15	.	IGKJ2	27	-1	-1	29
1	3.098853424233034E-4	TGTCAGCAGTATAATAACTGGCCTCGGATGTACACTTTT	CQQYNNWPRMYTF	IGKV3-15	.	IGKJ2	23	-1	-1	27
1	3.098853424233034E-4	TGTCAGCAGTACAATAACTGGCCTCCGAGGGACACTTTC	CQQYNNWPPRDTF	IGKV3D-15	.	IGKJ4	26	-1	-1	32
1	3.098853424233034E-4	TGTCAGCAGCGTAGCAACTGGCCTCTTGCGCTCACTTTC	CQQRSNWPLALTF	IGKV3-11	.	IGKJ4	23	-1	-1	27
1	3.098853424233034E-4	TGTCAGCAGCGTAGCAACTGGCCTCCTTTATTCACTTTC	CQQRSNWPPLFTF	IGKV3-11	.	IGKJ3	23	-1	-1	28
1	3.098853424233034E-4	TGTCAGCAGCGTAGCAACTGGCCTCCGGGGCTCACTTTC	CQQRSNWPPGLTF	IGKV3D-11	.	IGKJ4	27	-1	-1	29
1	3.098853424233034E-4	TGTCAGCAGCGTAGCAACTGGCCTCCGGGGATCACTTTC	CQQRSNWPPGITF	IGKV3D-11	.	IGKJ3	27	-1	-1	31
1	3.098853424233034E-4	TGTCAGCAGCGTAGCAACTGGCCTCCAAAAATCACTTTC	CQQRSNWPPKITF	IGKV3-11	.	IGKJ4	23	-1	-1	31
1	3.098853424233034E-4	TGTCAACACTATCGTAGTTCACCTCCGGAGTACACTTTT	CQHYRSSPPEYTF	IGKV3D-20	.	IGKJ2	29	-1	-1	29
1	3.098853424233034E-4	TGTCAACAGCTTAATAGTTACCCTCCGGAGGTCACTTTC	CQQLNSYPPEVTF	IGKV1D-17	.	IGKJ3	30	-1	-1	31
1	3.098853424233034E-4	TGTCAACAGAGTTACAGTACCCCTCCGGGGTGGACGTTC	CQQSYSTPPGWTF	IGKV1D-39	.	IGKJ1	27	-1	-1	29
1	3.098853424233034E-4	TGTCTTCAACATGATAATTTCCCTCTCGAAACGTTC	CLQHDNFPLETF	IGKV5-2	.	IGKJ1	23	-1	-1	30
1	3.098853424233034E-4	TGTCTACAGCATAATAGTTACCCTCCGTGGACGTTC	CLQHNSYPPWTF	IGKV1D-17	.	IGKJ1	26	-1	-1	25
1	3.098853424233034E-4	TGTCACCAATATAATAACTGGCCTCCGGGGACTTTT	CHQYNNWPPGTF	IGKV3D-15	.	IGKJ2	27	-1	-1	30
1	3.098853424233034E-4	TGTCAGCGATATAATAGCTGGCCCGTGTATGCTTTT	CQRYNSWPVYAF	IGKV3-15	.	IGKJ2	22	-1	-1	31
1	3.098853424233034E-4	TGTCAGCAGTCTGGTAACTCACCGGAGTACACTTTT	CQQSGNSPEYTF	IGKV3-20	.	IGKJ2	22	-1	-1	26
1	3.098853424233034E-4	TGTCAGCAGTATGGTAGCTCCCCTCGGTGCACTTTT	CQQYGSSPRCTF	IGKV3-20	.	IGKJ2	28	-1	-1	29
1	3.098853424233034E-4	TGTCAGCAGTATGGTAGCTCACCTCTGTACACTTTT	CQQYGSSPLYTF	IGKV3D-20	.	IGKJ2	24	-1	-1	25
1	3.098853424233034E-4	TGTCAGCAGTATGGTAGCTCACCTCTATTCACTTTC	CQQYGSSPLFTF	IGKV3D-20	.	IGKJ3	24	-1	-1	25
1	3.098853424233034E-4	TGTCAGCAGTATGGTAGCTCACCTCCGCTCACTTTC	CQQYGSSPPLTF	IGKV3D-20	.	IGKJ4	26	-1	-1	25
1	3.098853424233034E-4	TGTCAGCAGTATGGTAGCTCACCTCAGAGCACTTTT	CQQYGSSPQSTF	IGKV3D-20	.	IGKJ2	24	-1	-1	29
1	3.098853424233034E-4	TGTCAGCAGTATGGTAGCTCACCCCCGTGGACGTTC	CQQYGSSPPWTF	IGKV3D-20	.	IGKJ1	26	-1	-1	25
1	3.098853424233034E-4	TGTCAGCAGTATGGTAGCTCACCCCCGTACACTTTT	CQQYGSSPPYTF	IGKV3D-20	.	IGKJ2	26	-1	-1	26
1	3.098853424233034E-4	TGTCAGCAGTATGGTAGCTCACCCCCGCTCACTTTC	CQQYGSSPPLTF	IGKV3D-20	.	IGKJ4	26	-1	-1	25
1	3.098853424233034E-4	TGTCAGCAGTATGGTAGCTCACCCACGTGGACGTTC	CQQYGSSPTWTF	IGKV3-20	.	IGKJ1	22	-1	-1	22
1	3.098853424233034E-4	TGTCAGCAGTATGATACCTTATTTCCGGTCACCTTT	CQQYDTLFPVTF	IGKV3-20	.	IGKJ2	12	-1	-1	29
1	3.098853424233034E-4	TGTCAGCAGTATGAAGACTGGCCTTTGAGGACGTTC	CQQYEDWPLRTF	IGKV3-15	.	IGKJ1	23	-1	-1	28
1	3.098853424233034E-4	TGTCAGCAGTATAATTACTGGCCTCCGCTCACTTTC	CQQYNYWPPLTF	IGKV3D-15	.	IGKJ4	26	-1	-1	25
1	3.098853424233034E-4	TGTCAGCAGTATAATGACTGGCCTCCCTACACTTTT	CQQYNDWPPYTF	IGKV3D-15	.	IGKJ2	25	-1	-1	27
1	3.098853424233034E-4	TGTCAGCAGTATAATAACTGGCCTTTGTACACTTTT	CQQYNNWPLYTF	IGKV3-15	.	IGKJ2	23	-1	-1	25
1	3.098853424233034E-4	TGTCAGCAGTATAATAACTGGCCTCCGTGGACTTTT	CQQYNNWPPWTF	IGKV3D-15	.	IGKJ2	26	-1	-1	30
1	3.098853424233034E-4	TGTCAGCAGTATAATAACTGGCCTCCGGGGACGTTC	CQQYNNWPPGTF	IGKV3D-15	.	IGKJ1	27	-1	-1	28
1	3.098853424233034E-4	TGTCAGCAGTATAATAACTGGCCTCGGGGGACGTTC	CQQYNNWPRGTF	IGKV3D-15	.	IGKJ1	24	-1	-1	28
1	3.098853424233034E-4	TGTCAGCAGTATAATAACTGGCCCCTGTGGACGTTC	CQQYNNWPLWTF	IGKV3-15	.	IGKJ1	22	-1	-1	26
1	3.098853424233034E-4	TGTCAGCAGTATAATAACTGGCCCCTGTACACTTTT	CQQYNNWPLYTF	IGKV3-15	.	IGKJ2	22	-1	-1	25
1	3.098853424233034E-4	TGTCAGCAGTATAATAACTGGCCCACGTGGACGTTC	CQQYNNWPTWTF	IGKV3-15	.	IGKJ1	22	-1	-1	22
1	3.098853424233034E-4	TGTCAGCAGCGTGGCGACTGGCCTCCGGTCACTTTC	CQQRGDWPPVTF	IGKV3-11	.	IGKJ4	23	-1	-1	28
1	3.098853424233034E-4	TGTCAGCAGCGTAGCAACTGGCCTCCGTACACTTTT	CQQRSNWPPYTF	IGKV3-11	.	IGKJ2	23	-1	-1	26
1	3.098853424233034E-4	TGTCAGCAGCGTAGCAACTGGCCTCCGGAGACGTTC	CQQRSNWPPETF	IGKV3D-11	.	IGKJ1	28	-1	-1	29
1	3.098853424233034E-4	TGTCAGCAGCGTAGCAACTGGCCTCCGATCACCTTC	CQQRSNWPPITF	IGKV3-11	.	IGKJ5	23	-1	-1	25
1	3.098853424233034E-4	TGTCAGCAGCGTAGCAACTGGCCTCGGATCACCTTC	CQQRSNWPRITF	IGKV3-11	.	IGKJ5	23	-1	-1	26
1	3.098853424233034E-4	TGTCAGCAGCGTAGCAACTGGCCTAAGAACACTTTT	CQQRSNWPKNTF	IGKV3-11	.	IGKJ2	24	-1	-1	28
1	3.098853424233034E-4	TGTCAGCAGCGTAGCAACTGGCCCCCATTCACTTTC	CQQRSNWPPFTF	IGKV3-11	.	IGKJ3	22	-1	-1	26
1	3.098853424233034E-4	TGTCAGCAATATTATAGTACTCTTCCGTACACTTTT	CQQYYSTLPYTF	IGKV4-1	.	IGKJ2	21	-1	-1	26
1	3.098853424233034E-4	TGTCAGCAATATTATAGTACTCTCACGTGGACATTC	CQQYYSTLTWTF	IGKV4-1	.	IGKJ1	21	-1	-1	23
1	3.098853424233034E-4	TGTCAGCAATATTATAGTACTCCTCAGAGGACGTTC	CQQYYSTPQRTF	IGKV4-1	.	IGKJ1	23	-1	-1	28
1	3.098853424233034E-4	TGTCAGCAATATTATAGTACTCCTGGGTACACTTTT	CQQYYSTPGYTF	IGKV4-1	.	IGKJ2	23	-1	-1	26
1	3.098853424233034E-4	TGTCAGCAATATTATAGTACTCCGACGTGGACGTTC	CQQYYSTPTWTF	IGKV4-1	.	IGKJ1	22	-1	-1	24
1	3.098853424233034E-4	TGTCAGCAATATGGTAGTTTACCTCCGTACACTTTT	CQQYGSLPPYTF	IGKV3D-20	.	IGKJ2	26	-1	-1	26
1	3.098853424233034E-4	TGTCAGCAATATGGTAGCTTTCCTCCGTACACTTTT	CQQYGSFPPYTF	IGKV3D-20	.	IGKJ2	26	-1	-1	26
1	3.098853424233034E-4	TGTCAACAGTATTATAGTTTCCCTTGTCGCACTTTT	CQQYYSFPCRTF	IGKV1D-8	.	IGKJ2	23	-1	-1	29
1	3.098853424233034E-4	TGTCAACAGTATGATAATCTCCCTCGGTACACTTTT	CQQYDNLPRYTF	IGKV1D-33	.	IGKJ2	24	-1	-1	26
1	3.098853424233034E-4	TGTCAACAGTATGATAATCTCCCTCGATTCACTTTC	CQQYDNLPRFTF	IGKV1D-33	.	IGKJ3	24	-1	-1	26
1	3.098853424233034E-4	TGTCAACAGTATAATAACTGGCGGAGGCTCACTTTC	CQQYNNWRRLTF	IGKV3-15	.	IGKJ4	21	-1	-1	26
1	3.098853424233034E-4	TGTCAACAGCTTAATAGTTACCCCCCGTCCACTTTT	CQQLNSYPPSTF	IGKV1-9	.	IGKJ2	22	-1	-1	29
1	3.098853424233034E-4	TGTCAACAGAGTTACAGTACCCCTCCGCAAACGTTC	CQQSYSTPPQTF	IGKV1D-39	.	IGKJ1	26	-1	-1	30
1	3.098853424233034E-4	TGTCAACAGAGTTACAGTACCCGGATGTACACTTTT	CQQSYSTRMYTF	IGKV1-39	.	IGKJ2	21	-1	-1	24
1	3.098853424233034E-4	TGTCAACAATATGGTGGCCCCCCTCCGTGGACGTTC	CQQYGGPPPWTF	IGKV4-1	.	IGKJ1	11	-1	-1	25
1	3.098853424233034E-4	TGCCAACAGTATAATAGTTATTCCCCCCTCACTTTC	CQQYNSYSPLTF	IGKV1-5	.	IGKJ3	22	-1	-1	28
1	3.098853424233034E-4	TGCATGCAAGCTCTACAAACTCTCATGTACACTTTT	CMQALQTLMYTF	IGKV2-28	.	IGKJ2	21	-1	-1	23
1	3.098853424233034E-4	TGCATGCAAGCTCTACAAACTCCTCCGATCACCTTC	CMQALQTPPITF	IGKV2D-28	.	IGKJ5	26	-1	-1	25
1	3.098853424233034E-4	TGCATGCAAGCTCTACAAACTCCTCGGCTCACTTTC	CMQALQTPRLTF	IGKV2D-28	.	IGKJ4	24	-1	-1	26
1	3.098853424233034E-4	TGCATGCAAGGTATACACCTTCCCCTATTCACTTTC	CMQGIHLPLFTF	IGKV2-30	.	IGKJ3	17	-1	-1	25
1	3.098853424233034E-4	TGCATGCAAGGTATACACCTTCCCACGTGGACGTTC	CMQGIHLPTWTF	IGKV2-29	.	IGKJ1	22	-1	-1	22
1	3.098853424233034E-4	TGCATGCAAGGTACACACTGGCCTCCGTACACTTTT	CMQGTHWPPYTF	IGKV2D-30	.	IGKJ2	26	-1	-1	26
1	3.098853424233034E-4	TGTCTTCAGAGTGCTAGTTTACCGTACACTTTT	CLQSASLPYTF	IGKV6-21	.	IGKJ2	22	-1	-1	23
1	3.098853424233034E-4	TGTCTACAGCATCATAGTTTTCCCCTCACTTTC	CLQHHSFPLTF	IGKV1-17	.	IGKJ4	18	-1	-1	24
1	3.098853424233034E-4	TGTCTACAGCATAATAGTTACCCTCGAACGTTC	CLQHNSYPRTF	IGKV1D-17	.	IGKJ1	24	-1	-1	27
1	3.098853424233034E-4	TGTCTACAAGATTACTCTTATCCGTGGACATTC	CLQDYSYPWTF	IGKV1-6	.	IGKJ1	14	-1	-1	22
1	3.098853424233034E-4	TGTCTACAAGATTACAATTACCCTCTAACTTTC	CLQDYNYPLTF	IGKV1-6	.	IGKJ4	23	-1	-1	27
1	3.098853424233034E-4	TGTCTACAAGATTACAATTACCCTCGGACGTTC	CLQDYNYPRTF	IGKV1-6	.	IGKJ1	23	-1	-1	25
1	3.098853424233034E-4	TGTCGGCAGTATTACAGTACTCCAGGAACGTTC	CRQYYSTPGTF	IGKV1D-43	.	IGKJ1	19	-1	-1	27
1	3.098853424233034E-4	TGTCATCAGACAATGAATGTACCTGACACTTTT	CHQTMNVPDTF	IGKV1-33	.	IGKJ2	8	-1	-1	17
1	3.098853424233034E-4	TGTCATCAGAGTTATAATTTTCCCCTGGCGTTC	CHQSYNFPLAF	IGKV6D-41	.	IGKJ1	8	-1	-1	28
1	3.098853424233034E-4	TGTCATCAGAGTAGTAGTTTACCTCGCACTTTT	CHQSSSLPRTF	IGKV6D-21	.	IGKJ2	24	-1	-1	26
1	3.098853424233034E-4	TGTCATCAGAGTAGTAGTTTACCCTTCACGTTC	CHQSSSLPFTF	IGKV6-21	.	IGKJ1	22	-1	-1	27
1	3.098853424233034E-4	TGTCATCAGAGTAGTAGTTTACCCCTAACTTTT	CHQSSSLPLTF	IGKV6-21	.	IGKJ2	22	-1	-1	27
1	3.098853424233034E-4	TGTCACCAGTCTGGTAGTTCAACGTGGACGTTC	CHQSGSSTWTF	IGKV3-11	.	IGKJ1	8	-1	-1	21
1	3.098853424233034E-4	TGTCACCAGACTTACCGTCCCCCTTGGACCTTC	CHQTYRPPWTF	IGKV1-39	.	IGKJ1	23	-1	-1	24
1	3.098853424233034E-4	TGTCACCAATATTATAGTACTCCTTTCACCTTC	CHQYYSTPFTF	IGKV4-1	.	IGKJ3	23	-1	-1	24
1	3.098853424233034E-4	TGTCAGCAGTATTATAGTACTCTTTGGACGTTC	CQQYYSTLWTF	IGKV4-1	.	IGKJ1	21	-1	-1	24
1	3.098853424233034E-4	TGTCAGCAGTATTATAGTACTCCTCTCACTTTC	CQQYYSTPLTF	IGKV4-1	.	IGKJ4	23	-1	-1	24
1	3.098853424233034E-4	TGTCAGCAGTATTATAGTACTCCTCCCACTTTC	CQQYYSTPPTF	IGKV4-1	.	IGKJ3	23	-1	-1	26
1	3.098853424233034E-4	TGTCAGCAGTATTATAGTACTCCTCGGACGTTC	CQQYYSTPRTF	IGKV4-1	.	IGKJ1	27	-1	-1	25
1	3.098853424233034E-4	TGTCAGCAGTATTATAGTACTCCGTGGACGTTC	CQQYYSTPWTF	IGKV4-1	.	IGKJ1	22	-1	-1	22
1	3.098853424233034E-4	TGTCAGCAGTATTATAGGTGGCCTCAGACTTTT	CQQYYRWPQTF	IGKV3D-15	.	IGKJ2	24	-1	-1	27
1	3.098853424233034E-4	TGTCAGCAGTATGGTACGTCTCTATTCACTTTC	CQQYGTSLFTF	IGKV3-20	.	IGKJ3	15	-1	-1	22
1	3.098853424233034E-4	TGTCAGCAGTATGGTAGTTCACCGCTCACTTTC	CQQYGSSPLTF	IGKV3-20	.	IGKJ4	22	-1	-1	22
1	3.098853424233034E-4	TGTCAGCAGTATGGTAGCTCTTCGCTCACTTTC	CQQYGSSSLTF	IGKV3-20	.	IGKJ4	19	-1	-1	22
1	3.098853424233034E-4	TGTCAGCAGTATGGTAGCTCCTCATTCACTTTC	CQQYGSSSFTF	IGKV3-20	.	IGKJ3	19	-1	-1	23
1	3.098853424233034E-4	TGTCAGCAGTATGGTAGCTCACTGATCACCTTC	CQQYGSSLITF	IGKV3-20	.	IGKJ5	21	-1	-1	23
1	3.098853424233034E-4	TGTCAGCAGTATGGTAGCTCACCTTACACTTTT	CQQYGSSPYTF	IGKV3-20	.	IGKJ2	23	-1	-1	24
1	3.098853424233034E-4	TGTCAGCAGTATGGTAGCTCACCTCTAACCTTC	CQQYGSSPLTF	IGKV3D-20	.	IGKJ5	24	-1	-1	27
1	3.098853424233034E-4	TGTCAGCAGTATGGTAGCTCACCTCGCACTTTT	CQQYGSSPRTF	IGKV3D-20	.	IGKJ2	24	-1	-1	26
1	3.098853424233034E-4	TGTCAGCAGTATGGTAGCTCACCTCGGACGTTC	CQQYGSSPRTF	IGKV3D-20	.	IGKJ1	24	-1	-1	25
1	3.098853424233034E-4	TGTCAGCAGTATGGTAGCTCACCTCGAACGTTC	CQQYGSSPRTF	IGKV3D-20	.	IGKJ1	24	-1	-1	27
1	3.098853424233034E-4	TGTCAGCAGTATGGTAGCTCACCCCTGACGTTC	CQQYGSSPLTF	IGKV3-20	.	IGKJ1	22	-1	-1	26
1	3.098853424233034E-4	TGTCAGCAGTATGGTAGCTCACCACTCACTTTC	CQQYGSSPLTF	IGKV3-20	.	IGKJ4	22	-1	-1	24
1	3.098853424233034E-4	TGTCAGCAGTATGGTAGCTCACAAGGGACGTTC	CQQYGSSQGTF	IGKV3-20	.	IGKJ1	21	-1	-1	25
1	3.098853424233034E-4	TGTCAGCAGTATGGTAGCTCAGTATTCACTTTC	CQQYGSSVFTF	IGKV3-20	.	IGKJ3	20	-1	-1	22
1	3.098853424233034E-4	TGTCAGCAGTATGGTAGGTCACCGGAAATGTTC	CQQYGRSPEMF	IGKV3-20	.	IGKJ1	22	-1	-1	29
1	3.098853424233034E-4	TGTCAGCAGTATAGTTATTCACGGCTCACTTTC	CQQYSYSRLTF	IGKV3D-20	.	IGKJ4	11	-1	-1	23
1	3.098853424233034E-4	TGTCAGCAGTATAGCAACTGGCCGTGGACGTTC	CQQYSNWPWTF	IGKV3-11	.	IGKJ1	22	-1	-1	22
1	3.098853424233034E-4	TGTCAGCAGTATAATGACTGGCCGTACACTTTT	CQQYNDWPYTF	IGKV3-15	.	IGKJ2	22	-1	-1	23
1	3.098853424233034E-4	TGTCAGCAGTATAATAATAAGTGGCTCACTTTC	CQQYNNKWLTF	IGKV3-15	.	IGKJ4	16	-1	-1	23
1	3.098853424233034E-4	TGTCAGCAGTATAATAACTGGCTTTGGACGTTC	CQQYNNWLWTF	IGKV3-15	.	IGKJ1	21	-1	-1	24
1	3.098853424233034E-4	TGTCAGCAGTATAATAACTGGCCTCTAACTTTC	CQQYNNWPLTF	IGKV3D-15	.	IGKJ4	24	-1	-1	27
1	3.098853424233034E-4	TGTCAGCAGTATAATAACTGGCCTCACACTTTT	CQQYNNWPHTF	IGKV3-15	.	IGKJ2	23	-1	-1	25
1	3.098853424233034E-4	TGTCAGCAGTATAATAACTGGCCCCTGGCGTTC	CQQYNNWPLAF	IGKV3-15	.	IGKJ1	22	-1	-1	28
1	3.098853424233034E-4	TGTCAGCAGTATAATAACTGGCCGGGAACTTTT	CQQYNNWPGTF	IGKV3-15	.	IGKJ2	22	-1	-1	27
1	3.098853424233034E-4	TGTCAGCAGTATAACCACTGGCCTCTGGCGTTC	CQQYNHWPLAF	IGKV3D-15	.	IGKJ1	24	-1	-1	28
1	3.098853424233034E-4	TGTCAGCAGTACTTTACTAATCTTTACAGTTTT	CQQYFTNLYSF	IGKV3-15	.	IGKJ2	10	-1	-1	24
1	3.098853424233034E-4	TGTCAGCAGCGTCACAGCTGGCCTCTGACGTTC	CQQRHSWPLTF	IGKV3-11	.	IGKJ1	23	-1	-1	26
1	3.098853424233034E-4	TGTCAGCAGCGTGCCAACTGGCCTATCACTTTC	CQQRANWPITF	IGKV3-11	.	IGKJ4	24	-1	-1	25
1	3.098853424233034E-4	TGTCAGCAGCGTAGTAACTGGCAGTACACTTTT	CQQRSNWQYTF	IGKV3D-11	.	IGKJ2	22	-1	-1	23
1	3.098853424233034E-4	TGTCAGCAGCGTAGCAACTGGTTCCCGACGTTC	CQQRSNWFPTF	IGKV3-11	.	IGKJ1	20	-1	-1	26
1	3.098853424233034E-4	TGTCAGCAGCGTAGCAACTGGCCTCTTACTTTT	CQQRSNWPLTF	IGKV3-11	.	IGKJ2	23	-1	-1	27
1	3.098853424233034E-4	TGTCAGCAGCGTAGCAACTGGCCTCCGACGTTC	CQQRSNWPPTF	IGKV3-11	.	IGKJ1	23	-1	-1	26
1	3.098853424233034E-4	TGTCAGCAGCGTAGCAACTGGCCTGGGACGTTC	CQQRSNWPGTF	IGKV3-11	.	IGKJ1	23	-1	-1	25
1	3.098853424233034E-4	TGTCAGCAGCGTAGCAACTGGCCGGTCACTTTC	CQQRSNWPVTF	IGKV3-11	.	IGKJ4	22	-1	-1	25
1	3.098853424233034E-4	TGTCAGCAGCGTAGCAACTGGCCGAGGACGTTC	CQQRSNWPRTF	IGKV3-11	.	IGKJ1	26	-1	-1	25
1	3.098853424233034E-4	TGTCAGCAGCGTAGCAACTGGCATGGGACGTTC	CQQRSNWHGTF	IGKV3D-11	.	IGKJ1	23	-1	-1	25
1	3.098853424233034E-4	TGTCAGCAGCATGGAACGTCACCGCTCACTTTC	CQQHGTSPLTF	IGKV3-11	.	IGKJ4	9	-1	-1	22
1	3.098853424233034E-4	TGTCAGCAGCATGGAACGTCACCGCTCACTTTC	CQQHGTSPLTF	IGKV6D-41	.	IGKJ4	8	-1	-1	22
1	3.098853424233034E-4	TGTCAGCAGGACTATAACTTACCTCCGACGTTC	CQQDYNLPPTF	IGKV3D-7	.	IGKJ1	26	-1	-1	26
1	3.098853424233034E-4	TGTCAGCAGAGTTACAGTATTCCTCGGACGTTC	CQQSYSIPRTF	IGKV1-39	.	IGKJ1	18	-1	-1	25
1	3.098853424233034E-4	TGTCAGCAATATTATAGTATTCCCCTCACTTTC	CQQYYSIPLTF	IGKV4-1	.	IGKJ4	22	-1	-1	24
1	3.098853424233034E-4	TGTCAGCAATATTATAGTACTCCTCTCACTTTC	CQQYYSTPLTF	IGKV4-1	.	IGKJ3	23	-1	-1	25
1	3.098853424233034E-4	TGTCAGCAATATTATAGTACTCCTCCGTCTTTC	CQQYYSTPPSF	IGKV4-1	.	IGKJ3	23	-1	-1	28
1	3.098853424233034E-4	TGTCAGCAATATTATAGTACTCCTATCACTTTC	CQQYYSTPITF	IGKV4-1	.	IGKJ3	24	-1	-1	25
1	3.098853424233034E-4	TGTCAGCAATATTATAGTACTCCGATCACCTTC	CQQYYSTPITF	IGKV4-1	.	IGKJ5	22	-1	-1	22
1	3.098853424233034E-4	TGTCAGCAATATGGTGACTCACCTTTCACTTTC	CQQYGDSPFTF	IGKV3-20	.	IGKJ3	23	-1	-1	24
1	3.098853424233034E-4	TGTCAGCAACATGCTTACTCACCCTTCACTTTC	CQQHAYSPFTF	IGKV4-1	.	IGKJ4	8	-1	-1	25
1	3.098853424233034E-4	TGTCAGGACCGTAGCAACTGGCCCCTCACTTTC	CQDRSNWPLTF	IGKV3-11	.	IGKJ4	22	-1	-1	24
1	3.098853424233034E-4	TGTCAGGAGCGTACCAACTGGCTCTTCACTTTC	CQERTNWLFTF	IGKV3-11	.	IGKJ3	21	-1	-1	24
1	3.098853424233034E-4	TGTCAACATTATGAAAATCTCCCTCTCACTTTC	CQHYENLPLTF	IGKV1D-33	.	IGKJ4	24	-1	-1	24
1	3.098853424233034E-4	TGTCAACACCGCAGCACCTGGCCTCGGACGTTC	CQHRSTWPRTF	IGKV3-11	.	IGKJ1	23	-1	-1	25
1	3.098853424233034E-4	TGTCAACAGTTTTATAATTACCCGGCGACCTTC	CQQFYNYPATF	IGKV1-8	.	IGKJ1	22	-1	-1	26
1	3.098853424233034E-4	TGTCAACAGTTTAATAGTTTCCCGATCACCTTC	CQQFNSFPITF	IGKV1D-13	.	IGKJ5	22	-1	-1	22
1	3.098853424233034E-4	TGTCAACAGTTTAATAGTTACCCTCATACTTTC	CQQFNSYPHTF	IGKV1D-13	.	IGKJ3	26	-1	-1	27
1	3.098853424233034E-4	TGTCAACAGTATTATACTACTAGTCCCACTTTC	CQQYYTTSPTF	IGKV1-8	.	IGKJ4	15	-1	-1	26
1	3.098853424233034E-4	TGTCAACAGTATTATAGTTTCCCTCGAACGTTC	CQQYYSFPRTF	IGKV1D-8	.	IGKJ1	24	-1	-1	27
1	3.098853424233034E-4	TGTCAACAGTATTATAGTTTCCCCTTCACTTTC	CQQYYSFPFTF	IGKV1D-8	.	IGKJ4	22	-1	-1	25
1	3.098853424233034E-4	TGTCAACAGTATTATAGTTACCCTTACACTTTT	CQQYYSYPYTF	IGKV1-8	.	IGKJ2	23	-1	-1	24
1	3.098853424233034E-4	TGTCAACAGTATTATAGTTACCCTCGAACGTTC	CQQYYSYPRTF	IGKV1-8	.	IGKJ1	23	-1	-1	27
1	3.098853424233034E-4	TGTCAACAGTATGATAATCTCCTTTTCACTTTC	CQQYDNLLFTF	IGKV1-33	.	IGKJ3	21	-1	-1	24
1	3.098853424233034E-4	TGTCAACAGTATGATAATCTCCCTCGAACGTTC	CQQYDNLPRTF	IGKV1D-33	.	IGKJ1	24	-1	-1	27
1	3.098853424233034E-4	TGTCAACAGTATGATAATCTCCCGCTCACTTTC	CQQYDNLPLTF	IGKV1-33	.	IGKJ4	22	-1	-1	22
1	3.098853424233034E-4	TGTCAACAGTATGATAATCTCCAAGGCACTTTC	CQQYDNLQGTF	IGKV1-33	.	IGKJ3	21	-1	-1	26
1	3.098853424233034E-4	TGTCAACAGTATGATAATCCCTTGATCACCTTC	CQQYDNPLITF	IGKV1-33	.	IGKJ5	18	-1	-1	23
1	3.098853424233034E-4	TGTCAACAGTATGATAATCCCGCGCTCACTTTC	CQQYDNPALTF	IGKV1-33	.	IGKJ4	18	-1	-1	21
1	3.098853424233034E-4	TGTCAACAGCTTAATACTTACCCTATCACCTTC	CQQLNTYPITF	IGKV1-9	.	IGKJ5	24	-1	-1	24
1	3.098853424233034E-4	TGTCAACAGCTTAATAGTTACCCTTACACTTTT	CQQLNSYPYTF	IGKV1-9	.	IGKJ2	23	-1	-1	24
1	3.098853424233034E-4	TGTCAACAGGCTTTCAACACCCCGCACACTTTT	CQQAFNTPHTF	IGKV1D-12	.	IGKJ2	11	-1	-1	25
1	3.098853424233034E-4	TGTCAACAGGCTAACAGTTTCCCTCCGACTTTC	CQQANSFPPTF	IGKV1D-12	.	IGKJ4	27	-1	-1	27
1	3.098853424233034E-4	TGTCAACAGGCTAACAGTTTCCCGCTCACTTTC	CQQANSFPLTF	IGKV1-12	.	IGKJ4	22	-1	-1	22
1	3.098853424233034E-4	TGTCAACAGGCAAACAGTTTGCCTCTCACTTTC	CQQANSLPLTF	IGKV1D-12	.	IGKJ4	23	-1	-1	24
1	3.098853424233034E-4	TGTCAACAGAGTTACATTACCCCTCGAACGTTC	CQQSYITPRTF	IGKV1D-39	.	IGKJ1	24	-1	-1	27
1	3.098853424233034E-4	TGTCAACAGAGTTACAGTACCCTTCTCACTTTC	CQQSYSTLLTF	IGKV1-39	.	IGKJ4	21	-1	-1	24
1	3.098853424233034E-4	TGTCAACAGAGTTACAGTACCCCTCTCACTTTC	CQQSYSTPLTF	IGKV1D-39	.	IGKJ4	24	-1	-1	24
1	3.098853424233034E-4	TGTCAACAGAGTTACAGTACCCCTCTGACGTTC	CQQSYSTPLTF	IGKV1D-39	.	IGKJ1	24	-1	-1	26
1	3.098853424233034E-4	TGTCAACAGAGTTACAGTACCCCTCGGTCTTTC	CQQSYSTPRSF	IGKV1D-39	.	IGKJ3	24	-1	-1	28
1	3.098853424233034E-4	TGTCAACAGAGTTACAGTACCCCCTTCACTTTC	CQQSYSTPFTF	IGKV1-39	.	IGKJ3	22	-1	-1	24
1	3.098853424233034E-4	TGTCAACAGAGTTACAGTACCCCGTGGGCGTTC	CQQSYSTPWAF	IGKV1-39	.	IGKJ1	22	-1	-1	22
1	3.098853424233034E-4	TGTCAACAGAGTTACAGTACCCCATTCACTTTC	CQQSYSTPFTF	IGKV1-39	.	IGKJ3	22	-1	-1	23
1	3.098853424233034E-4	TGTCAACAGAGTCACAGTTTCCCGTGGACGTTC	CQQSHSFPWTF	IGKV1-39	.	IGKJ1	17	-1	-1	22
1	3.098853424233034E-4	TGTCAACAATATAGTACTTCACCGTACACTTTT	CQQYSTSPYTF	IGKV3-20	.	IGKJ2	22	-1	-1	23
1	3.098853424233034E-4	TGTCAACAATATAGTAAGTGGCCTCTCACTTTC	CQQYSKWPLTF	IGKV3-15	.	IGKJ4	23	-1	-1	24
1	3.098853424233034E-4	TGTCAACAACATGAAAATCTCCTCCTCACTTTC	CQQHENLLLTF	IGKV1-33	.	IGKJ4	21	-1	-1	24
1	3.098853424233034E-4	TGTCAAGAGAGTTATAGTACCCCTTGGACCTTC	CQESYSTPWTF	IGKV1D-43	.	IGKJ3	23	-1	-1	30
1	3.098853424233034E-4	TGTCAAAAGTATAACAGTGCCCCTCAGACTTTT	CQKYNSAPQTF	IGKV1-27	.	IGKJ2	23	-1	-1	27
1	3.098853424233034E-4	TGCCACCAGTACGGTAGTTCACCGGGAACTTTC	CHQYGSSPGTF	IGKV1-16	.	IGKJ4	10	-1	-1	27
1	3.098853424233034E-4	TGCCAGCAGTATAAGAGTTACCCTTTCACTTTC	CQQYKSYPFTF	IGKV1-16	.	IGKJ4	23	-1	-1	25
1	3.098853424233034E-4	TGCCAACCGTACAATATTTCTCCTTACATCTTT	CQPYNISPYIF	IGKV1-5	.	IGKJ2	15	-1	-1	30
1	3.098853424233034E-4	TGCCAACAGTTGAGAAGTTACCCCTACTCTTTC	CQQLRSYPYSF	IGKV1D-13	.	IGKJ4	22	-1	-1	28
1	3.098853424233034E-4	TGCCAACAGTATAATAGTTCCCCCAAGACTTTC	CQQYNSSPKTF	IGKV1-5	.	IGKJ3	18	-1	-1	27
1	3.098853424233034E-4	TGCCAACAGTATAATAGTTATTTTCAGACGTTC	CQQYNSYFQTF	IGKV1-5	.	IGKJ1	21	-1	-1	26
1	3.098853424233034E-4	TGCCAACAGTATAATAGTTATTTGTGGACGTTC	CQQYNSYLWTF	IGKV1-5	.	IGKJ1	21	-1	-1	23
1	3.098853424233034E-4	TGCCAACAGTATAATAGTTATCCTCGGACGTTC	CQQYNSYPRTF	IGKV1-5	.	IGKJ1	20	-1	-1	25
1	3.098853424233034E-4	TGCCAACAGTATAATAGTTATCCGTGGACGTTC	CQQYNSYPWTF	IGKV1-5	.	IGKJ1	20	-1	-1	22
1	3.098853424233034E-4	TGCCAACAGTATAATAGTTATACCGTGACGTTC	CQQYNSYTVTF	IGKV1-5	.	IGKJ1	20	-1	-1	26
1	3.098853424233034E-4	TGCCAACAGTATAATAGTTACTCGTACACTTTT	CQQYNSYSYTF	IGKV1-16	.	IGKJ2	20	-1	-1	23
1	3.098853424233034E-4	TGCCAACAGTATAATAGTTACCCTTTCACTTTC	CQQYNSYPFTF	IGKV1-16	.	IGKJ4	23	-1	-1	25
1	3.098853424233034E-4	TGCCAACAGTATAATAGTTACCCTCCCACTTTT	CQQYNSYPPTF	IGKV1D-16	.	IGKJ2	25	-1	-1	26
1	3.098853424233034E-4	TGCCAACAGTATAATAGTTACCCCCTCACTTTC	CQQYNSYPLTF	IGKV1-16	.	IGKJ4	22	-1	-1	24
1	3.098853424233034E-4	TGCCAACAGTATAATAGTTACCCCCCCTCTTTC	CQQYNSYPPSF	IGKV1-16	.	IGKJ4	22	-1	-1	28
1	3.098853424233034E-4	TGCCAACAGTATAATAGTTACCCGTGGACGTTC	CQQYNSYPWTF	IGKV1-5	.	IGKJ1	19	-1	-1	22
1	3.098853424233034E-4	TGCCAACAGTATAATAGTTACCCGTACACTTTT	CQQYNSYPYTF	IGKV1-16	.	IGKJ2	22	-1	-1	23
1	3.098853424233034E-4	TGCCAACAGTATAATAGTATCCGTGGGACGTTC	CQQYNSIRGTF	IGKV1-5	.	IGKJ1	17	-1	-1	25
1	3.098853424233034E-4	TGCCAACAGTATAATAGGTATCCGATCACCTTC	CQQYNRYPITF	IGKV1-5	.	IGKJ5	20	-1	-1	22
1	3.098853424233034E-4	TGCCAACAGTATAACAATTATCCTCTCACTTTC	CQQYNNYPLTF	IGKV1D-16	.	IGKJ4	24	-1	-1	24
1	3.098853424233034E-4	TGCCAACAATATTACAATTACTTCGTCACCTTC	CQQYYNYFVTF	IGKV1-6	.	IGKJ5	20	-1	-1	25
1	3.098853424233034E-4	TGCCAACAATATAATAGTTTTTCATGGGCGTTC	CQQYNSFSWAF	IGKV1-5	.	IGKJ1	22	-1	-1	24
1	3.098853424233034E-4	TGCGCGCAACTTACACATTTTCCTTGGACGTTC	CAQLTHFPWTF	IGKV2D-24	.	IGKJ1	23	-1	-1	24
1	3.098853424233034E-4	TGCATGCGAGCTCTACAAACTCCCATCACTTTC	CMRALQTPITF	IGKV2-28	.	IGKJ3	22	-1	-1	25
1	3.098853424233034E-4	TGCATGCAGGGTCTACAAACTCCGTACACTTTC	CMQGLQTPYTF	IGKV2-28	.	IGKJ3	22	-1	-1	26
1	3.098853424233034E-4	TGCATGCAACCTCTACAAACTCCGTGGACGTTC	CMQPLQTPWTF	IGKV2-28	.	IGKJ1	22	-1	-1	22
1	3.098853424233034E-4	TGCATGCAAGCTCTACAAACTTCGTGGACGTTC	CMQALQTSWTF	IGKV2-28	.	IGKJ1	20	-1	-1	22
1	3.098853424233034E-4	TGCATGCAAGCTCTACAAACTCCTCTCACTTTC	CMQALQTPLTF	IGKV2D-28	.	IGKJ4	24	-1	-1	24
1	3.098853424233034E-4	TGCATGCAAGCTCTACAAACTCCTCTGACGTTC	CMQALQTPLTF	IGKV2D-28	.	IGKJ1	24	-1	-1	26
1	3.098853424233034E-4	TGCATGCAAGCTCTACAAACTCCTCCCACTTTT	CMQALQTPPTF	IGKV2D-28	.	IGKJ2	25	-1	-1	26
1	3.098853424233034E-4	TGCATGCAAGCTCTACAAACTCCTCGAACTTTT	CMQALQTPRTF	IGKV2D-28	.	IGKJ2	24	-1	-1	27
1	3.098853424233034E-4	TGCATGCAAGCTCTACAAACTCCTCAGACGTTC	CMQALQTPQTF	IGKV2D-28	.	IGKJ1	24	-1	-1	26
1	3.098853424233034E-4	TGCATGCAAGCTCTACAAACTCCTAGGACGTTC	CMQALQTPRTF	IGKV2-28	.	IGKJ1	27	-1	-1	25
1	3.098853424233034E-4	TGCATGCAAGCTCTACAAACTCCCCACACTTTT	CMQALQTPHTF	IGKV2-28	.	IGKJ2	22	-1	-1	25
1	3.098853424233034E-4	TGCATGCAAGCTCTACAAACTCCCATCACCTTC	CMQALQTPITF	IGKV2-28	.	IGKJ5	22	-1	-1	24
1	3.098853424233034E-4	TGCATGCAAGCTCTACAAACTCACCTCACTTTC	CMQALQTHLTF	IGKV2-28	.	IGKJ4	21	-1	-1	24
1	3.098853424233034E-4	TGCATGCAAGCTCTACAAACCCTGTACACTTTT	CMQALQTLYTF	IGKV2-28	.	IGKJ2	19	-1	-1	22
1	3.098853424233034E-4	TGCATGCAAGCTCTACAAACCCCCTTCACTTTC	CMQALQTPFTF	IGKV2-28	.	IGKJ3	19	-1	-1	24
1	3.098853424233034E-4	TGCATGCAAGCTCTACAAACCCCCCGGACTTTC	CMQALQTPRTF	IGKV2D-28	.	IGKJ4	27	-1	-1	27
1	3.098853424233034E-4	TGCATGCAAGCTCTACAAACCCCATTCACTTTC	CMQALQTPFTF	IGKV2-28	.	IGKJ3	19	-1	-1	23
1	3.098853424233034E-4	TGCATGCAAGCTCTACAAACCGTGTACACTTTT	CMQALQTVYTF	IGKV2-28	.	IGKJ2	19	-1	-1	22
1	3.098853424233034E-4	TGCATGCAAGCTCTAGAAACTCTATTCACTTTC	CMQALETLFTF	IGKV2-28	.	IGKJ3	21	-1	-1	22
1	3.098853424233034E-4	TGCATGCAAGCTACACAGTTTCCTCGGTCGTTC	CMQATQFPRSF	IGKV2-18	.	IGKJ2	23	-1	-1	33
1	3.098853424233034E-4	TGCATGCAAGCTACACAATTTCCTCGGACGTTC	CMQATQFPRTF	IGKV2-24	.	IGKJ1	27	-1	-1	25
1	3.098853424233034E-4	TGCATGCAAGCTACACAATTTCCTCGAACGTTC	CMQATQFPRTF	IGKV2-24	.	IGKJ1	23	-1	-1	27
1	3.098853424233034E-4	TGCATGCAAGCCTTAGAAACTCCCTACACTTTT	CMQALETPYTF	IGKV2-28	.	IGKJ2	22	-1	-1	24
1	3.098853424233034E-4	TGCATGCAAGGTCTGCAAACTCCGTACACTTTT	CMQGLQTPYTF	IGKV2-30	.	IGKJ2	11	-1	-1	23
1	3.098853424233034E-4	TGCATGCAAGGTCTGCAAACTCCAATCACTTTC	CMQGLQTPITF	IGKV2-28	.	IGKJ4	22	-1	-1	25
1	3.098853424233034E-4	TGCATGCAAGGTCTAGAAACTCCGTACACTTTT	CMQGLETPYTF	IGKV2-30	.	IGKJ2	11	-1	-1	23
1	3.098853424233034E-4	TGCATGCAAGGTATACACCTTCCTCTCACTTTC	CMQGIHLPLTF	IGKV2-29	.	IGKJ4	23	-1	-1	24
1	3.098853424233034E-4	TGCATGCAAGGTATACACCTTCCTCACACTTTT	CMQGIHLPHTF	IGKV2-29	.	IGKJ2	23	-1	-1	25
1	3.098853424233034E-4	TGCATGCAAGGTATACACCTTCCTCAAACGTTC	CMQGIHLPQTF	IGKV2-29	.	IGKJ1	23	-1	-1	27
1	3.098853424233034E-4	TGCATGCAAGGTATACACCTTCCCCTCACTTTC	CMQGIHLPLTF	IGKV2D-29	.	IGKJ4	22	-1	-1	24
1	3.098853424233034E-4	TGCATGCAAGGTATACACCTTCCGTTGACTTTC	CMQGIHLPLTF	IGKV2-29	.	IGKJ3	22	-1	-1	27
1	3.098853424233034E-4	TGCATGCAAGGTATACACCTTCCGTACACTTTT	CMQGIHLPYTF	IGKV2D-29	.	IGKJ2	22	-1	-1	23
1	3.098853424233034E-4	TGCATGCAAGGTATACACCTTCCGATCACCTTC	CMQGIHLPITF	IGKV2-30	.	IGKJ5	17	-1	-1	22
1	3.098853424233034E-4	TGCATGCAAGGTATACACCTTGCGTACACTTTT	CMQGIHLAYTF	IGKV2-29	.	IGKJ2	20	-1	-1	23
1	3.098853424233034E-4	TGCATGCAAGGTATACACCTCCCGTACACTTTT	CMQGIHLPYTF	IGKV2-29	.	IGKJ2	19	-1	-1	23
1	3.098853424233034E-4	TGCATGCAAGGTATAGTCCTTCCATACACTTTT	CMQGIVLPYTF	IGKV2-40	.	IGKJ2	15	-1	-1	24
1	3.098853424233034E-4	TGCATGCAAGGTACACACTGGCCTCCGTCCCTT	CMQGTHWPPSL	IGKV2D-30	.	IGKJ2	26	-1	-1	31
1	3.098853424233034E-4	TGCATGCAAGGTACACACTGGCCCTGGACGTTC	CMQGTHWPWTF	IGKV2-30	.	IGKJ1	22	-1	-1	24
1	3.098853424233034E-4	TGCATGCAAGGTACACACTGGCCCCTCACTTTC	CMQGTHWPLTF	IGKV2-30	.	IGKJ4	22	-1	-1	24
1	3.098853424233034E-4	TGCATGCAAGGTACACACTGGCCCCCCACTTTC	CMQGTHWPPTF	IGKV2-30	.	IGKJ4	22	-1	-1	26
1	3.098853424233034E-4	TGCATGCAAGGTACACACTGGCGGTGGACGTTC	CMQGTHWRWTF	IGKV2-30	.	IGKJ1	21	-1	-1	23
1	3.098853424233034E-4	TGCATGCAAGGTACACACTGGCGGTACACTTTT	CMQGTHWRYTF	IGKV2-30	.	IGKJ2	21	-1	-1	23
1	3.098853424233034E-4	TGCATGCAAGGTACAGAATATCCTCGCACTTTT	CMQGTEYPRTF	IGKV2-24	.	IGKJ2	23	-1	-1	26
1	3.098853424233034E-4	TGCATGCAAGGTACAGAATATCCTCGAACTTTT	CMQGTEYPRTF	IGKV2-24	.	IGKJ2	23	-1	-1	27
1	3.098853424233034E-4	TGCATGCAAACTCTACAAACTCCTCTGTCTTTT	CMQTLQTPLSF	IGKV2D-28	.	IGKJ2	24	-1	-1	28
1	3.098853424233034E-4	TGCATGCAAACCACAGACTTTCCCTGGACGTTC	CMQTTDFPWTF	IGKV2-18	.	IGKJ1	22	-1	-1	24
1	3.098853424233034E-4	TGCATGCAAACCACAGACTTTCCCTGGACGTTC	CMQTTDFPWTF	IGKV2D-29	.	IGKJ1	9	-1	-1	24
1	3.098853424233034E-4	TGCATGCAAAGTATACAGCTTCCCTGGACGTTC	CMQSIQLPWTF	IGKV2D-29	.	IGKJ1	22	-1	-1	24
1	3.098853424233034E-4	TGCACGCAAGCTACACAATTTCCCTACACTTTT	CTQATQFPYTF	IGKV2D-24	.	IGKJ2	22	-1	-1	24
1	3.098853424233034E-4	TGCACGCAAGCTACACAATTTCCCCACACTTTT	CTQATQFPHTF	IGKV2D-24	.	IGKJ2	22	-1	-1	25
1	3.098853424233034E-4	TGCACACAATCTGCACAATTTCCGTTCACTTTT	CTQSAQFPFTF	IGKV2D-24	.	IGKJ2	22	-1	-1	26
1	3.098853424233034E-4	TATCAGCAGTATCACAACTGGCCTCAGGCGTTC	YQQYHNWPQAF	IGKV3-15	.	IGKJ1	23	-1	-1	28
1	3.098853424233034E-4	TGTCATCAGTATGGTAGCCCGCCCACCTTC	CHQYGSPPTF	IGKV3-20	.	IGKJ4	17	-1	-1	19
1	3.098853424233034E-4	TGTCATCAGAGTAGTAGTTTACCCACCTTC	CHQSSSLPTF	IGKV6-21	.	IGKJ5	22	-1	-1	23
1	3.098853424233034E-4	TGTCATCAAAGTAGTAATTTACTCACCTTC	CHQSSNLLTF	IGKV6-21	.	IGKJ4	21	-1	-1	21
1	3.098853424233034E-4	TGTCAGCAGTATCATGACTGGCCGCGGTTC	CQQYHDWPRF	IGKV3-15	.	IGKJ1	22	-1	-1	26
1	3.098853424233034E-4	TGTCAGCAGTATCATAGTCTGATCACATTC	CQQYHSLITF	IGKV3-15	.	IGKJ4	15	-1	-1	22
1	3.098853424233034E-4	TGTCAGCAGTATGGTAGCTCTCTCACTTTC	CQQYGSSLTF	IGKV3-20	.	IGKJ4	19	-1	-1	21
1	3.098853424233034E-4	TGTCAGCAGTATGGTAGCTCCTGGACGTTC	CQQYGSSWTF	IGKV3-20	.	IGKJ1	19	-1	-1	21
1	3.098853424233034E-4	TGTCAGCAGTATGGTAGCTCACTTCCCTTC	CQQYGSSLPF	IGKV3D-20	.	IGKJ5	25	-1	-1	25
1	3.098853424233034E-4	TGTCAGCAGTATGGTAGCTCACTCACTTTC	CQQYGSSLTF	IGKV3-20	.	IGKJ4	21	-1	-1	21
1	3.098853424233034E-4	TGTCAGCAGTATGGTAGCTCACCCACTTTT	CQQYGSSPTF	IGKV3-20	.	IGKJ2	22	-1	-1	23
1	3.098853424233034E-4	TGTCAGCAGTATGGTAGCTCACCAACCTTC	CQQYGSSPTF	IGKV3-20	.	IGKJ5	22	-1	-1	24
1	3.098853424233034E-4	TGTCAGCAGTATGGTAGCTCACACACTTTC	CQQYGSSHTF	IGKV3-20	.	IGKJ4	21	-1	-1	23
1	3.098853424233034E-4	TGTCAGCAGTATGGTAGCCCGATCACCTTC	CQQYGSPITF	IGKV3-20	.	IGKJ5	17	-1	-1	19
1	3.098853424233034E-4	TGTCAGCAGTATGGTAGCCCATTCACTTTC	CQQYGSPFTF	IGKV3-20	.	IGKJ3	17	-1	-1	20
1	3.098853424233034E-4	TGTCAGCAGTATGGGAGCTTTTACACTTTT	CQQYGSFYTF	IGKV3-20	.	IGKJ2	18	-1	-1	21
1	3.098853424233034E-4	TGTCAGCAGCGTAGCAACTCATTCACTTTC	CQQRSNSFTF	IGKV3-11	.	IGKJ3	18	-1	-1	20
1	3.098853424233034E-4	TGTCAGCAATATTATAGTACTCCCACTTTT	CQQYYSTPTF	IGKV4-1	.	IGKJ2	22	-1	-1	23
1	3.098853424233034E-4	TGTCAACAGTTTAATAGTTACCCCCACTTT	CQQFNSYPHF	IGKV1D-13	.	IGKJ3	22	-1	-1	24
1	3.098853424233034E-4	TGTCAACAGTATGATAATCTCCCAGCTTTC	CQQYDNLPAF	IGKV1-33	.	IGKJ4	22	-1	-1	25
1	3.098853424233034E-4	TGTCAACAGGCTAACAGTCCCCTCACTTTC	CQQANSPLTF	IGKV1-12	.	IGKJ4	17	-1	-1	21
1	3.098853424233034E-4	TGTCAACAGACTTACAGTACGTCTTCTTTC	CQQTYSTSSF	IGKV1-39	.	IGKJ4	19	-1	-1	25
1	3.098853424233034E-4	TGTCAACAGAGTTACAGTACCCCTCTTTTC	CQQSYSTPLF	IGKV1D-39	.	IGKJ3	24	-1	-1	26
1	3.098853424233034E-4	TGTCAACAGAGTTACAGTACCCCAGCTTTC	CQQSYSTPAF	IGKV1-39	.	IGKJ4	22	-1	-1	25
1	3.098853424233034E-4	TGTCAACAATATAGTGGGTCGTGGACGTTC	CQQYSGSWTF	IGKV3-15	.	IGKJ1	12	-1	-1	19
1	3.098853424233034E-4	TGTCAACAATATAGTGGGTCGTGGACGTTC	CQQYSGSWTF	IGKV3-20	.	IGKJ1	11	-1	-1	19
1	3.098853424233034E-4	TGTCAAAAGTATAACAGTGGGGCAACGTTC	CQKYNSGATF	IGKV1-27	.	IGKJ1	18	-1	-1	24
1	3.098853424233034E-4	TGTCAAAAGTATAAGAGTGCCCTCACTTTC	CQKYKSALTF	IGKV1-27	.	IGKJ4	21	-1	-1	21
1	3.098853424233034E-4	TGCCAACAATATTTCAGTGATCGGACGTTC	CQQYFSDRTF	IGKV1-5	.	IGKJ1	11	-1	-1	22
1	3.098853424233034E-4	TGCATGCAAGCTCTACAAACTCTCACTTTC	CMQALQTLTF	IGKV2-28	.	IGKJ4	21	-1	-1	21
1	3.098853424233034E-4	TGCATGCAAGCTCTACAAACTCCTACGTTC	CMQALQTPTF	IGKV2-28	.	IGKJ1	24	-1	-1	24
1	3.098853424233034E-4	TGCATGCAAGCTGTACAATCTCCCACTTTC	CMQAVQSPTF	IGKV2-26	.	IGKJ4	17	-1	-1	23
1	3.098853424233034E-4	TGTCAACTGCGTGGAGGGCTCTCTTTC	CQLRGGLSF	IGKV3D-11	.	IGKJ4	11	-1	-1	13
1	3.098853424233034E-4	TGTCAACAGGCTAACAGTTTCTCCTTC	CQQANSFSF	IGKV1D-12	.	IGKJ5	26	-1	-1	22
1	3.098853424233034E-4	TGCATGCAAGCTCTACAAACGGTTTTC	CMQALQTVF	IGKV2-28	.	IGKJ3	19	-1	-1	23
1	3.098853424233034E-4	TGTCAGCAGTGTGGTGGCGCTTTC	CQQCGGAF	IGKV3-20	.	IGKJ3	14	-1	-1	19
1	3.098853424233034E-4	TGTCAGCACCTCGCCACGTTC	CQHLATF	IGKV3-15	.	IGKJ1	7	-1	-1	15
1	3.098853424233034E-4	TGTCAGCAGTTCGCCACCTTC	CQQFATF	IGKV4-1	.	IGKJ5	7	-1	-1	14
1	3.098853424233034E-4	TGTCAACACCGTACGACTTTC	CQHRTTF	IGKV3-11	.	IGKJ1	12	-1	-1	14
