# Supplementary material for: Biomarkers and Immune Repertoire Metrics Identified by Peripheral Blood Transcriptomic Sequencing Reveal the Pathogenesis of COVID-19
Source: Front Immunol. 2021 Aug 24;12:677025. doi: 10.3389/fimmu.2021.677025 (PMC8421539; doi:10.3389/fimmu.2021.677025)
Supplement: Supplementary file 1 [file DataSheet_1.zip › TCR_BCR/IGK/convert.SRR12007828.clonotypes.IGK.txt]

count	freq	cdr3nt	cdr3aa	v	d	j	VEnd	DStart	DEnd	JStart
721	0.08468404980032887	TGCATGCAAGCTCGACAAACTCCGTGGACGTTC	CMQARQTPWTF	IGKV2-28	.	IGKJ1	22	-1	-1	22
164	0.01926239135541461	TGCATGCAAGCTCTACAAACTCCGTGGACGTTC	CMQALQTPWTF	IGKV2-28	.	IGKJ1	22	-1	-1	22
157	0.01844021611463472	TGCATGCAAGGTACATACTGGTACAGTTTT	CMQGTYWYSF	IGKV2-30	.	IGKJ2	20	-1	-1	20
137	0.01609114399812074	TGTCAGCACTATGGTAGCTCACCCTTCCCTTTC	CQHYGSSPFPF	IGKV3-20	.	IGKJ3	22	-1	-1	24
131	0.01538642236316655	TGCCAGCAGTTTAATAGTTATCCCTATACTTTT	CQQFNSYPYTF	IGKV1-5	.	IGKJ2	20	-1	-1	27
123	0.014446793516560958	TGTCAACAGAGTTACAGTACCCCTCGGACGTTC	CQQSYSTPRTF	IGKV1D-39	.	IGKJ1	24	-1	-1	25
119	0.013976979093258164	TGCCAACAGTTTAATAGTTATCCCTATACTTTT	CQQFNSYPYTF	IGKV1-5	.	IGKJ2	20	-1	-1	27
108	0.012684989429175475	TGCATGCAAGCTACACAGTATCCTCGAACTTTT	CMQATQYPRTF	IGKV2-24	.	IGKJ2	23	-1	-1	27
103	0.012097721400046982	TGTCAACAGAGTTACAGTACCCCTCCGTGGACGTTC	CQQSYSTPPWTF	IGKV1D-39	.	IGKJ1	26	-1	-1	25
76	0.008926474042753112	TGTCAACAGAGTTACAGTACCCCTCGAACGTTC	CQQSYSTPRTF	IGKV1D-39	.	IGKJ1	24	-1	-1	27
72	0.008456659619450317	TGCATGCAAGCTACACAATATCCTCGAACTTTT	CMQATQYPRTF	IGKV2-24	.	IGKJ2	23	-1	-1	27
69	0.00810429880197322	TGTCAACAGAGTTACAGTACCCCGTGGACGTTC	CQQSYSTPWTF	IGKV1-39	.	IGKJ1	22	-1	-1	22
66	0.007751937984496124	TGTCAGCAGTATGGTAGCTCACCGTACACTTTT	CQQYGSSPYTF	IGKV3-20	.	IGKJ2	22	-1	-1	23
66	0.007751937984496124	TGTCAAGAGCTTAATAGTTACCCTCGGACTTTC	CQELNSYPRTF	IGKV1-9	.	IGKJ4	23	-1	-1	27
57	0.0066948555320648345	TGTCAGCAGTATGGTAGTTCACGGACGTTC	CQQYGSSRTF	IGKV3-20	.	IGKJ1	21	-1	-1	22
55	0.006459948320413436	TGTCAGCAATATTATAGTACTCCATTCACTTTC	CQQYYSTPFTF	IGKV4-1	.	IGKJ3	22	-1	-1	23
48	0.005637773079633545	TGTCAGCAATATTATAGTACTCCGTACAGTTTT	CQQYYSTPYSF	IGKV4-1	.	IGKJ2	22	-1	-1	23
48	0.005637773079633545	TGCATGCAAGCTACACAGTATCCTCGAACTTTT	CMQATQYPRTF	IGKV2-18	.	IGKJ2	23	-1	-1	27
47	0.0055203194738078455	TGCATGCAAGGTACATACTGGTACACTTTT	CMQGTYWYTF	IGKV2-30	.	IGKJ2	20	-1	-1	20
46	0.005402865867982147	TGTCAACAGAGTTACAGTACCCCGTACACTTTT	CQQSYSTPYTF	IGKV1-39	.	IGKJ2	22	-1	-1	23
42	0.004933051444679351	TGTCAGCAATATTATAGTACTCCTCTCACTTTC	CQQYYSTPLTF	IGKV4-1	.	IGKJ4	23	-1	-1	24
41	0.004815597838853653	TGCATGCAAGGTACAAACTGGCCTCCGATCACCTTC	CMQGTNWPPITF	IGKV2D-30	.	IGKJ5	26	-1	-1	25
40	0.004698144233027954	TGCCAACAGTTTAAGAGTTATCCCTATACCTTT	CQQFKSYPYTF	IGKV1-5	.	IGKJ2	20	-1	-1	30
39	0.0045806906272022555	TGTCACCAATATTATAGTTTTCTGTGGACGTTC	CHQYYSFLWTF	IGKV4-1	.	IGKJ1	17	-1	-1	23
33	0.003875968992248062	TGTCAGCAGTACAATAACTGGCCTCCGATGTACACCTTT	CQQYNNWPPMYTF	IGKV3-15	.	IGKJ2	23	-1	-1	27
31	0.0036410617805966643	TGTCAGCAATATTATAGTACTCCGCTCACTTTC	CQQYYSTPLTF	IGKV4-1	.	IGKJ4	22	-1	-1	22
31	0.0036410617805966643	TGCCAACAGTATATGAGCCTGTATACTTTT	CQQYMSLYTF	IGKV1-5	.	IGKJ2	12	-1	-1	19
31	0.0036410617805966643	TGCATGCAAGCTCTACAAACTTCCTTC	CMQALQTSF	IGKV2-28	.	IGKJ5	20	-1	-1	22
30	0.0035236081747709656	TGTCAACAGAGTTACAGTACCCCGTACAGTTTT	CQQSYSTPYSF	IGKV1-39	.	IGKJ2	22	-1	-1	23
26	0.00305379375146817	TGTCGACAGCGTAGCAGCTGGCCGTACACTTTT	CRQRSSWPYTF	IGKV3-11	.	IGKJ2	22	-1	-1	23
25	0.002936340145642471	TGTCAACAGAGTTACAGTACCCCTCCATTCACTTTC	CQQSYSTPPFTF	IGKV1D-39	.	IGKJ3	25	-1	-1	26
25	0.002936340145642471	TGCCAGCAATTTAATGGTTATCCCTATACTTTT	CQQFNGYPYTF	IGKV1-5	.	IGKJ2	20	-1	-1	27
24	0.0028188865398167725	TGTCAACAGAGTTACAGTACCCCTCGGACTTTT	CQQSYSTPRTF	IGKV1D-39	.	IGKJ2	24	-1	-1	27
24	0.0028188865398167725	TGTCAACAGAGTTACAGTACCCCTCGAACTTTT	CQQSYSTPRTF	IGKV1D-39	.	IGKJ2	24	-1	-1	27
23	0.0027014329339910734	TGTCAACAGAGTTACAGTACCCCCCCGTGGACGTTC	CQQSYSTPPWTF	IGKV1D-39	.	IGKJ1	26	-1	-1	25
23	0.0027014329339910734	TGCATGCAAGGTACACACTGGCCTCCGATCACCTTC	CMQGTHWPPITF	IGKV2D-30	.	IGKJ5	26	-1	-1	25
22	0.002583979328165375	TGTCAGCAGCGTAAGAACTGGCCTCCGCTCACTTTC	CQQRKNWPPLTF	IGKV3-11	.	IGKJ4	23	-1	-1	25
22	0.002583979328165375	TGCATGCAGAGTAGAGAGCTTCCGTGGACGTTC	CMQSRELPWTF	IGKV2D-29	.	IGKJ1	22	-1	-1	22
21	0.0024665257223396757	TGTCAGCAGTATAATAACTGGCCTCCGTGGACGTTC	CQQYNNWPPWTF	IGKV3-15	.	IGKJ1	23	-1	-1	25
21	0.0024665257223396757	TGTCAGCAGCGTAGCAACTGGCCTCCCACTTTC	CQQRSNWPPTF	IGKV3-11	.	IGKJ4	23	-1	-1	26
21	0.0024665257223396757	TGTCAACAGAGTTACAGTACCCCTCGCACTTTC	CQQSYSTPRTF	IGKV1D-39	.	IGKJ4	24	-1	-1	26
21	0.0024665257223396757	TGCATGCAAGCTACATACTGGCCGTACAGTTTT	CMQATYWPYSF	IGKV2-30	.	IGKJ2	22	-1	-1	23
20	0.002349072116513977	TGTCTACAGACGAAGACTTCCCCGTGGACGTTC	CLQTKTSPWTF	IGKV1-17	.	IGKJ1	8	-1	-1	18
20	0.002349072116513977	TGCATGCAAGCTACACGCTGGCCGTACAGTTTT	CMQATRWPYSF	IGKV2-30	.	IGKJ2	22	-1	-1	23
20	0.002349072116513977	TGCCAACAGTATAATAGTTATTGGACGTTC	CQQYNSYWTF	IGKV1-5	.	IGKJ1	21	-1	-1	21
19	0.002231618510688278	TGCATGCAAGGTACATACTGGCCCCCGGTCACCTTC	CMQGTYWPPVTF	IGKV2D-30	.	IGKJ5	27	-1	-1	28
19	0.002231618510688278	TGTCAACAGACTAACAGTTTCCCCCTCACTTTC	CQQTNSFPLTF	IGKV1-12	.	IGKJ4	22	-1	-1	24
19	0.002231618510688278	TGTCAACAGAGTTACAGTACCCCTCTCACTTTC	CQQSYSTPLTF	IGKV1D-39	.	IGKJ4	24	-1	-1	24
19	0.002231618510688278	TGTCAGCAGTATATGAGCCTGTACACTTTT	CQQYMSLYTF	IGKV1-5	.	IGKJ2	12	-1	-1	19
18	0.0021141649048625794	TGTCAGCAGCGTAGCAACTGGCCTCCGAGGCTCACTTTC	CQQRSNWPPRLTF	IGKV3-11	.	IGKJ4	23	-1	-1	29
18	0.0021141649048625794	TGTCAGAACCGTAACAACTGGCCTCCGGAGTTCAGTTTC	CQNRNNWPPEFSF	IGKV3D-11	.	IGKJ4	28	-1	-1	31
18	0.0021141649048625794	TGCATGCAAGGTACACACTGGCCTGCGTACACTTTT	CMQGTHWPAYTF	IGKV2-30	.	IGKJ2	23	-1	-1	26
18	0.0021141649048625794	TGTCACCAGTATGGTAGCTCACCGATCACCTTC	CHQYGSSPITF	IGKV3-20	.	IGKJ5	22	-1	-1	22
18	0.0021141649048625794	TGTCAGCAGCGTAGCAACTGGCCGCTCACTTTC	CQQRSNWPLTF	IGKV3-11	.	IGKJ4	22	-1	-1	22
18	0.0021141649048625794	TGTCAACAGAGTTACAGTACCCCTCAGACGTTC	CQQSYSTPQTF	IGKV1D-39	.	IGKJ1	24	-1	-1	26
18	0.0021141649048625794	TGTCAGCAGTATGGTAGCTCACGGACCTTC	CQQYGSSRTF	IGKV3-20	.	IGKJ1	21	-1	-1	22
18	0.0021141649048625794	TGTCAGCAGCGTAGCAACTGGCTCACTTTC	CQQRSNWLTF	IGKV3-11	.	IGKJ4	21	-1	-1	20
17	0.0019967112990368803	TGTCAGCAGCGTAGCAACTGGCCTCCGTACACTTTT	CQQRSNWPPYTF	IGKV3-11	.	IGKJ2	23	-1	-1	26
17	0.0019967112990368803	TGTCAGCAATATTATAGTACTCCTCGGACGTTC	CQQYYSTPRTF	IGKV4-1	.	IGKJ1	27	-1	-1	25
17	0.0019967112990368803	TGTCAGCAATATTATAGTACTCCGTGGACGTTC	CQQYYSTPWTF	IGKV4-1	.	IGKJ1	22	-1	-1	22
17	0.0019967112990368803	TGTCAGCAATATTATAGTACTCCGTACACTTTT	CQQYYSTPYTF	IGKV4-1	.	IGKJ2	22	-1	-1	23
17	0.0019967112990368803	TGTCAGCAATATTATAATACTCCTCACACTTTT	CQQYYNTPHTF	IGKV4-1	.	IGKJ2	23	-1	-1	25
17	0.0019967112990368803	TGTCAGCAATATTACAGAATTCCGTACACTTTT	CQQYYRIPYTF	IGKV4-1	.	IGKJ2	13	-1	-1	23
17	0.0019967112990368803	TGTCAACAATTTTATACTACTCCTCGCACTTTT	CQQFYTTPRTF	IGKV4-1	.	IGKJ2	23	-1	-1	26
17	0.0019967112990368803	TGCATGCAAGCTCTACAAACTCCGTACAGTTTT	CMQALQTPYSF	IGKV2-28	.	IGKJ2	22	-1	-1	23
16	0.0018792576932111817	TGTCAGCAGTATGGTAGCTCACCTCCGCTCACTTTC	CQQYGSSPPLTF	IGKV3D-20	.	IGKJ4	26	-1	-1	25
16	0.0018792576932111817	TGCATGCAAGGTACACATTGGCCTCCGGTCACCTTC	CMQGTHWPPVTF	IGKV2D-30	.	IGKJ5	27	-1	-1	28
16	0.0018792576932111817	TGTCAGCAGTATGGTAGCTCACCGTACAGTTTT	CQQYGSSPYSF	IGKV3-20	.	IGKJ2	22	-1	-1	23
16	0.0018792576932111817	TGTCAGCAATATCTTAGTCTTCCGTACACATTT	CQQYLSLPYTF	IGKV4-1	.	IGKJ2	11	-1	-1	23
16	0.0018792576932111817	TGTCAACAGCTTAATAGTTACCCTATCACCTTC	CQQLNSYPITF	IGKV1-9	.	IGKJ5	24	-1	-1	24
16	0.0018792576932111817	TGCATGCAGGCTACACAATATCCGCGAACTTTT	CMQATQYPRTF	IGKV2-24	.	IGKJ2	22	-1	-1	27
16	0.0018792576932111817	TGTCAGCAGCGTAGCAACTGGTACACTTTT	CQQRSNWYTF	IGKV3-11	.	IGKJ2	20	-1	-1	20
16	0.0018792576932111817	TGTCAGCAATACTATAGCACTCCTTCTTTT	CQQYYSTPSF	IGKV4-1	.	IGKJ2	23	-1	-1	25
15	0.0017618040873854828	TGTCAACAGTATGATAATCTCCTTCTATTCACTTTC	CQQYDNLLLFTF	IGKV1-33	.	IGKJ3	21	-1	-1	25
15	0.0017618040873854828	TGTCAACAGAGTTACAGTACCCCTCCGATCACCTTC	CQQSYSTPPITF	IGKV1D-39	.	IGKJ5	26	-1	-1	25
15	0.0017618040873854828	TGCATGCAACGTATAGAGTTTCCCCTGTACACTTTT	CMQRIEFPLYTF	IGKV2-40	.	IGKJ2	22	-1	-1	25
15	0.0017618040873854828	TGTCAGCAGTATGGTAGCTCACCTCAGACGTTC	CQQYGSSPQTF	IGKV3D-20	.	IGKJ1	24	-1	-1	26
15	0.0017618040873854828	TGTCAGCAATATTATAGTACTCCTCGAACGTTC	CQQYYSTPRTF	IGKV4-1	.	IGKJ1	23	-1	-1	27
15	0.0017618040873854828	TGTCAACAGTATGATAATCTCCCGCTCACTTTC	CQQYDNLPLTF	IGKV1-33	.	IGKJ4	22	-1	-1	22
15	0.0017618040873854828	TGTCAACAGAGTCACAGTATTCCATTCACTTTC	CQQSHSIPFTF	IGKV1-39	.	IGKJ3	18	-1	-1	23
15	0.0017618040873854828	TGCCAACAGTATAATAGTTATTCGTGGACGTTC	CQQYNSYSWTF	IGKV1-5	.	IGKJ1	22	-1	-1	22
15	0.0017618040873854828	TGTCAGCAATATTATAGTACCTGGACGTTC	CQQYYSTWTF	IGKV4-1	.	IGKJ1	19	-1	-1	21
15	0.0017618040873854828	TGTCAGCAGTATGGGACGTTC	CQQYGTF	IGKV3-20	.	IGKJ1	13	-1	-1	13
14	0.001644350481559784	TGTCAGCAGTATAATAACTGGCCTCCGATGTACACTTTT	CQQYNNWPPMYTF	IGKV3-15	.	IGKJ2	23	-1	-1	27
14	0.001644350481559784	TGTCAGCAGTATGGTAGCTCACCTCCGATCACCTTC	CQQYGSSPPITF	IGKV3D-20	.	IGKJ5	26	-1	-1	25
14	0.001644350481559784	TGTCAACAGAGTTACAGTACCCCTCCGTGGACTTTC	CQQSYSTPPWTF	IGKV1D-39	.	IGKJ3	26	-1	-1	30
14	0.001644350481559784	TGTCACCAGTATGCTAGCTCACTGTGGACGTTC	CHQYASSLWTF	IGKV3-20	.	IGKJ1	21	-1	-1	23
14	0.001644350481559784	TGTCAGCAGTATGGTAGCTCACCTCGGACGTTC	CQQYGSSPRTF	IGKV3D-20	.	IGKJ1	24	-1	-1	25
14	0.001644350481559784	TGTCAGCAATATTATAGTACTCCTCAGACGTTC	CQQYYSTPQTF	IGKV4-1	.	IGKJ1	23	-1	-1	26
14	0.001644350481559784	TGTCAACAGAGTTACAGTACCCCTCGCAGTTTT	CQQSYSTPRSF	IGKV1D-39	.	IGKJ2	24	-1	-1	29
14	0.001644350481559784	TGTCAACAGAGTTACAGTACCCCTAGGACGTTC	CQQSYSTPRTF	IGKV1-39	.	IGKJ1	26	-1	-1	25
14	0.001644350481559784	TGCATGCAAGCTCTACAAACTCCTCCGACGTTC	CMQALQTPPTF	IGKV2D-28	.	IGKJ1	26	-1	-1	26
14	0.001644350481559784	TGTCAGCAGTATGGTAGCTCACCGACGTTC	CQQYGSSPTF	IGKV3-20	.	IGKJ1	22	-1	-1	23
14	0.001644350481559784	TGCATGCAAGGTACATTCTGGTACAGCTTT	CMQGTFWYSF	IGKV2-30	.	IGKJ2	14	-1	-1	20
14	0.001644350481559784	TGCATGCAAGCTCTACAAGGTTTC	CMQALQGF	IGKV2-28	.	IGKJ3	17	-1	-1	20
13	0.001526896875734085	TGTCAGCAGTATAATAACTGGCCTCCGATGTACACCTTT	CQQYNNWPPMYTF	IGKV3-15	.	IGKJ2	23	-1	-1	27
13	0.001526896875734085	TGTCAGCAGTATAATAACTGGCCTCCGATCACCTTC	CQQYNNWPPITF	IGKV3D-15	.	IGKJ5	26	-1	-1	25
13	0.001526896875734085	TGTCAACAGAGTTACAGTACCCCGGGGTGGACGTTC	CQQSYSTPGWTF	IGKV1-39	.	IGKJ1	22	-1	-1	26
13	0.001526896875734085	TGCATGCAAGCTCTACAAACTCCTCCTTTCACCTTC	CMQALQTPPFTF	IGKV2D-28	.	IGKJ5	25	-1	-1	28
13	0.001526896875734085	TGTCAGCAGTATGGTAGCTCACCTAGAACGTTC	CQQYGSSPRTF	IGKV3-20	.	IGKJ1	25	-1	-1	27
13	0.001526896875734085	TGTCAGCAGTATAATAACTGGCCTCGGACGTTC	CQQYNNWPRTF	IGKV3-15	.	IGKJ1	23	-1	-1	25
13	0.001526896875734085	TGTCAGCAGTATAATAACTGGCCTGGAACTTTC	CQQYNNWPGTF	IGKV3-15	.	IGKJ3	23	-1	-1	27
13	0.001526896875734085	TGTCAGCAATATTATAGTACTCCTCCGACGTTC	CQQYYSTPPTF	IGKV4-1	.	IGKJ1	23	-1	-1	26
13	0.001526896875734085	TGTCAGCAATATCATAGTATTGCGTACACTTTT	CQQYHSIAYTF	IGKV4-1	.	IGKJ2	18	-1	-1	23
13	0.001526896875734085	TGTCAACAGTATGATAATCTCCCGTACACTTTT	CQQYDNLPYTF	IGKV1-33	.	IGKJ2	22	-1	-1	23
13	0.001526896875734085	TGTCAACAGCTTAATATTTTCCCTCTCACTTTC	CQQLNIFPLTF	IGKV1-9	.	IGKJ4	23	-1	-1	24
13	0.001526896875734085	TGTCAACAGAGTTACATTACCCCGTGGACGTTC	CQQSYITPWTF	IGKV1-39	.	IGKJ1	22	-1	-1	22
13	0.001526896875734085	TGCCAACAGTATAATAGTTATCCGTGGACGTTC	CQQYNSYPWTF	IGKV1-5	.	IGKJ1	20	-1	-1	22
13	0.001526896875734085	TGCCAACAGTATAATAATTATTCCCCGGCGTTC	CQQYNNYSPAF	IGKV1-5	.	IGKJ1	22	-1	-1	28
13	0.001526896875734085	TGCATGCAAGCTCTACAAACTCCTCGGACGTTC	CMQALQTPRTF	IGKV2D-28	.	IGKJ1	24	-1	-1	25
13	0.001526896875734085	TGTCAGCAATATTATAGTACTCGGACGTTC	CQQYYSTRTF	IGKV4-1	.	IGKJ1	21	-1	-1	22
12	0.0014094432699083862	TGTCAACAGTATGATAATCTCCTTTTTTCGATCACCTTC	CQQYDNLLFSITF	IGKV1-33	.	IGKJ5	21	-1	-1	27
12	0.0014094432699083862	TGTCAACAGCTTAATAGTTACCCTCGGTCGATCACCTTC	CQQLNSYPRSITF	IGKV1-9	.	IGKJ5	23	-1	-1	27
12	0.0014094432699083862	TGTCAGCAGCGTAGCAACTGGCCTCCGGACAGTTTT	CQQRSNWPPDSF	IGKV3D-11	.	IGKJ2	28	-1	-1	28
12	0.0014094432699083862	TGTCAACAGAGTTACAGTACCTCCGCGCTCACTTTC	CQQSYSTSALTF	IGKV1-39	.	IGKJ4	20	-1	-1	24
12	0.0014094432699083862	TGTCAGCAGTATGGTAGCTCACCGTGGACGTTC	CQQYGSSPWTF	IGKV3-20	.	IGKJ1	22	-1	-1	22
12	0.0014094432699083862	TGTCAGCAATATTATAGTACTCCTCCAACGTTC	CQQYYSTPPTF	IGKV4-1	.	IGKJ1	23	-1	-1	27
12	0.0014094432699083862	TGTCAACAGAGTTACAGTACCCCTGGGACGTTC	CQQSYSTPGTF	IGKV1-39	.	IGKJ1	23	-1	-1	25
12	0.0014094432699083862	TGTCAACAGAGTTACAGTACCCCCCGGACGTTC	CQQSYSTPRTF	IGKV1D-39	.	IGKJ1	27	-1	-1	25
12	0.0014094432699083862	TGCCAACAGTATAATAGTTATCTTTACACTTTT	CQQYNSYLYTF	IGKV1-5	.	IGKJ2	20	-1	-1	24
12	0.0014094432699083862	TGTCAACAGTATATGAGCCTGTACACTTTT	CQQYMSLYTF	IGKV1-5	.	IGKJ2	12	-1	-1	19
12	0.0014094432699083862	TGCATGCAAGCTCTACAAACTTGGACGTTC	CMQALQTWTF	IGKV2-28	.	IGKJ1	20	-1	-1	21
11	0.0012919896640826874	TGTCAGCAGTACGGTAGCTCACCTACGTGGACGTTC	CQQYGSSPTWTF	IGKV3-20	.	IGKJ1	28	-1	-1	24
11	0.0012919896640826874	TGTCAACAGAGTTACAGTACCCCTCCGTACAGTTTT	CQQSYSTPPYSF	IGKV1D-39	.	IGKJ2	26	-1	-1	26
11	0.0012919896640826874	TGCATGCAAGGTACACACTGGCCTCCGTACAGTTTT	CMQGTHWPPYSF	IGKV2D-30	.	IGKJ2	26	-1	-1	26
11	0.0012919896640826874	TGTCAGCAATATTATGGTACTCCCCTCACCTTC	CQQYYGTPLTF	IGKV4-1	.	IGKJ5	22	-1	-1	25
11	0.0012919896640826874	TGTCAGCAATATTATAGTACTCCTCCGACTTTC	CQQYYSTPPTF	IGKV4-1	.	IGKJ4	23	-1	-1	27
11	0.0012919896640826874	TGTCAACACCTTAATGATTACCCCCTCACTTTC	CQHLNDYPLTF	IGKV1-9	.	IGKJ3	22	-1	-1	25
11	0.0012919896640826874	TGTCAACAGTATTATAGTACCCCGCTCACTTTC	CQQYYSTPLTF	IGKV1D-43	.	IGKJ4	22	-1	-1	22
11	0.0012919896640826874	TGTCAACAGTATGATAATCTCCCGATCACCTTC	CQQYDNLPITF	IGKV1-33	.	IGKJ5	22	-1	-1	22
11	0.0012919896640826874	TGTCAACAGAGTTACAGTACCCCTTGGACGTTC	CQQSYSTPWTF	IGKV1-39	.	IGKJ1	23	-1	-1	24
11	0.0012919896640826874	TGCATGCAAGCTCTACAAACTCCTCTCACTTTC	CMQALQTPLTF	IGKV2D-28	.	IGKJ4	24	-1	-1	24
11	0.0012919896640826874	TGCATGCAAGGTACACACTGGCCTCGAACGTTC	CMQGTHWPRTF	IGKV2D-30	.	IGKJ1	24	-1	-1	27
11	0.0012919896640826874	TGTCAACAGAGTTACAGTACCCGGACGTTC	CQQSYSTRTF	IGKV1-39	.	IGKJ1	21	-1	-1	22
11	0.0012919896640826874	TGCCAACAGTATAATAATTATTGGACGTTC	CQQYNNYWTF	IGKV1-5	.	IGKJ1	21	-1	-1	21
11	0.0012919896640826874	TGCATGCAAGGTCTAGAAAATTTCACCTTC	CMQGLENFTF	IGKV2-28	.	IGKJ5	18	-1	-1	22
10	0.0011745360582569885	TGTCACCAATATTATATTACTCCAGGGTCCAGTGTGGCCTACAGTTTT	CHQYYITPGSSVAYSF	IGKV4-1	.	IGKJ2	22	-1	-1	39
10	0.0011745360582569885	TGTCAGCAGTATAATAACTGGCCTTCGTACAGTTTT	CQQYNNWPSYSF	IGKV3-15	.	IGKJ2	23	-1	-1	26
10	0.0011745360582569885	TGTCAGCAGTATAATAACTGGCCTCTGTGGACGTTC	CQQYNNWPLWTF	IGKV3-15	.	IGKJ1	23	-1	-1	26
10	0.0011745360582569885	TGTCAGCAGTATAATAACTGGCCTCCCCTCACTTTC	CQQYNNWPPLTF	IGKV3D-15	.	IGKJ4	25	-1	-1	27
10	0.0011745360582569885	TGTCAGCAGTATAATAACTGGCCTCCGCTCACTTTC	CQQYNNWPPLTF	IGKV3-15	.	IGKJ4	23	-1	-1	25
10	0.0011745360582569885	TGTCAACAGTATGATAATCTCCCCCCGATCACCTTC	CQQYDNLPPITF	IGKV1D-33	.	IGKJ5	26	-1	-1	25
10	0.0011745360582569885	TGCATGCAAGCTCTACAAACTCCTCCGTACACTTTT	CMQALQTPPYTF	IGKV2D-28	.	IGKJ2	26	-1	-1	26
10	0.0011745360582569885	TGCATGCAAGGTACACATTGGCCTCCGATCACCTTC	CMQGTHWPPITF	IGKV2D-30	.	IGKJ5	26	-1	-1	25
10	0.0011745360582569885	TGTCAGCAGTATGGTAGCTCACCTTGGACGTTC	CQQYGSSPWTF	IGKV3-20	.	IGKJ1	23	-1	-1	24
10	0.0011745360582569885	TGTCAGCAGTATGGTAGCTCACCGCTCACTTTC	CQQYGSSPLTF	IGKV3-20	.	IGKJ4	22	-1	-1	22
10	0.0011745360582569885	TGTCAGCAATATTATAGTACTCCGTTCACTTTC	CQQYYSTPFTF	IGKV4-1	.	IGKJ4	22	-1	-1	25
10	0.0011745360582569885	TGTCAACAGGCTAACAGTTTCCCGATCACCTTC	CQQANSFPITF	IGKV1-12	.	IGKJ5	22	-1	-1	22
10	0.0011745360582569885	TGTCAACAGAGTTACAGTATCCTCGTCACTTTC	CQQSYSILVTF	IGKV1-39	.	IGKJ4	18	-1	-1	25
10	0.0011745360582569885	TGTCAACAGAGTTACAGTATCCCGTGGACGTCC	CQQSYSIPWTS	IGKV1-39	.	IGKJ1	22	-1	-1	22
10	0.0011745360582569885	TGTCAACAGAGTTACAGTACCCCATTCACTTTC	CQQSYSTPFTF	IGKV1-39	.	IGKJ3	22	-1	-1	23
10	0.0011745360582569885	TGTCAACAATATGATAGCTCACTGTGGACGTTC	CQQYDSSLWTF	IGKV3-20	.	IGKJ1	21	-1	-1	23
10	0.0011745360582569885	TGTCAAGAGTATAATACTTATTCATTCACTTTC	CQEYNTYSFTF	IGKV1-5	.	IGKJ3	22	-1	-1	23
10	0.0011745360582569885	TGCCAACAGTATAATAGTTACCCGTGCACTTTT	CQQYNSYPCTF	IGKV1-5	.	IGKJ2	19	-1	-1	26
10	0.0011745360582569885	TGCATGCAAGCTCTGCAAACTCCTTGGACGTTC	CMQALQTPWTF	IGKV2-28	.	IGKJ1	27	-1	-1	24
10	0.0011745360582569885	TGTCAGCAGTATGGTAGCTCACTCACTTTC	CQQYGSSLTF	IGKV3-20	.	IGKJ4	21	-1	-1	21
10	0.0011745360582569885	TGTCAGCAGCGTAGCAACTGGCCCACTTTC	CQQRSNWPTF	IGKV3-11	.	IGKJ4	22	-1	-1	23
9	0.0010570824524312897	TGTCAGCAGCGTAGCAACTGGCCTCCTATGTTCACTTTT	CQQRSNWPPMFTF	IGKV3-11	.	IGKJ2	23	-1	-1	27
9	0.0010570824524312897	TGTCAGCAGTATGGAACCTCACCTCCGTACAGTTTT	CQQYGTSPPYSF	IGKV3D-20	.	IGKJ2	26	-1	-1	26
9	0.0010570824524312897	TGTCAGCAGTATAGTAATTGGCCTCCGTACACTTTT	CQQYSNWPPYTF	IGKV3-15	.	IGKJ2	23	-1	-1	26
9	0.0010570824524312897	TGTCAGCAGTATAATAACTGGCCTTCGTACACTTTT	CQQYNNWPSYTF	IGKV3-15	.	IGKJ2	23	-1	-1	26
9	0.0010570824524312897	TGTCAGCAATATTATAGTACTCCCCTGCTCACTTTC	CQQYYSTPLLTF	IGKV4-1	.	IGKJ4	22	-1	-1	26
9	0.0010570824524312897	TGTCAACAGAGTTACAGTACCCCTCCTTGGACGTTC	CQQSYSTPPWTF	IGKV1D-39	.	IGKJ1	25	-1	-1	27
9	0.0010570824524312897	TGTCAACAGAGTTACAGTACCCCTCCGTACACTTTT	CQQSYSTPPYTF	IGKV1D-39	.	IGKJ2	26	-1	-1	26
9	0.0010570824524312897	TGTCAACAGAGTTACAGTACCCCAGGGTGGACGTTC	CQQSYSTPGWTF	IGKV1-39	.	IGKJ1	22	-1	-1	26
9	0.0010570824524312897	TGTCAGCACAATGAGGGCTGGCCGTGGACGTTC	CQHNEGWPWTF	IGKV3-15	.	IGKJ1	7	-1	-1	22
9	0.0010570824524312897	TGTCAGCAGTATGGTAGCTCATCGTGGACGTTC	CQQYGSSSWTF	IGKV3-20	.	IGKJ1	20	-1	-1	22
9	0.0010570824524312897	TGTCAGCAGTATGGTAGCTCATCGCTCACTTTC	CQQYGSSSLTF	IGKV3-20	.	IGKJ4	20	-1	-1	22
9	0.0010570824524312897	TGTCAGCAGTATGGTAACTCACCTAAGACATTC	CQQYGNSPKTF	IGKV3-20	.	IGKJ1	24	-1	-1	26
9	0.0010570824524312897	TGTCAGCAATATTATAGTACTCCGATCACCTTC	CQQYYSTPITF	IGKV4-1	.	IGKJ5	22	-1	-1	22
9	0.0010570824524312897	TGTCAGCAATATTATAGTACCCTGTACACTTTT	CQQYYSTLYTF	IGKV4-1	.	IGKJ2	19	-1	-1	22
9	0.0010570824524312897	TGTCAACAGTATAATAGTTATCCGTACACTTTT	CQQYNSYPYTF	IGKV1-5	.	IGKJ2	20	-1	-1	23
9	0.0010570824524312897	TGTCAACAGGCTAACAGTTTCCCGTACACTTTT	CQQANSFPYTF	IGKV1-12	.	IGKJ2	22	-1	-1	23
9	0.0010570824524312897	TGTCAACAGAGTTACAGTCCGACGTGGACGTTC	CQQSYSPTWTF	IGKV1-39	.	IGKJ1	17	-1	-1	21
9	0.0010570824524312897	TGTCAACAGAGTTACAGTACCCCTCGGACTTTC	CQQSYSTPRTF	IGKV1D-39	.	IGKJ3	24	-1	-1	27
9	0.0010570824524312897	TGTCAACAGAGTTACAGTACCCCACTCACTTTC	CQQSYSTPLTF	IGKV1-39	.	IGKJ4	22	-1	-1	24
9	0.0010570824524312897	TGCCAACAGTTTCATAGTTATCCCTATACTTTT	CQQFHSYPYTF	IGKV1-5	.	IGKJ2	20	-1	-1	27
9	0.0010570824524312897	TGCCAACAGTATAATAGTTACCTGTACACTTTT	CQQYNSYLYTF	IGKV1-5	.	IGKJ2	19	-1	-1	18
9	0.0010570824524312897	TGCATGCAAGCTCTACAAACTCCCTTGGCTTTC	CMQALQTPLAF	IGKV2-28	.	IGKJ4	22	-1	-1	28
9	0.0010570824524312897	TGCATGCAAGCTCTACAAACTCCGAAGACGTTC	CMQALQTPKTF	IGKV2-28	.	IGKJ1	22	-1	-1	26
9	0.0010570824524312897	TGCATGCAAGGTCTACAAACTCCGTACAGTTTT	CMQGLQTPYSF	IGKV2-28	.	IGKJ2	22	-1	-1	23
9	0.0010570824524312897	TGTCAGCAGTATGGTAGCTCACGGACCTTC	CQQYGSSRTF	IGKV3-20	.	IGKJ5	21	-1	-1	24
9	0.0010570824524312897	TGTCAACAGAGTTACAGTACCCTCACTTTC	CQQSYSTLTF	IGKV1-39	.	IGKJ4	21	-1	-1	21
9	0.0010570824524312897	TGCCAACAGTATAATAGTTATCCGACGTTC	CQQYNSYPTF	IGKV1-5	.	IGKJ1	20	-1	-1	23
9	0.0010570824524312897	TGTCAGCAGCGTAACATCTTCACTTTC	CQQRNIFTF	IGKV3-11	.	IGKJ3	12	-1	-1	18
9	0.0010570824524312897	TGCCAACACCACGCGGGTTTT	CQHHAGF	IGKV1-5	.	IGKJ2	7	-1	-1	17
8	9.396288466055908E-4	TGTCAGCTGCGTAACAGCTGGCCTCCTATGTTCACTTTT	CQLRNSWPPMFTF	IGKV3-11	.	IGKJ2	23	-1	-1	27
8	9.396288466055908E-4	TGTCAGCAGCGTAGCAACTGGCCTCCGGGGATCACTTTC	CQQRSNWPPGITF	IGKV3D-11	.	IGKJ4	27	-1	-1	31
8	9.396288466055908E-4	TGTCAAGAGCTTGATAGTTACCCTACAATGATCACCTTC	CQELDSYPTMITF	IGKV1-9	.	IGKJ5	24	-1	-1	29
8	9.396288466055908E-4	TGTCAGCAGCGTAGCGACTGGCCTCCGCTCACCTTC	CQQRSDWPPLTF	IGKV3-11	.	IGKJ5	23	-1	-1	28
8	9.396288466055908E-4	TGTCAGCAATATTCTACAACTCCCATGTACACTTTT	CQQYSTTPMYTF	IGKV4-1	.	IGKJ2	22	-1	-1	23
8	9.396288466055908E-4	TGCCAACAGTATGAAAATTCTTCTCCGAAGACGTTC	CQQYENSSPKTF	IGKV1-5	.	IGKJ1	11	-1	-1	29
8	9.396288466055908E-4	TGCCAACAGTATAATAGTTATTCTCCGGGGACGTTC	CQQYNSYSPGTF	IGKV1-5	.	IGKJ1	23	-1	-1	28
8	9.396288466055908E-4	TGCCAACAGTATAATAGTTATTCGAGGTACACTTTT	CQQYNSYSRYTF	IGKV1-5	.	IGKJ2	22	-1	-1	26
8	9.396288466055908E-4	TGCATGCAAGCTCTACAAACCCCCGCGCTCACTTTC	CMQALQTPALTF	IGKV2-28	.	IGKJ4	19	-1	-1	24
8	9.396288466055908E-4	TGCATGCAAGGTATACACCTTCCTCGGGTCACTTTC	CMQGIHLPRVTF	IGKV2-29	.	IGKJ3	23	-1	-1	28
8	9.396288466055908E-4	TGTCAGCAGTCTGGTAGCTCACGGTACAGTTTT	CQQSGSSRYSF	IGKV3-20	.	IGKJ2	21	-1	-1	23
8	9.396288466055908E-4	TGTCAGCAGTATGGTAGCTCCGCGCTCACTTTC	CQQYGSSALTF	IGKV3-20	.	IGKJ4	19	-1	-1	21
8	9.396288466055908E-4	TGTCAGCAGCGTAGCAACTGGCCGATCACCTTC	CQQRSNWPITF	IGKV3-11	.	IGKJ5	22	-1	-1	22
8	9.396288466055908E-4	TGTCAGCAATTTCATAGTACTCCCCGGACTTTC	CQQFHSTPRTF	IGKV4-1	.	IGKJ4	22	-1	-1	27
8	9.396288466055908E-4	TGTCAGCAATATTATAGTACTCCTTACACTTTT	CQQYYSTPYTF	IGKV4-1	.	IGKJ2	23	-1	-1	24
8	9.396288466055908E-4	TGTCAACAGTATGATAATCTGCCGTACAGTTTT	CQQYDNLPYSF	IGKV1-33	.	IGKJ2	19	-1	-1	23
8	9.396288466055908E-4	TGTCAACAGCTTAATAGTTACCCTCTCACTTTC	CQQLNSYPLTF	IGKV1-9	.	IGKJ3	23	-1	-1	25
8	9.396288466055908E-4	TGTCAACAGGCGAACAGCTTCCCCATCACCTTC	CQQANSFPITF	IGKV1-12	.	IGKJ5	22	-1	-1	24
8	9.396288466055908E-4	TGTCAACAGAGTTACAGTACCCCTCGTACGTTC	CQQSYSTPRTF	IGKV1D-39	.	IGKJ1	24	-1	-1	27
8	9.396288466055908E-4	TGTCAACAGAGTTACAGTACCCCCCTCACTTTC	CQQSYSTPLTF	IGKV1-39	.	IGKJ4	22	-1	-1	24
8	9.396288466055908E-4	TGTCAACAGAGTTACAGTACCCCACGGACGTTC	CQQSYSTPRTF	IGKV1-39	.	IGKJ1	22	-1	-1	25
8	9.396288466055908E-4	TGTCAACAGAGTTACAGTAGTCTCCGGAGTTTT	CQQSYSSLRSF	IGKV1-39	.	IGKJ2	18	-1	-1	29
8	9.396288466055908E-4	TGTCAACAACGTAGCAGCTGGCCTCCCACTTTT	CQQRSSWPPTF	IGKV3-11	.	IGKJ2	23	-1	-1	26
8	9.396288466055908E-4	TGCCAACACTATTATATTTATTCGGGGACGTTC	CQHYYIYSGTF	IGKV1-5	.	IGKJ1	22	-1	-1	25
8	9.396288466055908E-4	TGCCAACAGTTTCATATTTATCCCTATACTTTT	CQQFHIYPYTF	IGKV1-5	.	IGKJ2	20	-1	-1	27
8	9.396288466055908E-4	TGCCAACAGTTTAGTAGCTATCCCTATACTTTT	CQQFSSYPYTF	IGKV1-5	.	IGKJ2	20	-1	-1	27
8	9.396288466055908E-4	TGCCAAGAGTATCATAGTTATTCGGGGACGTTC	CQEYHSYSGTF	IGKV1-5	.	IGKJ1	22	-1	-1	25
8	9.396288466055908E-4	TGCATGCAATCTCTACAAGATTCATTCACTTTC	CMQSLQDSFTF	IGKV2-28	.	IGKJ3	17	-1	-1	23
8	9.396288466055908E-4	TGCATGCAAGCCACACAGTATCCTCGAACTTTT	CMQATQYPRTF	IGKV2-24	.	IGKJ2	23	-1	-1	27
8	9.396288466055908E-4	TGCATGCAAGGTATACACCTTGCGCTCACTTTC	CMQGIHLALTF	IGKV2-29	.	IGKJ4	20	-1	-1	21
8	9.396288466055908E-4	TGTCAGCAATATTATAGTACTTGGACGTTC	CQQYYSTWTF	IGKV4-1	.	IGKJ1	20	-1	-1	21
8	9.396288466055908E-4	TGTCAGCAATATTATAGCACAGGAAGTTTT	CQQYYSTGSF	IGKV4-1	.	IGKJ2	16	-1	-1	26
8	9.396288466055908E-4	TGTCAACAGTATGAAACTCTCCCCTCTTTC	CQQYETLPSF	IGKV1-33	.	IGKJ3	22	-1	-1	25
8	9.396288466055908E-4	TGTCAACAGCTTAATAGTTACCTCCTTTTC	CQQLNSYLLF	IGKV1-9	.	IGKJ4	21	-1	-1	26
8	9.396288466055908E-4	TGTCAACAGAGTTACAGTACCCCCCTTTTC	CQQSYSTPLF	IGKV1-39	.	IGKJ4	22	-1	-1	26
8	9.396288466055908E-4	TGCCAACAGTATAATAGTTATCCCACTTTC	CQQYNSYPTF	IGKV1-5	.	IGKJ4	20	-1	-1	23
7	8.22175240779892E-4	TGTCAGCAGTATAATAACTGGCCTCCCACGTGGACGTTC	CQQYNNWPPTWTF	IGKV3D-15	.	IGKJ1	25	-1	-1	25
7	8.22175240779892E-4	TGTCAGCAGCGTAACAACTGGCCTCCGGAGGTCTCTTTC	CQQRNNWPPEVSF	IGKV3D-11	.	IGKJ4	28	-1	-1	34
7	8.22175240779892E-4	TGTCAACAGAGTTACAGTACCCCTCGGGGGTGGACGTTC	CQQSYSTPRGWTF	IGKV1-39	.	IGKJ1	28	-1	-1	29
7	8.22175240779892E-4	TGTCATCAGAGTAGTAGTTTACGGGTTTCCCGTTTT	CHQSSSLRVSRF	IGKV6-21	.	IGKJ2	21	-1	-1	32
7	8.22175240779892E-4	TGTCAGCAGCGTAGCAACTGGCCTCCGCTCACTTTC	CQQRSNWPPLTF	IGKV3-11	.	IGKJ4	23	-1	-1	25
7	8.22175240779892E-4	TGTCAACAGCTTAATAGTTACCCTCCGATCACCTTC	CQQLNSYPPITF	IGKV1-9	.	IGKJ5	23	-1	-1	25
7	8.22175240779892E-4	TGTCAACAGAGTTACAGTACCCCCCTATTCACTTTC	CQQSYSTPLFTF	IGKV1-39	.	IGKJ3	22	-1	-1	25
7	8.22175240779892E-4	TGTCAAGAGAGTTACAACACGCAATCGATGACCTTC	CQESYNTQSMTF	IGKV1-39	.	IGKJ5	15	-1	-1	23
7	8.22175240779892E-4	TGCCAACAGTATAATCTTTATTCCCCGAACATGTTT	CQQYNLYSPNMF	IGKV1-5	.	IGKJ2	22	-1	-1	33
7	8.22175240779892E-4	TGTCAGCACTATGATAGCTCACCCTTCCCTTTC	CQHYDSSPFPF	IGKV3-20	.	IGKJ3	22	-1	-1	24
7	8.22175240779892E-4	TGTCAGCAGTATGGTAGCTCACCCTTCACTTTC	CQQYGSSPFTF	IGKV3-20	.	IGKJ4	22	-1	-1	25
7	8.22175240779892E-4	TGTCAGCAGCGTAGCAACTGGCCACTCACTTTC	CQQRSNWPLTF	IGKV3-11	.	IGKJ4	22	-1	-1	24
7	8.22175240779892E-4	TGTCAGCAATATTCTAGTACTTTGTACAGTTTT	CQQYSSTLYSF	IGKV4-1	.	IGKJ2	20	-1	-1	22
7	8.22175240779892E-4	TGTCAGCAATATTATAGTCTTCCCTGGACGTTC	CQQYYSLPWTF	IGKV4-1	.	IGKJ1	17	-1	-1	24
7	8.22175240779892E-4	TGTCAGCAATATTATAGTACTCCCCTCACTTTC	CQQYYSTPLTF	IGKV4-1	.	IGKJ4	22	-1	-1	24
7	8.22175240779892E-4	TGTCAGCAACATTATACTACTCCGCTCACTTTC	CQQHYTTPLTF	IGKV4-1	.	IGKJ4	22	-1	-1	22
7	8.22175240779892E-4	TGTCAACACTATGATAGTCTCCCGCTCACTTTC	CQHYDSLPLTF	IGKV1-33	.	IGKJ4	22	-1	-1	22
7	8.22175240779892E-4	TGTCAACAGTTTAATAGTTCCCCGTACAGCTTT	CQQFNSSPYSF	IGKV1-9	.	IGKJ2	22	-1	-1	23
7	8.22175240779892E-4	TGTCAACAGTATGATAATCTCCCTCCAACCTTC	CQQYDNLPPTF	IGKV1D-33	.	IGKJ5	25	-1	-1	27
7	8.22175240779892E-4	TGTCAACAGCTTAATAGTTACCCGATCACCTTC	CQQLNSYPITF	IGKV1-9	.	IGKJ5	22	-1	-1	22
7	8.22175240779892E-4	TGTCAACAGGCTGACAATTTCCCTCCGACGTTC	CQQADNFPPTF	IGKV1D-12	.	IGKJ1	27	-1	-1	26
7	8.22175240779892E-4	TGTCAACAGGCTAACAGTTTCCCTCTCACTTTC	CQQANSFPLTF	IGKV1-12	.	IGKJ4	23	-1	-1	24
7	8.22175240779892E-4	TGTCAACAGGCTAACAGTTTCCCCCCCACGTTC	CQQANSFPPTF	IGKV1-12	.	IGKJ1	22	-1	-1	27
7	8.22175240779892E-4	TGTCAACAGAGTTACAGTACCTCGTACACTTTT	CQQSYSTSYTF	IGKV1-39	.	IGKJ2	20	-1	-1	23
7	8.22175240779892E-4	TGTCAACAGAGTTACAGTACCCCCTTCACTTTC	CQQSYSTPFTF	IGKV1-39	.	IGKJ3	22	-1	-1	24
7	8.22175240779892E-4	TGCTTGCAAGCTCTACAAATCCCGTACACTTTT	CLQALQIPYTF	IGKV2-28	.	IGKJ2	18	-1	-1	23
7	8.22175240779892E-4	TGCCAGCAGTTTAATGGTTATCCCTATACTTTT	CQQFNGYPYTF	IGKV1-5	.	IGKJ2	20	-1	-1	27
7	8.22175240779892E-4	TGCCAACAGTATAATCATTATTCTCCGACGTTC	CQQYNHYSPTF	IGKV1-5	.	IGKJ1	23	-1	-1	26
7	8.22175240779892E-4	TGCCAACAGTATAATAGTTATTCCTACACTTTT	CQQYNSYSYTF	IGKV1-5	.	IGKJ2	22	-1	-1	24
7	8.22175240779892E-4	TGCCAACAGTATAATAGTTATTCGCGGACGTTC	CQQYNSYSRTF	IGKV1-5	.	IGKJ1	22	-1	-1	25
7	8.22175240779892E-4	TGCCAACAGTATAATAGTTATCCTTGGACGTTC	CQQYNSYPWTF	IGKV1-5	.	IGKJ1	20	-1	-1	24
7	8.22175240779892E-4	TGCATGCAAGCTCTACAAACCCCGATCACCTTC	CMQALQTPITF	IGKV2-28	.	IGKJ5	19	-1	-1	22
7	8.22175240779892E-4	TGCATGCAAGCTACACGCTGGCCGTACACGTTT	CMQATRWPYTF	IGKV2-30	.	IGKJ2	22	-1	-1	23
7	8.22175240779892E-4	TGCATGCAAGCTACAGAGTATCCTCGAACTTTT	CMQATEYPRTF	IGKV2-24	.	IGKJ2	14	-1	-1	27
7	8.22175240779892E-4	TGCATGCAAGGTATACACCTTCCTTTCACTTTC	CMQGIHLPFTF	IGKV2-29	.	IGKJ3	23	-1	-1	24
7	8.22175240779892E-4	TGCATGCAAGGTATACACCCCCCAATCACTTTC	CMQGIHPPITF	IGKV2-29	.	IGKJ3	18	-1	-1	25
7	8.22175240779892E-4	TGCATGCAAGGTACACACTGGCCTAGGACTTTT	CMQGTHWPRTF	IGKV2-30	.	IGKJ2	26	-1	-1	27
7	8.22175240779892E-4	TGCATGCAAGGGTCACACTCGCCCCCCACTTTC	CMQGSHSPPTF	IGKV2-26	.	IGKJ4	9	-1	-1	26
7	8.22175240779892E-4	TGCATGCAAGGAAGAGACCCTCCGTACAGCTTT	CMQGRDPPYSF	IGKV2-26	.	IGKJ2	9	-1	-1	23
7	8.22175240779892E-4	TGTCAGCAGTATGGTAGCTCGATCACCTTC	CQQYGSSITF	IGKV3-20	.	IGKJ5	19	-1	-1	18
7	8.22175240779892E-4	TGTCAGCAATATTATAGTACGCGGACGTTC	CQQYYSTRTF	IGKV4-1	.	IGKJ1	19	-1	-1	18
7	8.22175240779892E-4	TGCCAACAGTATGATGATTTTTCGACGTTC	CQQYDDFSTF	IGKV1-5	.	IGKJ1	11	-1	-1	23
7	8.22175240779892E-4	TGCCAACAGTATAATAGTTATTGCACTTTT	CQQYNSYCTF	IGKV1-5	.	IGKJ2	21	-1	-1	23
7	8.22175240779892E-4	TGCATGCAATCTCTACAGTCGTGGACGTTC	CMQSLQSWTF	IGKV2-28	.	IGKJ1	16	-1	-1	19
7	8.22175240779892E-4	TGCATGCAAGCTCTACAAACACTCACCTTC	CMQALQTLTF	IGKV2-28	.	IGKJ5	19	-1	-1	22
7	8.22175240779892E-4	TGCATGCAAGGGACATACTGGTACAGTTTT	CMQGTYWYSF	IGKV2-30	.	IGKJ2	20	-1	-1	20
7	8.22175240779892E-4	TGCATGCAAGGAACATACTGGTACACTTTT	CMQGTYWYTF	IGKV2-30	.	IGKJ2	20	-1	-1	20
6	7.047216349541931E-4	TGTCAGCAGTATAATAACTGGCCTCCTTCGATCACCTTC	CQQYNNWPPSITF	IGKV3-15	.	IGKJ5	23	-1	-1	27
6	7.047216349541931E-4	TGTCAGCAGTATAATAACTGGCCTCCTACGTGGACGTTC	CQQYNNWPPTWTF	IGKV3-15	.	IGKJ1	23	-1	-1	27
6	7.047216349541931E-4	TGTCAGCAGCGTAGCAACTGGCCTCCGGGGAGCACTTTC	CQQRSNWPPGSTF	IGKV3D-11	.	IGKJ4	27	-1	-1	32
6	7.047216349541931E-4	TGTCAGCAGTATGGTAGCTCACCTCGGTACAGTTTT	CQQYGSSPRYSF	IGKV3D-20	.	IGKJ2	24	-1	-1	26
6	7.047216349541931E-4	TGTCAGCAATATTATAGTACTCCCGCGCTCACTTTC	CQQYYSTPALTF	IGKV4-1	.	IGKJ4	22	-1	-1	24
6	7.047216349541931E-4	TGTCAACAGCTTAATAGTTACCCTCGGCTCACTTTC	CQQLNSYPRLTF	IGKV1-9	.	IGKJ4	23	-1	-1	26
6	7.047216349541931E-4	TGTCAACAGACTTACAGTGCCCCTCATTACACTTTT	CQQTYSAPHYTF	IGKV1D-39	.	IGKJ2	24	-1	-1	27
6	7.047216349541931E-4	TGTCAACAGAGTTACAGTACCCCTTATCTCACTTAT	CQQSYSTPYLTY	IGKV1-39	.	IGKJ4	23	-1	-1	27
6	7.047216349541931E-4	TGTCAACAGAGTTACAGTACCCCTCCGCTCACTTTC	CQQSYSTPPLTF	IGKV1D-39	.	IGKJ4	26	-1	-1	25
6	7.047216349541931E-4	TGTCAACAGAGTTACAGTACCCCCGGGTGGACGTTC	CQQSYSTPGWTF	IGKV1-39	.	IGKJ1	22	-1	-1	26
6	7.047216349541931E-4	TGTCAAGAGAGTTACAGTAGCCTTTCGATCACCTTC	CQESYSSLSITF	IGKV1-39	.	IGKJ5	18	-1	-1	24
6	7.047216349541931E-4	TGCATGCAGGGTGCACACTGGCCTCCGTGGACGTTC	CMQGAHWPPWTF	IGKV2D-30	.	IGKJ1	26	-1	-1	25
6	7.047216349541931E-4	TGCATGCAACGTATAGAGTTTCCTTCGATCACCTTC	CMQRIEFPSITF	IGKV2-40	.	IGKJ5	27	-1	-1	24
6	7.047216349541931E-4	TGCATGCAAGGTACACACTGGCCTCCGTGGACGTTC	CMQGTHWPPWTF	IGKV2D-30	.	IGKJ1	26	-1	-1	25
6	7.047216349541931E-4	TGTCAGCAGTATGGTAGCTCACCGATCACTTTC	CQQYGSSPITF	IGKV3-20	.	IGKJ3	22	-1	-1	25
6	7.047216349541931E-4	TGTCAGCAGTATGGTAGCTCACGGTACAGTTTT	CQQYGSSRYSF	IGKV3-20	.	IGKJ2	21	-1	-1	23
6	7.047216349541931E-4	TGTCAGCAGTATGATACCTCACCCTACAGTTTT	CQQYDTSPYSF	IGKV3-20	.	IGKJ2	22	-1	-1	24
6	7.047216349541931E-4	TGTCAGCAGTATAATAACTGGCCTCGGACTTTT	CQQYNNWPRTF	IGKV3-15	.	IGKJ2	23	-1	-1	27
6	7.047216349541931E-4	TGTCAGCAGCGTAGCATCTGGCCATTCACTTTC	CQQRSIWPFTF	IGKV3-11	.	IGKJ3	22	-1	-1	23
6	7.047216349541931E-4	TGTCAGCAGCGTAGCAACTGGCAGATCACCTTC	CQQRSNWQITF	IGKV3D-11	.	IGKJ5	22	-1	-1	23
6	7.047216349541931E-4	TGTCAGCAATATTATAGTACTCTCTGGACGTTC	CQQYYSTLWTF	IGKV4-1	.	IGKJ1	21	-1	-1	24
6	7.047216349541931E-4	TGTCAGCAATATTATAGTACTCCTCCCACTTTC	CQQYYSTPPTF	IGKV4-1	.	IGKJ3	23	-1	-1	26
6	7.047216349541931E-4	TGTCAGCAATATTATAGTACTCCTCCAAGTTTT	CQQYYSTPPSF	IGKV4-1	.	IGKJ2	23	-1	-1	29
6	7.047216349541931E-4	TGTCAGCAATATTATAGTACTCCCGTCACTTTT	CQQYYSTPVTF	IGKV4-1	.	IGKJ2	22	-1	-1	26
6	7.047216349541931E-4	TGTCAGCAATATTATAGTACTCCCGTCAGTTTT	CQQYYSTPVSF	IGKV4-1	.	IGKJ2	22	-1	-1	29
6	7.047216349541931E-4	TGTCAGCAATATTATAGTACCCCGTGGACGTTC	CQQYYSTPWTF	IGKV4-1	.	IGKJ1	19	-1	-1	22
6	7.047216349541931E-4	TGTCAGCAATATTATAATCTTCCTCTCTCTTTC	CQQYYNLPLSF	IGKV4-1	.	IGKJ4	15	-1	-1	24
6	7.047216349541931E-4	TGTCAGCAATATTACAGTACTCCGTGGACGTTT	CQQYYSTPWTF	IGKV4-1	.	IGKJ1	22	-1	-1	22
6	7.047216349541931E-4	TGTCAGCAATATGGCAGCTTACCGCTCACTTTC	CQQYGSLPLTF	IGKV3-20	.	IGKJ4	22	-1	-1	22
6	7.047216349541931E-4	TGTCAGCAATACTATCGTATTCCTTGGACGTTC	CQQYYRIPWTF	IGKV4-1	.	IGKJ1	27	-1	-1	24
6	7.047216349541931E-4	TGTCAGCAATACTATAATCCTCCTCGAACGTTC	CQQYYNPPRTF	IGKV4-1	.	IGKJ1	23	-1	-1	27
6	7.047216349541931E-4	TGTCAACAGTATTATAGTACCCCCATCACTTTC	CQQYYSTPITF	IGKV1D-43	.	IGKJ3	22	-1	-1	25
6	7.047216349541931E-4	TGTCAACAGTATGGTAGCCCACCTTTCACTTTC	CQQYGSPPFTF	IGKV3-20	.	IGKJ3	23	-1	-1	24
6	7.047216349541931E-4	TGTCAACAGTATGATAATCTCCCCCGGACTTTC	CQQYDNLPRTF	IGKV1D-33	.	IGKJ3	27	-1	-1	27
6	7.047216349541931E-4	TGTCAACAGTATGATAATCTCCCCATCACCTTC	CQQYDNLPITF	IGKV1-33	.	IGKJ5	22	-1	-1	24
6	7.047216349541931E-4	TGTCAACAGCTTAATAGTTACCCGTATAGTTTT	CQQLNSYPYSF	IGKV1-9	.	IGKJ2	22	-1	-1	29
6	7.047216349541931E-4	TGTCAACAGCTTAATAGTTACCCGCTCACTTTC	CQQLNSYPLTF	IGKV1-9	.	IGKJ4	22	-1	-1	22
6	7.047216349541931E-4	TGTCAACAGCTTAATAGTTACCCATTCACTTTC	CQQLNSYPFTF	IGKV1-9	.	IGKJ3	22	-1	-1	23
6	7.047216349541931E-4	TGTCAACAGCATCTTACTGCCCCGGACACTTTC	CQQHLTAPDTF	IGKV1-27	.	IGKJ4	5	-1	-1	26
6	7.047216349541931E-4	TGTCAACAGGTTAATAGTTACCCGTCCAGTTTT	CQQVNSYPSSF	IGKV1-9	.	IGKJ2	22	-1	-1	29
6	7.047216349541931E-4	TGTCAACAGGCTAACAGTTTCCCCATCACCTTC	CQQANSFPITF	IGKV1-12	.	IGKJ5	22	-1	-1	24
6	7.047216349541931E-4	TGTCAACAGAGTTTCAGTACCCTATTCACTTTC	CQQSFSTLFTF	IGKV1-39	.	IGKJ3	21	-1	-1	22
6	7.047216349541931E-4	TGTCAACAGAGTTACAGTGACCCATTCACTTTC	CQQSYSDPFTF	IGKV1-39	.	IGKJ3	17	-1	-1	23
6	7.047216349541931E-4	TGTCAACAGAGTTACAGTACCCTTTGGACGTTC	CQQSYSTLWTF	IGKV1-39	.	IGKJ1	21	-1	-1	24
6	7.047216349541931E-4	TGTCAACAGAGTTACAGTACCCCTTTCACTTTC	CQQSYSTPFTF	IGKV1-39	.	IGKJ3	23	-1	-1	24
6	7.047216349541931E-4	TGTCAACAGAGTTACAGTACCCCGCTCACTTTC	CQQSYSTPLTF	IGKV1-39	.	IGKJ4	22	-1	-1	22
6	7.047216349541931E-4	TGTCAACAACTTAATATTTTCCCTCTCACTTTC	CQQLNIFPLTF	IGKV1-9	.	IGKJ4	23	-1	-1	24
6	7.047216349541931E-4	TGCCAACAGTTTAATACTTATCCCTATACTTTT	CQQFNTYPYTF	IGKV1-5	.	IGKJ2	20	-1	-1	27
6	7.047216349541931E-4	TGCCAACAGTATAATAGTTACTCGATCACCTTC	CQQYNSYSITF	IGKV1-5	.	IGKJ5	19	-1	-1	21
6	7.047216349541931E-4	TGCCAACAGTATAACCGTTACCCTCCCACTTTC	CQQYNRYPPTF	IGKV1D-16	.	IGKJ4	25	-1	-1	26
6	7.047216349541931E-4	TGCCAACAGTATAAAACTGATTCTCCGACGTTC	CQQYKTDSPTF	IGKV1-5	.	IGKJ1	23	-1	-1	26
6	7.047216349541931E-4	TGCATGCATAGTATATCCTGGCCTTGGACATTC	CMHSISWPWTF	IGKV2-30	.	IGKJ1	7	-1	-1	24
6	7.047216349541931E-4	TGCATGCAAGCTCTACAAATTTCATTCACTTTC	CMQALQISFTF	IGKV2-28	.	IGKJ3	18	-1	-1	23
6	7.047216349541931E-4	TGCATGCAAGCTCTACAAACTCCGTACACTTTT	CMQALQTPYTF	IGKV2-28	.	IGKJ2	22	-1	-1	23
6	7.047216349541931E-4	TGCATGCAAGCTCTACAAACCCTTTGCACTTTC	CMQALQTLCTF	IGKV2-28	.	IGKJ3	19	-1	-1	26
6	7.047216349541931E-4	TGCATGCAAGGTACACACTGGCCTCCGACTTTC	CMQGTHWPPTF	IGKV2D-30	.	IGKJ3	26	-1	-1	27
6	7.047216349541931E-4	TGCATGCAAAGTATAGAGCTTCCTCTCACTTTC	CMQSIELPLTF	IGKV2D-29	.	IGKJ4	24	-1	-1	24
6	7.047216349541931E-4	TGTCAGCAGTATGGTAGCTCGTACACTTTT	CQQYGSSYTF	IGKV3-20	.	IGKJ2	19	-1	-1	20
6	7.047216349541931E-4	TGTCAGCAGTATGGAAGCTCACGGACGTTC	CQQYGSSRTF	IGKV3-20	.	IGKJ1	21	-1	-1	22
6	7.047216349541931E-4	TGTCAACAGTATGATAATCTCCCATCCTTC	CQQYDNLPSF	IGKV1-33	.	IGKJ5	22	-1	-1	25
6	7.047216349541931E-4	TGCCAACAGTATATGAGCCTGTACACTTTT	CQQYMSLYTF	IGKV1-5	.	IGKJ2	12	-1	-1	19
6	7.047216349541931E-4	TGCCAACAGTATAATACTTTATGGACGTTC	CQQYNTLWTF	IGKV1-5	.	IGKJ1	15	-1	-1	21
6	7.047216349541931E-4	TGCCAACAGTATAATAGCCTTTGGACGTTC	CQQYNSLWTF	IGKV1-16	.	IGKJ1	16	-1	-1	21
6	7.047216349541931E-4	TGTCAACAGCTTAATAGTTACCCTTTC	CQQLNSYPF	IGKV1-9	.	IGKJ3	23	-1	-1	22
5	5.872680291284943E-4	TGTCAGCTGCGTACCAACTGGCCTCCTATGTTCAGTTTT	CQLRTNWPPMFSF	IGKV3-11	.	IGKJ2	23	-1	-1	27
5	5.872680291284943E-4	TGTCAGCAGTATGGTAGCTCACCTCCGCTCTGGACGTTC	CQQYGSSPPLWTF	IGKV3D-20	.	IGKJ1	26	-1	-1	30
5	5.872680291284943E-4	TGTCAGCAGCGTAGCAACTGGCCTCCCTGGTACACTTTT	CQQRSNWPPWYTF	IGKV3-11	.	IGKJ2	23	-1	-1	29
5	5.872680291284943E-4	TGTCAACAGTATGATAATCTCCCTCCGAAGCTCACTTTC	CQQYDNLPPKLTF	IGKV1D-33	.	IGKJ4	26	-1	-1	29
5	5.872680291284943E-4	TGTCAGCAGTATGGTGACTCACTCGAAATCACTTTC	CQQYGDSLEITF	IGKV3-20	.	IGKJ3	21	-1	-1	28
5	5.872680291284943E-4	TGTCAGCAGTATGGTAGCTCACCTGCACTCACTTTC	CQQYGSSPALTF	IGKV3-20	.	IGKJ4	23	-1	-1	27
5	5.872680291284943E-4	TGTCAGCAGTATGGTAGCTCACCCTTGTACACTTTT	CQQYGSSPLYTF	IGKV3-20	.	IGKJ2	22	-1	-1	25
5	5.872680291284943E-4	TGTCAGCAGTATGGTAACTCACCGCCGTACAGTTTT	CQQYGNSPPYSF	IGKV3D-20	.	IGKJ2	26	-1	-1	26
5	5.872680291284943E-4	TGTCAGCAGCGTAGCAACTGGCCTCCTCTCACTTTC	CQQRSNWPPLTF	IGKV3-11	.	IGKJ4	23	-1	-1	27
5	5.872680291284943E-4	TGTCAGCAGCGTAGCAACTGGCCTCCCTTCGCCTTC	CQQRSNWPPFAF	IGKV3-11	.	IGKJ5	23	-1	-1	31
5	5.872680291284943E-4	TGTCAGCAGCGTAGCAACTGGCCTCCGTGGACGTTC	CQQRSNWPPWTF	IGKV3-11	.	IGKJ1	23	-1	-1	25
5	5.872680291284943E-4	TGTCAGCAGCGTAGCAACTGGCCTCGGTACAGTTTT	CQQRSNWPRYSF	IGKV3-11	.	IGKJ2	23	-1	-1	26
5	5.872680291284943E-4	TGTCAGCAGCGTAGCAAGTGGCCTCCGTACAGTTTT	CQQRSKWPPYSF	IGKV3-11	.	IGKJ2	23	-1	-1	26
5	5.872680291284943E-4	TGTCAGCAGCATGGTAGCTCACCCATATTCACTTTC	CQQHGSSPIFTF	IGKV3-20	.	IGKJ3	22	-1	-1	24
5	5.872680291284943E-4	TGTCAGCAATATTATACTACTCCCTCGATCACCTTC	CQQYYTTPSITF	IGKV4-1	.	IGKJ5	22	-1	-1	24
5	5.872680291284943E-4	TGTCAACAGTATTATAGTACTCCTTCGATCACCTTC	CQQYYSTPSITF	IGKV4-1	.	IGKJ5	23	-1	-1	24
5	5.872680291284943E-4	TGTCAACAGACTTACAGTACCCTCGTCTTCACTTTC	CQQTYSTLVFTF	IGKV1-39	.	IGKJ3	21	-1	-1	27
5	5.872680291284943E-4	TGTCAACAGAGTTACAGTACCCCTTCGCTCACTTTC	CQQSYSTPSLTF	IGKV1-39	.	IGKJ4	23	-1	-1	25
5	5.872680291284943E-4	TGTCAACAGAGTTACAGTACCCCTCGGATCACTTTC	CQQSYSTPRITF	IGKV1D-39	.	IGKJ4	24	-1	-1	28
5	5.872680291284943E-4	TGTCAACAGAGTTACAGTACCCCTCAGCTCACTTTC	CQQSYSTPQLTF	IGKV1D-39	.	IGKJ4	24	-1	-1	26
5	5.872680291284943E-4	TGTCAACAGAGTTACAGTACCCCCCCGATCACCTTC	CQQSYSTPPITF	IGKV1D-39	.	IGKJ5	26	-1	-1	25
5	5.872680291284943E-4	TGTCAACAGAGTTACAGTACCCCCCGTGGGACGTTC	CQQSYSTPRGTF	IGKV1-39	.	IGKJ1	22	-1	-1	28
5	5.872680291284943E-4	TGTCAACAGAGTTACAGTACCCCGCCGTGGACGTTC	CQQSYSTPPWTF	IGKV1D-39	.	IGKJ1	26	-1	-1	25
5	5.872680291284943E-4	TGCATGCAAGCTCTACAAACTCCAAAACTCACTTTC	CMQALQTPKLTF	IGKV2-28	.	IGKJ4	22	-1	-1	27
5	5.872680291284943E-4	TGCATGCAAGGTACACACTGGCCTCCGTACACTTTT	CMQGTHWPPYTF	IGKV2D-30	.	IGKJ2	26	-1	-1	26
5	5.872680291284943E-4	TGCATGCAAGGTACACACTGGCCTGGTTGGACGTTC	CMQGTHWPGWTF	IGKV2-30	.	IGKJ1	23	-1	-1	27
5	5.872680291284943E-4	GGTCAACGGACTTACAATGCCCCTCCGTACAGTTTT	GQRTYNAPPYSF	IGKV1D-37	.	IGKJ2	26	-1	-1	26
5	5.872680291284943E-4	TGTCTACAGTCTAACATTTTCCCGCTCGCTTTC	CLQSNIFPLAF	IGKV1-12	.	IGKJ4	22	-1	-1	22
5	5.872680291284943E-4	TGTCTACAGCATGATAGTTACCCGATCACCTTC	CLQHDSYPITF	IGKV1-17	.	IGKJ5	22	-1	-1	22
5	5.872680291284943E-4	TGTCTACAGCATAATAGTTACCCCCGGACGTTC	CLQHNSYPRTF	IGKV1D-17	.	IGKJ1	27	-1	-1	25
5	5.872680291284943E-4	TGTCACCACTATGGTAGCTCACCCTTCCCTTTC	CHHYGSSPFPF	IGKV3-20	.	IGKJ3	22	-1	-1	24
5	5.872680291284943E-4	TGTCAGCTGCTTGACAACGGGCCTCTCACTTTC	CQLLDNGPLTF	IGKV3-11	.	IGKJ4	23	-1	-1	24
5	5.872680291284943E-4	TGTCAGCAGTATCATAGCTCACCGGGCACTTTC	CQQYHSSPGTF	IGKV3-20	.	IGKJ4	22	-1	-1	26
5	5.872680291284943E-4	TGTCAGCAGTATGCTAGCCCACCTCACACTTTT	CQQYASPPHTF	IGKV3D-20	.	IGKJ2	24	-1	-1	25
5	5.872680291284943E-4	TGTCAGCAGTATGGTACCTCACTTCGGACGTTC	CQQYGTSLRTF	IGKV3-20	.	IGKJ1	21	-1	-1	25
5	5.872680291284943E-4	TGTCAGCAGTATGGTAGCTTCATGTACACTTTT	CQQYGSFMYTF	IGKV3-20	.	IGKJ2	18	-1	-1	20
5	5.872680291284943E-4	TGTCAGCAGTATGGTAGCTCACTATTCACTTTC	CQQYGSSLFTF	IGKV3-20	.	IGKJ3	21	-1	-1	22
5	5.872680291284943E-4	TGTCAGCAGTATGGTAGCTCACCCCTCACTTTC	CQQYGSSPLTF	IGKV3-20	.	IGKJ4	22	-1	-1	24
5	5.872680291284943E-4	TGTCAGCAGTATGGTAGCTCACCCCTAACTTTC	CQQYGSSPLTF	IGKV3-20	.	IGKJ3	22	-1	-1	27
5	5.872680291284943E-4	TGTCAGCAGTATGGTAACTCACCATACACTTTC	CQQYGNSPYTF	IGKV3-20	.	IGKJ3	22	-1	-1	26
5	5.872680291284943E-4	TGTCAGCAGTATGGCGGTACCTTGTACACTTTT	CQQYGGTLYTF	IGKV3-20	.	IGKJ2	13	-1	-1	22
5	5.872680291284943E-4	TGTCAGCAGTATAATAACTGGCCGTACACTTTT	CQQYNNWPYTF	IGKV3-15	.	IGKJ2	22	-1	-1	23
5	5.872680291284943E-4	TGTCAGCAATATTTTGTTACCCCGTACACTTTT	CQQYFVTPYTF	IGKV4-1	.	IGKJ2	12	-1	-1	23
5	5.872680291284943E-4	TGTCAGCAATATTATAGTACTCCTTTCACTTTC	CQQYYSTPFTF	IGKV4-1	.	IGKJ4	23	-1	-1	25
5	5.872680291284943E-4	TGTCAGCAATATTATAGTACTCCTAACACGTTC	CQQYYSTPNTF	IGKV4-1	.	IGKJ1	24	-1	-1	27
5	5.872680291284943E-4	TGTCAGCAATATTATAGTACTCCGCTCACCTTC	CQQYYSTPLTF	IGKV4-1	.	IGKJ4	22	-1	-1	22
5	5.872680291284943E-4	TGTCAGCAATATTATAGTACTCCGATCACTTTC	CQQYYSTPITF	IGKV4-1	.	IGKJ4	22	-1	-1	25
5	5.872680291284943E-4	TGTCAGCAATATTATAGTACCCCCCTCAGTTTT	CQQYYSTPLSF	IGKV4-1	.	IGKJ2	19	-1	-1	29
5	5.872680291284943E-4	TGTCAGCAATATTATAGTACCCCGCTCACTTTC	CQQYYSTPLTF	IGKV4-1	.	IGKJ4	19	-1	-1	22
5	5.872680291284943E-4	TGTCAGCAATATTATAGGACTCCTCCGACTTTC	CQQYYRTPPTF	IGKV4-1	.	IGKJ4	23	-1	-1	27
5	5.872680291284943E-4	TGTCAGCAATATCATAGTATTCCTCAGACGTTC	CQQYHSIPQTF	IGKV4-1	.	IGKJ1	23	-1	-1	26
5	5.872680291284943E-4	TGTCAACACCTTAATGATTACCCCCTCACTTTC	CQHLNDYPLTF	IGKV1-27	.	IGKJ3	5	-1	-1	25
5	5.872680291284943E-4	TGTCAACAGTATGATAATCTCCCTCCGACGTTC	CQQYDNLPPTF	IGKV1D-33	.	IGKJ1	26	-1	-1	26
5	5.872680291284943E-4	TGTCAACAGTATGATAATCTCCCATTCACTTTC	CQQYDNLPFTF	IGKV1-33	.	IGKJ3	22	-1	-1	23
5	5.872680291284943E-4	TGTCAACAGTATGACAATCTCCCATACACTTTC	CQQYDNLPYTF	IGKV1-33	.	IGKJ3	22	-1	-1	26
5	5.872680291284943E-4	TGTCAACAGCTTAATAGTTACTCGTACACTTTT	CQQLNSYSYTF	IGKV1-9	.	IGKJ2	20	-1	-1	23
5	5.872680291284943E-4	TGTCAACAGCTTAATAGTTACCCTCTCACTTTC	CQQLNSYPLTF	IGKV1-9	.	IGKJ4	23	-1	-1	24
5	5.872680291284943E-4	TGTCAACAGGTTAAGATTTACCCTCGGACTTTT	CQQVKIYPRTF	IGKV1-9	.	IGKJ2	23	-1	-1	27
5	5.872680291284943E-4	TGTCAACAGGCTCACAGTTTCCCGATCACCTTC	CQQAHSFPITF	IGKV1-12	.	IGKJ5	22	-1	-1	22
5	5.872680291284943E-4	TGTCAACAGGCTAACAGTTTCCCGCTCACTTTC	CQQANSFPLTF	IGKV1-12	.	IGKJ4	22	-1	-1	22
5	5.872680291284943E-4	TGTCAACAGACTTACAGCACCCCTAACACTTTT	CQQTYSTPNTF	IGKV1-39	.	IGKJ2	24	-1	-1	25
5	5.872680291284943E-4	TGTCAACAGACTCACAGTACCCCGTACAGTTTT	CQQTHSTPYSF	IGKV1-39	.	IGKJ2	22	-1	-1	23
5	5.872680291284943E-4	TGTCAACAGAGTTACAGTACCCTATTCACTTTC	CQQSYSTLFTF	IGKV1-39	.	IGKJ3	21	-1	-1	22
5	5.872680291284943E-4	TGTCAACAGAGTTACAGTACCCCTTACACTTTT	CQQSYSTPYTF	IGKV1-39	.	IGKJ2	23	-1	-1	24
5	5.872680291284943E-4	TGTCAACAGAGTTACAGTACCCCTCCTACGTTC	CQQSYSTPPTF	IGKV1D-39	.	IGKJ1	25	-1	-1	27
5	5.872680291284943E-4	TGTCAACAGAGTTACAGTACCCCGCTAACTTTC	CQQSYSTPLTF	IGKV1-39	.	IGKJ4	22	-1	-1	22
5	5.872680291284943E-4	TGTCAACAGAGTTACAGTACCCCGCGGACGTTC	CQQSYSTPRTF	IGKV1-39	.	IGKJ1	22	-1	-1	25
5	5.872680291284943E-4	TGTCAACAGAGTTACAGTACCCGTATCACCTTC	CQQSYSTRITF	IGKV1-39	.	IGKJ5	21	-1	-1	24
5	5.872680291284943E-4	TGTCAACAGAGTTACAGTACCACGATCACCTTC	CQQSYSTTITF	IGKV1-39	.	IGKJ5	20	-1	-1	22
5	5.872680291284943E-4	TGTCAACAGAGTTACAATACCCCCTACACTTTT	CQQSYNTPYTF	IGKV1-39	.	IGKJ2	22	-1	-1	24
5	5.872680291284943E-4	TGTCAACAATATGCTAATCTCCCGTACAGTTTT	CQQYANLPYSF	IGKV1-33	.	IGKJ2	22	-1	-1	23
5	5.872680291284943E-4	TGCCAACAGTTTAATAGTTATCCCTATACTTTT	CQQFNSYPYTF	IGKV1D-13	.	IGKJ2	19	-1	-1	27
5	5.872680291284943E-4	TGCCAACAGTATAGTAGTTATCCACTCACTTTC	CQQYSSYPLTF	IGKV1-5	.	IGKJ4	20	-1	-1	24
5	5.872680291284943E-4	TGCCAACAGTATAATGGTTCCCCATACACTTTT	CQQYNGSPYTF	IGKV1-16	.	IGKJ2	22	-1	-1	24
5	5.872680291284943E-4	TGCCAACAGTATAATAGTTACCCTATCACCTTC	CQQYNSYPITF	IGKV1-16	.	IGKJ5	24	-1	-1	24
5	5.872680291284943E-4	TGCCAACAGTATAATAGTCACCCCCTCACTTTC	CQQYNSHPLTF	IGKV1-16	.	IGKJ4	22	-1	-1	24
5	5.872680291284943E-4	TGCCAACAGCATAAAAGTAACTCGTACAGTTTT	CQQHKSNSYSF	IGKV1-5	.	IGKJ2	17	-1	-1	23
5	5.872680291284943E-4	TGCATGCAAGCTATACAGTGGCCGTGGACGTTC	CMQAIQWPWTF	IGKV2-18	.	IGKJ1	18	-1	-1	22
5	5.872680291284943E-4	TGCATGCAAGGTATACACCTTCCAATGACGTTC	CMQGIHLPMTF	IGKV2-29	.	IGKJ1	22	-1	-1	26
5	5.872680291284943E-4	TGCATGCAAGGTAAATACATTCCGTATACTTTT	CMQGKYIPYTF	IGKV2-30	.	IGKJ2	12	-1	-1	23
5	5.872680291284943E-4	TGCATGCAAACTCTACAGACTCCTCTAACGTTC	CMQTLQTPLTF	IGKV2D-28	.	IGKJ1	24	-1	-1	27
5	5.872680291284943E-4	TGCATGCAAACTACACTCTGGCCGTACAGTTTT	CMQTTLWPYSF	IGKV2-30	.	IGKJ2	22	-1	-1	23
5	5.872680291284943E-4	GGTCAACGGACTTACAATGCCGCGTACACTTTT	GQRTYNAAYTF	IGKV1-37	.	IGKJ2	20	-1	-1	23
5	5.872680291284943E-4	TGTCATCAGAGTAGTAGTGGGTACAGTTTT	CHQSSSGYSF	IGKV6D-21	.	IGKJ2	17	-1	-1	20
5	5.872680291284943E-4	TGTCAGCAGTATGGTAGCTCACGGACGTTC	CQQYGSSRTF	IGKV3-20	.	IGKJ1	21	-1	-1	22
5	5.872680291284943E-4	TGTCAGCAGTATAATAACTGGCTCACTTTC	CQQYNNWLTF	IGKV3-15	.	IGKJ4	21	-1	-1	20
5	5.872680291284943E-4	TGTCAGCAGCGTAGCAACTGGCCTCCTTTC	CQQRSNWPPF	IGKV3-11	.	IGKJ4	23	-1	-1	25
5	5.872680291284943E-4	TGTCAGCAGCGTAGCAACAGGGACACTTTC	CQQRSNRDTF	IGKV3-11	.	IGKJ4	17	-1	-1	23
5	5.872680291284943E-4	TGTCAGCAATATTATACTACTCCGACGTTC	CQQYYTTPTF	IGKV4-1	.	IGKJ1	22	-1	-1	23
5	5.872680291284943E-4	TGTCAGCAATATTATAGTACTCCGGGGTTC	CQQYYSTPGF	IGKV4-1	.	IGKJ3	22	-1	-1	27
5	5.872680291284943E-4	TGTCAACAGTATTATAGTTTTTATACTTTT	CQQYYSFYTF	IGKV1-5	.	IGKJ2	18	-1	-1	24
5	5.872680291284943E-4	TGTCAACAGCTTGATAACCTGATCACCTTC	CQQLDNLITF	IGKV1-9	.	IGKJ5	15	-1	-1	20
5	5.872680291284943E-4	TGCCAACAGTATGATACTTATTGGACGTTC	CQQYDTYWTF	IGKV1-5	.	IGKJ1	21	-1	-1	21
5	5.872680291284943E-4	TGCCAACAGTATAATAGTTCCCCGACGTTC	CQQYNSSPTF	IGKV1-5	.	IGKJ1	18	-1	-1	23
5	5.872680291284943E-4	TGCCAACAGTATAATAGTTACCGGACGTTC	CQQYNSYRTF	IGKV1-5	.	IGKJ1	19	-1	-1	22
5	5.872680291284943E-4	TGCATGCAAGCTCTACAAACTCCGACGTTC	CMQALQTPTF	IGKV2-28	.	IGKJ1	22	-1	-1	23
5	5.872680291284943E-4	TGCATGCAAGCTCTACAAACCTGGACGTTC	CMQALQTWTF	IGKV2-28	.	IGKJ1	19	-1	-1	21
5	5.872680291284943E-4	TGCATGCAAGGAACATATTGGTACAGCTTT	CMQGTYWYSF	IGKV2-30	.	IGKJ2	14	-1	-1	20
5	5.872680291284943E-4	TGCCAAGAGTATAAGTCGTGGACGTTC	CQEYKSWTF	IGKV1-5	.	IGKJ1	13	-1	-1	16
4	4.698144233027954E-4	TGTCACCTACGTACCAACTGGCGTCCGGTAGGATTCACTTTC	CHLRTNWRPVGFTF	IGKV3-11	.	IGKJ3	21	-1	-1	32
4	4.698144233027954E-4	TGTCAGCAGTATGGTAGCTCACCTCCGATGTACACTTTT	CQQYGSSPPMYTF	IGKV3D-20	.	IGKJ2	26	-1	-1	27
4	4.698144233027954E-4	TGTCAGCAGTATAATAATTGGCCTCCGGGGTACACTTTT	CQQYNNWPPGYTF	IGKV3D-15	.	IGKJ2	27	-1	-1	29
4	4.698144233027954E-4	TGTCAGCAGCGTAGCAACTGGCCTCCTTTGATCACCTTC	CQQRSNWPPLITF	IGKV3-11	.	IGKJ5	23	-1	-1	29
4	4.698144233027954E-4	TGTCAGCAGCGTAGCAACTGGCCTCCTAAGTACAGTTTT	CQQRSNWPPKYSF	IGKV3-11	.	IGKJ2	23	-1	-1	29
4	4.698144233027954E-4	TGTCAGCAGCGTAGCAACTGGCCTCCGCAGCTCACTTTC	CQQRSNWPPQLTF	IGKV3-11	.	IGKJ4	23	-1	-1	29
4	4.698144233027954E-4	TGTCAGCAGCGTAGCAACTGGCCTCCGAGGGTCACCTTC	CQQRSNWPPRVTF	IGKV3-11	.	IGKJ5	23	-1	-1	31
4	4.698144233027954E-4	TGTCAGCAGCGTAACAACTGGCCTCCGGAGGTCACTTTC	CQQRNNWPPEVTF	IGKV3D-11	.	IGKJ4	28	-1	-1	31
4	4.698144233027954E-4	TGTCAGCAGCACAATAACTGGCCTCCGATGTACACTTTT	CQQHNNWPPMYTF	IGKV3-15	.	IGKJ2	23	-1	-1	27
4	4.698144233027954E-4	TGTCAACAGCTTAATAGTTACCCTCTAGGGCTCACTTTC	CQQLNSYPLGLTF	IGKV1-9	.	IGKJ4	23	-1	-1	29
4	4.698144233027954E-4	TGTCAAGACCTTGATAGTTACCCTACAATGATCACCTTC	CQDLDSYPTMITF	IGKV1-9	.	IGKJ5	24	-1	-1	29
4	4.698144233027954E-4	TGCCAACAGTATAATACTTATTATTCTATGTACACTTTT	CQQYNTYYSMYTF	IGKV1-5	.	IGKJ2	21	-1	-1	27
4	4.698144233027954E-4	TGCATGCAAGCTCTACAAACTCCTCCGGCGATCACCTTC	CMQALQTPPAITF	IGKV2D-28	.	IGKJ5	27	-1	-1	28
4	4.698144233027954E-4	TGTCAGCACTTTGGTGTCTCACGTCGATTCACTTTC	CQHFGVSRRFTF	IGKV3-20	.	IGKJ3	21	-1	-1	26
4	4.698144233027954E-4	TGTCAGCAGTATTATAACTGGCCTCCGCTCACTTTC	CQQYYNWPPLTF	IGKV3-15	.	IGKJ4	23	-1	-1	25
4	4.698144233027954E-4	TGTCAGCAGTATGGTGACTCACCTCCGTACACTTTT	CQQYGDSPPYTF	IGKV3D-20	.	IGKJ2	26	-1	-1	26
4	4.698144233027954E-4	TGTCAGCAGTATGGTAGCTCACCCGTATTCACTTTC	CQQYGSSPVFTF	IGKV3-20	.	IGKJ3	22	-1	-1	25
4	4.698144233027954E-4	TGTCAGCAGTATAGTAATTGGCCTCCGTACACTTTT	CQQYSNWPPYTF	IGKV3D-15	.	IGKJ2	26	-1	-1	26
4	4.698144233027954E-4	TGTCAGCAGTATAATTACTGGCCTCCGCTCACTTTC	CQQYNYWPPLTF	IGKV3-15	.	IGKJ4	23	-1	-1	25
4	4.698144233027954E-4	TGTCAGCAGTATAATAACTGGCCTCCCGGGACGTTC	CQQYNNWPPGTF	IGKV3-15	.	IGKJ1	23	-1	-1	28
4	4.698144233027954E-4	TGTCAGCAGTATAATAACTGGCCTCCGTACACTTTT	CQQYNNWPPYTF	IGKV3-15	.	IGKJ2	23	-1	-1	26
4	4.698144233027954E-4	TGTCAGCAGCGTACCAAGTTGCCTCCGCTCACTTTC	CQQRTKLPPLTF	IGKV3-11	.	IGKJ4	23	-1	-1	25
4	4.698144233027954E-4	TGTCAGCAGCGTAGCAACTGGCCCCTGTTCACTTTT	CQQRSNWPLFTF	IGKV3-11	.	IGKJ2	22	-1	-1	25
4	4.698144233027954E-4	TGTCAGCAGCGTAGCAACTGGCCCCTAGGCACTTTC	CQQRSNWPLGTF	IGKV3-11	.	IGKJ3	22	-1	-1	29
4	4.698144233027954E-4	TGTCAGCAGCGTAGCAACTGGCCCGCGCTCACTTTC	CQQRSNWPALTF	IGKV3-11	.	IGKJ4	22	-1	-1	24
4	4.698144233027954E-4	TGTCAGCAACGTAGTACCTGGCCTCTGGCCACTTTC	CQQRSTWPLATF	IGKV3-11	.	IGKJ4	23	-1	-1	29
4	4.698144233027954E-4	TGTCAGCAACGCAGCAACTGGCAGCGCCTCACTTTC	CQQRSNWQRLTF	IGKV3D-11	.	IGKJ4	22	-1	-1	27
4	4.698144233027954E-4	TGTCAGGAGCGTAGCAACTGGCCTTCATTCACTTTC	CQERSNWPSFTF	IGKV3-11	.	IGKJ3	23	-1	-1	26
4	4.698144233027954E-4	TGTCAACAGTTTGGTGGTTCACCTCGGTACTCTTTT	CQQFGGSPRYSF	IGKV3D-20	.	IGKJ2	24	-1	-1	26
4	4.698144233027954E-4	TGTCAACAGTATGATAATCTCCCTCCGTACACTTTT	CQQYDNLPPYTF	IGKV1D-33	.	IGKJ2	26	-1	-1	26
4	4.698144233027954E-4	TGTCAACAGCTTAATAGTTACCCTCCATTCACTTTC	CQQLNSYPPFTF	IGKV1-9	.	IGKJ3	23	-1	-1	26
4	4.698144233027954E-4	TGTCAACAGCTTAATAGTTACCCCTCGATCACCTTC	CQQLNSYPSITF	IGKV1-9	.	IGKJ5	22	-1	-1	24
4	4.698144233027954E-4	TGTCAACAGCTTAATAGTTACCATGCGCTCACTTTC	CQQLNSYHALTF	IGKV1-9	.	IGKJ4	21	-1	-1	24
4	4.698144233027954E-4	TGTCAACAGAGTTACAGTACCCTTACGTGGACGTTC	CQQSYSTLTWTF	IGKV1-39	.	IGKJ1	21	-1	-1	24
4	4.698144233027954E-4	TGTCAACAGAGTTACAGTACCCTCTCGATCACCTTC	CQQSYSTLSITF	IGKV1-39	.	IGKJ5	21	-1	-1	24
4	4.698144233027954E-4	TGTCAACAGAGTTACAGTACCCCTCCGGTCACCTTC	CQQSYSTPPVTF	IGKV1D-39	.	IGKJ5	27	-1	-1	28
4	4.698144233027954E-4	TGTCAACAGAGTTACAGTACCCCTGGGCTCACTTTC	CQQSYSTPGLTF	IGKV1-39	.	IGKJ4	23	-1	-1	26
4	4.698144233027954E-4	TGTCAACAGAGTTACAGTACCCCCTCGATCACCTTC	CQQSYSTPSITF	IGKV1-39	.	IGKJ5	22	-1	-1	24
4	4.698144233027954E-4	TGTCAACAGAGTTACAATACCCCTCCGATCACCTTC	CQQSYNTPPITF	IGKV1D-39	.	IGKJ5	26	-1	-1	25
4	4.698144233027954E-4	TGTCAACAATATTTGAGTAATGTCACGTATTCTTTT	CQQYLSNVTYSF	IGKV4-1	.	IGKJ2	12	-1	-1	31
4	4.698144233027954E-4	TGTCAACAATATTATAGTATTCCTCCGTACACTTTT	CQQYYSIPPYTF	IGKV4-1	.	IGKJ2	23	-1	-1	26
4	4.698144233027954E-4	TGTCAACAATATGATACTCTCACTTCGATCACCTTC	CQQYDTLTSITF	IGKV1-33	.	IGKJ5	20	-1	-1	24
4	4.698144233027954E-4	TGTCAAGAGAGTTACAGTACCCCCCTGTACACTTTT	CQESYSTPLYTF	IGKV1-39	.	IGKJ2	22	-1	-1	25
4	4.698144233027954E-4	TGTATGCAAGGTGCACACTGGCCTCCGTGGACGTTC	CMQGAHWPPWTF	IGKV2D-30	.	IGKJ1	26	-1	-1	25
4	4.698144233027954E-4	TGCATGCAAGGTTCACTCTGGCCTCCTTACACTTTT	CMQGSLWPPYTF	IGKV2D-30	.	IGKJ2	25	-1	-1	27
4	4.698144233027954E-4	TGCATGCAAGGTGCACACTGGCCTCCGTGGACGTTC	CMQGAHWPPWTF	IGKV2D-30	.	IGKJ1	26	-1	-1	25
4	4.698144233027954E-4	TGCATGCAAGGAACACACTGGCCCTTATTCACTTTC	CMQGTHWPLFTF	IGKV2-30	.	IGKJ3	22	-1	-1	25
4	4.698144233027954E-4	TGCATGCAAACTCTACATAGTTTTTGGTGGAGTTTT	CMQTLHSFWWSF	IGKV2-28	.	IGKJ2	16	-1	-1	32
4	4.698144233027954E-4	TGTCTACAGTTTTATGGTTTTCCTGTGCACTTT	CLQFYGFPVHF	IGKV1-39	.	IGKJ2	8	-1	-1	30
4	4.698144233027954E-4	TGTCTACAGCATAATACTTTCCCATTCACTTTC	CLQHNTFPFTF	IGKV1-17	.	IGKJ4	22	-1	-1	25
4	4.698144233027954E-4	TGTCATCAGAGTAGTAGTTTACCCCTCACTTTC	CHQSSSLPLTF	IGKV6-21	.	IGKJ4	22	-1	-1	24
4	4.698144233027954E-4	TGTCATCAGAGTAGTAGTTTACCGGAGACGTTC	CHQSSSLPETF	IGKV6-21	.	IGKJ1	22	-1	-1	26
4	4.698144233027954E-4	TGTCACCAATATTATAGTTCTTCGTGGACGTTC	CHQYYSSSWTF	IGKV4-1	.	IGKJ1	17	-1	-1	22
4	4.698144233027954E-4	TGTCAGCACTATCATAAGTGGCCTTTCACTTTC	CQHYHKWPFTF	IGKV3-15	.	IGKJ4	23	-1	-1	25
4	4.698144233027954E-4	TGTCAGCACTATGGTAACTCACTGTGGACGTTC	CQHYGNSLWTF	IGKV3-20	.	IGKJ1	21	-1	-1	23
4	4.698144233027954E-4	TGTCAGCACCGTACCAGCTGGCGGTGGACGTTC	CQHRTSWRWTF	IGKV3-11	.	IGKJ1	21	-1	-1	23
4	4.698144233027954E-4	TGTCAGCAGTCTAATAGTTTCCCTCTCACTTTC	CQQSNSFPLTF	IGKV1D-13	.	IGKJ4	24	-1	-1	24
4	4.698144233027954E-4	TGTCAGCAGTATGGTAGCTCTCCATTCACTTTC	CQQYGSSPFTF	IGKV3-20	.	IGKJ3	19	-1	-1	23
4	4.698144233027954E-4	TGTCAGCAGTATGGTAGCTCATCTTGGACGTTC	CQQYGSSSWTF	IGKV3-20	.	IGKJ1	20	-1	-1	24
4	4.698144233027954E-4	TGTCAGCAGTATGGTAGCTCACCTCTCACTTTC	CQQYGSSPLTF	IGKV3D-20	.	IGKJ4	24	-1	-1	24
4	4.698144233027954E-4	TGTCAGCAGTATGGTAGCTCACCTAAGACGTTC	CQQYGSSPKTF	IGKV3-20	.	IGKJ1	24	-1	-1	26
4	4.698144233027954E-4	TGTCAGCAGTATGGTAGCTCACCGGTCAGTTTT	CQQYGSSPVSF	IGKV3-20	.	IGKJ2	22	-1	-1	29
4	4.698144233027954E-4	TGTCAGCAGTATGGTAGCTCACGGTGGACGTTC	CQQYGSSRWTF	IGKV3-20	.	IGKJ1	21	-1	-1	23
4	4.698144233027954E-4	TGTCAGCAGTATGGTAGCTCAGGGATCACTTTC	CQQYGSSGITF	IGKV3-20	.	IGKJ3	20	-1	-1	25
4	4.698144233027954E-4	TGTCAGCAGTATGGAAACCCACCTCGGACGTTC	CQQYGNPPRTF	IGKV3D-20	.	IGKJ1	24	-1	-1	25
4	4.698144233027954E-4	TGTCAGCAGTATAATAACTGGCCTAAGACGTTC	CQQYNNWPKTF	IGKV3-15	.	IGKJ1	24	-1	-1	26
4	4.698144233027954E-4	TGTCAGCAGCGTAGCAGCTGGCCTCTCACTTTC	CQQRSSWPLTF	IGKV3-11	.	IGKJ4	23	-1	-1	24
4	4.698144233027954E-4	TGTCAGCAGCGTAGCAACTGGCCTCTCACTTTC	CQQRSNWPLTF	IGKV3-11	.	IGKJ4	23	-1	-1	24
4	4.698144233027954E-4	TGTCAGCAGCGTAGCAACTGGCCTCCGACGTTC	CQQRSNWPPTF	IGKV3-11	.	IGKJ1	23	-1	-1	26
4	4.698144233027954E-4	TGTCAGCAGCGTAGCAACTGGCCTCGAACTTTT	CQQRSNWPRTF	IGKV3-11	.	IGKJ2	23	-1	-1	27
4	4.698144233027954E-4	TGTCAGCAGCGTAGCAACTGGCCGTACAGTTTT	CQQRSNWPYSF	IGKV3-11	.	IGKJ2	22	-1	-1	23
4	4.698144233027954E-4	TGTCAGCAATTTTATACTAGTCCGTGGGCGTTC	CQQFYTSPWAF	IGKV4-1	.	IGKJ1	22	-1	-1	22
4	4.698144233027954E-4	TGTCAGCAATATTGGAGTACTCCTCTCACTTTC	CQQYWSTPLTF	IGKV4-1	.	IGKJ3	23	-1	-1	25
4	4.698144233027954E-4	TGTCAGCAATATTATAGTACTTCCTGGACGTTC	CQQYYSTSWTF	IGKV4-1	.	IGKJ1	20	-1	-1	24
4	4.698144233027954E-4	TGTCAGCAATATTATAGTACTCTTTTCACTTTC	CQQYYSTLFTF	IGKV4-1	.	IGKJ3	21	-1	-1	24
4	4.698144233027954E-4	TGTCAGCAATATTATAGTACTCTGTGGACGTTC	CQQYYSTLWTF	IGKV4-1	.	IGKJ1	21	-1	-1	23
4	4.698144233027954E-4	TGTCAGCAATATTATAGTACTCCTTGGACGTTC	CQQYYSTPWTF	IGKV4-1	.	IGKJ1	27	-1	-1	24
4	4.698144233027954E-4	TGTCAGCAATATTATAGTACTCCTCACACTTTT	CQQYYSTPHTF	IGKV4-1	.	IGKJ2	23	-1	-1	25
4	4.698144233027954E-4	TGTCAGCAATATTATAGTACTCCCTTGGCTTTC	CQQYYSTPLAF	IGKV4-1	.	IGKJ3	22	-1	-1	28
4	4.698144233027954E-4	TGTCAGCAATATTATAGTACTCCCCCGACGTTC	CQQYYSTPPTF	IGKV4-1	.	IGKJ1	22	-1	-1	26
4	4.698144233027954E-4	TGTCAGCAATATTATAATACTCCTCGCACGTTC	CQQYYNTPRTF	IGKV4-1	.	IGKJ1	23	-1	-1	27
4	4.698144233027954E-4	TGTCAGCAATATGGTGCCTCACCGTACACCTTT	CQQYGASPYTF	IGKV3-20	.	IGKJ2	22	-1	-1	23
4	4.698144233027954E-4	TGTCAGCAATATGGAAGCTCACCGTACACTTTT	CQQYGSSPYTF	IGKV3-20	.	IGKJ2	22	-1	-1	23
4	4.698144233027954E-4	TGTCAACAGTATGATGATTACCCGATCACCTTC	CQQYDDYPITF	IGKV1-33	.	IGKJ5	14	-1	-1	22
4	4.698144233027954E-4	TGTCAACAGTATGATGATCTCCCGCTCACTTTC	CQQYDDLPLTF	IGKV1-33	.	IGKJ4	22	-1	-1	22
4	4.698144233027954E-4	TGTCAACAGTATGATAATCTCCCTCCGAGTTTT	CQQYDNLPPSF	IGKV1D-33	.	IGKJ2	26	-1	-1	29
4	4.698144233027954E-4	TGTCAACAGTATGATAATCCCCTGGTTACTTTC	CQQYDNPLVTF	IGKV1-33	.	IGKJ4	18	-1	-1	27
4	4.698144233027954E-4	TGTCAACAGTATGATAATCCCGCGCTCACTTTC	CQQYDNPALTF	IGKV1-33	.	IGKJ4	18	-1	-1	21
4	4.698144233027954E-4	TGTCAACAGCTTAATAGTTACCTGCTCACTTTC	CQQLNSYLLTF	IGKV1-9	.	IGKJ4	21	-1	-1	23
4	4.698144233027954E-4	TGTCAACAGCTTAATAGTTACCCTCGGAGTTTT	CQQLNSYPRSF	IGKV1-9	.	IGKJ2	23	-1	-1	29
4	4.698144233027954E-4	TGTCAACAGGCTAACAGTTTCCTCTTCACTTTC	CQQANSFLFTF	IGKV1-12	.	IGKJ3	21	-1	-1	24
4	4.698144233027954E-4	TGTCAACAGGCTAACAGTTTCCCTCGGACCTTC	CQQANSFPRTF	IGKV1-12	.	IGKJ5	23	-1	-1	27
4	4.698144233027954E-4	TGTCAACAGGCTAACAGTTTCCCGGTCACTTTC	CQQANSFPVTF	IGKV1-12	.	IGKJ4	22	-1	-1	25
4	4.698144233027954E-4	TGTCAACAGACTTACAGTACTCCCCTCACTTTC	CQQTYSTPLTF	IGKV1-39	.	IGKJ4	19	-1	-1	24
4	4.698144233027954E-4	TGTCAACAGACTTACAGTACCTCGTACTCTTTT	CQQTYSTSYSF	IGKV1-39	.	IGKJ2	20	-1	-1	23
4	4.698144233027954E-4	TGTCAACAGAGTTACAGTATCCCTGACACTTTT	CQQSYSIPDTF	IGKV1-39	.	IGKJ2	23	-1	-1	25
4	4.698144233027954E-4	TGTCAACAGAGTTACAGTATCCCCGTGGCTTTT	CQQSYSIPVAF	IGKV1-39	.	IGKJ2	22	-1	-1	28
4	4.698144233027954E-4	TGTCAACAGAGTTACAGTACCTCCTTCACTTTC	CQQSYSTSFTF	IGKV1-39	.	IGKJ3	20	-1	-1	24
4	4.698144233027954E-4	TGTCAACAGAGTTACAGTACCCTGTGGACGTTC	CQQSYSTLWTF	IGKV1-39	.	IGKJ1	21	-1	-1	23
4	4.698144233027954E-4	TGTCAACAGAGTTACAGTACCCCTCACACTTTC	CQQSYSTPHTF	IGKV1D-39	.	IGKJ4	24	-1	-1	26
4	4.698144233027954E-4	TGTCAACAGAGTTACAGTACCCCTATCACCTTC	CQQSYSTPITF	IGKV1-39	.	IGKJ5	24	-1	-1	24
4	4.698144233027954E-4	TGTCAACAGAGTTACAGTACCCCTAGGACTTTC	CQQSYSTPRTF	IGKV1-39	.	IGKJ3	26	-1	-1	27
4	4.698144233027954E-4	TGTCAACAGAGTTACAGTACCCCGATCACCTTC	CQQSYSTPITF	IGKV1-39	.	IGKJ5	22	-1	-1	22
4	4.698144233027954E-4	TGTCAAAAGTATGACCGTGTCCCTCGGACGTTC	CQKYDRVPRTF	IGKV1-27	.	IGKJ1	23	-1	-1	25
4	4.698144233027954E-4	TGCCTACAAACTACACACTGGCCGTGGACGTTC	CLQTTHWPWTF	IGKV2-30	.	IGKJ1	22	-1	-1	22
4	4.698144233027954E-4	TGCCACCAGTATACTGGCCTTTCTCACACGTTC	CHQYTGLSHTF	IGKV1-5	.	IGKJ1	12	-1	-1	27
4	4.698144233027954E-4	TGCCACCAGTATAATAGTTATTTGTACACTTTT	CHQYNSYLYTF	IGKV1-5	.	IGKJ2	21	-1	-1	22
4	4.698144233027954E-4	TGCCAACATTATGATAGTTATCCGTGGACGTTC	CQHYDSYPWTF	IGKV1-5	.	IGKJ1	20	-1	-1	22
4	4.698144233027954E-4	TGCCAACAGTTTAATGATTACCGGTACAGTTTT	CQQFNDYRYSF	IGKV1-5	.	IGKJ2	14	-1	-1	23
4	4.698144233027954E-4	TGCCAACAGTTTAATAGTTACCCCTATACTTTT	CQQFNSYPYTF	IGKV1-5	.	IGKJ2	19	-1	-1	27
4	4.698144233027954E-4	TGCCAACAGTCTAATGGTCACTGGGTCACTTTC	CQQSNGHWVTF	IGKV1-5	.	IGKJ4	14	-1	-1	25
4	4.698144233027954E-4	TGCCAACAGTATACTTTTCATTCGGTGACGTTC	CQQYTFHSVTF	IGKV1-5	.	IGKJ1	12	-1	-1	26
4	4.698144233027954E-4	TGCCAACAGTATAATAGTTATTCTACCTCTTTT	CQQYNSYSTSF	IGKV1-5	.	IGKJ2	24	-1	-1	28
4	4.698144233027954E-4	TGCCAACAGTATAATAGTTATTCCCGGACGTTC	CQQYNSYSRTF	IGKV1-5	.	IGKJ1	22	-1	-1	25
4	4.698144233027954E-4	TGCCAACAGTATAATAGTTATCCCGTGACGTTC	CQQYNSYPVTF	IGKV1-5	.	IGKJ1	20	-1	-1	26
4	4.698144233027954E-4	TGCCAACAGTATAATAGTTACCTTCTCACTTTC	CQQYNSYLLTF	IGKV1-16	.	IGKJ4	21	-1	-1	24
4	4.698144233027954E-4	TGCCAACAGTATAATAGTTACCCTCGAAGTTTT	CQQYNSYPRSF	IGKV1D-16	.	IGKJ2	24	-1	-1	29
4	4.698144233027954E-4	TGCCAACAGTATAATAGTTACCCGCTCACTTTC	CQQYNSYPLTF	IGKV1-16	.	IGKJ4	22	-1	-1	22
4	4.698144233027954E-4	TGCCAACAGTATAATAGTTACCCGATCACCTTC	CQQYNSYPITF	IGKV1-16	.	IGKJ5	22	-1	-1	22
4	4.698144233027954E-4	TGCCAACAGTATAATAGTTACACGTACAGTTTT	CQQYNSYTYSF	IGKV1-5	.	IGKJ2	19	-1	-1	18
4	4.698144233027954E-4	TGCCAACAATTTAATAGTTATCCCTATACTTTT	CQQFNSYPYTF	IGKV1-5	.	IGKJ2	20	-1	-1	27
4	4.698144233027954E-4	TGCCAAAAGTATGATAGTTACCCGTACACTTTT	CQKYDSYPYTF	IGKV1-5	.	IGKJ2	19	-1	-1	23
4	4.698144233027954E-4	TGCATGCAACGTATAGAGTTTCCGTACAGTTTT	CMQRIEFPYSF	IGKV2-40	.	IGKJ2	22	-1	-1	23
4	4.698144233027954E-4	TGCATGCAACGTATAGAGTTCCCGATCACCTTC	CMQRIEFPITF	IGKV2-40	.	IGKJ5	19	-1	-1	22
4	4.698144233027954E-4	TGCATGCAAGCTCTACAAACTCCTCCCAGTTTT	CMQALQTPPSF	IGKV2D-28	.	IGKJ2	25	-1	-1	29
4	4.698144233027954E-4	TGCATGCAAGCTCTACAAACTCCTCACACTTTT	CMQALQTPHTF	IGKV2D-28	.	IGKJ2	24	-1	-1	25
4	4.698144233027954E-4	TGCATGCAAGCTCTACAAACTCCGATCACTTTC	CMQALQTPITF	IGKV2-28	.	IGKJ3	22	-1	-1	25
4	4.698144233027954E-4	TGCATGCAAGCTCTACAAACTCAGTACAGTTTT	CMQALQTQYSF	IGKV2-28	.	IGKJ2	21	-1	-1	23
4	4.698144233027954E-4	TGCATGCAAGCTCTACAAACCCCGCTCACTTTC	CMQALQTPLTF	IGKV2-28	.	IGKJ4	19	-1	-1	22
4	4.698144233027954E-4	TGCATGCAAGGTGTACACTGGCCGTGGACGTTC	CMQGVHWPWTF	IGKV2-30	.	IGKJ1	22	-1	-1	22
4	4.698144233027954E-4	TGCATGCAAGGTACACACTGGCCGTACACTTTT	CMQGTHWPYTF	IGKV2-30	.	IGKJ2	22	-1	-1	23
4	4.698144233027954E-4	TGCATACAAAGTACACACTGGCCTCGCATTTTT	CIQSTHWPRIF	IGKV2D-30	.	IGKJ2	24	-1	-1	29
4	4.698144233027954E-4	TGTCACCAGTATGGTAGCTCACGGACGTTC	CHQYGSSRTF	IGKV3-20	.	IGKJ1	21	-1	-1	22
4	4.698144233027954E-4	TGTCAGCACCGTTTCAACTGGCCCACTTTC	CQHRFNWPTF	IGKV3-11	.	IGKJ4	22	-1	-1	23
4	4.698144233027954E-4	TGTCAGCAGTATGGTAGCTCACCGACCTTC	CQQYGSSPTF	IGKV3-20	.	IGKJ5	22	-1	-1	24
4	4.698144233027954E-4	TGTCAGCAGTATGGTAGCTCACGAACCTTC	CQQYGSSRTF	IGKV3-20	.	IGKJ1	21	-1	-1	27
4	4.698144233027954E-4	TGTCAGCAGTATGGTAGCCTGTGGACGTTC	CQQYGSLWTF	IGKV3-20	.	IGKJ1	17	-1	-1	20
4	4.698144233027954E-4	TGTCAGCAGTATGGGAGTACACCCACTTTC	CQQYGSTPTF	IGKV3-20	.	IGKJ4	13	-1	-1	23
4	4.698144233027954E-4	TGTCAGCAGTATAGTAACTGGCTCACTTTC	CQQYSNWLTF	IGKV3-15	.	IGKJ3	21	-1	-1	22
4	4.698144233027954E-4	TGTCAGCAGCGTAGCAACTGGTGGACGTTC	CQQRSNWWTF	IGKV3-11	.	IGKJ1	20	-1	-1	20
4	4.698144233027954E-4	TGTCAGCAATATTATAGTCTGTACAGTTTT	CQQYYSLYSF	IGKV4-1	.	IGKJ2	17	-1	-1	19
4	4.698144233027954E-4	TGTCAGCAATATTATAGTACTTACAGTTTT	CQQYYSTYSF	IGKV4-1	.	IGKJ2	20	-1	-1	21
4	4.698144233027954E-4	TGTCAGCAATATTATAGTACTCTCACTTTC	CQQYYSTLTF	IGKV4-1	.	IGKJ3	21	-1	-1	22
4	4.698144233027954E-4	TGTCAGCAATATTATAACTTAAGGACGTTC	CQQYYNLRTF	IGKV4-1	.	IGKJ1	15	-1	-1	22
4	4.698144233027954E-4	TGTCAACAGTATGATAATCACGTCACTTTC	CQQYDNHVTF	IGKV1-33	.	IGKJ4	18	-1	-1	22
4	4.698144233027954E-4	TGTCAACAGCTTGATAGGCTGATCACCTTC	CQQLDRLITF	IGKV1-9	.	IGKJ5	16	-1	-1	20
4	4.698144233027954E-4	TGTCAACAGGCTAACAGTTTCCCCACTTTC	CQQANSFPTF	IGKV1-12	.	IGKJ4	22	-1	-1	23
4	4.698144233027954E-4	TGTCAACAGAGTTATAGTATCCACACTTTT	CQQSYSIHTF	IGKV1-39	.	IGKJ2	18	-1	-1	22
4	4.698144233027954E-4	TGTCAACAGAGTTACAGTACCCCTCTTTTC	CQQSYSTPLF	IGKV1D-39	.	IGKJ3	24	-1	-1	26
4	4.698144233027954E-4	TGTCAACAGAGTTACAGTACCCCTGCGTTC	CQQSYSTPAF	IGKV1-39	.	IGKJ1	23	-1	-1	25
4	4.698144233027954E-4	TGTCAAGAGCTTGATAACCTGATCACCTTC	CQELDNLITF	IGKV1-9	.	IGKJ5	15	-1	-1	20
4	4.698144233027954E-4	TGCCAACAGTATAATAGTTGGTGGACGTTC	CQQYNSWWTF	IGKV1-5	.	IGKJ1	18	-1	-1	20
4	4.698144233027954E-4	TGCCAACAGTATAATAGTTATTACACTTTT	CQQYNSYYTF	IGKV1-5	.	IGKJ2	21	-1	-1	21
4	4.698144233027954E-4	TGCCAACAATATAATTATTATTGGACGTTC	CQQYNYYWTF	IGKV1-5	.	IGKJ1	21	-1	-1	21
4	4.698144233027954E-4	TGCATGCAAGCTCTTCAAGCTCCGACGTTC	CMQALQAPTF	IGKV2-28	.	IGKJ1	22	-1	-1	23
4	4.698144233027954E-4	TGTCTACAGCATAATAGTTACCCGTTC	CLQHNSYPF	IGKV1-17	.	IGKJ1	22	-1	-1	22
4	4.698144233027954E-4	TGTCAGCAGTATAAGACGTTC	CQQYKTF	IGKV3-20	.	IGKJ1	11	-1	-1	14
4	4.698144233027954E-4	TGTCAACTTGGATCCCTTTTC	CQLGSLF	IGKV1-13	.	IGKJ3	6	-1	-1	17
4	4.698144233027954E-4	TGCCAACAGTATAATAGTTTC	CQQYNSF	IGKV1-5	.	IGKJ3	18	-1	-1	17
3	3.5236081747709656E-4	TGTCAGCTATATTATAGTTCTCCTCAAATGATCACCTTC	CQLYYSSPQMITF	IGKV4-1	.	IGKJ5	23	-1	-1	29
3	3.5236081747709656E-4	TGTCAGCACTCTGGTACCTCACCTCCGGTATGGACGTTC	CQHSGTSPPVWTF	IGKV3D-20	.	IGKJ1	27	-1	-1	30
3	3.5236081747709656E-4	TGTCAGCAGTATGGTACGTCAACCCCAAGGTCCACTTTT	CQQYGTSTPRSTF	IGKV3-20	.	IGKJ2	15	-1	-1	32
3	3.5236081747709656E-4	TGTCAGCAGCGTAGCAACTGGCCTCCCCTATTCACTTTC	CQQRSNWPPLFTF	IGKV3-11	.	IGKJ3	23	-1	-1	28
3	3.5236081747709656E-4	TGTCAGCAGCGTAGCAACTGGCCTCCGGTGCTCACTTTC	CQQRSNWPPVLTF	IGKV3D-11	.	IGKJ4	27	-1	-1	29
3	3.5236081747709656E-4	TGTCAGCAGCGTAGCAACTGGCCTCCGGCGCTCACTTTC	CQQRSNWPPALTF	IGKV3D-11	.	IGKJ4	27	-1	-1	27
3	3.5236081747709656E-4	TGTCAGCAGCGTAGCAACTGGCCTCCGGGGGGGACGTTC	CQQRSNWPPGGTF	IGKV3D-11	.	IGKJ1	27	-1	-1	31
3	3.5236081747709656E-4	TGTCAGCAGCGTAGCAACTGGCCTCCGACTCTCACTTTC	CQQRSNWPPTLTF	IGKV3-11	.	IGKJ4	23	-1	-1	30
3	3.5236081747709656E-4	TGTCAGCAGCGTAGCAACTGGCCTCCGAGTTTCACTTTC	CQQRSNWPPSFTF	IGKV3-11	.	IGKJ3	23	-1	-1	30
3	3.5236081747709656E-4	TGTCAGCAGCGTAGCAACTGGCCTCCGAGCCTCACTTTC	CQQRSNWPPSLTF	IGKV3-11	.	IGKJ4	23	-1	-1	30
3	3.5236081747709656E-4	TGTCAGCAGCGTAGCAACTGGCCTCCGAAGCTCACTTTC	CQQRSNWPPKLTF	IGKV3-11	.	IGKJ4	23	-1	-1	29
3	3.5236081747709656E-4	TGTCAACAGTATGATAGTCTCCTGTCCATGTGCAATTTT	CQQYDSLLSMCNF	IGKV1-33	.	IGKJ2	21	-1	-1	22
3	3.5236081747709656E-4	TGTCAACAGTATGATAATCTCCCTCCGGAATTCACTTTC	CQQYDNLPPEFTF	IGKV1D-33	.	IGKJ3	28	-1	-1	29
3	3.5236081747709656E-4	TGTCAACAGCTTAATAGTTCCCCTCGGGAATTCGCTTTC	CQQLNSSPREFAF	IGKV1-9	.	IGKJ3	27	-1	-1	29
3	3.5236081747709656E-4	TGTCAACAGAGTTACAGTACCCCTCCGGAGGGCAGTTTT	CQQSYSTPPEGSF	IGKV1D-39	.	IGKJ2	31	-1	-1	35
3	3.5236081747709656E-4	TGCATGCAAGGTACACACTGGCCTCCCTTGTACAGTTTT	CMQGTHWPPLYSF	IGKV2D-30	.	IGKJ2	25	-1	-1	28
3	3.5236081747709656E-4	TGTCTGCACTATGATTACTCACCTCGCTACACTTTT	CLHYDYSPRYTF	IGKV3D-20	.	IGKJ2	24	-1	-1	27
3	3.5236081747709656E-4	TGTCTACAGCATAATAGTTACCCTCGGCTCACTTTC	CLQHNSYPRLTF	IGKV1D-17	.	IGKJ4	24	-1	-1	26
3	3.5236081747709656E-4	TGTCACCAGTATTTTAACTGGCCCCCGTGGACGTTC	CHQYFNWPPWTF	IGKV3-15	.	IGKJ1	22	-1	-1	25
3	3.5236081747709656E-4	TGTCAGCTGTATAGTCACTCATCTCCGTTCACTTTT	CQLYSHSSPFTF	IGKV3D-20	.	IGKJ2	26	-1	-1	29
3	3.5236081747709656E-4	TGTCAGCAGTATGGTGGCTCACCTCCGTACACTTTT	CQQYGGSPPYTF	IGKV3D-20	.	IGKJ2	26	-1	-1	26
3	3.5236081747709656E-4	TGTCAGCAGTATGGTAGCTCACCTTTGTGGACGTTC	CQQYGSSPLWTF	IGKV3-20	.	IGKJ1	23	-1	-1	26
3	3.5236081747709656E-4	TGTCAGCAGTATGGTAGCTCACCTCTTTACACTTTT	CQQYGSSPLYTF	IGKV3D-20	.	IGKJ2	24	-1	-1	27
3	3.5236081747709656E-4	TGTCAGCAGTATGGTAGCTCACCTCCTTGGACGTTC	CQQYGSSPPWTF	IGKV3D-20	.	IGKJ1	25	-1	-1	27
3	3.5236081747709656E-4	TGTCAGCAGTATGGTAGCTCACCCCTATTCACTTTC	CQQYGSSPLFTF	IGKV3-20	.	IGKJ3	22	-1	-1	25
3	3.5236081747709656E-4	TGTCAGCAGTATGAAGATTGGTTTCCGATCACCTTC	CQQYEDWFPITF	IGKV3-15	.	IGKJ5	11	-1	-1	25
3	3.5236081747709656E-4	TGTCAGCAGTATAATCGGTGGCCTCTGCTCACTTTC	CQQYNRWPLLTF	IGKV3D-15	.	IGKJ4	24	-1	-1	26
3	3.5236081747709656E-4	TGTCAGCAGTATAATAACTGGCCTTCGTGGACGTTC	CQQYNNWPSWTF	IGKV3-15	.	IGKJ1	23	-1	-1	25
3	3.5236081747709656E-4	TGTCAGCAGTATAATAACTGGCCTCCGTTCACTTTC	CQQYNNWPPFTF	IGKV3D-15	.	IGKJ4	26	-1	-1	28
3	3.5236081747709656E-4	TGTCAGCAGTATAATAACTGGCCTCCGGTGACTTTT	CQQYNNWPPVTF	IGKV3D-15	.	IGKJ2	27	-1	-1	30
3	3.5236081747709656E-4	TGTCAGCAGTATAATAACTGGCCCCAGCTCACTTTC	CQQYNNWPQLTF	IGKV3-15	.	IGKJ4	22	-1	-1	26
3	3.5236081747709656E-4	TGTCAGCAGTACAATAAGTGGCCTCCCCTCACTTTC	CQQYNKWPPLTF	IGKV3-15	.	IGKJ3	23	-1	-1	28
3	3.5236081747709656E-4	TGTCAGCAGCGTAGCAGCTGGCCTCCGATCACCTTC	CQQRSSWPPITF	IGKV3-11	.	IGKJ5	23	-1	-1	25
3	3.5236081747709656E-4	TGTCAGCAGCGTAGCAACTGGCCTCTGATCACCTTC	CQQRSNWPLITF	IGKV3-11	.	IGKJ5	23	-1	-1	26
3	3.5236081747709656E-4	TGTCAGCAGCGTAGCAACTGGCCTCCTTTCACTTTC	CQQRSNWPPFTF	IGKV3-11	.	IGKJ3	23	-1	-1	27
3	3.5236081747709656E-4	TGTCAGCAGCGTAGCAACTGGCCTCCTTGGACGTTC	CQQRSNWPPWTF	IGKV3-11	.	IGKJ1	23	-1	-1	27
3	3.5236081747709656E-4	TGTCAGCAGCGTAGCAACTGGCCTCCGTACAGTTTT	CQQRSNWPPYSF	IGKV3-11	.	IGKJ2	23	-1	-1	26
3	3.5236081747709656E-4	TGTCAGCAGCGTAGCAACTGGCCTCCGGTTCTTTTC	CQQRSNWPPVLF	IGKV3D-11	.	IGKJ4	27	-1	-1	32
3	3.5236081747709656E-4	TGTCAGCAGCGTAGCAACTGGCCTACGTGGACGTTC	CQQRSNWPTWTF	IGKV3-11	.	IGKJ1	24	-1	-1	24
3	3.5236081747709656E-4	TGTCAACAGTATGATAATCTCCCTCGGTACACTTTT	CQQYDNLPRYTF	IGKV1D-33	.	IGKJ2	24	-1	-1	26
3	3.5236081747709656E-4	TGTCAACAGCTTAATAGTTACCTTAAACTCACTTTC	CQQLNSYLKLTF	IGKV1-9	.	IGKJ4	21	-1	-1	27
3	3.5236081747709656E-4	TGTCAACAGCTTAATAGTTACCCTCGAAGCACTTTC	CQQLNSYPRSTF	IGKV1-9	.	IGKJ3	23	-1	-1	29
3	3.5236081747709656E-4	TGTCAACAGCTTAATAATTACCCCCCGATCACCTTC	CQQLNNYPPITF	IGKV1-13	.	IGKJ5	22	-1	-1	25
3	3.5236081747709656E-4	TGTCAACAGAGTTACAGTTTCCCTCCGTACAGTTTT	CQQSYSFPPYSF	IGKV1D-39	.	IGKJ2	26	-1	-1	26
3	3.5236081747709656E-4	TGTCAACAGAGTTACAGTACCTCCTCGATCACCTTC	CQQSYSTSSITF	IGKV1-39	.	IGKJ5	20	-1	-1	24
3	3.5236081747709656E-4	TGTCAACAGAGTTACAGTACCCCTTCGATCACCTTC	CQQSYSTPSITF	IGKV1-39	.	IGKJ5	23	-1	-1	24
3	3.5236081747709656E-4	TGTCAACAGAGTTACAGTACCCCTCTGTACACTTTT	CQQSYSTPLYTF	IGKV1D-39	.	IGKJ2	24	-1	-1	25
3	3.5236081747709656E-4	TGTCAACAGAGTTACAGTACCCCTCCGTGGAGTTTT	CQQSYSTPPWSF	IGKV1D-39	.	IGKJ2	26	-1	-1	32
3	3.5236081747709656E-4	TGTCAACAGAGTTACAGTACCCCCCCGAACACTTTC	CQQSYSTPPNTF	IGKV1D-39	.	IGKJ4	26	-1	-1	29
3	3.5236081747709656E-4	TGCCAACAGTTTAATAGTTATTCTCCGTACAGTTTT	CQQFNSYSPYSF	IGKV1-5	.	IGKJ2	23	-1	-1	26
3	3.5236081747709656E-4	TGCCAACAGTATAATAGTTATTCTCCCTGGACGTTC	CQQYNSYSPWTF	IGKV1-5	.	IGKJ1	23	-1	-1	27
3	3.5236081747709656E-4	TGCATGCAAGGTTCACACTGGCCTCCCATCACCTTC	CMQGSHWPPITF	IGKV2D-30	.	IGKJ5	25	-1	-1	27
3	3.5236081747709656E-4	TGCATGCAAGGTACACACTGGCCTACGTGGACGTTC	CMQGTHWPTWTF	IGKV2-30	.	IGKJ1	24	-1	-1	24
3	3.5236081747709656E-4	TGCATGCAAGGGACACATTGGCCTCCGGTCACCTTC	CMQGTHWPPVTF	IGKV2D-30	.	IGKJ5	27	-1	-1	28
3	3.5236081747709656E-4	TGCATGGATATTATACACTGGCTTCCGACGACGTTC	CMDIIHWLPTTF	IGKV2D-30	.	IGKJ1	26	-1	-1	29
3	3.5236081747709656E-4	TGTCTGCAGCGTAGCAACTGGCCGTGGACGTTC	CLQRSNWPWTF	IGKV3-11	.	IGKJ1	22	-1	-1	22
3	3.5236081747709656E-4	TGTCTACAGCATAATAGTTACCCTCTCACTTTC	CLQHNSYPLTF	IGKV1D-17	.	IGKJ4	24	-1	-1	24
3	3.5236081747709656E-4	TGTCTACAGCATAATAGTTACCCGTGGACGTTC	CLQHNSYPWTF	IGKV1-17	.	IGKJ1	22	-1	-1	22
3	3.5236081747709656E-4	TGTCATCAGAGTAGTAGTTTCCCTCGGAGTTTT	CHQSSSFPRSF	IGKV6-21	.	IGKJ2	23	-1	-1	29
3	3.5236081747709656E-4	TGTCACCAATATGGTACCTCACCGGGGAGTTTT	CHQYGTSPGSF	IGKV3-20	.	IGKJ2	22	-1	-1	29
3	3.5236081747709656E-4	TGTCAGCAGTATGGTGACTTACCTCGGACGTTC	CQQYGDLPRTF	IGKV3D-20	.	IGKJ1	24	-1	-1	25
3	3.5236081747709656E-4	TGTCAGCAGTATGGTGAGTCACCATATATTTTC	CQQYGESPYIF	IGKV3-20	.	IGKJ3	14	-1	-1	29
3	3.5236081747709656E-4	TGTCAGCAGTATGGTACCTCACCGTTCACTTTC	CQQYGTSPFTF	IGKV3-20	.	IGKJ4	22	-1	-1	25
3	3.5236081747709656E-4	TGTCAGCAGTATGGTAGTTCACCGATCACGTTC	CQQYGSSPITF	IGKV3-20	.	IGKJ4	22	-1	-1	25
3	3.5236081747709656E-4	TGTCAGCAGTATGGTAGTTCACCATTCACTTTT	CQQYGSSPFTF	IGKV3-20	.	IGKJ2	22	-1	-1	26
3	3.5236081747709656E-4	TGTCAGCAGTATGGTAGCTCTCTGCTCACTTTC	CQQYGSSLLTF	IGKV3-20	.	IGKJ4	19	-1	-1	23
3	3.5236081747709656E-4	TGTCAGCAGTATGGTAGCTCATTGCTCACTTTC	CQQYGSSLLTF	IGKV3-20	.	IGKJ4	20	-1	-1	23
3	3.5236081747709656E-4	TGTCAGCAGTATGGTAGCTCACCTCGAACGTTC	CQQYGSSPRTF	IGKV3D-20	.	IGKJ1	24	-1	-1	27
3	3.5236081747709656E-4	TGTCAGCAGTATGGTAGCTCACCCCTCACCTTC	CQQYGSSPLTF	IGKV3-20	.	IGKJ5	22	-1	-1	25
3	3.5236081747709656E-4	TGTCAGCAGTATGGTAGCTCACCCATCACCTTC	CQQYGSSPITF	IGKV3-20	.	IGKJ5	22	-1	-1	24
3	3.5236081747709656E-4	TGTCAGCAGTATGGTAGCTCACCGTGGGGGTTC	CQQYGSSPWGF	IGKV3-20	.	IGKJ1	22	-1	-1	22
3	3.5236081747709656E-4	TGTCAGCAGTATGGTAGCTCACCGATCACCTTC	CQQYGSSPITF	IGKV3-20	.	IGKJ5	22	-1	-1	22
3	3.5236081747709656E-4	TGTCAGCAGTATGGTAGCTCACCGAGGACTTTT	CQQYGSSPRTF	IGKV3-20	.	IGKJ2	26	-1	-1	27
3	3.5236081747709656E-4	TGTCAGCAGTATGGTAGCTCACATTGGACGTTC	CQQYGSSHWTF	IGKV3-20	.	IGKJ1	21	-1	-1	24
3	3.5236081747709656E-4	TGTCAGCAGTATGGCTGGTCACCTCGGTCGTTC	CQQYGWSPRSF	IGKV3D-20	.	IGKJ1	24	-1	-1	28
3	3.5236081747709656E-4	TGTCAGCAGTATAATAACTGGCCGGAGACGTTC	CQQYNNWPETF	IGKV3-15	.	IGKJ1	22	-1	-1	26
3	3.5236081747709656E-4	TGTCAGCAGTACAATTACTGGCCTCGGACGTTC	CQQYNYWPRTF	IGKV3-15	.	IGKJ1	23	-1	-1	25
3	3.5236081747709656E-4	TGTCAGCAGCGTAGCTACTGGCCTCGGTTTTTC	CQQRSYWPRFF	IGKV3-11	.	IGKJ4	23	-1	-1	29
3	3.5236081747709656E-4	TGTCAGCAGCGTAGCAACTGGCTATTCACTTTC	CQQRSNWLFTF	IGKV3-11	.	IGKJ3	21	-1	-1	22
3	3.5236081747709656E-4	TGTCAGCAGCGTAGCAACTGGCCTCCGACTTTC	CQQRSNWPPTF	IGKV3-11	.	IGKJ4	23	-1	-1	27
3	3.5236081747709656E-4	TGTCAGCAATATTATAGTCTTCCTCAGACGTTC	CQQYYSLPQTF	IGKV4-1	.	IGKJ1	17	-1	-1	26
3	3.5236081747709656E-4	TGTCAGCAATATTATAGTACTTCGTGGACGTTC	CQQYYSTSWTF	IGKV4-1	.	IGKJ1	20	-1	-1	22
3	3.5236081747709656E-4	TGTCAGCAATATTATAGTACTCCCTACACTTTT	CQQYYSTPYTF	IGKV4-1	.	IGKJ2	22	-1	-1	24
3	3.5236081747709656E-4	TGTCAGCAATATTATAGTACTCCGGTCACCTTC	CQQYYSTPVTF	IGKV4-1	.	IGKJ5	22	-1	-1	25
3	3.5236081747709656E-4	TGTCAGCAATATTATAGTACTCCGGAAACGTTC	CQQYYSTPETF	IGKV4-1	.	IGKJ1	22	-1	-1	27
3	3.5236081747709656E-4	TGTCAGCAATATTATAGTACCCCTCGCACTTTC	CQQYYSTPRTF	IGKV4-1	.	IGKJ4	23	-1	-1	26
3	3.5236081747709656E-4	TGTCAGCAATATTATAGTAGTCTCCTCAGTTTC	CQQYYSSLLSF	IGKV4-1	.	IGKJ4	18	-1	-1	24
3	3.5236081747709656E-4	TGTCAGCAATATTATAATACTCCGTGGACGTTC	CQQYYNTPWTF	IGKV4-1	.	IGKJ1	22	-1	-1	22
3	3.5236081747709656E-4	TGTCAGCAATATGATAGAAGTCCGCTCACTTTC	CQQYDRSPLTF	IGKV4-1	.	IGKJ4	16	-1	-1	22
3	3.5236081747709656E-4	TGTCAGCAACACTATAGTACTCCCTTCACCTTC	CQQHYSTPFTF	IGKV4-1	.	IGKJ3	22	-1	-1	24
3	3.5236081747709656E-4	TGTCAACAGTTTAATAATTACCCGCTCACTTTC	CQQFNNYPLTF	IGKV1-13	.	IGKJ4	22	-1	-1	22
3	3.5236081747709656E-4	TGTCAACAGTTTAAAAGTTATCCCTATACTTTT	CQQFKSYPYTF	IGKV1-5	.	IGKJ2	20	-1	-1	27
3	3.5236081747709656E-4	TGTCAACAGTTTAAAAGTTATCCCTATACTTTT	CQQFKSYPYTF	IGKV1D-13	.	IGKJ2	19	-1	-1	27
3	3.5236081747709656E-4	TGTCAACAGTCTCAAACTTTCTCCTACAGTTTT	CQQSQTFSYSF	IGKV1-13	.	IGKJ2	9	-1	-1	24
3	3.5236081747709656E-4	TGTCAACAGTATCACAGACTCCCCTACACTTTT	CQQYHRLPYTF	IGKV1-33	.	IGKJ2	11	-1	-1	24
3	3.5236081747709656E-4	TGTCAACAGTATGATATTCTCCCGTACACTTTT	CQQYDILPYTF	IGKV1-33	.	IGKJ2	22	-1	-1	23
3	3.5236081747709656E-4	TGTCAACAGTATGATAATCTCCTGTACAGTTTT	CQQYDNLLYSF	IGKV1-33	.	IGKJ2	21	-1	-1	22
3	3.5236081747709656E-4	TGTCAACAGTATGATAATCTCCCCCCCACTTTC	CQQYDNLPPTF	IGKV1-33	.	IGKJ4	22	-1	-1	26
3	3.5236081747709656E-4	TGTCAACAGTATGATAATCTCCCACTCACTTTC	CQQYDNLPLTF	IGKV1-33	.	IGKJ4	22	-1	-1	24
3	3.5236081747709656E-4	TGTCAACAGCTTAATTCTTACCCTCGCACGTTC	CQQLNSYPRTF	IGKV1-9	.	IGKJ1	23	-1	-1	27
3	3.5236081747709656E-4	TGTCAACAGCTTAATACTTACCCGTACAGTTTT	CQQLNTYPYSF	IGKV1-9	.	IGKJ2	22	-1	-1	23
3	3.5236081747709656E-4	TGTCAACAGCTTAATAGTTACCCTCAGGATTTC	CQQLNSYPQDF	IGKV1-9	.	IGKJ3	23	-1	-1	29
3	3.5236081747709656E-4	TGTCAACAGGCTAACAGTTTCCCTCTCACTTTC	CQQANSFPLTF	IGKV1-12	.	IGKJ3	23	-1	-1	25
3	3.5236081747709656E-4	TGTCAACAGGCTAACAGTTTCCCTATCACCTTC	CQQANSFPITF	IGKV1-12	.	IGKJ5	24	-1	-1	24
3	3.5236081747709656E-4	TGTCAACAGGCTAACAGTTTCCCCCTCACTTTC	CQQANSFPLTF	IGKV1-12	.	IGKJ4	22	-1	-1	24
3	3.5236081747709656E-4	TGTCAACAGGGTTACACAAGCCCTCCGACGTTC	CQQGYTSPPTF	IGKV1D-39	.	IGKJ1	26	-1	-1	26
3	3.5236081747709656E-4	TGTCAACAGACTAACAGTTTCCCTCTCACTTTC	CQQTNSFPLTF	IGKV1-12	.	IGKJ4	23	-1	-1	24
3	3.5236081747709656E-4	TGTCAACAGACTAACAGTCTCCCGTACAGCTTT	CQQTNSLPYSF	IGKV1-12	.	IGKJ2	22	-1	-1	23
3	3.5236081747709656E-4	TGTCAACAGAGTTCCAGTATGCCGCTCACTTTC	CQQSSSMPLTF	IGKV1-39	.	IGKJ4	18	-1	-1	22
3	3.5236081747709656E-4	TGTCAACAGAGTTACATTACCCCTCTCACTTTC	CQQSYITPLTF	IGKV1D-39	.	IGKJ3	24	-1	-1	25
3	3.5236081747709656E-4	TGTCAACAGAGTTACAGTCTCCCTCGCACTTTC	CQQSYSLPRTF	IGKV1D-39	.	IGKJ3	24	-1	-1	26
3	3.5236081747709656E-4	TGTCAACAGAGTTACAGTACTCTGTACAGTTTT	CQQSYSTLYSF	IGKV1-39	.	IGKJ2	19	-1	-1	22
3	3.5236081747709656E-4	TGTCAACAGAGTTACAGTACCTCGTACAGTTTT	CQQSYSTSYSF	IGKV1-39	.	IGKJ2	20	-1	-1	23
3	3.5236081747709656E-4	TGTCAACAGAGTTACAGTACCTGGGGCACTTTC	CQQSYSTWGTF	IGKV1-39	.	IGKJ4	20	-1	-1	26
3	3.5236081747709656E-4	TGTCAACAGAGTTACAGTACCCTCAGGACTTTT	CQQSYSTLRTF	IGKV1-39	.	IGKJ2	21	-1	-1	27
3	3.5236081747709656E-4	TGTCAACAGAGTTACAGTACCCCTTGGCCGTTC	CQQSYSTPWPF	IGKV1-39	.	IGKJ1	23	-1	-1	24
3	3.5236081747709656E-4	TGTCAACAGAGTTACAGTACCCCTCCGTCTTTC	CQQSYSTPPSF	IGKV1D-39	.	IGKJ4	26	-1	-1	28
3	3.5236081747709656E-4	TGTCAACAGAGTTACAGTACCCCTCCGACTTTC	CQQSYSTPPTF	IGKV1D-39	.	IGKJ4	26	-1	-1	27
3	3.5236081747709656E-4	TGTCAACAGAGTTACAGTACCCCTCGTACTTTT	CQQSYSTPRTF	IGKV1D-39	.	IGKJ2	24	-1	-1	27
3	3.5236081747709656E-4	TGTCAACAGAGTTACAGTACCCCTCAAACTTTC	CQQSYSTPQTF	IGKV1D-39	.	IGKJ4	24	-1	-1	27
3	3.5236081747709656E-4	TGTCAACAGAGTTACAGTACCCCCTACACTTTT	CQQSYSTPYTF	IGKV1-39	.	IGKJ2	22	-1	-1	24
3	3.5236081747709656E-4	TGTCAACAGAGTTACAGTACCCCGGGAACGTTC	CQQSYSTPGTF	IGKV1-39	.	IGKJ1	22	-1	-1	27
3	3.5236081747709656E-4	TGTCAACAGAGTCACAGTGCCCCGTACACTTTT	CQQSHSAPYTF	IGKV1-39	.	IGKJ2	22	-1	-1	23
3	3.5236081747709656E-4	TGTCAACAATATTTTAGTCTCCCGTGGACGTTC	CQQYFSLPWTF	IGKV1-39	.	IGKJ1	7	-1	-1	22
3	3.5236081747709656E-4	TGTCAACAATATTATAGTACTCCTCGGACGTTC	CQQYYSTPRTF	IGKV4-1	.	IGKJ1	27	-1	-1	25
3	3.5236081747709656E-4	TGTCAACAATATTATAATTCCCCCCTCACTTTC	CQQYYNSPLTF	IGKV1D-43	.	IGKJ4	22	-1	-1	24
3	3.5236081747709656E-4	TGTCAACAACTTAATAATTATCCGTACACTTTT	CQQLNNYPYTF	IGKV1-13	.	IGKJ2	19	-1	-1	23
3	3.5236081747709656E-4	TGTCAAAAGGCTAACAGTTTCCCAATCACTTTC	CQKANSFPITF	IGKV1-12	.	IGKJ3	22	-1	-1	25
3	3.5236081747709656E-4	TGCTTGCAAGGAACACACTGGCCTCCGACGTTC	CLQGTHWPPTF	IGKV2D-30	.	IGKJ1	26	-1	-1	26
3	3.5236081747709656E-4	TGCCAGCAGTATGGTGACTTACCTCGGACATTC	CQQYGDLPRTF	IGKV3D-20	.	IGKJ1	24	-1	-1	25
3	3.5236081747709656E-4	TGCCAGCAATTTAGTAGTTATCCCTATACTTTT	CQQFSSYPYTF	IGKV1-5	.	IGKJ2	20	-1	-1	27
3	3.5236081747709656E-4	TGCCAACAGTTTAGTAGTTATCCCTTTACTTTT	CQQFSSYPFTF	IGKV1-5	.	IGKJ2	20	-1	-1	27
3	3.5236081747709656E-4	TGCCAACAGTTTAAGAGTTATCCCTACACTTTT	CQQFKSYPYTF	IGKV1-5	.	IGKJ2	20	-1	-1	24
3	3.5236081747709656E-4	TGCCAACAGTATTATAGTTACCCATTCACTTTC	CQQYYSYPFTF	IGKV1-5	.	IGKJ3	19	-1	-1	23
3	3.5236081747709656E-4	TGCCAACAGTATGATAGTTACCCTTGGACGTTC	CQQYDSYPWTF	IGKV1-16	.	IGKJ1	23	-1	-1	24
3	3.5236081747709656E-4	TGCCAACAGTATACTAGTTATTCTATCACCTTC	CQQYTSYSITF	IGKV1-5	.	IGKJ5	24	-1	-1	24
3	3.5236081747709656E-4	TGCCAACAGTATAGTCATTACCTTATCACCTTC	CQQYSHYLITF	IGKV1-16	.	IGKJ5	12	-1	-1	24
3	3.5236081747709656E-4	TGCCAACAGTATAATAGTTACTTGTACACTTTT	CQQYNSYLYTF	IGKV1-16	.	IGKJ2	20	-1	-1	18
3	3.5236081747709656E-4	TGCCAACAGTATAATAGTTACTCGTGGACGTTC	CQQYNSYSWTF	IGKV1-16	.	IGKJ1	20	-1	-1	22
3	3.5236081747709656E-4	TGCCAACAGTATAATAGTTACCCGTACAGTTTT	CQQYNSYPYSF	IGKV1-5	.	IGKJ2	19	-1	-1	23
3	3.5236081747709656E-4	TGCCAACAGCATAAAAGTAATTCGTACAGTTTT	CQQHKSNSYSF	IGKV1-5	.	IGKJ2	22	-1	-1	23
3	3.5236081747709656E-4	TGCATGCAGGGGACACACTTGCCTCCTACTTTC	CMQGTHLPPTF	IGKV2D-30	.	IGKJ4	25	-1	-1	27
3	3.5236081747709656E-4	TGCATGCAGAGTAGACACTGGCCTCTCACTTTC	CMQSRHWPLTF	IGKV2D-30	.	IGKJ4	24	-1	-1	24
3	3.5236081747709656E-4	TGCATGCAAGTTCTACAAACCCCGCTCACTTTC	CMQVLQTPLTF	IGKV2-28	.	IGKJ4	19	-1	-1	22
3	3.5236081747709656E-4	TGCATGCAAGCTCTACAAACTCCTCCAACTTTC	CMQALQTPPTF	IGKV2D-28	.	IGKJ3	25	-1	-1	27
3	3.5236081747709656E-4	TGCATGCAAGCTCTACAAACTCCTCGTACTTTT	CMQALQTPRTF	IGKV2D-28	.	IGKJ2	24	-1	-1	27
3	3.5236081747709656E-4	TGCATGCAAGCTCTACAAACTCCGCTCACTTTC	CMQALQTPLTF	IGKV2-28	.	IGKJ4	22	-1	-1	22
3	3.5236081747709656E-4	TGCATGCAAGCTCTACAAAGTCCTCCCACTTTT	CMQALQSPPTF	IGKV2D-28	.	IGKJ2	25	-1	-1	26
3	3.5236081747709656E-4	TGCATGCAAGCTACACGCTGGCCGTACAGTTTT	CMQATRWPYSF	IGKV2-18	.	IGKJ2	15	-1	-1	23
3	3.5236081747709656E-4	TGCATGCAAGGTTTACACCTTCCTCGGACGTTC	CMQGLHLPRTF	IGKV2-29	.	IGKJ1	27	-1	-1	25
3	3.5236081747709656E-4	TGCATGCAAGGTCTACAAAATCCGATCAGTTTC	CMQGLQNPISF	IGKV2-28	.	IGKJ5	22	-1	-1	22
3	3.5236081747709656E-4	TGCATGCAAGGTATACACCCTCCGATCACCTTC	CMQGIHPPITF	IGKV2-29	.	IGKJ5	22	-1	-1	22
3	3.5236081747709656E-4	TGCATGCAAGGTACACACTGGTCGTGGACGTTC	CMQGTHWSWTF	IGKV2-30	.	IGKJ1	20	-1	-1	22
3	3.5236081747709656E-4	TGCATGCAAGGTACACACTGGCCTCGGACGTTC	CMQGTHWPRTF	IGKV2D-30	.	IGKJ1	24	-1	-1	25
3	3.5236081747709656E-4	TGCATGCAAGGTACACACTGGCCCCGGACGTTC	CMQGTHWPRTF	IGKV2D-30	.	IGKJ1	27	-1	-1	25
3	3.5236081747709656E-4	TGCATGCAAGGTACACACTGGCCAGGGACGTTC	CMQGTHWPGTF	IGKV2-30	.	IGKJ1	22	-1	-1	25
3	3.5236081747709656E-4	TGCATGCAAGGAACACAGGGGCCTCTCACTTTC	CMQGTQGPLTF	IGKV2D-30	.	IGKJ4	24	-1	-1	24
3	3.5236081747709656E-4	TGTCATCAGAGTAGTAGTTTAGACACTTTT	CHQSSSLDTF	IGKV6-21	.	IGKJ2	20	-1	-1	22
3	3.5236081747709656E-4	TGTCAGCAGTTTGGTAGTTCACGGACCTTC	CQQFGSSRTF	IGKV3-20	.	IGKJ1	21	-1	-1	22
3	3.5236081747709656E-4	TGTCAGCAGTATGGTAGCTCGTGGACGTTC	CQQYGSSWTF	IGKV3-20	.	IGKJ1	19	-1	-1	19
3	3.5236081747709656E-4	TGTCAGCAGTATGGTAGCTCATGGACGTTC	CQQYGSSWTF	IGKV3-20	.	IGKJ1	20	-1	-1	21
3	3.5236081747709656E-4	TGTCAGCAGTATGGTAGCTCACGGACCTTC	CQQYGSSRTF	IGKV3-20	.	IGKJ4	21	-1	-1	27
3	3.5236081747709656E-4	TGTCAGCAGTATAATAACTGGTACACTTTT	CQQYNNWYTF	IGKV3-15	.	IGKJ2	20	-1	-1	20
3	3.5236081747709656E-4	TGTCAGCAGTATAATAACTGGTACAGTTTT	CQQYNNWYSF	IGKV3-15	.	IGKJ2	20	-1	-1	20
3	3.5236081747709656E-4	TGTCAGCAGCGTAGTGACTGGATCACCTTC	CQQRSDWITF	IGKV3-11	.	IGKJ5	20	-1	-1	20
3	3.5236081747709656E-4	TGTCAGCAGCGTAGCAACTGGCCAGGTTTC	CQQRSNWPGF	IGKV3-11	.	IGKJ4	22	-1	-1	26
3	3.5236081747709656E-4	TGTCAGCAATATTATAGTACTCCTCGTTTT	CQQYYSTPRF	IGKV4-1	.	IGKJ2	23	-1	-1	26
3	3.5236081747709656E-4	TGTCAGCAATATGATATCTCACGGACGTTC	CQQYDISRTF	IGKV3-20	.	IGKJ1	21	-1	-1	22
3	3.5236081747709656E-4	TGTCAACTGTATGGTAGCTCACCGGCGTTC	CQLYGSSPAF	IGKV3-20	.	IGKJ1	22	-1	-1	25
3	3.5236081747709656E-4	TGTCAACACAGTTACACTACTCCTCGTTTC	CQHSYTTPRF	IGKV1D-39	.	IGKJ4	24	-1	-1	26
3	3.5236081747709656E-4	TGTCAACAGTATGATAATCTCCTCACTTTC	CQQYDNLLTF	IGKV1-33	.	IGKJ4	21	-1	-1	21
3	3.5236081747709656E-4	TGTCAACAGTACATGAGTCTGTATAATTTT	CQQYMSLYNF	IGKV1-5	.	IGKJ2	10	-1	-1	19
3	3.5236081747709656E-4	TGTCAACAGAGTTACAGTACCCTCACTTTC	CQQSYSTLTF	IGKV1-39	.	IGKJ3	21	-1	-1	22
3	3.5236081747709656E-4	TGTCAACAGAGTTACAGTACCCCCACTTTC	CQQSYSTPTF	IGKV1-39	.	IGKJ4	22	-1	-1	23
3	3.5236081747709656E-4	TGTCAACAATATCATACCTTCTTCACTTTC	CQQYHTFFTF	IGKV1-33	.	IGKJ3	15	-1	-1	21
3	3.5236081747709656E-4	TGCCAACAGTATTACAGTTATTACACTTTT	CQQYYSYYTF	IGKV1-5	.	IGKJ2	21	-1	-1	21
3	3.5236081747709656E-4	TGCCAACAGTATCTTAGTTATTACACTTTT	CQQYLSYYTF	IGKV1-5	.	IGKJ2	21	-1	-1	21
3	3.5236081747709656E-4	TGCCAACAGTATATGAGCCTGTATACTTTT	CQQYMSLYTF	IGKV1-16	.	IGKJ2	12	-1	-1	19
3	3.5236081747709656E-4	TGCCAACAGTATAATAGTTTCTGGACGTTC	CQQYNSFWTF	IGKV1-5	.	IGKJ1	18	-1	-1	21
3	3.5236081747709656E-4	TGCCAACAGTATAAGAGCCTGTACAATTTT	CQQYKSLYNF	IGKV1-5	.	IGKJ2	13	-1	-1	19
3	3.5236081747709656E-4	TGCATGCAAGCTCTACAAACTCCTACTTTC	CMQALQTPTF	IGKV2-28	.	IGKJ4	24	-1	-1	24
3	3.5236081747709656E-4	TGCATGCAAGCTACACAACTTCTGTCGTTC	CMQATQLLSF	IGKV2-24	.	IGKJ1	21	-1	-1	25
3	3.5236081747709656E-4	TGCATGCAAGGTACACACATATTCACTTTC	CMQGTHIFTF	IGKV2-30	.	IGKJ3	17	-1	-1	18
3	3.5236081747709656E-4	TGCATACAAGGTATACACCTCTACAGTTTT	CIQGIHLYSF	IGKV2-29	.	IGKJ2	19	-1	-1	21
3	3.5236081747709656E-4	TGCATGCAAGCTCTACAAAGGACGTTC	CMQALQRTF	IGKV2-28	.	IGKJ1	18	-1	-1	19
3	3.5236081747709656E-4	TGTCACCTAGGGCTCACTTTC	CHLGLTF	IGKV3-7	.	IGKJ4	4	-1	-1	11
3	3.5236081747709656E-4	TGTCAGCACTATGGTAACTGG	CQHYGNW	IGKV3-20	.	IGKJ2	15	-1	-1	21
3	3.5236081747709656E-4	TGTCAGCAGCGTAGCCTTTTT	CQQRSLF	IGKV3-11	.	IGKJ2	14	-1	-1	17
3	3.5236081747709656E-4	TGTCAGCAGAGTGGCGCTTTC	CQQSGAF	IGKV1-39	.	IGKJ4	11	-1	-1	16
3	3.5236081747709656E-4	TGTCAACACCTTACCCTTTTC	CQHLTLF	IGKV1-9	.	IGKJ3	12	-1	-1	17
3	3.5236081747709656E-4	TGTCAACAGCTAGGCACTTTC	CQQLGTF	IGKV1-9	.	IGKJ3	10	-1	-1	14
3	3.5236081747709656E-4	TGTCAACAGGCTAACAGTTTC	CQQANSF	IGKV1-12	.	IGKJ3	20	-1	-1	17
3	3.5236081747709656E-4	TGTCAACAGGGAGGGGGGTTC	CQQGGGF	IGKV1-9	.	IGKJ1	8	-1	-1	17
3	3.5236081747709656E-4	TGCCAACAAGGGACGTTC	CQQGTF	IGKV1-5	.	IGKJ1	7	-1	-1	10
3	3.5236081747709656E-4	TGCCAACAAAGAACGTTC	CQQRTF	IGKV1-5	.	IGKJ1	7	-1	-1	12
2	2.349072116513977E-4	TGTCTACAATATCTCAGTAGGCCGCCGACATACAGTTTT	CLQYLSRPPTYSF	IGKV4-1	.	IGKJ2	11	-1	-1	30
2	2.349072116513977E-4	TGTCACCAATATTATAGCACTCCTCAGGGTGGCACGTTC	CHQYYSTPQGGTF	IGKV4-1	.	IGKJ1	23	-1	-1	33
2	2.349072116513977E-4	TGTCAGCAGTTTAATGACTGGCCTCCGGCGTACACTTTT	CQQFNDWPPAYTF	IGKV3D-15	.	IGKJ2	27	-1	-1	29
2	2.349072116513977E-4	TGTCAGCAGTATGGTAGCTCACCTCCCTCGCTCACTTTC	CQQYGSSPPSLTF	IGKV3D-20	.	IGKJ4	25	-1	-1	28
2	2.349072116513977E-4	TGTCAGCAGTATAATAACTGGCCTCTTACGTGGACGTTC	CQQYNNWPLTWTF	IGKV3-15	.	IGKJ1	23	-1	-1	27
2	2.349072116513977E-4	TGTCAGCAGTATAATAACTGGCCTCCTATGTACAGTTTT	CQQYNNWPPMYSF	IGKV3-15	.	IGKJ2	23	-1	-1	27
2	2.349072116513977E-4	TGTCAGCAGTATAATAACTGGCCTCCAATGTACACTTTT	CQQYNNWPPMYTF	IGKV3-15	.	IGKJ2	23	-1	-1	27
2	2.349072116513977E-4	TGTCAGCAGCGTACCAACTGGCCTCCGGGGATCACTTTC	CQQRTNWPPGITF	IGKV3D-11	.	IGKJ4	27	-1	-1	31
2	2.349072116513977E-4	TGTCAGCAGCGTAGCAACTGGCCTCCGCGCTGGACGTTC	CQQRSNWPPRWTF	IGKV3-11	.	IGKJ1	23	-1	-1	30
2	2.349072116513977E-4	TGTCAGCAGCGTAGCAACTGGCCTCCAAAGCTCACTTTC	CQQRSNWPPKLTF	IGKV3-11	.	IGKJ4	23	-1	-1	29
2	2.349072116513977E-4	TGTCAGCAGCGTAACAACTGGCCTCCGGAGTTCACTTTC	CQQRNNWPPEFTF	IGKV3D-11	.	IGKJ4	28	-1	-1	31
2	2.349072116513977E-4	TGTCAGAACCGTAACAACTGGCCTCCGGAGTTCAGTTTC	CQNRNNWPPEFSF	IGKV3D-15	.	IGKJ4	36	-1	-1	31
2	2.349072116513977E-4	TGTCAACAGTTTACACTTCTCCCTCCGGAAACCACTTTT	CQQFTLLPPETTF	IGKV1-33	.	IGKJ2	9	-1	-1	32
2	2.349072116513977E-4	TGTCAACAGTATGATAATCTCCTCCCTTTATTCACTTTC	CQQYDNLLPLFTF	IGKV1-33	.	IGKJ3	21	-1	-1	28
2	2.349072116513977E-4	TGCATGCAAGGTACACACTGGCCTCCGGGGTACAGTTTT	CMQGTHWPPGYSF	IGKV2D-30	.	IGKJ2	27	-1	-1	29
2	2.349072116513977E-4	TGTCTGCACTATGATTACTCACCTCGCTACACTTTT	CLHYDYSPRYTF	IGKV1-17	.	IGKJ2	4	-1	-1	27
2	2.349072116513977E-4	TGTCAGCAGTATCATAACTGGCCTCCCATCACCTTC	CQQYHNWPPITF	IGKV3-15	.	IGKJ5	23	-1	-1	27
2	2.349072116513977E-4	TGTCAGCAGTATGCTGACTCACCCGCGCTCACTTTC	CQQYADSPALTF	IGKV3-20	.	IGKJ4	22	-1	-1	24
2	2.349072116513977E-4	TGTCAGCAGTATGGTGGCTCACCTCCGATCACCTTC	CQQYGGSPPITF	IGKV3D-20	.	IGKJ5	26	-1	-1	25
2	2.349072116513977E-4	TGTCAGCAGTATGGTAGCTCACCTCTGTACACTTTT	CQQYGSSPLYTF	IGKV3D-20	.	IGKJ2	24	-1	-1	25
2	2.349072116513977E-4	TGTCAGCAGTATGGTAGCTCACCTCCTATCACCTTC	CQQYGSSPPITF	IGKV3D-20	.	IGKJ5	25	-1	-1	27
2	2.349072116513977E-4	TGTCAGCAGTATGGTAGCTCACCTGGGTGGACGTTC	CQQYGSSPGWTF	IGKV3-20	.	IGKJ1	28	-1	-1	26
2	2.349072116513977E-4	TGTCAGCAGTATGGTAGCTCACCCTTGTACAGTTTT	CQQYGSSPLYSF	IGKV3-20	.	IGKJ2	22	-1	-1	25
2	2.349072116513977E-4	TGTCAGCAGTATGGTAGCTCACCCGTGTACAGTTTT	CQQYGSSPVYSF	IGKV3-20	.	IGKJ2	22	-1	-1	25
2	2.349072116513977E-4	TGTCAGCAGTATGGTAGCTCACCAGGGTACACTTTT	CQQYGSSPGYTF	IGKV3-20	.	IGKJ2	22	-1	-1	26
2	2.349072116513977E-4	TGTCAGCAGTATAATGACCTCTCCATGTACTCTTTT	CQQYNDLSMYSF	IGKV3-15	.	IGKJ2	14	-1	-1	23
2	2.349072116513977E-4	TGTCAGCAGTATAATAACTGGCTTCCGCTCAAATTC	CQQYNNWLPLKF	IGKV3D-15	.	IGKJ4	26	-1	-1	25
2	2.349072116513977E-4	TGTCAGCAGTATAATAACTGGCCTTCGCTCACTTTC	CQQYNNWPSLTF	IGKV3-15	.	IGKJ4	23	-1	-1	25
2	2.349072116513977E-4	TGTCAGCAGTATAATAACTGGCCTTGGGAGACGTTC	CQQYNNWPWETF	IGKV3-15	.	IGKJ1	23	-1	-1	29
2	2.349072116513977E-4	TGTCAGCAGTATAATAACTGGCCTCCGTGGACGTTT	CQQYNNWPPWTF	IGKV3D-15	.	IGKJ1	26	-1	-1	25
2	2.349072116513977E-4	TGTCAGCAGTATAATAACTGGCCTCCGGGGACGTTC	CQQYNNWPPGTF	IGKV3D-15	.	IGKJ1	27	-1	-1	28
2	2.349072116513977E-4	TGTCAGCAGCGTGCCAAGTGGCCTCCGCTCACTTTC	CQQRAKWPPLTF	IGKV3-11	.	IGKJ4	23	-1	-1	25
2	2.349072116513977E-4	TGTCAGCAGCGTAGCAACTGGTCTCCGGTTCTTTTC	CQQRSNWSPVLF	IGKV3D-11	.	IGKJ4	27	-1	-1	32
2	2.349072116513977E-4	TGTCAGCAGCGTAGCAACTGGCCTCCGCTCACCTTC	CQQRSNWPPLTF	IGKV3-11	.	IGKJ5	23	-1	-1	28
2	2.349072116513977E-4	TGTCAGCAGCGTAGCAACTGGCCTCCGATCACCTTC	CQQRSNWPPITF	IGKV3-11	.	IGKJ5	23	-1	-1	25
2	2.349072116513977E-4	TGTCAGCAGCGTAGCAACTGGCCGGCGATCACCTTC	CQQRSNWPAITF	IGKV3-11	.	IGKJ5	22	-1	-1	25
2	2.349072116513977E-4	TGTCAGCAGGGTAGCAACTGGCCTCCGTGGACGTTC	CQQGSNWPPWTF	IGKV3-11	.	IGKJ1	23	-1	-1	25
2	2.349072116513977E-4	TGTCAGCAATATTATAGTACTCCTCCGTGGACGTTC	CQQYYSTPPWTF	IGKV4-1	.	IGKJ1	23	-1	-1	25
2	2.349072116513977E-4	TGTCAGCAATATTATAGTACTCCTCCGAGGACGTTC	CQQYYSTPPRTF	IGKV4-1	.	IGKJ1	23	-1	-1	28
2	2.349072116513977E-4	TGTCAGCAATATTATAGTACTCCCACGTGGACGTTC	CQQYYSTPTWTF	IGKV4-1	.	IGKJ1	22	-1	-1	22
2	2.349072116513977E-4	TGTCAGCAATATAATAACTGGCCTCTTCTCACCTTC	CQQYNNWPLLTF	IGKV3-15	.	IGKJ5	23	-1	-1	28
2	2.349072116513977E-4	TGTCAGGAATACAGTAGTTCATTTCTCTACAAATTT	CQEYSSSFLYKF	IGKV3-11	.	IGKJ2	5	-1	-1	33
2	2.349072116513977E-4	TGTCAACAGTATTATAGTACCCCCCCGATCACCTTC	CQQYYSTPPITF	IGKV1D-43	.	IGKJ5	26	-1	-1	25
2	2.349072116513977E-4	TGTCAACAGTATGATAATCTCCCTCCGATCACTTTC	CQQYDNLPPITF	IGKV1D-33	.	IGKJ3	26	-1	-1	28
2	2.349072116513977E-4	TGTCAACAGTATGATAATCTCCCTGCGTACAGTTTT	CQQYDNLPAYSF	IGKV1-33	.	IGKJ2	23	-1	-1	26
2	2.349072116513977E-4	TGTCAACAGTATGATAATCTCCCCCCGCTCACTTTC	CQQYDNLPPLTF	IGKV1D-33	.	IGKJ4	26	-1	-1	25
2	2.349072116513977E-4	TGTCAACAGGCTAACAGTTTCCCTTCTCTCACTTTC	CQQANSFPSLTF	IGKV1D-12	.	IGKJ4	25	-1	-1	27
2	2.349072116513977E-4	TGTCAACAGACTTCCAGTACCCCTCAGGTGACTTTC	CQQTSSTPQVTF	IGKV1D-39	.	IGKJ4	24	-1	-1	30
2	2.349072116513977E-4	TGTCAACAGAGTTACGGTACCCCTTCGCTCACTTTC	CQQSYGTPSLTF	IGKV1-39	.	IGKJ4	23	-1	-1	25
2	2.349072116513977E-4	TGTCAACAGAGTTACGATACCCCTCCGTACACTTTT	CQQSYDTPPYTF	IGKV1D-39	.	IGKJ2	26	-1	-1	26
2	2.349072116513977E-4	TGTCAACAGAGTTACAGTACTCCGGGGCTCACTTTC	CQQSYSTPGLTF	IGKV1-39	.	IGKJ4	19	-1	-1	26
2	2.349072116513977E-4	TGTCAACAGAGTTACAGTACCCTTTCGATCACCTTC	CQQSYSTLSITF	IGKV1-39	.	IGKJ5	21	-1	-1	24
2	2.349072116513977E-4	TGTCAACAGAGTTACAGTACCCTTCAGTACAGTTTT	CQQSYSTLQYSF	IGKV1-39	.	IGKJ2	21	-1	-1	26
2	2.349072116513977E-4	TGTCAACAGAGTTACAGTACCCTCGTGGGGACGTTC	CQQSYSTLVGTF	IGKV1-39	.	IGKJ1	21	-1	-1	28
2	2.349072116513977E-4	TGTCAACAGAGTTACAGTACCCCTCCGTTCACTTTC	CQQSYSTPPFTF	IGKV1D-39	.	IGKJ3	26	-1	-1	27
2	2.349072116513977E-4	TGTCAACAGAGTTACAGTACCCCTCCGGTAACGTTC	CQQSYSTPPVTF	IGKV1D-39	.	IGKJ1	27	-1	-1	30
2	2.349072116513977E-4	TGTCAACAGAGTTACAGTACCCCTCCGAGTACTTTC	CQQSYSTPPSTF	IGKV1D-39	.	IGKJ4	26	-1	-1	30
2	2.349072116513977E-4	TGTCAACAGAGTTACAGTACCCCTGGAATCACTTTC	CQQSYSTPGITF	IGKV1-39	.	IGKJ3	23	-1	-1	28
2	2.349072116513977E-4	TGTCAACAGAGTTACAGTACCCCTACCATCACCTTC	CQQSYSTPTITF	IGKV1-39	.	IGKJ5	24	-1	-1	27
2	2.349072116513977E-4	TGTCAACAGAGTTACAGTACCCCCCCATTCACTTTC	CQQSYSTPPFTF	IGKV1-39	.	IGKJ3	22	-1	-1	26
2	2.349072116513977E-4	TGTCAACAGAGTTACAGTACCCCCCAGAACACTTTC	CQQSYSTPQNTF	IGKV1-39	.	IGKJ3	22	-1	-1	29
2	2.349072116513977E-4	TGTCAACAGAGTTACAGTACCGTACCGTACAGTTTT	CQQSYSTVPYSF	IGKV1-39	.	IGKJ2	20	-1	-1	26
2	2.349072116513977E-4	TGTCAACAGAGTTACAGTACCGCCCTAATCACCTTC	CQQSYSTALITF	IGKV1-39	.	IGKJ5	20	-1	-1	27
2	2.349072116513977E-4	TGCCAACAGTATAATAGTTATTCTCAAATCACCTTC	CQQYNSYSQITF	IGKV1-5	.	IGKJ5	23	-1	-1	27
2	2.349072116513977E-4	TGCCAACAGTATAATAATTATTCTCCGCTCACTTTC	CQQYNNYSPLTF	IGKV1-5	.	IGKJ4	23	-1	-1	25
2	2.349072116513977E-4	TGCATGCAAGGTATACACCTTCCGAGGTACAGTTTT	CMQGIHLPRYSF	IGKV2-29	.	IGKJ2	26	-1	-1	26
2	2.349072116513977E-4	TGCATGCAAGGTACACACTGGCCTCTTTTCACTTTC	CMQGTHWPLFTF	IGKV2D-30	.	IGKJ3	24	-1	-1	27
2	2.349072116513977E-4	TGCATGCAAGGCACACACTGGCCTCTGCTCACTTTC	CMQGTHWPLLTF	IGKV2D-30	.	IGKJ4	24	-1	-1	26
2	2.349072116513977E-4	TGTCTCCAGTATGATACTGTCCCGTACACTTTT	CLQYDTVPYTF	IGKV5-2	.	IGKJ2	22	-1	-1	23
2	2.349072116513977E-4	TGTCTCCAGTATAGTGCTTATCCGTGGACGTTC	CLQYSAYPWTF	IGKV1-17	.	IGKJ1	12	-1	-1	22
2	2.349072116513977E-4	TGTCTGCAGACTTACGATACCCCTCAGACGTTC	CLQTYDTPQTF	IGKV1D-39	.	IGKJ1	24	-1	-1	26
2	2.349072116513977E-4	TGTCTACACGATTTCAGTTATCCTCGGACGTTC	CLHDFSYPRTF	IGKV1-6	.	IGKJ1	23	-1	-1	25
2	2.349072116513977E-4	TGTCTACAGCATAATAGTTACCCGCTCACTTTC	CLQHNSYPLTF	IGKV1-17	.	IGKJ4	22	-1	-1	22
2	2.349072116513977E-4	TGTCTACAGACAAACATTTTCCCGTGGACGTTC	CLQTNIFPWTF	IGKV1-17	.	IGKJ1	8	-1	-1	22
2	2.349072116513977E-4	TGTCTACAAGATTCCAATTACCCTCGAACGTTC	CLQDSNYPRTF	IGKV1-6	.	IGKJ1	23	-1	-1	27
2	2.349072116513977E-4	TGTCTACAAGATTACAATTACCCTCCCACTTTT	CLQDYNYPPTF	IGKV1-6	.	IGKJ2	23	-1	-1	26
2	2.349072116513977E-4	TGTCTACAAGATTACAATTACCCTCCGACGTTC	CLQDYNYPPTF	IGKV1-6	.	IGKJ1	23	-1	-1	26
2	2.349072116513977E-4	TGTCTACAAGATTACAATTACCCTCGGACGTTC	CLQDYNYPRTF	IGKV1-6	.	IGKJ1	23	-1	-1	25
2	2.349072116513977E-4	TGTCTACAAGATTACAATTACCCATTCACTTTC	CLQDYNYPFTF	IGKV1-6	.	IGKJ3	22	-1	-1	23
2	2.349072116513977E-4	TGTCATCAGGGTTACACTACACCGTTCACCTTC	CHQGYTTPFTF	IGKV1-39	.	IGKJ5	19	-1	-1	25
2	2.349072116513977E-4	TGTCATCAGAGTAGTAGTTTACCTCGAACGTTC	CHQSSSLPRTF	IGKV6-21	.	IGKJ1	23	-1	-1	27
2	2.349072116513977E-4	TGTCATCAGAGTAGTAGTTTACCGTACACTTTT	CHQSSSLPYTF	IGKV6-21	.	IGKJ2	22	-1	-1	23
2	2.349072116513977E-4	TGTCACCACTATGGTTCCTCACCGCTCGCTTTC	CHHYGSSPLAF	IGKV3-20	.	IGKJ4	22	-1	-1	22
2	2.349072116513977E-4	TGTCACCAGTTTGGTACCTCACTGTGGACGTTC	CHQFGTSLWTF	IGKV3-20	.	IGKJ1	21	-1	-1	23
2	2.349072116513977E-4	TGTCACCAGTTTGGTAGCTCACTGTGGACGTTC	CHQFGSSLWTF	IGKV3-20	.	IGKJ1	21	-1	-1	23
2	2.349072116513977E-4	TGTCACCAGAGTTTCACTACCCCGTACACTTTT	CHQSFTTPYTF	IGKV1-39	.	IGKJ2	22	-1	-1	23
2	2.349072116513977E-4	TGTCAGCATTATTATACTCCTCCGATCACCTTC	CQHYYTPPITF	IGKV4-1	.	IGKJ5	22	-1	-1	22
2	2.349072116513977E-4	TGTCAGCACTATGGTTCCTCACCGTGGACGTTC	CQHYGSSPWTF	IGKV3-20	.	IGKJ1	22	-1	-1	22
2	2.349072116513977E-4	TGTCAGCAGTGTGGTAGCTCACCGTGGACGTTC	CQQCGSSPWTF	IGKV3-20	.	IGKJ1	22	-1	-1	22
2	2.349072116513977E-4	TGTCAGCAGTATGTTAGTTCGCCTTACACTTTT	CQQYVSSPYTF	IGKV3-20	.	IGKJ2	23	-1	-1	24
2	2.349072116513977E-4	TGTCAGCAGTATGCTAACTCATTTCGGGCGTTC	CQQYANSFRAF	IGKV3-20	.	IGKJ1	20	-1	-1	28
2	2.349072116513977E-4	TGTCAGCAGTATGGTTACTCAACGGGGACGTTC	CQQYGYSTGTF	IGKV3-20	.	IGKJ1	14	-1	-1	21
2	2.349072116513977E-4	TGTCAGCAGTATGGTGCCTCACCTAGGACGTTC	CQQYGASPRTF	IGKV3-20	.	IGKJ1	26	-1	-1	25
2	2.349072116513977E-4	TGTCAGCAGTATGGTGCCTCACCGTACACTTTT	CQQYGASPYTF	IGKV3-20	.	IGKJ2	22	-1	-1	23
2	2.349072116513977E-4	TGTCAGCAGTATGGTGGTCCTCCTCTCACTTTC	CQQYGGPPLTF	IGKV3-20	.	IGKJ4	14	-1	-1	24
2	2.349072116513977E-4	TGTCAGCAGTATGGTAGCTCGCCTCTCACTTTC	CQQYGSSPLTF	IGKV3D-20	.	IGKJ4	24	-1	-1	24
2	2.349072116513977E-4	TGTCAGCAGTATGGTAGCTCACCGTTCAGTTTT	CQQYGSSPFSF	IGKV3-20	.	IGKJ2	22	-1	-1	29
2	2.349072116513977E-4	TGTCAGCAGTATGGTAGCTCACCAGGAACGTTC	CQQYGSSPGTF	IGKV3-20	.	IGKJ1	22	-1	-1	27
2	2.349072116513977E-4	TGTCAGCAGTATGGTAGCTCACCAAGGACGTTC	CQQYGSSPRTF	IGKV3-20	.	IGKJ1	26	-1	-1	25
2	2.349072116513977E-4	TGTCAGCAGTATGGTAGCACCTCCGGGACGTTC	CQQYGSTSGTF	IGKV3-20	.	IGKJ1	17	-1	-1	25
2	2.349072116513977E-4	TGTCAGCAGTATGGTAGGTCACCGATCACCTTC	CQQYGRSPITF	IGKV3-20	.	IGKJ5	22	-1	-1	15
2	2.349072116513977E-4	TGTCAGCAGTATGGTAGAGGGATTGGAACGTTC	CQQYGRGIGTF	IGKV3-20	.	IGKJ1	16	-1	-1	27
2	2.349072116513977E-4	TGTCAGCAGTATGGTAACTCACCTCGGGCGTTC	CQQYGNSPRAF	IGKV3D-20	.	IGKJ1	24	-1	-1	28
2	2.349072116513977E-4	TGTCAGCAGTATGGTAACTCACCATACACTTTC	CQQYGNSPYTF	IGKV3-15	.	IGKJ3	18	-1	-1	26
2	2.349072116513977E-4	TGTCAGCAGTATGATATTTCACCTGGGACGTTC	CQQYDISPGTF	IGKV3-20	.	IGKJ1	23	-1	-1	25
2	2.349072116513977E-4	TGTCAGCAGTATAATAACTGGCCTCCCCTCTTC	CQQYNNWPPLF	IGKV3-15	.	IGKJ5	23	-1	-1	29
2	2.349072116513977E-4	TGTCAGCAGTATAATAACTGGCCTCACAGTTTT	CQQYNNWPHSF	IGKV3-15	.	IGKJ2	23	-1	-1	25
2	2.349072116513977E-4	TGTCAGCAGTATAATAACTGGCCGCTCACTTTC	CQQYNNWPLTF	IGKV3-15	.	IGKJ4	22	-1	-1	22
2	2.349072116513977E-4	TGTCAGCAGTATAAGGACTGGCCTTTCACTTTC	CQQYKDWPFTF	IGKV3-15	.	IGKJ3	23	-1	-1	24
2	2.349072116513977E-4	TGTCAGCAGCGTGGCAACTGGCCTCCGGGTTTT	CQQRGNWPPGF	IGKV3-11	.	IGKJ2	23	-1	-1	29
2	2.349072116513977E-4	TGTCAGCAGCGTGGCAACTGGCCGTGGACGTTC	CQQRGNWPWTF	IGKV3-11	.	IGKJ1	22	-1	-1	22
2	2.349072116513977E-4	TGTCAGCAGCGTAGCAATTGGCCTCACACTTTT	CQQRSNWPHTF	IGKV3-11	.	IGKJ2	23	-1	-1	25
2	2.349072116513977E-4	TGTCAGCAGCGTAGCAACTGGCCTCAAACTTTT	CQQRSNWPQTF	IGKV3-11	.	IGKJ2	23	-1	-1	27
2	2.349072116513977E-4	TGTCAGCAGCGTAGCAACTGGCCTGGGACGTTC	CQQRSNWPGTF	IGKV3-11	.	IGKJ1	23	-1	-1	25
2	2.349072116513977E-4	TGTCAGCAGCGCAGCAGCTGGCCGTACACTTTT	CQQRSSWPYTF	IGKV3-11	.	IGKJ2	22	-1	-1	23
2	2.349072116513977E-4	TGTCAGCAGCGAGGCACCTGGCCGCTCACTTTC	CQQRGTWPLTF	IGKV3-11	.	IGKJ4	22	-1	-1	22
2	2.349072116513977E-4	TGTCAGCAGAGTTACACTCCCTCTCGCACTTTT	CQQSYTPSRTF	IGKV1-39	.	IGKJ2	15	-1	-1	26
2	2.349072116513977E-4	TGTCAGCAATCTTATAGTAGTCGCCTCACTTTC	CQQSYSSRLTF	IGKV4-1	.	IGKJ4	18	-1	-1	24
2	2.349072116513977E-4	TGTCAGCAATATTTTAGTTTTCCGGGGACGTTC	CQQYFSFPGTF	IGKV4-1	.	IGKJ1	17	-1	-1	25
2	2.349072116513977E-4	TGTCAGCAATATTATCGTTCTCCGATCACTTTC	CQQYYRSPITF	IGKV4-1	.	IGKJ4	22	-1	-1	25
2	2.349072116513977E-4	TGTCAGCAATATTATAGTACTCTTCTCACTTTC	CQQYYSTLLTF	IGKV4-1	.	IGKJ4	21	-1	-1	24
2	2.349072116513977E-4	TGTCAGCAATATTATAGTACTCTCCTCACTTTC	CQQYYSTLLTF	IGKV4-1	.	IGKJ4	21	-1	-1	24
2	2.349072116513977E-4	TGTCAGCAATATTATAGTACTCCTCGAAGTTTT	CQQYYSTPRSF	IGKV4-1	.	IGKJ2	23	-1	-1	29
2	2.349072116513977E-4	TGTCAGCAATATTATAGTACTCCTAGGACGTTC	CQQYYSTPRTF	IGKV4-1	.	IGKJ1	27	-1	-1	25
2	2.349072116513977E-4	TGTCAGCAATATTATAGTACTCCGTACACTTTA	CQQYYSTPYTL	IGKV4-1	.	IGKJ2	22	-1	-1	23
2	2.349072116513977E-4	TGTCAGCAATATTATAGTACCCCGTACAGTTTT	CQQYYSTPYSF	IGKV4-1	.	IGKJ2	19	-1	-1	23
2	2.349072116513977E-4	TGTCAGCAATATTATAGTAGTCCTCCGACGTTC	CQQYYSSPPTF	IGKV4-1	.	IGKJ1	23	-1	-1	26
2	2.349072116513977E-4	TGTCAGCAATATCATGATACTTCCCGGACGTTC	CQQYHDTSRTF	IGKV4-1	.	IGKJ1	11	-1	-1	25
2	2.349072116513977E-4	TGTCAGCAATATGGTACCTCACCATTCACTTTC	CQQYGTSPFTF	IGKV3-20	.	IGKJ3	22	-1	-1	23
2	2.349072116513977E-4	TGTCAGCAATATGGTAACTCACCTCTCACTTTC	CQQYGNSPLTF	IGKV3D-20	.	IGKJ4	24	-1	-1	24
2	2.349072116513977E-4	TGTCAACACTATGATAATCTCCCGCTCACTTTC	CQHYDNLPLTF	IGKV1-33	.	IGKJ4	22	-1	-1	22
2	2.349072116513977E-4	TGTCAACAGTTTGATAGTCCCCCTCTCACTTTC	CQQFDSPPLTF	IGKV1D-13	.	IGKJ3	24	-1	-1	25
2	2.349072116513977E-4	TGTCAACAGTGTGATGTTCTCCCTATCACTTTC	CQQCDVLPITF	IGKV1-33	.	IGKJ3	24	-1	-1	25
2	2.349072116513977E-4	TGTCAACAGTATTATAGTCACCCTCTCACCTTC	CQQYYSHPLTF	IGKV1-8	.	IGKJ4	23	-1	-1	24
2	2.349072116513977E-4	TGTCAACAGTATTACAGTCCCCCGTACACTTTT	CQQYYSPPYTF	IGKV1-39	.	IGKJ2	22	-1	-1	23
2	2.349072116513977E-4	TGTCAACAGTATGATAATCTCCCTCTCACTTTC	CQQYDNLPLTF	IGKV1D-33	.	IGKJ4	24	-1	-1	24
2	2.349072116513977E-4	TGTCAACAGTATGATAATCTCCCTATCACCTTC	CQQYDNLPITF	IGKV1-33	.	IGKJ5	24	-1	-1	24
2	2.349072116513977E-4	TGTCAACAGTATGATAATCTCCCCCTCACCTTC	CQQYDNLPLTF	IGKV1-33	.	IGKJ5	22	-1	-1	25
2	2.349072116513977E-4	TGTCAACAGTATGATAATCTCCCGGTCACTTTC	CQQYDNLPVTF	IGKV1-33	.	IGKJ4	22	-1	-1	25
2	2.349072116513977E-4	TGTCAACAGTATGATAAAGTCCCCCCCACCTTC	CQQYDKVPPTF	IGKV1-33	.	IGKJ5	16	-1	-1	26
2	2.349072116513977E-4	TGTCAACAGCTTAATATTTTCCCTCTCACTTTC	CQQLNIFPLTF	IGKV1D-13	.	IGKJ4	24	-1	-1	24
2	2.349072116513977E-4	TGTCAACAGCTTAATAGTTACCCTCGGACGTTC	CQQLNSYPRTF	IGKV1-9	.	IGKJ1	23	-1	-1	25
2	2.349072116513977E-4	TGTCAACAGCTTAATAGTTACCCTCAGACGTTC	CQQLNSYPQTF	IGKV1-9	.	IGKJ1	23	-1	-1	26
2	2.349072116513977E-4	TGTCAACAGCTTAATAGTTACCCCCTCACTTTC	CQQLNSYPLTF	IGKV1-9	.	IGKJ4	22	-1	-1	24
2	2.349072116513977E-4	TGTCAACAGGCTAACAGTTTCCCTCTGACGTTC	CQQANSFPLTF	IGKV1-12	.	IGKJ1	23	-1	-1	26
2	2.349072116513977E-4	TGTCAACAGGCTAACAGTTTCCCTCCCACTTTC	CQQANSFPPTF	IGKV1-12	.	IGKJ3	23	-1	-1	26
2	2.349072116513977E-4	TGTCAACAGGCTAACAGTTTCCCGTACAGTTTT	CQQANSFPYSF	IGKV1-12	.	IGKJ2	22	-1	-1	23
2	2.349072116513977E-4	TGTCAACAGACTTACAGTCAGACTCAAAATTTT	CQQTYSQTQNF	IGKV1-39	.	IGKJ2	17	-1	-1	29
2	2.349072116513977E-4	TGTCAACAGAGTTTCAATACCCCGATCACCTTC	CQQSFNTPITF	IGKV1-39	.	IGKJ5	22	-1	-1	22
2	2.349072116513977E-4	TGTCAACAGAGTTACGGTACCCCTGGGACGTTC	CQQSYGTPGTF	IGKV1-39	.	IGKJ1	23	-1	-1	25
2	2.349072116513977E-4	TGTCAACAGAGTTACATTACCCCTCCGGCCTTC	CQQSYITPPAF	IGKV1D-39	.	IGKJ1	27	-1	-1	30
2	2.349072116513977E-4	TGTCAACAGAGTTACACTACCCCGCTCACTTTC	CQQSYTTPLTF	IGKV1-39	.	IGKJ4	22	-1	-1	22
2	2.349072116513977E-4	TGTCAACAGAGTTACAGTTCCCCTCTCACTTTC	CQQSYSSPLTF	IGKV1D-39	.	IGKJ4	24	-1	-1	24
2	2.349072116513977E-4	TGTCAACAGAGTTACAGTTCCATGTACAGTTTT	CQQSYSSMYSF	IGKV1-39	.	IGKJ2	17	-1	-1	20
2	2.349072116513977E-4	TGTCAACAGAGTTACAGTCCCCCTCACACTTTT	CQQSYSPPHTF	IGKV1D-39	.	IGKJ2	24	-1	-1	25
2	2.349072116513977E-4	TGTCAACAGAGTTACAGTCACCCGTACAGTTTT	CQQSYSHPYSF	IGKV1-39	.	IGKJ2	17	-1	-1	23
2	2.349072116513977E-4	TGTCAACAGAGTTACAGTATCCCTCTCACTTTC	CQQSYSIPLTF	IGKV1D-39	.	IGKJ4	24	-1	-1	24
2	2.349072116513977E-4	TGTCAACAGAGTTACAGTACTCTATTCACTTTC	CQQSYSTLFTF	IGKV1-39	.	IGKJ3	19	-1	-1	22
2	2.349072116513977E-4	TGTCAACAGAGTTACAGTACCTGGTGGACGTTC	CQQSYSTWWTF	IGKV1-39	.	IGKJ1	20	-1	-1	23
2	2.349072116513977E-4	TGTCAACAGAGTTACAGTACCTGGCTCACTTTC	CQQSYSTWLTF	IGKV1-39	.	IGKJ4	20	-1	-1	23
2	2.349072116513977E-4	TGTCAACAGAGTTACAGTACCCTGTACACTTTT	CQQSYSTLYTF	IGKV1-39	.	IGKJ2	21	-1	-1	22
2	2.349072116513977E-4	TGTCAACAGAGTTACAGTACCCCTTACAGTTTT	CQQSYSTPYSF	IGKV1-39	.	IGKJ2	23	-1	-1	24
2	2.349072116513977E-4	TGTCAACAGAGTTACAGTACCCCTCCTACTTTT	CQQSYSTPPTF	IGKV1D-39	.	IGKJ2	25	-1	-1	27
2	2.349072116513977E-4	TGTCAACAGAGTTACAGTACCCCTCCCACCTTC	CQQSYSTPPTF	IGKV1D-39	.	IGKJ5	25	-1	-1	26
2	2.349072116513977E-4	TGTCAACAGAGTTACAGTACCCATTACACTTTT	CQQSYSTHYTF	IGKV1-39	.	IGKJ2	21	-1	-1	24
2	2.349072116513977E-4	TGTCAACAGAGTTACAGTACCACGCTCACTTTC	CQQSYSTTLTF	IGKV1-39	.	IGKJ4	20	-1	-1	22
2	2.349072116513977E-4	TGTCAACAGAGTCACAGTCTCCCTCGTACTTTT	CQQSHSLPRTF	IGKV1D-39	.	IGKJ2	24	-1	-1	27
2	2.349072116513977E-4	TGTCAACAATATTATAGTACTCCGCTCACTTTC	CQQYYSTPLTF	IGKV4-1	.	IGKJ4	22	-1	-1	22
2	2.349072116513977E-4	TGTCAACAATATGATAGCTCACTGTGGACGTTC	CQQYDSSLWTF	IGKV1-33	.	IGKJ1	15	-1	-1	23
2	2.349072116513977E-4	TGTCAACAATATGATAATTTTCCATTCACTTTC	CQQYDNFPFTF	IGKV1-33	.	IGKJ4	17	-1	-1	25
2	2.349072116513977E-4	TGTCAACAATACGATAGTCTTCCGCTCACTTTC	CQQYDSLPLTF	IGKV1-33	.	IGKJ4	19	-1	-1	22
2	2.349072116513977E-4	TGTCAACAAGTTAATACTTACCCTCGCACTTTC	CQQVNTYPRTF	IGKV1D-13	.	IGKJ3	24	-1	-1	26
2	2.349072116513977E-4	TGTCAAAACTATAACAGTGCCCCGTGGACGTTC	CQNYNSAPWTF	IGKV1-27	.	IGKJ1	22	-1	-1	22
2	2.349072116513977E-4	TGTCAAAAGTATAACAGTGCCCCTCTCACTTTC	CQKYNSAPLTF	IGKV1-27	.	IGKJ4	23	-1	-1	24
2	2.349072116513977E-4	TGTCAAAAGTATAACAGTGCCCCTCGGACGTTC	CQKYNSAPRTF	IGKV1-27	.	IGKJ1	23	-1	-1	25
2	2.349072116513977E-4	TGTCAAAAGTATAACAGTGCCCCGCTCACTTTC	CQKYNSAPLTF	IGKV1-27	.	IGKJ4	22	-1	-1	22
2	2.349072116513977E-4	TGTCAAAAGTATAACAGTGCCCCATTCACTTTC	CQKYNSAPFTF	IGKV1-27	.	IGKJ3	22	-1	-1	23
2	2.349072116513977E-4	TGCCTGCAAGCTGTGCAAACTCCTGCAACGTTC	CLQAVQTPATF	IGKV2-28	.	IGKJ1	23	-1	-1	27
2	2.349072116513977E-4	TGCCAACTATATAATAGTCATTCTAAGACTTTT	CQLYNSHSKTF	IGKV1-5	.	IGKJ4	24	-1	-1	27
2	2.349072116513977E-4	TGCCAACACTTTCATAGTTATCCCTGTACTTTT	CQHFHSYPCTF	IGKV1-5	.	IGKJ2	20	-1	-1	27
2	2.349072116513977E-4	TGCCAACAGTTTAATCGTTATCCCTATACATTT	CQQFNRYPYTF	IGKV1-5	.	IGKJ2	20	-1	-1	30
2	2.349072116513977E-4	TGCCAACAGTTTAAGAGATATCCCTATACCTTT	CQQFKRYPYTF	IGKV1-5	.	IGKJ2	20	-1	-1	30
2	2.349072116513977E-4	TGCCAACAGTATTATTCTTTCCCCCACACCTTC	CQQYYSFPHTF	IGKV1-16	.	IGKJ5	11	-1	-1	26
2	2.349072116513977E-4	TGCCAACAGTATCATGCTTTCCCGTACAGTTTT	CQQYHAFPYSF	IGKV1-5	.	IGKJ2	11	-1	-1	23
2	2.349072116513977E-4	TGCCAACAGTATGATACTCCTCCGTGGACGTTC	CQQYDTPPWTF	IGKV1-16	.	IGKJ1	15	-1	-1	22
2	2.349072116513977E-4	TGCCAACAGTATGATAGTTACCCTCTCACTTTC	CQQYDSYPLTF	IGKV1D-16	.	IGKJ3	24	-1	-1	25
2	2.349072116513977E-4	TGCCAACAGTATGATAATTATTCTCCGACGTTC	CQQYDNYSPTF	IGKV1-5	.	IGKJ1	23	-1	-1	26
2	2.349072116513977E-4	TGCCAACAGTATAATAGTTATTCTTGGACGTTC	CQQYNSYSWTF	IGKV1-5	.	IGKJ1	23	-1	-1	24
2	2.349072116513977E-4	TGCCAACAGTATAATAGTTATTCAGGGACGTTC	CQQYNSYSGTF	IGKV1-5	.	IGKJ1	22	-1	-1	25
2	2.349072116513977E-4	TGCCAACAGTATAATAGTTATCCGTACACTTTT	CQQYNSYPYTF	IGKV1-5	.	IGKJ2	20	-1	-1	23
2	2.349072116513977E-4	TGCCAACAGTATAATAGTTACCTCTACAGTTTT	CQQYNSYLYSF	IGKV1-5	.	IGKJ2	19	-1	-1	24
2	2.349072116513977E-4	TGCCAACAGTATAATAGTTACCTGTACAGTTTT	CQQYNSYLYSF	IGKV1-5	.	IGKJ2	19	-1	-1	18
2	2.349072116513977E-4	TGCCAACAGTATAATAGTTACCTGGGGACGTTC	CQQYNSYLGTF	IGKV1-16	.	IGKJ1	21	-1	-1	25
2	2.349072116513977E-4	TGCCAACAGTATAATAGTTACCCGTACAGTTTT	CQQYNSYPYSF	IGKV1-16	.	IGKJ2	22	-1	-1	23
2	2.349072116513977E-4	TGCCAACAGTATAATAGTTACCCGGGGACGTTC	CQQYNSYPGTF	IGKV1-5	.	IGKJ1	19	-1	-1	25
2	2.349072116513977E-4	TGCCAACAGTATAACTCTTATCCGCTCACTTTC	CQQYNSYPLTF	IGKV1-5	.	IGKJ4	13	-1	-1	22
2	2.349072116513977E-4	TGCCAACAGTACAATGGTTACCCTGTCACTTTT	CQQYNGYPVTF	IGKV1-16	.	IGKJ4	23	-1	-1	25
2	2.349072116513977E-4	TGCCAACAATATAATACTCATGGGTACAGCTTT	CQQYNTHGYSF	IGKV1-5	.	IGKJ2	15	-1	-1	23
2	2.349072116513977E-4	TGCCAACAATATAAAACTGATTCTCCGACGTTC	CQQYKTDSPTF	IGKV1-5	.	IGKJ1	23	-1	-1	26
2	2.349072116513977E-4	TGCGTGCAAGCTACAGAGTATCCTCGAACTTTT	CVQATEYPRTF	IGKV2-18	.	IGKJ2	23	-1	-1	27
2	2.349072116513977E-4	TGCATGCAGGCTACACACTGGCCGAGGACGTTC	CMQATHWPRTF	IGKV2-30	.	IGKJ1	26	-1	-1	25
2	2.349072116513977E-4	TGCATGCAACGTATAGAGTTTCCTTACAGTTTT	CMQRIEFPYSF	IGKV2-40	.	IGKJ2	24	-1	-1	24
2	2.349072116513977E-4	TGCATGCAACGTATAGAGTTTCCCCTCACTTTC	CMQRIEFPLTF	IGKV2-40	.	IGKJ4	22	-1	-1	24
2	2.349072116513977E-4	TGCATGCAAGCTCTGCAAAATCCTCGGACGTTC	CMQALQNPRTF	IGKV2D-28	.	IGKJ1	24	-1	-1	25
2	2.349072116513977E-4	TGCATGCAAGCTCTACAAATCCCGTACACTTTT	CMQALQIPYTF	IGKV2-28	.	IGKJ2	18	-1	-1	23
2	2.349072116513977E-4	TGCATGCAAGCTCTACAAACTTCGCTCACTTTC	CMQALQTSLTF	IGKV2-28	.	IGKJ4	20	-1	-1	22
2	2.349072116513977E-4	TGCATGCAAGCTCTACAAACTCCATTCACTTTC	CMQALQTPFTF	IGKV2-28	.	IGKJ3	22	-1	-1	23
2	2.349072116513977E-4	TGCATGCAAGCTCTACAAACTCGGCTCACTTTC	CMQALQTRLTF	IGKV2-28	.	IGKJ4	21	-1	-1	23
2	2.349072116513977E-4	TGCATGCAAGCTCGACAAACTCCGTGGACGTTC	CMQARQTPWTF	IGKV2-24	.	IGKJ1	11	-1	-1	22
2	2.349072116513977E-4	TGCATGCAAGCTACATGCTGGCCGTACAGTTTT	CMQATCWPYSF	IGKV2-30	.	IGKJ2	22	-1	-1	23
2	2.349072116513977E-4	TGCATGCAAGCTACACACTGGCCTCCGAGTTTT	CMQATHWPPSF	IGKV2D-30	.	IGKJ1	26	-1	-1	33
2	2.349072116513977E-4	TGCATGCAAGCTACACAATTTCCGTACACTTTT	CMQATQFPYTF	IGKV2-24	.	IGKJ2	22	-1	-1	23
2	2.349072116513977E-4	TGCATGCAAGCGCTACAAACCCCTCGAACGTTC	CMQALQTPRTF	IGKV2D-28	.	IGKJ1	24	-1	-1	27
2	2.349072116513977E-4	TGCATGCAAGGTTCACACTGGCCTCGGACTTTT	CMQGSHWPRTF	IGKV2D-30	.	IGKJ2	24	-1	-1	27
2	2.349072116513977E-4	TGCATGCAAGGTATACACCTTCCTCCTAGTTTT	CMQGIHLPPSF	IGKV2-29	.	IGKJ2	23	-1	-1	29
2	2.349072116513977E-4	TGCATGCAAGGTATACACCTTCCGCTCACTTTC	CMQGIHLPLTF	IGKV2-29	.	IGKJ4	22	-1	-1	22
2	2.349072116513977E-4	TGCATGCAAGGTACACGCTGGCCGTACAGTTTT	CMQGTRWPYSF	IGKV2-30	.	IGKJ2	22	-1	-1	23
2	2.349072116513977E-4	TGCATGCAAGGTACACACTGGGCCTGGACGTTC	CMQGTHWAWTF	IGKV2-30	.	IGKJ1	20	-1	-1	24
2	2.349072116513977E-4	TGCATGCAAGGGGCACACTCGCCTCCTACTTTC	CMQGAHSPPTF	IGKV2-26	.	IGKJ4	16	-1	-1	27
2	2.349072116513977E-4	TGCATGCAAGGAACACACTGGCCTCGGGTGTTC	CMQGTHWPRVF	IGKV2D-30	.	IGKJ1	24	-1	-1	29
2	2.349072116513977E-4	TGCATACAAACTATACAACTTCCTCTCACTTTC	CIQTIQLPLTF	IGKV2D-29	.	IGKJ4	24	-1	-1	24
2	2.349072116513977E-4	TGTCATCAACATAGCAACTGGCCGACGTTC	CHQHSNWPTF	IGKV3-11	.	IGKJ1	22	-1	-1	23
2	2.349072116513977E-4	TGTCAGCGCTATGGTAGCTCAGTCACTTTC	CQRYGSSVTF	IGKV3-20	.	IGKJ4	20	-1	-1	22
2	2.349072116513977E-4	TGTCAGCAGTTTGGTAGCTCACGGACCTTC	CQQFGSSRTF	IGKV3-20	.	IGKJ1	21	-1	-1	22
2	2.349072116513977E-4	TGTCAGCAGTGTAGAAACTGGCCCTCTTTC	CQQCRNWPSF	IGKV3-11	.	IGKJ4	22	-1	-1	25
2	2.349072116513977E-4	TGTCAGCAGTATTATAATTGGCCCTGTTTC	CQQYYNWPCF	IGKV3-15	.	IGKJ2	22	-1	-1	26
2	2.349072116513977E-4	TGTCAGCAGTATGGTAGCTTACACACTTTT	CQQYGSLHTF	IGKV3-20	.	IGKJ2	18	-1	-1	22
2	2.349072116513977E-4	TGTCAGCAGTATGGTAGCCTTCTCACTTTC	CQQYGSLLTF	IGKV3-20	.	IGKJ4	17	-1	-1	21
2	2.349072116513977E-4	TGTCAGCAGTATGGGAGCTCACGGACCTTC	CQQYGSSRTF	IGKV3-20	.	IGKJ1	21	-1	-1	22
2	2.349072116513977E-4	TGTCAGCAGTATAATAACTGGCCCTCGTTT	CQQYNNWPSF	IGKV3-15	.	IGKJ2	22	-1	-1	27
2	2.349072116513977E-4	TGTCAGCAGCGTACCAGCTGGATCACCTTC	CQQRTSWITF	IGKV3-11	.	IGKJ5	20	-1	-1	20
2	2.349072116513977E-4	TGTCAGCAGCGTAGCAACTCGATCACTTTC	CQQRSNSITF	IGKV3-11	.	IGKJ4	18	-1	-1	22
2	2.349072116513977E-4	TGTCAGCAGCGTAGCAACTGGCGGACTTTT	CQQRSNWRTF	IGKV3-11	.	IGKJ2	21	-1	-1	24
2	2.349072116513977E-4	TGTCAGCAGCGTAGCAACTGGCAAACGTTC	CQQRSNWQTF	IGKV3D-11	.	IGKJ1	22	-1	-1	24
2	2.349072116513977E-4	TGTCAGCAGCGTAGCAAGTGGCCCCTCTTC	CQQRSKWPLF	IGKV3-11	.	IGKJ5	22	-1	-1	26
2	2.349072116513977E-4	TGTCAGCAATATTATAGTACTCCTCATTTC	CQQYYSTPHF	IGKV4-1	.	IGKJ4	23	-1	-1	26
2	2.349072116513977E-4	TGTCAACAGTATTATAGTTTCTATACTTTT	CQQYYSFYTF	IGKV1D-8	.	IGKJ2	20	-1	-1	24
2	2.349072116513977E-4	TGTCAACAGTATGATAATCTCCCCCTTTTC	CQQYDNLPLF	IGKV1-33	.	IGKJ3	22	-1	-1	26
2	2.349072116513977E-4	TGTCAACAGCTTAATAGTTATCCTACTTTC	CQQLNSYPTF	IGKV1-9	.	IGKJ4	24	-1	-1	24
2	2.349072116513977E-4	TGTCAACAGCATGCTAATCTCCTCACTTTC	CQQHANLLTF	IGKV1-33	.	IGKJ4	21	-1	-1	21
2	2.349072116513977E-4	TGTCAACAGAGTTACAGTACCTTCACTTTC	CQQSYSTFTF	IGKV1-39	.	IGKJ3	20	-1	-1	21
2	2.349072116513977E-4	TGTCAACAGAGTTACAGTACCCCTCCTCTC	CQQSYSTPPL	IGKV1D-39	.	IGKJ4	25	-1	-1	28
2	2.349072116513977E-4	TGTCAACAGAGTTACAGTACCCCCACCTTC	CQQSYSTPTF	IGKV1-39	.	IGKJ5	22	-1	-1	23
2	2.349072116513977E-4	TGTCAACAGAGCCATAACATGTTCACCTTC	CQQSHNMFTF	IGKV1-39	.	IGKJ5	10	-1	-1	22
2	2.349072116513977E-4	TGTCAACAACTTGATAACCTGATCACCTTC	CQQLDNLITF	IGKV1-9	.	IGKJ5	15	-1	-1	20
2	2.349072116513977E-4	TGTCAAGAGAGCTACAGTACCGGGACGTTC	CQESYSTGTF	IGKV1-39	.	IGKJ1	20	-1	-1	22
2	2.349072116513977E-4	TGCCAACCGTATAATAATTATTGGACGTTC	CQPYNNYWTF	IGKV1-5	.	IGKJ1	21	-1	-1	21
2	2.349072116513977E-4	TGCCAACAGTATCAGAGTCTCTACACTTTT	CQQYQSLYTF	IGKV1-16	.	IGKJ2	11	-1	-1	21
2	2.349072116513977E-4	TGCCAACAGTATCAGAGTCTCTACACTTTT	CQQYQSLYTF	IGKV1-5	.	IGKJ2	11	-1	-1	21
2	2.349072116513977E-4	TGCCAACAGTATATTAATTATTACACTTTT	CQQYINYYTF	IGKV1-5	.	IGKJ2	21	-1	-1	21
2	2.349072116513977E-4	TGCCAACAGTATAGTACTTATTGGACGTTC	CQQYSTYWTF	IGKV1-5	.	IGKJ1	21	-1	-1	21
2	2.349072116513977E-4	TGCCAACAGTATAATAGTTGGGGGACGTTC	CQQYNSWGTF	IGKV1-5	.	IGKJ1	18	-1	-1	22
2	2.349072116513977E-4	TGCCAACAGTATAATAGTTATCTCACTTTC	CQQYNSYLTF	IGKV1-5	.	IGKJ4	20	-1	-1	21
2	2.349072116513977E-4	TGCCAACAGTATAATAGTTATGGGACGTTC	CQQYNSYGTF	IGKV1-5	.	IGKJ1	20	-1	-1	22
2	2.349072116513977E-4	TGCATGCCTGGCCGCCTTCCTCGCACTTTC	CMPGRLPRTF	IGKV2-26	.	IGKJ4	6	-1	-1	23
2	2.349072116513977E-4	TGCATGCAAGCTCTACAAACTCTCACTTTC	CMQALQTLTF	IGKV2-28	.	IGKJ4	21	-1	-1	21
2	2.349072116513977E-4	TGCATGCAAGGTACATACTCCATTACCTTC	CMQGTYSITF	IGKV2-30	.	IGKJ5	18	-1	-1	24
2	2.349072116513977E-4	TGCATGCAAGGTACACACTTGTGGACGTTC	CMQGTHLWTF	IGKV2-30	.	IGKJ1	18	-1	-1	20
2	2.349072116513977E-4	TGCATGCAAGGTACACACTGGATCACCTTC	CMQGTHWITF	IGKV2-30	.	IGKJ5	20	-1	-1	20
2	2.349072116513977E-4	TGTCAGCAGCGTAGCAGGTCCCTTTTC	CQQRSRSLF	IGKV3-11	.	IGKJ4	15	-1	-1	23
2	2.349072116513977E-4	TGTCAAGAGCTTAATAGTTACTTTTTT	CQELNSYFF	IGKV1-9	.	IGKJ2	20	-1	-1	23
2	2.349072116513977E-4	TGCATGCAAGGTATAGACCCCTCTTTC	CMQGIDPSF	IGKV2-30	.	IGKJ4	12	-1	-1	22
2	2.349072116513977E-4	TGCATGCAAGGGACACACTGGTTC	CMQGTHWF	IGKV2-30	.	IGKJ1	20	-1	-1	20
2	2.349072116513977E-4	TGTCAGCAGCGTGGCGCTTTC	CQQRGAF	IGKV3-11	.	IGKJ3	11	-1	-1	16
2	2.349072116513977E-4	TGTCAGAACTATGGTAACTGG	CQNYGNW	IGKV3-20	.	IGKJ2	15	-1	-1	21
2	2.349072116513977E-4	TGTCAACAGCTTCAGACTTTC	CQQLQTF	IGKV1-9	.	IGKJ4	11	-1	-1	15
2	2.349072116513977E-4	TGTCAACAGCTTAATAGCTTC	CQQLNSF	IGKV1-9	.	IGKJ3	16	-1	-1	18
2	2.349072116513977E-4	TGCCAACACCTTGCCACTTTC	CQHLATF	IGKV1-5	.	IGKJ4	7	-1	-1	14
1	1.1745360582569885E-4	TGTCAGCAGCGTAGCAACTGGCCTCCGGTTACGTGGACGTTC	CQQRSNWPPVTWTF	IGKV3-11	.	IGKJ1	23	-1	-1	30
1	1.1745360582569885E-4	TGTCGCCATTATGGTGCCTCACCTCCCATGTACACTTTT	CRHYGASPPMYTF	IGKV3D-20	.	IGKJ2	25	-1	-1	26
1	1.1745360582569885E-4	TGTCGAGAGCTTGATAGTTACCCTACAATGATCACCTTC	CRELDSYPTMITF	IGKV1-9	.	IGKJ5	24	-1	-1	29
1	1.1745360582569885E-4	TGTCAGCTGCGTAACAGCTGGCCTCCTATGTTCACTTTT	CQLRNSWPPMFTF	IGKV3-7	.	IGKJ2	6	-1	-1	27
1	1.1745360582569885E-4	TGTCAGCATTATAATAATTGGCCTCCGGGGTACACTTTT	CQHYNNWPPGYTF	IGKV3D-15	.	IGKJ2	27	-1	-1	29
1	1.1745360582569885E-4	TGTCAGCATCGTACCTACTGGCCTCGAGCGCTCACTTTC	CQHRTYWPRALTF	IGKV3-11	.	IGKJ4	23	-1	-1	25
1	1.1745360582569885E-4	TGTCAGCAGTATGGTAGCTCACCTCCGTGGGTCACTTTC	CQQYGSSPPWVTF	IGKV3D-20	.	IGKJ3	26	-1	-1	31
1	1.1745360582569885E-4	TGTCAGCAGTATGGTAGCTCACCTCCGGGGAACACCTTC	CQQYGSSPPGNTF	IGKV3D-20	.	IGKJ5	27	-1	-1	32
1	1.1745360582569885E-4	TGTCAGCAGTATGGTAGCTCACCTCCAGAGTACACTTTT	CQQYGSSPPEYTF	IGKV3D-20	.	IGKJ2	29	-1	-1	29
1	1.1745360582569885E-4	TGTCAGCAGTATGGTAGCTCACCTCGAAGCCTCACTTTC	CQQYGSSPRSLTF	IGKV3D-20	.	IGKJ4	24	-1	-1	30
1	1.1745360582569885E-4	TGTCAGCAGTATGGTAGCTCACGGACCCTTTGGACGTTC	CQQYGSSRTLWTF	IGKV3-20	.	IGKJ1	21	-1	-1	30
1	1.1745360582569885E-4	TGTCAGCAGTATAATAACTGGCTCCGAATGTACACTTTT	CQQYNNWLRMYTF	IGKV3-15	.	IGKJ2	21	-1	-1	27
1	1.1745360582569885E-4	TGTCAGCAGTATAATAACTGGCCTCCCATGTACACTTTT	CQQYNNWPPMYTF	IGKV3D-15	.	IGKJ2	25	-1	-1	26
1	1.1745360582569885E-4	TGTCAGCAGCGTGACAACTGGCCTCCGGAGGTCACTTTC	CQQRDNWPPEVTF	IGKV3-11	.	IGKJ4	23	-1	-1	31
1	1.1745360582569885E-4	TGTCAGCAGCGTAACGGCTGGCCTCCGGAGGTCACTTTC	CQQRNGWPPEVTF	IGKV3D-11	.	IGKJ4	28	-1	-1	31
1	1.1745360582569885E-4	TGTCAGCAGCGTAACGGCTGGCCTCCGGAGGTCACTTTC	CQQRNGWPPEVTF	IGKV3D-15	.	IGKJ4	30	-1	-1	31
1	1.1745360582569885E-4	TGTCAGCAGCGAAGCAACTGGCCTCCCGTGTGGACGTTC	CQQRSNWPPVWTF	IGKV3-11	.	IGKJ1	23	-1	-1	29
1	1.1745360582569885E-4	TGTCAGACCCGGAACAACTGGCCTCCGGAGTTCAGTTTC	CQTRNNWPPEFSF	IGKV3D-11	.	IGKJ4	28	-1	-1	31
1	1.1745360582569885E-4	TGTCAACAGTTTAATAATTACCCGCCGAGATTCACTTTC	CQQFNNYPPRFTF	IGKV1-13	.	IGKJ3	22	-1	-1	29
1	1.1745360582569885E-4	TGTCAACAGGCTAACAGTTTCCCTCCGGAGCTCACTTTC	CQQANSFPPELTF	IGKV1-12	.	IGKJ4	23	-1	-1	29
1	1.1745360582569885E-4	TGTCAACAGGCTAACAGTTTCCCTCACGAGCTCACTTTC	CQQANSFPHELTF	IGKV1-12	.	IGKJ4	23	-1	-1	29
1	1.1745360582569885E-4	TGTCAACAGAGTTACAGTACCCCTCCGGAGGACACCTTC	CQQSYSTPPEDTF	IGKV1D-39	.	IGKJ5	30	-1	-1	32
1	1.1745360582569885E-4	TGTCAACAGAGTTACAGTACCCCTCGGACGTGGACGTTC	CQQSYSTPRTWTF	IGKV1D-39	.	IGKJ1	24	-1	-1	27
1	1.1745360582569885E-4	TGTAAGAACCGTAACAACTGGCCTCCGGAGTTCAGTTTC	CKNRNNWPPEFSF	IGKV3D-11	.	IGKJ4	28	-1	-1	31
1	1.1745360582569885E-4	TGCCAACAGTATAATAGTTACCCCCCAGTGTACAGTTTT	CQQYNSYPPVYSF	IGKV1-5	.	IGKJ2	19	-1	-1	28
1	1.1745360582569885E-4	TGTCTGGAGTATAATAACTGGCCTCCGTTCACTTTC	CLEYNNWPPFTF	IGKV3-15	.	IGKJ4	23	-1	-1	28
1	1.1745360582569885E-4	TGTCTACAACATGATAATTTCCCCCCATTCACTTTC	CLQHDNFPPFTF	IGKV5-2	.	IGKJ3	22	-1	-1	26
1	1.1745360582569885E-4	TGTCATCACTATGGTAACTCACCTCGGGTCAGTTTT	CHHYGNSPRVSF	IGKV3D-20	.	IGKJ2	24	-1	-1	32
1	1.1745360582569885E-4	TGTCACCAGTATAGTAGCTCACCTCCGTGGACGTTC	CHQYSSSPPWTF	IGKV3D-20	.	IGKJ1	26	-1	-1	25
1	1.1745360582569885E-4	TGTCAGCACTATGGTACCTCACCTCTTTTCACTTTC	CQHYGTSPLFTF	IGKV3D-20	.	IGKJ3	24	-1	-1	27
1	1.1745360582569885E-4	TGTCAGCACTATGGTACCTCACCTCTATTCACTTTC	CQHYGTSPLFTF	IGKV3D-20	.	IGKJ3	24	-1	-1	25
1	1.1745360582569885E-4	TGTCAGCACTATGGTAGCTCACCTCTATTCAATTTC	CQHYGSSPLFNF	IGKV3D-20	.	IGKJ3	24	-1	-1	25
1	1.1745360582569885E-4	TGTCAGCACTATAATAACTGGTCCCCGGGTTTTTTC	CQHYNNWSPGFF	IGKV3-15	.	IGKJ3	20	-1	-1	32
1	1.1745360582569885E-4	TGTCAGCAGTATTTTACTACCCCTTTGTACAGTTTT	CQQYFTTPLYSF	IGKV1D-43	.	IGKJ2	23	-1	-1	25
1	1.1745360582569885E-4	TGTCAGCAGTATTATTACTGGCCCCCGTGGACGTTC	CQQYYYWPPWTF	IGKV3D-15	.	IGKJ1	26	-1	-1	25
1	1.1745360582569885E-4	TGTCAGCAGTATGGTAGTTCTCCCATGTACACTTTT	CQQYGSSPMYTF	IGKV3-20	.	IGKJ2	16	-1	-1	23
1	1.1745360582569885E-4	TGTCAGCAGTATGGTAGTTCACCTCCGTGGACGTTC	CQQYGSSPPWTF	IGKV3D-20	.	IGKJ1	26	-1	-1	25
1	1.1745360582569885E-4	TGTCAGCAGTATGGTAGCTCACTTCCGTACAGTTTT	CQQYGSSLPYSF	IGKV3D-20	.	IGKJ2	26	-1	-1	26
1	1.1745360582569885E-4	TGTCAGCAGTATGGTAGCTCACCTCCGACGACGTTC	CQQYGSSPPTTF	IGKV3D-20	.	IGKJ1	26	-1	-1	29
1	1.1745360582569885E-4	TGTCAGCAGTATGGTAGCTCACCTCGGTTCACTTTC	CQQYGSSPRFTF	IGKV3D-20	.	IGKJ3	24	-1	-1	27
1	1.1745360582569885E-4	TGTCAGCAGTATGGTAGCTCACCCGTGATCACCTTC	CQQYGSSPVITF	IGKV3-20	.	IGKJ5	22	-1	-1	26
1	1.1745360582569885E-4	TGTCAGCAGTATGGTAGCTCACCCGGTGGAACGTTC	CQQYGSSPGGTF	IGKV3-20	.	IGKJ1	22	-1	-1	30
1	1.1745360582569885E-4	TGTCAGCAGTATGGTAGCTCACCCGGGTACACTTTT	CQQYGSSPGYTF	IGKV3-20	.	IGKJ2	22	-1	-1	26
1	1.1745360582569885E-4	TGTCAGCAGTATGGTAGCTCACCGGGGTACACTTTT	CQQYGSSPGYTF	IGKV3-20	.	IGKJ2	22	-1	-1	26
1	1.1745360582569885E-4	TGTCAGCAGTATGGTAGCTCACCAAGGTACAGTTTT	CQQYGSSPRYSF	IGKV3-20	.	IGKJ2	27	-1	-1	26
1	1.1745360582569885E-4	TGTCAGCAGTATGATAGCTCATTCCCGATCACCTTC	CQQYDSSFPITF	IGKV3-20	.	IGKJ5	20	-1	-1	25
1	1.1745360582569885E-4	TGTCAGCAGTATGATAATCTCCCTCGGGTCACTTTC	CQQYDNLPRVTF	IGKV1D-33	.	IGKJ4	24	-1	-1	28
1	1.1745360582569885E-4	TGTCAGCAGTATAATAACTGGCCTCCGCCCATTTTC	CQQYNNWPPPIF	IGKV3-15	.	IGKJ4	23	-1	-1	25
1	1.1745360582569885E-4	TGTCAGCAGTATAATAACTGGCCTCCGCAGACGTTC	CQQYNNWPPQTF	IGKV3D-15	.	IGKJ1	26	-1	-1	29
1	1.1745360582569885E-4	TGTCAGCAGTATAATAACTGGCCTCCGGGTACGTTC	CQQYNNWPPGTF	IGKV3D-15	.	IGKJ1	27	-1	-1	30
1	1.1745360582569885E-4	TGTCAGCAGTATAATAACTGGCCTCCGATCACTTTC	CQQYNNWPPITF	IGKV3-15	.	IGKJ3	23	-1	-1	28
1	1.1745360582569885E-4	TGTCAGCAGTATAATAACTGGCCTCGGGGCAGTTTT	CQQYNNWPRGSF	IGKV3-15	.	IGKJ2	23	-1	-1	32
1	1.1745360582569885E-4	TGTCAGCAGTATAATAACTGGCCTCGGGAGACGTTC	CQQYNNWPRETF	IGKV3-15	.	IGKJ1	23	-1	-1	29
1	1.1745360582569885E-4	TGTCAGCAGCGTCGCGACTGGCCTTCGGTCACTTTC	CQQRRDWPSVTF	IGKV3-11	.	IGKJ4	23	-1	-1	28
1	1.1745360582569885E-4	TGTCAGCAGCGTAGCAACTGGCTCCCGATCACCTTC	CQQRSNWLPITF	IGKV3-11	.	IGKJ5	21	-1	-1	25
1	1.1745360582569885E-4	TGTCAGCAGCGTAGCAACTGGCCTTCGCTCACTTTC	CQQRSNWPSLTF	IGKV3-11	.	IGKJ4	23	-1	-1	25
1	1.1745360582569885E-4	TGTCAGCAGCGTAGCAACTGGCCTCTGTACAGTTTT	CQQRSNWPLYSF	IGKV3-11	.	IGKJ2	23	-1	-1	25
1	1.1745360582569885E-4	TGTCAGCAGCGTAGCAACTGGCCTCTATTCAGTTTC	CQQRSNWPLFSF	IGKV3-11	.	IGKJ3	23	-1	-1	25
1	1.1745360582569885E-4	TGTCAGCAGCGTAGCAACTGGGAGAGCCTCACTTTC	CQQRSNWESLTF	IGKV3-11	.	IGKJ4	20	-1	-1	27
1	1.1745360582569885E-4	TGTCAGCAGCGTAGCAAGTGGCCTCGGATCACCTTC	CQQRSKWPRITF	IGKV3-11	.	IGKJ5	23	-1	-1	26
1	1.1745360582569885E-4	TGTCAGCAGCGAATCAACTGGGGAGAGCTCACTTTC	CQQRINWGELTF	IGKV3-11	.	IGKJ4	20	-1	-1	22
1	1.1745360582569885E-4	TGTCAGCAATATTATAGTACTCCTTCGTGGACGTTC	CQQYYSTPSWTF	IGKV4-1	.	IGKJ1	23	-1	-1	25
1	1.1745360582569885E-4	TGTCAGCAATATTATAGTACTCCTCTGTACAGTTTT	CQQYYSTPLYSF	IGKV4-1	.	IGKJ2	23	-1	-1	25
1	1.1745360582569885E-4	TGTCAGCAATATTATAGTACTCATACGTGGACGTTC	CQQYYSTHTWTF	IGKV4-1	.	IGKJ1	21	-1	-1	24
1	1.1745360582569885E-4	TGTCAGCAATATTATAGTAATTTCATGTACACTTTT	CQQYYSNFMYTF	IGKV4-1	.	IGKJ2	18	-1	-1	23
1	1.1745360582569885E-4	TGTCAACAGTCTGCTAATCTCCGGGGGGTCACTTTC	CQQSANLRGVTF	IGKV1-33	.	IGKJ3	21	-1	-1	28
1	1.1745360582569885E-4	TGTCAACAGTATTATACTACCCCAACGATCACCTTC	CQQYYTTPTITF	IGKV1D-43	.	IGKJ5	22	-1	-1	25
1	1.1745360582569885E-4	TGTCAACAGTATTATAGTTACCCTCCCGCCACTTTC	CQQYYSYPPATF	IGKV1-8	.	IGKJ4	23	-1	-1	29
1	1.1745360582569885E-4	TGTCAACAGTATTATAGTACTCCTTCGATCACCTTC	CQQYYSTPSITF	IGKV1D-43	.	IGKJ5	23	-1	-1	24
1	1.1745360582569885E-4	TGTCAACAGTATTATAGTACCCCTTCGCTCACTTTC	CQQYYSTPSLTF	IGKV1D-43	.	IGKJ4	23	-1	-1	25
1	1.1745360582569885E-4	TGTCAACAGTATGATGATGTCCCTTCGATCACGTTC	CQQYDDVPSITF	IGKV1-33	.	IGKJ5	23	-1	-1	24
1	1.1745360582569885E-4	TGTCAACAGTATGATAATCTCCCTTCTTTCACTTTC	CQQYDNLPSFTF	IGKV1-33	.	IGKJ3	23	-1	-1	27
1	1.1745360582569885E-4	TGTCAACAGTATGATAATCTCCCTCCGTACAGTTTT	CQQYDNLPPYSF	IGKV1D-33	.	IGKJ2	26	-1	-1	26
1	1.1745360582569885E-4	TGTCAACAGTATGATAATCTCCCTCCGATCACCTTC	CQQYDNLPPITF	IGKV1D-33	.	IGKJ5	26	-1	-1	25
1	1.1745360582569885E-4	TGTCAACAGTATAATGATGTCCCCCCGATCACCTTC	CQQYNDVPPITF	IGKV1-5	.	IGKJ5	14	-1	-1	25
1	1.1745360582569885E-4	TGTCAACAGCTTAATAGTTACCCCCTGTACAGTTTT	CQQLNSYPLYSF	IGKV1-9	.	IGKJ2	22	-1	-1	25
1	1.1745360582569885E-4	TGTCAACAGCTTAATAGTTACCGCACGTGGACGTTC	CQQLNSYRTWTF	IGKV1-9	.	IGKJ1	21	-1	-1	23
1	1.1745360582569885E-4	TGTCAACAGACTTACAGTACCCTCGTCTTCACTTTC	CQQTYSTLVFTF	IGKV1D-43	.	IGKJ3	21	-1	-1	27
1	1.1745360582569885E-4	TGTCAACAGAGTTACCGTACCCCCCTATTCACTTTC	CQQSYRTPLFTF	IGKV1-39	.	IGKJ3	22	-1	-1	25
1	1.1745360582569885E-4	TGTCAACAGAGTTACAGTACCCTCTTATTCACTTTC	CQQSYSTLLFTF	IGKV1-39	.	IGKJ3	21	-1	-1	25
1	1.1745360582569885E-4	TGTCAACAGAGTTACAGTACCCCTTTGTACACTTTT	CQQSYSTPLYTF	IGKV1-39	.	IGKJ2	23	-1	-1	25
1	1.1745360582569885E-4	TGTCAACAGAGTTACAGTACCCCTCCGGCAACTTTC	CQQSYSTPPATF	IGKV1D-39	.	IGKJ3	27	-1	-1	30
1	1.1745360582569885E-4	TGTCAACAGAGTTACAGTACCCCTCGGTCGACGTTC	CQQSYSTPRSTF	IGKV1D-39	.	IGKJ1	24	-1	-1	29
1	1.1745360582569885E-4	TGTCAACAGAGTTACAGTACCCCTAAGTACACTTTT	CQQSYSTPKYTF	IGKV1-39	.	IGKJ2	24	-1	-1	26
1	1.1745360582569885E-4	TGTCAACAGAGTTACAGTACCCCCCCGTGGACTTTT	CQQSYSTPPWTF	IGKV1D-39	.	IGKJ2	26	-1	-1	30
1	1.1745360582569885E-4	TGTCAACAGAGTTACAGTACCCCCCCGTACACTTTT	CQQSYSTPPYTF	IGKV1D-39	.	IGKJ2	26	-1	-1	26
1	1.1745360582569885E-4	TGTCAACAGAGTTACAGTACCCCCATGTACACTTTT	CQQSYSTPMYTF	IGKV1-39	.	IGKJ2	22	-1	-1	23
1	1.1745360582569885E-4	TGTCAACAGAGTTACAGTACCCCCACGTGGACGTTC	CQQSYSTPTWTF	IGKV1-39	.	IGKJ1	22	-1	-1	22
1	1.1745360582569885E-4	TGTCAACAGAGTTACAGTACCCACTCGTGGACGTTC	CQQSYSTHSWTF	IGKV1-39	.	IGKJ1	21	-1	-1	25
1	1.1745360582569885E-4	TGTCAACAATATGATACTCTCACTTCGATCACCTTC	CQQYDTLTSITF	IGKV6D-41	.	IGKJ5	4	-1	-1	24
1	1.1745360582569885E-4	TGTCAAGAGACTTACAGTAGCCTTTCGATCACCTTC	CQETYSSLSITF	IGKV1-39	.	IGKJ5	18	-1	-1	24
1	1.1745360582569885E-4	TGTCAAAAGTATAACAGTGCCCCTCCGTACACTTTC	CQKYNSAPPYTF	IGKV1-27	.	IGKJ3	23	-1	-1	29
1	1.1745360582569885E-4	TGTCAAAAGTATAACAGTGCCCCTCCGATCACCTTC	CQKYNSAPPITF	IGKV1-27	.	IGKJ5	23	-1	-1	25
1	1.1745360582569885E-4	TGCCAACAGTATTATAGTACCCAACCGAGCACCTTC	CQQYYSTQPSTF	IGKV1D-43	.	IGKJ5	21	-1	-1	25
1	1.1745360582569885E-4	TGCCAACAGTATAATAGTTATTTTCTATTCACTTTC	CQQYNSYFLFTF	IGKV1-5	.	IGKJ3	21	-1	-1	25
1	1.1745360582569885E-4	TGCCAACAGTATAATAGTTATTCTCACTGGTCGTTC	CQQYNSYSHWSF	IGKV1-5	.	IGKJ1	23	-1	-1	27
1	1.1745360582569885E-4	TGCCAACAGTATAATAGTTATTCTCAGGCCACTTTT	CQQYNSYSQATF	IGKV1-5	.	IGKJ2	23	-1	-1	29
1	1.1745360582569885E-4	TGCCAACAGTATAATAGTTATTCGCCGCTCACTTTC	CQQYNSYSPLTF	IGKV1-5	.	IGKJ4	22	-1	-1	25
1	1.1745360582569885E-4	TGCCAACAGTATAATAGTTATTCGGATGTAACTTTT	CQQYNSYSDVTF	IGKV1-5	.	IGKJ2	22	-1	-1	25
1	1.1745360582569885E-4	TGCCAACAGTATAATAGTTACCCCCCGATCACCTTC	CQQYNSYPPITF	IGKV1D-16	.	IGKJ5	26	-1	-1	25
1	1.1745360582569885E-4	TGCCAACAGTATAATAGTTACGTCCGCGGGGCGTTC	CQQYNSYVRGAF	IGKV1-5	.	IGKJ1	19	-1	-1	19
1	1.1745360582569885E-4	TGCATGCAAGCTCTACAAACTCCTCTTTTCACCTTC	CMQALQTPLFTF	IGKV2D-28	.	IGKJ5	24	-1	-1	28
1	1.1745360582569885E-4	TGCATGCAAGCTCTACAAACTCCTCCGTACAGTTTT	CMQALQTPPYSF	IGKV2D-28	.	IGKJ2	26	-1	-1	26
1	1.1745360582569885E-4	TGCATGCAAGGTACGAACTGGCCTCCGTTCAGTTTT	CMQGTNWPPFSF	IGKV2D-30	.	IGKJ2	26	-1	-1	32
1	1.1745360582569885E-4	TGCATGCAAGGTACACACTGGCCTCCGGTCACCTTC	CMQGTHWPPVTF	IGKV2D-30	.	IGKJ5	27	-1	-1	28
1	1.1745360582569885E-4	TGCATGCAAGGTACACACTGGCCTCCGAACACTTTT	CMQGTHWPPNTF	IGKV2D-30	.	IGKJ2	26	-1	-1	28
1	1.1745360582569885E-4	TGCATGCAAGATGCACAAGATCCTCCGGGCACCTTC	CMQDAQDPPGTF	IGKV2-26	.	IGKJ5	27	-1	-1	29
1	1.1745360582569885E-4	TGCATGGATATTATACACTGGCTTCCGACGACGTTC	CMDIIHWLPTTF	IGKV2D-29	.	IGKJ1	16	-1	-1	29
1	1.1745360582569885E-4	TGTCTCCAGGGTTACAGTTCCCCGTTCACTTTC	CLQGYSSPFTF	IGKV1-39	.	IGKJ4	22	-1	-1	25
1	1.1745360582569885E-4	TGTCTGCAAGCTCGACAAACTCCTGCAACGTTC	CLQARQTPATF	IGKV2-28	.	IGKJ2	23	-1	-1	33
1	1.1745360582569885E-4	TGTCTACAGCATAATAGTTACCCTCGGACGTTC	CLQHNSYPRTF	IGKV1D-17	.	IGKJ1	24	-1	-1	25
1	1.1745360582569885E-4	TGTCTACAGCATAATAGTTACCCTCGAACGTTC	CLQHNSYPRTF	IGKV1D-17	.	IGKJ1	24	-1	-1	27
1	1.1745360582569885E-4	TGTCTACAGCATAATAGTTACCCGTTCACTTTC	CLQHNSYPFTF	IGKV1-17	.	IGKJ3	22	-1	-1	24
1	1.1745360582569885E-4	TGTCTACAGACTTACTCTACCCCTCCGACCTTC	CLQTYSTPPTF	IGKV1D-39	.	IGKJ1	26	-1	-1	26
1	1.1745360582569885E-4	TGTCTACAGACTTACTCTACCCCTCCGACCTTC	CLQTYSTPPTF	IGKV1D-39	.	IGKJ2	26	-1	-1	33
1	1.1745360582569885E-4	TGTCTACAATATAATATTTTCCCTCGCACTTTT	CLQYNIFPRTF	IGKV1D-17	.	IGKJ2	24	-1	-1	26
1	1.1745360582569885E-4	TGTCTACAACATGATAATTTCCCTCTAACTTTT	CLQHDNFPLTF	IGKV5-2	.	IGKJ2	23	-1	-1	27
1	1.1745360582569885E-4	TGTCTACAACATAATAGTTACCCGTGGACGTTC	CLQHNSYPWTF	IGKV1-17	.	IGKJ1	22	-1	-1	22
1	1.1745360582569885E-4	TGTCTACAAGATTACAATTACCCGTACAGTTTT	CLQDYNYPYSF	IGKV1-6	.	IGKJ2	22	-1	-1	23
1	1.1745360582569885E-4	TGTCATCAGAGTGGTAGTATACCCCGCACTTTC	CHQSGSIPRTF	IGKV6-21	.	IGKJ4	22	-1	-1	26
1	1.1745360582569885E-4	TGTCATCAGAGTAGTAGTTTACTGTACAGTTTT	CHQSSSLLYSF	IGKV6-21	.	IGKJ2	21	-1	-1	22
1	1.1745360582569885E-4	TGTCATCAGAGTAGTAGTTTACCTCAGAGTTTT	CHQSSSLPQSF	IGKV6-21	.	IGKJ2	23	-1	-1	29
1	1.1745360582569885E-4	TGTCATCAGAGTAGTAGTTTACCCTTCACTTTC	CHQSSSLPFTF	IGKV6-21	.	IGKJ4	22	-1	-1	25
1	1.1745360582569885E-4	TGTCATCAGAGTAGTAGTTTACCGCTCACTTTC	CHQSSSLPLTF	IGKV6-21	.	IGKJ4	22	-1	-1	22
1	1.1745360582569885E-4	TGTCACCAATATGGTACCTCACCGGGGAGTTTT	CHQYGTSPGSF	IGKV1D-43	.	IGKJ2	11	-1	-1	29
1	1.1745360582569885E-4	TGTCACCAATATGGTACCTCACCGGGGAGTTTT	CHQYGTSPGSF	IGKV3-11	.	IGKJ2	4	-1	-1	29
1	1.1745360582569885E-4	TGTCAGTATTATGGTAGCTTTCAGTGGACGTTC	CQYYGSFQWTF	IGKV3-20	.	IGKJ1	18	-1	-1	23
1	1.1745360582569885E-4	TGTCAGCATTATTATAGTGCTCCCCTCACTTTC	CQHYYSAPLTF	IGKV4-1	.	IGKJ4	22	-1	-1	24
1	1.1745360582569885E-4	TGTCAGCATTATCATATCTGGCCTTTCACTTTC	CQHYHIWPFTF	IGKV3-15	.	IGKJ4	23	-1	-1	25
1	1.1745360582569885E-4	TGTCAGCACTATGATAGTTCACCCTTCCCTTTC	CQHYDSSPFPF	IGKV3-20	.	IGKJ3	22	-1	-1	24
1	1.1745360582569885E-4	TGTCAGCACTATGATAGCTCACGGTGGACGTTC	CQHYDSSRWTF	IGKV3-20	.	IGKJ1	21	-1	-1	23
1	1.1745360582569885E-4	TGTCAGCAGTTTCATCTTACTCCCCCGACGTTC	CQQFHLTPPTF	IGKV4-1	.	IGKJ1	7	-1	-1	26
1	1.1745360582569885E-4	TGTCAGCAGTCTGGTAGCTCACGGTACACTTTT	CQQSGSSRYTF	IGKV3-20	.	IGKJ2	21	-1	-1	23
1	1.1745360582569885E-4	TGTCAGCAGTATTATGCTAATCCTCCGACTTTT	CQQYYANPPTF	IGKV3-15	.	IGKJ2	11	-1	-1	27
1	1.1745360582569885E-4	TGTCAGCAGTATTATGCTAATCCTCCGACTTTT	CQQYYANPPTF	IGKV4-1	.	IGKJ2	14	-1	-1	27
1	1.1745360582569885E-4	TGTCAGCAGTATCATAAGTGGCCTTTCACTTTC	CQQYHKWPFTF	IGKV3-15	.	IGKJ4	23	-1	-1	25
1	1.1745360582569885E-4	TGTCAGCAGTATGCTAGCCCACCTCGCACTTTT	CQQYASPPRTF	IGKV3D-20	.	IGKJ2	24	-1	-1	26
1	1.1745360582569885E-4	TGTCAGCAGTATGGTGAGTCACCATATATTTTC	CQQYGESPYIF	IGKV3D-15	.	IGKJ3	11	-1	-1	29
1	1.1745360582569885E-4	TGTCAGCAGTATGGTAGTTCACCTTGGACGTTC	CQQYGSSPWTF	IGKV3-20	.	IGKJ1	23	-1	-1	24
1	1.1745360582569885E-4	TGTCAGCAGTATGGTAGCTCTCCTCCGACTTTC	CQQYGSSPPTF	IGKV3D-20	.	IGKJ4	26	-1	-1	27
1	1.1745360582569885E-4	TGTCAGCAGTATGGTAGCTCGCTGTACAGTTTT	CQQYGSSLYSF	IGKV3-20	.	IGKJ2	19	-1	-1	22
1	1.1745360582569885E-4	TGTCAGCAGTATGGTAGCTCGCCTCCGACTTTC	CQQYGSSPPTF	IGKV3D-20	.	IGKJ4	26	-1	-1	27
1	1.1745360582569885E-4	TGTCAGCAGTATGGTAGCTCATTTTGGACGTTC	CQQYGSSFWTF	IGKV3-20	.	IGKJ1	20	-1	-1	24
1	1.1745360582569885E-4	TGTCAGCAGTATGGTAGCTCACTCCTCACTTTC	CQQYGSSLLTF	IGKV3-20	.	IGKJ4	21	-1	-1	24
1	1.1745360582569885E-4	TGTCAGCAGTATGGTAGCTCACCTCGAACTTTC	CQQYGSSPRTF	IGKV3D-20	.	IGKJ3	24	-1	-1	27
1	1.1745360582569885E-4	TGTCAGCAGTATGGTAGCTCACCCTGGACGTTC	CQQYGSSPWTF	IGKV3-20	.	IGKJ1	22	-1	-1	24
1	1.1745360582569885E-4	TGTCAGCAGTATGGTAGCTCACCGAGCACGTTC	CQQYGSSPSTF	IGKV3-20	.	IGKJ1	22	-1	-1	27
1	1.1745360582569885E-4	TGTCAGCAGTATGGTAGCTCACCGAGGACGTTC	CQQYGSSPRTF	IGKV3-20	.	IGKJ1	26	-1	-1	25
1	1.1745360582569885E-4	TGTCAGCAGTATGGTAGCTCACCAGGCACTTTC	CQQYGSSPGTF	IGKV3-20	.	IGKJ4	22	-1	-1	26
1	1.1745360582569885E-4	TGTCAGCAGTATGGTAGGTCTCCATTCACTTTC	CQQYGRSPFTF	IGKV3-20	.	IGKJ3	16	-1	-1	23
1	1.1745360582569885E-4	TGTCAGCAGTATGGTAGGTCACTTCGGACGTTC	CQQYGRSLRTF	IGKV3-20	.	IGKJ1	21	-1	-1	25
1	1.1745360582569885E-4	TGTCAGCAGTATGGGAGCTCATTGTGGACGTTC	CQQYGSSLWTF	IGKV3-20	.	IGKJ1	20	-1	-1	23
1	1.1745360582569885E-4	TGTCAGCAGTATGAAGACTCACCTCTCACTTTC	CQQYEDSPLTF	IGKV3-20	.	IGKJ4	12	-1	-1	24
1	1.1745360582569885E-4	TGTCAGCAGTATATTAAATGGCCTCTCACTTTC	CQQYIKWPLTF	IGKV3D-15	.	IGKJ4	24	-1	-1	24
1	1.1745360582569885E-4	TGTCAGCAGTATAATTGGCCTCCGATCACCTTC	CQQYNWPPITF	IGKV3-15	.	IGKJ5	14	-1	-1	22
1	1.1745360582569885E-4	TGTCAGCAGTATAATAACTGGCCTCTCACTTTC	CQQYNNWPLTF	IGKV3-15	.	IGKJ4	23	-1	-1	24
1	1.1745360582569885E-4	TGTCAGCAGTATAATAACTGGCCTCTCACTTTA	CQQYNNWPLTL	IGKV3-15	.	IGKJ4	23	-1	-1	24
1	1.1745360582569885E-4	TGTCAGCAGTATAATAACTGGCCTCTGACGTTC	CQQYNNWPLTF	IGKV3D-15	.	IGKJ1	24	-1	-1	26
1	1.1745360582569885E-4	TGTCAGCAGTATAATAACTGGCCTCAGACGTTC	CQQYNNWPQTF	IGKV3D-15	.	IGKJ1	24	-1	-1	26
1	1.1745360582569885E-4	TGTCAGCAGCGTAGCAACTGGCTGTGGACGTTC	CQQRSNWLWTF	IGKV3-11	.	IGKJ1	21	-1	-1	23
1	1.1745360582569885E-4	TGTCAGCAGCGTAGCAACTGGCCTATCACCTTC	CQQRSNWPITF	IGKV3-11	.	IGKJ5	24	-1	-1	24
1	1.1745360582569885E-4	TGTCAGCAGCGTAGCAACTGGCCGGGAAGTTTT	CQQRSNWPGSF	IGKV3-11	.	IGKJ2	22	-1	-1	29
1	1.1745360582569885E-4	TGTCAGCAGCGAAGCAACTGGCCTCTCACTTTC	CQQRSNWPLTF	IGKV3-11	.	IGKJ4	23	-1	-1	24
1	1.1745360582569885E-4	TGTCAGCAGGGTGAGAACTGGCCTCGGACGTTC	CQQGENWPRTF	IGKV3-15	.	IGKJ1	23	-1	-1	25
1	1.1745360582569885E-4	TGTCAGCAGGATTATAACTTAACGTCAGTTTTC	CQQDYNLTSVF	IGKV3-7	.	IGKJ3	20	-1	-1	29
1	1.1745360582569885E-4	TGTCAGCAGAGTTACACAATCCCCCTCACCTTC	CQQSYTIPLTF	IGKV1-39	.	IGKJ5	15	-1	-1	25
1	1.1745360582569885E-4	TGTCAGCAATTTTATACTAGTCCGTGGGCGTTC	CQQFYTSPWAF	IGKV3-15	.	IGKJ1	7	-1	-1	22
1	1.1745360582569885E-4	TGTCAGCAATGTCTTAGCTCACCGTGGACGTTC	CQQCLSSPWTF	IGKV3-15	.	IGKJ1	7	-1	-1	22
1	1.1745360582569885E-4	TGTCAGCAATATTATACTACTCCTCCGAGTTTT	CQQYYTTPPSF	IGKV4-1	.	IGKJ2	23	-1	-1	29
1	1.1745360582569885E-4	TGTCAGCAATATTATACTACTCCTCACACTTTT	CQQYYTTPHTF	IGKV4-1	.	IGKJ2	23	-1	-1	25
1	1.1745360582569885E-4	TGTCAGCAATATTATACTACTCCCTGGACGTTC	CQQYYTTPWTF	IGKV4-1	.	IGKJ1	22	-1	-1	24
1	1.1745360582569885E-4	TGTCAGCAATATTATAGTATTCCTCGGACGTTC	CQQYYSIPRTF	IGKV4-1	.	IGKJ1	27	-1	-1	25
1	1.1745360582569885E-4	TGTCAGCAATATTATAGTACTTCGTACACTTTT	CQQYYSTSYTF	IGKV4-1	.	IGKJ2	20	-1	-1	23
1	1.1745360582569885E-4	TGTCAGCAATATTATAGTACTCCTCTCACTTTC	CQQYYSTPLTF	IGKV4-1	.	IGKJ3	23	-1	-1	25
1	1.1745360582569885E-4	TGTCAGCAATATTATAGTACTCCTCTGACGTTC	CQQYYSTPLTF	IGKV4-1	.	IGKJ1	23	-1	-1	26
1	1.1745360582569885E-4	TGTCAGCAATATTATAGTAATCCGTACACTTTT	CQQYYSNPYTF	IGKV4-1	.	IGKJ2	22	-1	-1	23
1	1.1745360582569885E-4	TGTCAGCAATATCTTAGTCTTCCGTACACATTT	CQQYLSLPYTF	IGKV3-15	.	IGKJ2	11	-1	-1	23
1	1.1745360582569885E-4	TGTCAGCAATATCTTAGTCTTCCGTACACATTT	CQQYLSLPYTF	IGKV3D-7	.	IGKJ2	7	-1	-1	23
1	1.1745360582569885E-4	TGTCAGCAATATCGTAGCTCACCGCTCACTTTC	CQQYRSSPLTF	IGKV3-20	.	IGKJ4	22	-1	-1	22
1	1.1745360582569885E-4	TGTCAGCAATATGGAAGCTCACCGTACACTTTT	CQQYGSSPYTF	IGKV3-20	.	IGKJ1	22	-1	-1	33
1	1.1745360582569885E-4	TGTCAGCAACTTCATGAGTATCCCCTCACTTTC	CQQLHEYPLTF	IGKV1-9	.	IGKJ4	11	-1	-1	24
1	1.1745360582569885E-4	TGTCAGCAACTTCATGAGTATCCCCTCACTTTC	CQQLHEYPLTF	IGKV4-1	.	IGKJ4	8	-1	-1	24
1	1.1745360582569885E-4	TGTCAGCAACGTAGCAACTGGCCTCCCACTTTC	CQQRSNWPPTF	IGKV3-11	.	IGKJ4	23	-1	-1	26
1	1.1745360582569885E-4	TGTCAACATACTTATAGTACTCCTCGGACGTTC	CQHTYSTPRTF	IGKV1D-39	.	IGKJ1	24	-1	-1	25
1	1.1745360582569885E-4	TGTCAACACCTGAATGATTACCCCCTCACTTTC	CQHLNDYPLTF	IGKV1-9	.	IGKJ4	22	-1	-1	24
1	1.1745360582569885E-4	TGTCAACACCGCAGCAGCTGGCCGAGGACGTTC	CQHRSSWPRTF	IGKV3-11	.	IGKJ1	26	-1	-1	25
1	1.1745360582569885E-4	TGTCAACAGTTTAATAATTACCCGATCACCTTC	CQQFNNYPITF	IGKV1-13	.	IGKJ5	22	-1	-1	22
1	1.1745360582569885E-4	TGTCAACAGTCTCAAACTTTCTCCTACAGTTTT	CQQSQTFSYSF	IGKV1-13	.	IGKJ1	9	-1	-1	33
1	1.1745360582569885E-4	TGTCAACAGTATTATAGTTTCCCCCTCACTTTC	CQQYYSFPLTF	IGKV1D-8	.	IGKJ4	22	-1	-1	24
1	1.1745360582569885E-4	TGTCAACAGTATTATAGTTACCCTCTCACTTTC	CQQYYSYPLTF	IGKV1-8	.	IGKJ4	23	-1	-1	24
1	1.1745360582569885E-4	TGTCAACAGTATTATAGTTACCCCCTCACTTTC	CQQYYSYPLTF	IGKV1-8	.	IGKJ4	22	-1	-1	24
1	1.1745360582569885E-4	TGTCAACAGTATTATAGTACCCCTCGGAGTTTT	CQQYYSTPRSF	IGKV1D-43	.	IGKJ2	24	-1	-1	29
1	1.1745360582569885E-4	TGTCAACAGTATTATAGTACCCCTCAGACGTTC	CQQYYSTPQTF	IGKV1D-43	.	IGKJ1	24	-1	-1	26
1	1.1745360582569885E-4	TGTCAACAGTATTACACTTACCCTCTCACTTTC	CQQYYTYPLTF	IGKV1-8	.	IGKJ4	23	-1	-1	24
1	1.1745360582569885E-4	TGTCAACAGTATTACAGTCCCCCGTACACTTTT	CQQYYSPPYTF	IGKV1D-43	.	IGKJ2	22	-1	-1	23
1	1.1745360582569885E-4	TGTCAACAGTATGATGATTACCCGATCACCTTC	CQQYDDYPITF	IGKV1-13	.	IGKJ5	22	-1	-1	22
1	1.1745360582569885E-4	TGTCAACAGTATGATGATCTCCTGCTCACTTTC	CQQYDDLLLTF	IGKV1-33	.	IGKJ4	21	-1	-1	23
1	1.1745360582569885E-4	TGTCAACAGTATGATAATTTCCCCTGGACGTTC	CQQYDNFPWTF	IGKV1-33	.	IGKJ1	22	-1	-1	24
1	1.1745360582569885E-4	TGTCAACAGTATGATAATCTCCCTTTCACTTTC	CQQYDNLPFTF	IGKV1-33	.	IGKJ3	23	-1	-1	24
1	1.1745360582569885E-4	TGTCAACAGTATGATAATCTCCCGTGGACGTTC	CQQYDNLPWTF	IGKV1-33	.	IGKJ1	22	-1	-1	22
1	1.1745360582569885E-4	TGTCAACAGTATGATAATCTCCCGGCCACCTTC	CQQYDNLPATF	IGKV1-33	.	IGKJ5	22	-1	-1	26
1	1.1745360582569885E-4	TGTCAACAGTATGATAATCTCCGGTACAGTTTT	CQQYDNLRYSF	IGKV1-33	.	IGKJ2	21	-1	-1	23
1	1.1745360582569885E-4	TGTCAACAGTATGATAAACTCCCCTACACTTTT	CQQYDKLPYTF	IGKV1-33	.	IGKJ2	22	-1	-1	24
1	1.1745360582569885E-4	TGTCAACAGTATGAGAATTTCCCGTACAGTTTT	CQQYENFPYSF	IGKV1-33	.	IGKJ2	22	-1	-1	23
1	1.1745360582569885E-4	TGTCAACAGTATAATAGTTATCCGTACACTTTT	CQQYNSYPYTF	IGKV1D-13	.	IGKJ2	19	-1	-1	23
1	1.1745360582569885E-4	TGTCAACAGCTTAATATTTTCCTTCTCACTTTC	CQQLNIFLLTF	IGKV1-9	.	IGKJ4	15	-1	-1	24
1	1.1745360582569885E-4	TGTCAACAGCTTAATAGTTACCCTCGCAGTTTT	CQQLNSYPRSF	IGKV1-9	.	IGKJ2	23	-1	-1	29
1	1.1745360582569885E-4	TGTCAACAGCTTAATAGTTACCCTCGAACGTTC	CQQLNSYPRTF	IGKV1-9	.	IGKJ1	23	-1	-1	27
1	1.1745360582569885E-4	TGTCAACAGCTTAATAGTTACCCGTACACTTTT	CQQLNSYPYTF	IGKV1-9	.	IGKJ2	22	-1	-1	23
1	1.1745360582569885E-4	TGTCAACAGCTTAATAGTTACCCATACAGTTTT	CQQLNSYPYSF	IGKV1-9	.	IGKJ2	22	-1	-1	24
1	1.1745360582569885E-4	TGTCAACAGCTTAATAGTTACCGCTTCACTTTC	CQQLNSYRFTF	IGKV1-9	.	IGKJ3	21	-1	-1	24
1	1.1745360582569885E-4	TGTCAACAGCATCTTACTGCCCCGGACACTTTC	CQQHLTAPDTF	IGKV1-35	.	IGKJ4	8	-1	-1	26
1	1.1745360582569885E-4	TGTCAACAGGCTCACACTTACCCATTCACTTTC	CQQAHTYPFTF	IGKV1-12	.	IGKJ4	22	-1	-1	25
1	1.1745360582569885E-4	TGTCAACAGGCTCACAGTTTCCCTGTAACCTTC	CQQAHSFPVTF	IGKV1-12	.	IGKJ5	23	-1	-1	27
1	1.1745360582569885E-4	TGTCAACAGGCTAACACTTTCCCTCTCACTTTC	CQQANTFPLTF	IGKV1-12	.	IGKJ4	23	-1	-1	24
1	1.1745360582569885E-4	TGTCAACAGGCTAACAGTTTTCCTCTCACCTTC	CQQANSFPLTF	IGKV1-12	.	IGKJ5	23	-1	-1	25
1	1.1745360582569885E-4	TGTCAACAGGCTAACAGTTTCCCCTTCACTTTC	CQQANSFPFTF	IGKV1-12	.	IGKJ4	22	-1	-1	25
1	1.1745360582569885E-4	TGTCAACAGGCTAACAGTTTCCCGTCCACTTTC	CQQANSFPSTF	IGKV1-12	.	IGKJ3	22	-1	-1	26
1	1.1745360582569885E-4	TGTCAACAGGCTAACAGTTTCCCATTCACTTTC	CQQANSFPFTF	IGKV1-12	.	IGKJ3	22	-1	-1	23
1	1.1745360582569885E-4	TGTCAACAGGCTAACAGTTTCCCAGTCACTTTC	CQQANSFPVTF	IGKV1-12	.	IGKJ3	22	-1	-1	25
1	1.1745360582569885E-4	TGTCAACAGACTAACAGTTCCCCCCTCACTTTC	CQQTNSSPLTF	IGKV1-12	.	IGKJ4	22	-1	-1	24
1	1.1745360582569885E-4	TGTCAACAGAGTTTCAATACCCCGATCACCTTC	CQQSFNTPITF	IGKV1-12	.	IGKJ5	8	-1	-1	22
1	1.1745360582569885E-4	TGTCAACAGAGTTATAGTCCCCCTTACACTTTT	CQQSYSPPYTF	IGKV1-39	.	IGKJ2	23	-1	-1	24
1	1.1745360582569885E-4	TGTCAACAGAGTTACATTCTCCCTCTCACTTTC	CQQSYILPLTF	IGKV1-39	.	IGKJ4	15	-1	-1	24
1	1.1745360582569885E-4	TGTCAACAGAGTTACATTACCCCTCTCACTTTC	CQQSYITPLTF	IGKV1D-43	.	IGKJ3	24	-1	-1	25
1	1.1745360582569885E-4	TGTCAACAGAGTTACATTACCCCTCCGGCCTTC	CQQSYITPPAF	IGKV1D-39	.	IGKJ5	27	-1	-1	28
1	1.1745360582569885E-4	TGTCAACAGAGTTACACTGCCCCTCGGACTTTC	CQQSYTAPRTF	IGKV1D-39	.	IGKJ4	24	-1	-1	27
1	1.1745360582569885E-4	TGTCAACAGAGTTACAGTTCCCCTCGGACGGTC	CQQSYSSPRTV	IGKV1D-39	.	IGKJ1	24	-1	-1	25
1	1.1745360582569885E-4	TGTCAACAGAGTTACAGTCTCCCGTACACTTTT	CQQSYSLPYTF	IGKV1-39	.	IGKJ2	17	-1	-1	23
1	1.1745360582569885E-4	TGTCAACAGAGTTACAGTCCCCCATTCACTTTC	CQQSYSPPFTF	IGKV1-39	.	IGKJ3	22	-1	-1	23
1	1.1745360582569885E-4	TGTCAACAGAGTTACAGTGTTCCTGCCACGTTC	CQQSYSVPATF	IGKV1-39	.	IGKJ1	17	-1	-1	27
1	1.1745360582569885E-4	TGTCAACAGAGTTACAGTGTCCCGCTCACTTTC	CQQSYSVPLTF	IGKV1-39	.	IGKJ4	17	-1	-1	22
1	1.1745360582569885E-4	TGTCAACAGAGTTACAGTGCCCCTTTCACATTC	CQQSYSAPFTF	IGKV1-39	.	IGKJ3	23	-1	-1	24
1	1.1745360582569885E-4	TGTCAACAGAGTTACAGTACCCTCTACAGTTTT	CQQSYSTLYSF	IGKV1-39	.	IGKJ2	21	-1	-1	24
1	1.1745360582569885E-4	TGTCAACAGAGTTACAGTACCCCTCTCTCTTTC	CQQSYSTPLSF	IGKV1D-39	.	IGKJ4	24	-1	-1	24
1	1.1745360582569885E-4	TGTCAACAGAGTTACAGTACCCCTCCCACTTTT	CQQSYSTPPTF	IGKV1D-39	.	IGKJ2	25	-1	-1	26
1	1.1745360582569885E-4	TGTCAACAGAGTTACAGTACCCCTCCCACTTTC	CQQSYSTPPTF	IGKV1D-39	.	IGKJ4	25	-1	-1	26
1	1.1745360582569885E-4	TGTCAACAGAGTTACAGTACCCCTCGTACTTTC	CQQSYSTPRTF	IGKV1D-39	.	IGKJ3	24	-1	-1	27
1	1.1745360582569885E-4	TGTCAACAGAGTTACAGTACCCCTCGGTGGTTC	CQQSYSTPRWF	IGKV1D-39	.	IGKJ3	24	-1	-1	30
1	1.1745360582569885E-4	TGTCAACAGAGTTACAGTACCCCTCGGACCTTC	CQQSYSTPRTF	IGKV1D-39	.	IGKJ5	24	-1	-1	27
1	1.1745360582569885E-4	TGTCAACAGAGTTACAGTACCCCTCGAACTTTC	CQQSYSTPRTF	IGKV1D-39	.	IGKJ4	24	-1	-1	27
1	1.1745360582569885E-4	TGTCAACAGAGTTACAGTACCCCTCACACTTTT	CQQSYSTPHTF	IGKV1D-39	.	IGKJ2	24	-1	-1	25
1	1.1745360582569885E-4	TGTCAACAGAGTTACAGTACCCCTGACACTTTC	CQQSYSTPDTF	IGKV1-39	.	IGKJ4	23	-1	-1	26
1	1.1745360582569885E-4	TGTCAACAGAGTTACAGTACCCCCCTCACCTTC	CQQSYSTPLTF	IGKV1-39	.	IGKJ5	22	-1	-1	25
1	1.1745360582569885E-4	TGTCAACAGAGTTACAGTACCCCAAGGACGTTC	CQQSYSTPRTF	IGKV1-39	.	IGKJ1	26	-1	-1	25
1	1.1745360582569885E-4	TGTCAACAGAGTTACAGTACCCGCCTCACTTTC	CQQSYSTRLTF	IGKV1-39	.	IGKJ4	21	-1	-1	24
1	1.1745360582569885E-4	TGTCAACAGAGTTACAGTACCCGGGGCACTTTC	CQQSYSTRGTF	IGKV1-39	.	IGKJ3	21	-1	-1	26
1	1.1745360582569885E-4	TGTCAACAGAGTTACAGTACGCCGTACAGTTTT	CQQSYSTPYSF	IGKV1-39	.	IGKJ2	19	-1	-1	23
1	1.1745360582569885E-4	TGTCAACAGAGTTACAGTAGTCCGTACAATTTT	CQQSYSSPYNF	IGKV1-39	.	IGKJ2	18	-1	-1	23
1	1.1745360582569885E-4	TGTCAACAGAGTTACAGTAGCCCTCGAACATTC	CQQSYSSPRTF	IGKV1D-39	.	IGKJ1	24	-1	-1	30
1	1.1745360582569885E-4	TGTCAACAGAGTTACAGTAAGCCATACACTTTT	CQQSYSKPYTF	IGKV1-39	.	IGKJ2	18	-1	-1	24
1	1.1745360582569885E-4	TGTCAACAGAGTTACAATAGCCCGTGGACGTTC	CQQSYNSPWTF	IGKV1-39	.	IGKJ1	22	-1	-1	22
1	1.1745360582569885E-4	TGTCAACAGAGTGACACTCATCCTCTCACCTTC	CQQSDTHPLTF	IGKV1-39	.	IGKJ4	15	-1	-1	24
1	1.1745360582569885E-4	TGTCAACAGAGTGACAGTACGCCGTACACTTTT	CQQSDSTPYTF	IGKV1-39	.	IGKJ2	19	-1	-1	23
1	1.1745360582569885E-4	TGTCAACAGAGCTACAGTCCCCCTTACACTTTT	CQQSYSPPYTF	IGKV1-39	.	IGKJ2	23	-1	-1	24
1	1.1745360582569885E-4	TGTCAACAATTTTATACTACTCCTCGCACTTTT	CQQFYTTPRTF	IGKV1-13	.	IGKJ2	15	-1	-1	26
1	1.1745360582569885E-4	TGTCAACAATATTTTAGTCTCCCGTGGACGTTC	CQQYFSLPWTF	IGKV1-33	.	IGKJ1	22	-1	-1	22
1	1.1745360582569885E-4	TGTCAACAATATTATAGTAATCCTCACAGTTTT	CQQYYSNPHSF	IGKV4-1	.	IGKJ2	23	-1	-1	25
1	1.1745360582569885E-4	TGTCAACAATATGATAATTTTCCATTCACTTTC	CQQYDNFPFTF	IGKV1-33	.	IGKJ3	17	-1	-1	23
1	1.1745360582569885E-4	TGTCAACAATATGATAATTTCCCGCTCACTTTC	CQQYDNFPLTF	IGKV1-33	.	IGKJ4	22	-1	-1	22
1	1.1745360582569885E-4	TGTCAACAATATAATAATCTCCCTCCGACTTTC	CQQYNNLPPTF	IGKV1D-33	.	IGKJ3	26	-1	-1	27
1	1.1745360582569885E-4	TGTCAACAACTTCATACTTATGCATTCACTTTC	CQQLHTYAFTF	IGKV1-9	.	IGKJ3	19	-1	-1	23
1	1.1745360582569885E-4	TGTCAACAACTTCATACTTATGCATTCACTTTC	CQQLHTYAFTF	IGKV1D-13	.	IGKJ3	7	-1	-1	23
1	1.1745360582569885E-4	TGTCAACAACTTAATATTTTCCCTCTCACTTTC	CQQLNIFPLTF	IGKV1-33	.	IGKJ4	7	-1	-1	24
1	1.1745360582569885E-4	TGTCAAGAGAGTCACAGCACCCCGTACACTTTT	CQESHSTPYTF	IGKV1-39	.	IGKJ2	22	-1	-1	23
1	1.1745360582569885E-4	TGTCAAACCTATGACAGTGGCCCTCGGACGTTC	CQTYDSGPRTF	IGKV1-8	.	IGKJ1	5	-1	-1	25
1	1.1745360582569885E-4	TGTCAAAAGTATAGCAGTGCCCCGATCACCTTC	CQKYSSAPITF	IGKV1-27	.	IGKJ5	22	-1	-1	22
1	1.1745360582569885E-4	TGTCAAAAGTATAACAGTGCTTCGATCACCTTC	CQKYNSASITF	IGKV1-27	.	IGKJ5	19	-1	-1	21
1	1.1745360582569885E-4	TGTCAAAAGTATAACAGTGCCCCCCTCACTTTC	CQKYNSAPLTF	IGKV1-27	.	IGKJ4	22	-1	-1	24
1	1.1745360582569885E-4	TGTCAAAAGGCTAACAGTTTCCCGATCACCTTC	CQKANSFPITF	IGKV1-12	.	IGKJ5	22	-1	-1	22
1	1.1745360582569885E-4	TGCCTGCAGTATAATGATTATTCTCACAAATTC	CLQYNDYSHKF	IGKV1-5	.	IGKJ1	23	-1	-1	30
1	1.1745360582569885E-4	TGCCGACAGTATAAAGATTATCCGATCACCTTC	CRQYKDYPITF	IGKV1-16	.	IGKJ5	13	-1	-1	22
1	1.1745360582569885E-4	TGCCAGCAGTTTAATAGTTATCCCTATACTTTT	CQQFNSYPYTF	IGKV1-16	.	IGKJ2	25	-1	-1	27
1	1.1745360582569885E-4	TGCCAGGAGTATAGTACTTATTCAAGGACGTTC	CQEYSTYSRTF	IGKV1-5	.	IGKJ1	22	-1	-1	25
1	1.1745360582569885E-4	TGCCAACGCTATAATACTTTCCCGTACAGTTTT	CQRYNTFPYSF	IGKV1-5	.	IGKJ2	15	-1	-1	23
1	1.1745360582569885E-4	TGCCAACACTATGATATTTATTTGTACACTTTT	CQHYDIYLYTF	IGKV1-5	.	IGKJ2	21	-1	-1	22
1	1.1745360582569885E-4	TGCCAACAGTTTAATGCTTATCCCTATACTTTT	CQQFNAYPYTF	IGKV1-13	.	IGKJ2	14	-1	-1	27
1	1.1745360582569885E-4	TGCCAACAGTTTAATACTTATCCCTATACTTTT	CQQFNTYPYTF	IGKV1-13	.	IGKJ2	25	-1	-1	27
1	1.1745360582569885E-4	TGCCAACAGTTTAATAGTTATCCGTACACTTTT	CQQFNSYPYTF	IGKV1-5	.	IGKJ2	20	-1	-1	23
1	1.1745360582569885E-4	TGCCAACAGTTTAATAGTTACCCCTATACTTTT	CQQFNSYPYTF	IGKV1D-13	.	IGKJ2	22	-1	-1	27
1	1.1745360582569885E-4	TGCCAACAGTATTATAGTTACCCATTCACTTTC	CQQYYSYPFTF	IGKV1-16	.	IGKJ3	22	-1	-1	23
1	1.1745360582569885E-4	TGCCAACAGTATTATAGTTACCCATTCACTTTC	CQQYYSYPFTF	IGKV1-8	.	IGKJ3	22	-1	-1	23
1	1.1745360582569885E-4	TGCCAACAGTATCATGCTTTCCCGTACAGTTTT	CQQYHAFPYSF	IGKV1-5	.	IGKJ4	11	-1	-1	29
1	1.1745360582569885E-4	TGCCAACAGTATGATAGTTACCCTCTCACTTTC	CQQYDSYPLTF	IGKV1D-16	.	IGKJ4	24	-1	-1	24
1	1.1745360582569885E-4	TGCCAACAGTATAATACTCATGGGTACGGCTTT	CQQYNTHGYGF	IGKV1-5	.	IGKJ2	15	-1	-1	30
1	1.1745360582569885E-4	TGCCAACAGTATAATAGTTATTTAACCAGTTTT	CQQYNSYLTSF	IGKV1-5	.	IGKJ2	21	-1	-1	29
1	1.1745360582569885E-4	TGCCAACAGTATAATAGTTATTCTCACAGTTTT	CQQYNSYSHSF	IGKV1-5	.	IGKJ2	23	-1	-1	25
1	1.1745360582569885E-4	TGCCAACAGTATAATAGTTATTCGTACACTTTT	CQQYNSYSYTF	IGKV1-5	.	IGKJ2	22	-1	-1	23
1	1.1745360582569885E-4	TGCCAACAGTATAATAGTTATCTGTGGACGTTC	CQQYNSYLWTF	IGKV1-5	.	IGKJ1	20	-1	-1	23
1	1.1745360582569885E-4	TGCCAACAGTATAATAGTTACCTGCTCACTTTC	CQQYNSYLLTF	IGKV1-5	.	IGKJ4	19	-1	-1	23
1	1.1745360582569885E-4	TGCCAACAGTATAATAGTTACCTATACACTTTT	CQQYNSYLYTF	IGKV1-5	.	IGKJ2	19	-1	-1	24
1	1.1745360582569885E-4	TGCCAACAGTATAATAGTTACCCCCTCACTTTC	CQQYNSYPLTF	IGKV1-16	.	IGKJ4	22	-1	-1	24
1	1.1745360582569885E-4	TGCCAACAGTATAATAGTTACCCCCTCACCTTC	CQQYNSYPLTF	IGKV1-16	.	IGKJ5	22	-1	-1	25
1	1.1745360582569885E-4	TGCCAACAGTATAATAGTTACCCGAGGACGTTC	CQQYNSYPRTF	IGKV1-16	.	IGKJ1	26	-1	-1	25
1	1.1745360582569885E-4	TGCCAACAGTATAAAACTGATTCTCCGACGTTC	CQQYKTDSPTF	IGKV1-16	.	IGKJ1	13	-1	-1	26
1	1.1745360582569885E-4	TGCCAACAATATGATAGTTATTCGTGGACATTC	CQQYDSYSWTF	IGKV1-5	.	IGKJ1	22	-1	-1	22
1	1.1745360582569885E-4	TGCCAACAATATAGTACTTATTCGGGGACGTTC	CQQYSTYSGTF	IGKV1-5	.	IGKJ1	22	-1	-1	25
1	1.1745360582569885E-4	TGCCAACAATATAATACTTATCCGTACAGTTTT	CQQYNTYPYSF	IGKV1-5	.	IGKJ2	20	-1	-1	23
1	1.1745360582569885E-4	TGCCAACAATATAAAAGTCCCCCGTGGACGTTC	CQQYKSPPWTF	IGKV1-5	.	IGKJ1	17	-1	-1	22
1	1.1745360582569885E-4	TGCCAACAATACAATGATTATTCGTGGATTTTC	CQQYNDYSWIF	IGKV1-5	.	IGKJ1	22	-1	-1	22
1	1.1745360582569885E-4	TGCCAAGAGTATAGTACTCACATCTACAATTTT	CQEYSTHIYNF	IGKV1-5	.	IGKJ2	12	-1	-1	19
1	1.1745360582569885E-4	TGCGTGCAAGCTACAGAGTATCCTCGAACTTTT	CVQATEYPRTF	IGKV2-24	.	IGKJ2	14	-1	-1	27
1	1.1745360582569885E-4	TGCATGCATAGTATATCCTGGCCTTGGACATTC	CMHSISWPWTF	IGKV2D-29	.	IGKJ1	14	-1	-1	24
1	1.1745360582569885E-4	TGCATGCAGGGTCTGATGCCTCCGTGGACGTTC	CMQGLMPPWTF	IGKV2-30	.	IGKJ1	11	-1	-1	22
1	1.1745360582569885E-4	TGCATGCAGGGGGCACACTCGCCTCCCACTTTC	CMQGAHSPPTF	IGKV2D-30	.	IGKJ4	25	-1	-1	26
1	1.1745360582569885E-4	TGCATGCAGAGTAGAGAGCTTCCGTGGACGTTC	CMQSRELPWTF	IGKV2-28	.	IGKJ1	7	-1	-1	22
1	1.1745360582569885E-4	TGCATGCAACCTCTACAAACTCCCCCTACGTTT	CMQPLQTPPTF	IGKV2-28	.	IGKJ2	22	-1	-1	30
1	1.1745360582569885E-4	TGCATGCAAGTTCGACAAACTCCGTGGACGTTC	CMQVRQTPWTF	IGKV2-18	.	IGKJ1	9	-1	-1	22
1	1.1745360582569885E-4	TGCATGCAAGCTCTGCAGACTCCTCTCACTTTC	CMQALQTPLTF	IGKV2D-28	.	IGKJ4	24	-1	-1	24
1	1.1745360582569885E-4	TGCATGCAAGCTCTACAAACTTTGTACACTTTT	CMQALQTLYTF	IGKV2-28	.	IGKJ2	20	-1	-1	22
1	1.1745360582569885E-4	TGCATGCAAGCTCTACAAACTCCTTACACTTTT	CMQALQTPYTF	IGKV2-28	.	IGKJ2	23	-1	-1	24
1	1.1745360582569885E-4	TGCATGCAAGCTCTACAAACTCCTCTAGCTTTC	CMQALQTPLAF	IGKV2D-28	.	IGKJ4	24	-1	-1	28
1	1.1745360582569885E-4	TGCATGCAAGCTCTACAAACTCCTCCCACTTTT	CMQALQTPPTF	IGKV2D-28	.	IGKJ2	25	-1	-1	26
1	1.1745360582569885E-4	TGCATGCAAGCTCTACAAACTCCTCCCACTTTC	CMQALQTPPTF	IGKV2D-28	.	IGKJ4	25	-1	-1	26
1	1.1745360582569885E-4	TGCATGCAAGCTCTACAAACTCCTCCGACCTTC	CMQALQTPPTF	IGKV2D-28	.	IGKJ5	26	-1	-1	27
1	1.1745360582569885E-4	TGCATGCAAGCTCTACAAACTCCTCGGACTTTT	CMQALQTPRTF	IGKV2-28	.	IGKJ2	31	-1	-1	27
1	1.1745360582569885E-4	TGCATGCAAGCTCGACAAACTCCTCCTACGTTC	CMQARQTPPTF	IGKV2D-28	.	IGKJ1	25	-1	-1	27
1	1.1745360582569885E-4	TGCATGCAAGCTACCCAGTATCCTCGAACCTTC	CMQATQYPRTF	IGKV2-24	.	IGKJ1	23	-1	-1	30
1	1.1745360582569885E-4	TGCATGCAAGCTACACAGTATCCTCGAACCTTC	CMQATQYPRTF	IGKV2-24	.	IGKJ2	23	-1	-1	33
1	1.1745360582569885E-4	TGCATGCAAGCTACACAATTTCCGTGGACGTTC	CMQATQFPWTF	IGKV2-24	.	IGKJ1	22	-1	-1	22
1	1.1745360582569885E-4	TGCATGCAAGCGCTACAAACCCCTCGAACGTTC	CMQALQTPRTF	IGKV2-24	.	IGKJ1	10	-1	-1	27
1	1.1745360582569885E-4	TGCATGCAAGGTTTATACTGGCCGTGGACGTTC	CMQGLYWPWTF	IGKV2-30	.	IGKJ1	22	-1	-1	22
1	1.1745360582569885E-4	TGCATGCAAGGTCTGCAAATCCCGTGGACGTTC	CMQGLQIPWTF	IGKV2-30	.	IGKJ1	11	-1	-1	22
1	1.1745360582569885E-4	TGCATGCAAGGTATACACCTTGCGCTCACTTTC	CMQGIHLALTF	IGKV2D-29	.	IGKJ4	20	-1	-1	21
1	1.1745360582569885E-4	TGCATGCAAGGTACACACTGGCCTCTCACTTTC	CMQGTHWPLTF	IGKV2D-30	.	IGKJ4	24	-1	-1	24
1	1.1745360582569885E-4	TGCATGCAAGGTACACACTGGCCTCAAACTTTT	CMQGTHWPQTF	IGKV2D-30	.	IGKJ2	24	-1	-1	27
1	1.1745360582569885E-4	TGCATGCAAGGTACACACTGGCCGTGGACGTTC	CMQGTHWPWTF	IGKV2-30	.	IGKJ1	22	-1	-1	22
1	1.1745360582569885E-4	TGCATGCAAGGTACACACTGGCCGATCACCTTC	CMQGTHWPITF	IGKV2-30	.	IGKJ5	22	-1	-1	22
1	1.1745360582569885E-4	TGCATGCAAGGCCTACAAACCCCCTACACTTTT	CMQGLQTPYTF	IGKV2-28	.	IGKJ2	19	-1	-1	24
1	1.1745360582569885E-4	TGCATGCAAACTCTACAAACTCCGATCACCTTC	CMQTLQTPITF	IGKV2-28	.	IGKJ5	22	-1	-1	22
1	1.1745360582569885E-4	TGCATGCAAACTATACAACTTCCTCTCACTTTC	CMQTIQLPLTF	IGKV2D-29	.	IGKJ4	24	-1	-1	24
1	1.1745360582569885E-4	TGCATGCAAAGTATATGGCTTCCGCTCACTTTC	CMQSIWLPLTF	IGKV2D-29	.	IGKJ4	22	-1	-1	22
1	1.1745360582569885E-4	TGCATGCAAAGTATACGGCTTCCGCTCACTTTC	CMQSIRLPLTF	IGKV2D-29	.	IGKJ4	22	-1	-1	22
1	1.1745360582569885E-4	TGCACGCAAGCTACACAATACCCGTGGACGTTC	CTQATQYPWTF	IGKV2D-24	.	IGKJ1	18	-1	-1	22
1	1.1745360582569885E-4	TACATGCAAGCTCTACAAATCCCGTACACTTTT	YMQALQIPYTF	IGKV2-28	.	IGKJ2	18	-1	-1	23
1	1.1745360582569885E-4	CGTCAAAAGTATAACAGTGCTTCGATCACCTTC	RQKYNSASITF	IGKV1-27	.	IGKJ5	19	-1	-1	21
1	1.1745360582569885E-4	GGTCAACGGACTTACAATGCCCCTCACAGTTTT	GQRTYNAPHSF	IGKV1D-37	.	IGKJ2	24	-1	-1	25
1	1.1745360582569885E-4	TGTCATCAGAGTTACGGAACCCCCTTTTTT	CHQSYGTPFF	IGKV1-39	.	IGKJ2	22	-1	-1	26
1	1.1745360582569885E-4	TGTCACCAGTATGATAATGTCCCATCTTTC	CHQYDNVPSF	IGKV1-33	.	IGKJ4	22	-1	-1	25
1	1.1745360582569885E-4	TGTCAGCACTATGGTAGCTCACCCACTTTC	CQHYGSSPTF	IGKV3-20	.	IGKJ4	22	-1	-1	23
1	1.1745360582569885E-4	TGTCAGCAGTTTGGTAGTTCACGGACATTC	CQQFGSSRTF	IGKV3-20	.	IGKJ1	21	-1	-1	22
1	1.1745360582569885E-4	TGTCAGCAGTTTGGTAGCTCACGGACCTTC	CQQFGSSRTF	IGKV3-15	.	IGKJ1	9	-1	-1	22
1	1.1745360582569885E-4	TGTCAGCAGTTTGGTAGCTCACGGACCTTC	CQQFGSSRTF	IGKV3-20	.	IGKJ4	21	-1	-1	27
1	1.1745360582569885E-4	TGTCAGCAGTATTATAATTGGCCCTGTTTC	CQQYYNWPCF	IGKV3-7	.	IGKJ2	16	-1	-1	26
1	1.1745360582569885E-4	TGTCAGCAGTATGGTAGTTCTATCACCTTC	CQQYGSSITF	IGKV3-20	.	IGKJ5	16	-1	-1	21
1	1.1745360582569885E-4	TGTCAGCAGTATGGTAGTTCACGGACGTTC	CQQYGSSRTF	IGKV3-15	.	IGKJ1	11	-1	-1	22
1	1.1745360582569885E-4	TGTCAGCAGTATGGTAGCTCTTACAGTTTT	CQQYGSSYSF	IGKV3-20	.	IGKJ2	19	-1	-1	21
1	1.1745360582569885E-4	TGTCAGCAGTATGGTAGCTCCCTCACTTTC	CQQYGSSLTF	IGKV3-20	.	IGKJ4	19	-1	-1	21
1	1.1745360582569885E-4	TGTCAGCAGTATGGTAGCTCATTCACTTTC	CQQYGSSFTF	IGKV3-20	.	IGKJ3	20	-1	-1	20
1	1.1745360582569885E-4	TGTCAGCAGTATGGTAGCTCACCCACTTTC	CQQYGSSPTF	IGKV3-20	.	IGKJ4	22	-1	-1	23
1	1.1745360582569885E-4	TGTCAGCAGTATGGTAGCTCACCGGAGTTC	CQQYGSSPEF	IGKV3-20	.	IGKJ1	22	-1	-1	26
1	1.1745360582569885E-4	TGTCAGCAGTATGGTAGCTCACGAACCTTC	CQQYGSSRTF	IGKV3-15	.	IGKJ1	11	-1	-1	27
1	1.1745360582569885E-4	TGTCAGCAGTATGGTAGCTCACGAACCTTC	CQQYGSSRTF	IGKV3-20	.	IGKJ5	21	-1	-1	24
1	1.1745360582569885E-4	TGTCAGCAGTATGGTAGCCCGCTCACTTTC	CQQYGSPLTF	IGKV3-20	.	IGKJ4	17	-1	-1	19
1	1.1745360582569885E-4	TGTCAGCAGTATGGTAGCGCACGGACCTTC	CQQYGSARTF	IGKV3-20	.	IGKJ5	21	-1	-1	24
1	1.1745360582569885E-4	TGTCAGCAGTATGATAGCTCAGCGACGTTC	CQQYDSSATF	IGKV3-20	.	IGKJ1	20	-1	-1	23
1	1.1745360582569885E-4	TGTCAGCAGTATGAAACCTCACCCACTTTC	CQQYETSPTF	IGKV3-20	.	IGKJ3	22	-1	-1	23
1	1.1745360582569885E-4	TGTCAGCAGTATATGAGCCTGTACACTTTT	CQQYMSLYTF	IGKV1-8	.	IGKJ2	11	-1	-1	19
1	1.1745360582569885E-4	TGTCAGCAGTATATGAGCCTGTACACTTTT	CQQYMSLYTF	IGKV3-15	.	IGKJ2	12	-1	-1	19
1	1.1745360582569885E-4	TGTCAGCAGTATATGAGCCTGTACACTTTT	CQQYMSLYTF	IGKV6-21	.	IGKJ2	8	-1	-1	19
1	1.1745360582569885E-4	TGTCAGCAGCGTAGCACCTGCCTCACTTTC	CQQRSTCLTF	IGKV3-11	.	IGKJ4	19	-1	-1	21
1	1.1745360582569885E-4	TGTCAGCAGCGTAGCAACTGGCCTTTTTTT	CQQRSNWPFF	IGKV3-11	.	IGKJ2	23	-1	-1	26
1	1.1745360582569885E-4	TGTCAGCAGCGTAGCAACTGGCCCACCTTC	CQQRSNWPTF	IGKV3-11	.	IGKJ5	22	-1	-1	23
1	1.1745360582569885E-4	TGTCAGCAATATGGTAGTTCACGGACGTTC	CQQYGSSRTF	IGKV4-1	.	IGKJ1	11	-1	-1	22
1	1.1745360582569885E-4	TGTCAGCAATATGGTAGCTCTTGGACGTTC	CQQYGSSWTF	IGKV3-20	.	IGKJ1	19	-1	-1	21
1	1.1745360582569885E-4	TGTCAGCAATATGGTAGCTCACGGACCTTC	CQQYGSSRTF	IGKV3-20	.	IGKJ1	21	-1	-1	22
1	1.1745360582569885E-4	TGTCAGCAATACTATAGCACTCCTTCTCTT	CQQYYSTPSL	IGKV4-1	.	IGKJ2	23	-1	-1	28
1	1.1745360582569885E-4	TGTCAGCAATACTATAGCACTCCTTCCTTT	CQQYYSTPSF	IGKV4-1	.	IGKJ2	23	-1	-1	27
1	1.1745360582569885E-4	TGTCAACAGTATTATCATTTCCCTTCTTTC	CQQYYHFPSF	IGKV1D-8	.	IGKJ3	23	-1	-1	25
1	1.1745360582569885E-4	TGTCAACAGTATTATAGTTTCTATACTTTT	CQQYYSFYTF	IGKV1-5	.	IGKJ2	18	-1	-1	24
1	1.1745360582569885E-4	TGTCAACAGTATTATAGTACCCCTTACTTC	CQQYYSTPYF	IGKV1D-43	.	IGKJ3	23	-1	-1	27
1	1.1745360582569885E-4	TGTCAACAGTATGATAATCTCCCTCCCTTT	CQQYDNLPPF	IGKV1D-33	.	IGKJ2	25	-1	-1	27
1	1.1745360582569885E-4	TGTCAACAGCTTGATAACCTGATCACCTTC	CQQLDNLITF	IGKV1-35	.	IGKJ5	8	-1	-1	20
1	1.1745360582569885E-4	TGTCAACAGACTTACAGAACCCTCACTTTC	CQQTYRTLTF	IGKV1-39	.	IGKJ4	21	-1	-1	21
1	1.1745360582569885E-4	TGTCAACAGAGTTACAGTGCCCTCACTTTC	CQQSYSALTF	IGKV1-39	.	IGKJ3	21	-1	-1	22
1	1.1745360582569885E-4	TGTCAACAGAGTTACAGTACCTACACTTTC	CQQSYSTYTF	IGKV1-39	.	IGKJ3	20	-1	-1	23
1	1.1745360582569885E-4	TGTCAACAGAGTTACAGTACCCCCCCAAAG	CQQSYSTPPK	IGKV1-39	.	IGKJ5	22	-1	-1	30
1	1.1745360582569885E-4	TGTCAACAGAGTTACAGTACCCCCACTTTT	CQQSYSTPTF	IGKV1-39	.	IGKJ2	22	-1	-1	23
1	1.1745360582569885E-4	TGTCAACAGAGCCATAACGTGTTCACCTTC	CQQSHNVFTF	IGKV1-39	.	IGKJ5	10	-1	-1	22
1	1.1745360582569885E-4	TGCCAACAGTATTATATGTATTACACTTTT	CQQYYMYYTF	IGKV1-5	.	IGKJ2	15	-1	-1	21
1	1.1745360582569885E-4	TGCCAACAGTATTATAGTTTTTACACTTTT	CQQYYSFYTF	IGKV1-5	.	IGKJ2	18	-1	-1	21
1	1.1745360582569885E-4	TGCCAACAGTATCACATTTATTTGACGTTC	CQQYHIYLTF	IGKV1-16	.	IGKJ1	11	-1	-1	23
1	1.1745360582569885E-4	TGCCAACAGTATATTAATTATTACCCTTTT	CQQYINYYPF	IGKV1-5	.	IGKJ2	21	-1	-1	21
1	1.1745360582569885E-4	TGCCAACAGTATAATGATTATGCGACGTTC	CQQYNDYATF	IGKV1-5	.	IGKJ3	14	-1	-1	27
1	1.1745360582569885E-4	TGCCAACAGTATAATGATTATGCGACGTTC	CQQYNDYATF	IGKV1-5	.	IGKJ4	14	-1	-1	27
1	1.1745360582569885E-4	TGCCAACAGTATAATAGTTATTCCACTTTT	CQQYNSYSTF	IGKV1-5	.	IGKJ2	22	-1	-1	23
1	1.1745360582569885E-4	TGCCAACAGTATAATAGTTATTCGACGTTC	CQQYNSYSTF	IGKV1-5	.	IGKJ1	22	-1	-1	23
1	1.1745360582569885E-4	TGCCAACAGTATAATAGTAACCCCACGTTC	CQQYNSNPTF	IGKV1-5	.	IGKJ1	17	-1	-1	24
1	1.1745360582569885E-4	TGCCAACAGTATAAGAGCCTGTACACTTTT	CQQYKSLYTF	IGKV1-5	.	IGKJ2	13	-1	-1	19
1	1.1745360582569885E-4	TGCATGCAAGCAACACAACTTCTGTCGTTT	CMQATQLLSF	IGKV2-24	.	IGKJ1	21	-1	-1	25
1	1.1745360582569885E-4	TGCATGCAAGGTACACACTGGCCGAGTTTC	CMQGTHWPSF	IGKV2-30	.	IGKJ4	22	-1	-1	26
1	1.1745360582569885E-4	TACATGCAAGGGACATACTGGTACAGTTTT	YMQGTYWYSF	IGKV2-30	.	IGKJ2	20	-1	-1	20
1	1.1745360582569885E-4	GGTCAACAGCTTAATAGTTATCCTACTTTC	GQQLNSYPTF	IGKV1-9	.	IGKJ4	24	-1	-1	24
1	1.1745360582569885E-4	TGTCAGCAGTATGGTAGCTGGACGTTC	CQQYGSWTF	IGKV3-20	.	IGKJ1	18	-1	-1	18
1	1.1745360582569885E-4	TGTCAGCAGGCTAACACTTTCACCTTC	CQQANTFTF	IGKV1D-12	.	IGKJ5	26	-1	-1	19
1	1.1745360582569885E-4	TGTCAACAGAGTTACAGTACCAGTTTT	CQQSYSTSF	IGKV1-39	.	IGKJ2	20	-1	-1	23
1	1.1745360582569885E-4	TGCCAACAGTATAATAGTTATTCCTTC	CQQYNSYSF	IGKV1-5	.	IGKJ5	22	-1	-1	22
1	1.1745360582569885E-4	TGCATGCAAGCTCTACAGTACAGTTTT	CMQALQYSF	IGKV2-28	.	IGKJ2	16	-1	-1	17
1	1.1745360582569885E-4	TGCATGCAAGCTCTACAAACTTCCTCC	CMQALQTSS	IGKV2D-28	.	IGKJ5	26	-1	-1	22
1	1.1745360582569885E-4	TGTCAGCAGTATGGAAGGACGTTC	CQQYGRTF	IGKV3-20	.	IGKJ1	13	-1	-1	16
1	1.1745360582569885E-4	TGTCAGCAACGTAGCAACGGTTTT	CQQRSNGF	IGKV3-11	.	IGKJ2	17	-1	-1	20
1	1.1745360582569885E-4	TGTCAACAGTATGAGGGGACGTTC	CQQYEGTF	IGKV1-33	.	IGKJ1	13	-1	-1	16
1	1.1745360582569885E-4	TGTCAACAGCGGGGGACGTTC	CQQRGTF	IGKV1-9	.	IGKJ1	9	-1	-1	13
1	1.1745360582569885E-4	TGTCAACAGCTTACGTTC	CQQLTF	IGKV1-9	.	IGKJ1	12	-1	-1	12
1	1.1745360582569885E-4	TGGCCCCCGTGGACGTTC	WPPWTF	IGKV3-15	.	IGKJ1	1	-1	-1	7
