# Supplementary material for: Biomarkers and Immune Repertoire Metrics Identified by Peripheral Blood Transcriptomic Sequencing Reveal the Pathogenesis of COVID-19
Source: Front Immunol. 2021 Aug 24;12:677025. doi: 10.3389/fimmu.2021.677025 (PMC8421539; doi:10.3389/fimmu.2021.677025)
Supplement: Supplementary file 2 [file DataSheet_2.xlsx]

## Sheet: Acute_vs_Health
gene_symbol	log2FoldChange	pvalue	padj
CCNA2	3.73821	3.72482e-150	9.4022e-146
PLK1	3.87929	7.63369e-146	9.63448e-142
TK1	3.21426	3.33495e-143	2.80603e-139
RRM2	3.82993	1.29048e-133	8.14354e-130
SHCBP1	3.19	5.16709e-121	2.60856e-117
TPX2	3.18833	4.47578e-117	1.88296e-113
UHRF1	2.81891	2.36189e-116	8.51698e-113
FOXM1	3.08481	9.62863e-109	3.03807e-105
AURKB	3.23177	6.44983e-104	1.80896e-100
IGHG1	5.26068	5.52069e-103	1.39353e-99
BIRC5	3.85431	1.21823e-100	2.79552e-97
IGHV1-24	5.7652	5.15433e-100	1.08421e-96
TOP2A	3.17703	1.06047e-99	2.0591e-96
UBE2C	3.56191	2.07946e-93	3.74926e-90
MKI67	3.16593	3.68014e-92	6.19295e-89
CCNB2	3.42429	8.13768e-92	1.28382e-88
MCM10	3.5238	5.2582e-90	7.8075e-87
MYBL2	3.43886	2.27029e-89	3.18371e-86
DTL	3.15634	3.17302e-89	4.21544e-86
IGLV3-25	4.64773	5.68867e-88	7.17967e-85
BUB1	3.11971	5.85067e-87	7.0325e-84
CDC20	3.65114	6.40303e-86	7.3466e-83
MZB1	3.66052	5.84884e-85	6.41898e-82
IGLV9-49	4.4115	1.18688e-84	1.2483e-81
TYMS	2.94377	9.14316e-82	9.23167e-79
IFI27	8.68668	1.48051e-81	1.43735e-78
CDT1	2.80346	2.64289e-81	2.47081e-78
HJURP	3.22487	5.39603e-81	4.86452e-78
NCAPG	3.23999	1.104e-80	9.6094e-78
IGHV1-18	3.65275	1.26661e-80	1.06573e-77
PKMYT1	3.21458	1.4648e-80	1.19273e-77
IGHV4-59	3.78903	6.24658e-79	4.77807e-76
KIF2C	2.9171	4.20307e-76	3.03125e-73
ASPM	2.94551	7.13076e-75	4.99985e-72
GINS2	2.81568	1.86472e-74	1.27214e-71
CDC6	2.94325	1.03078e-73	6.84708e-71
CLSPN	2.65012	3.68406e-73	2.38444e-70
GTSE1	3.14306	4.83317e-73	3.04997e-70
H1-5	3.2836	1.17017e-72	7.20427e-70
RAD51	2.53001	2.16996e-72	1.30415e-69
CDC45	3.02176	9.53834e-72	5.59923e-69
CEP55	3.45749	1.02058e-71	5.85488e-69
MELK	3.14521	1.98873e-71	1.11554e-68
DLGAP5	3.78755	8.93333e-70	4.90207e-67
CDCA5	2.86071	6.41959e-68	3.3759e-65
TRIP13	3.05653	6.19856e-67	3.19314e-64
KCNN3	3.98886	8.0112e-67	4.04438e-64
IGKV1-5	3.11009	1.89873e-66	9.39761e-64
IGHG3	4.27651	1.7235e-65	8.36626e-63
CDKN3	2.7575	1.85798e-65	8.84891e-63
KIF4A	3.50777	2.92131e-65	1.31678e-62
CDCA2	3.39234	4.62046e-65	2.04613e-62
PYCR1	3.17679	1.11161e-64	4.75583e-62
SKA1	3.05058	4.04618e-64	1.70223e-61
RNASE1	5.09392	2.4962e-63	1.03294e-60
TROAP	3.42301	7.38541e-63	3.00682e-60
E2F1	2.72866	1.25669e-62	5.03514e-60
IGLV2-23	3.60624	2.82645e-62	1.09762e-59
IGLV3-1	3.92164	3.45741e-62	1.3223e-59
IGLV1-47	3.85879	5.15489e-62	1.94208e-59
CENPA	3.60949	5.56142e-62	2.06443e-59
ESPL1	2.79357	1.51503e-61	5.54238e-59
KIFC1	2.73007	1.72206e-61	6.20974e-59
IGKV3-15	3.06253	2.20767e-61	7.84875e-59
ORC1	2.56612	1.11931e-60	3.71758e-58
IGHV3-21	3.05469	1.43339e-59	4.57994e-57
SDC1	5.13775	2.10578e-59	6.64428e-57
IGLV6-57	4.12156	6.29782e-59	1.96259e-56
IGLC3	3.57053	2.17586e-58	6.61724e-56
IGHV1-46	3.37593	2.39493e-58	7.19675e-56
IGKV3-11	2.81186	2.72382e-58	8.08879e-56
RAD54L	2.82692	4.8313e-58	1.41804e-55
IGHV3-23	3.16332	1.74914e-57	5.07493e-55
DERL3	2.69293	3.50352e-57	1.00495e-54
CDK1	2.71522	9.25521e-57	2.56725e-54
KIF20A	3.48837	1.44423e-56	3.96252e-54
IGKC	3.14603	1.94345e-56	5.27491e-54
IGLV1-51	4.70102	2.79958e-55	7.36115e-53
BUB1B	2.79064	3.35733e-55	8.73668e-53
IGLV4-69	3.72025	3.59998e-55	9.27252e-53
DEPDC1B	2.85749	4.35742e-54	1.08901e-51
SKA3	3.26468	4.93583e-54	1.21997e-51
IGLV1-44	3.3277	4.97808e-54	1.21997e-51
CKAP2L	3.16796	7.46071e-54	1.8108e-51
HMMR	2.91882	9.38912e-54	2.25715e-51
ANLN	2.85835	2.33326e-53	5.55623e-51
TXNDC5	2.55425	8.09899e-53	1.87555e-50
CLU	3.24014	8.01662e-52	1.82302e-49
SPC25	3.88265	4.14736e-51	9.34711e-49
SPC24	2.9008	4.70131e-51	1.05018e-48
IGKV2-30	3.92255	1.23942e-50	2.72048e-48
GLDC	3.85303	4.01259e-50	8.64503e-48
IGLC2	3.48528	4.49373e-50	9.532e-48
ESCO2	2.63986	6.27416e-50	1.30886e-47
PBK	4.04438	1.15804e-49	2.396e-47
CDC25A	3.0817	1.37356e-49	2.79608e-47
CACNA2D3	-2.19834	6.10169e-49	1.23215e-46
JCHAIN	3.56726	6.95428e-49	1.39317e-46
IGLV2-11	3.88715	8.97935e-49	1.7847e-46
NEK2	2.83307	4.33805e-48	8.55477e-46
IGHV3-20	4.90309	6.18537e-48	1.21032e-45
XK	3.37653	1.13395e-47	2.20178e-45
IGLV2-14	2.99848	1.22136e-47	2.3534e-45
IGHV3-33	2.99058	2.62323e-47	5.01633e-45
TGFBR1	-1.06511	3.60347e-47	6.839e-45
IGHV3-30	2.99198	7.95303e-47	1.48704e-44
IGLV7-46	3.56242	9.35511e-47	1.72366e-44
DIAPH3	3.16713	1.43558e-46	2.60698e-44
EXO1	2.67981	2.00757e-46	3.61965e-44
IGKV4-1	3.25683	2.18275e-46	3.90759e-44
TTK	2.53581	5.90494e-46	1.04233e-43
GMPR	2.71932	2.81952e-45	4.84151e-43
SLCO4A1	2.72504	3.73858e-45	6.37629e-43
PCLAF	3.22849	5.50776e-45	9.33067e-43
IGHV4-34	3.81747	3.57373e-44	5.97404e-42
TRIM58	2.9178	1.51162e-43	2.46169e-41
IGKV1-33	3.01982	1.22487e-42	1.92039e-40
METTL7B	5.56915	1.36568e-42	2.12793e-40
IGLV3-10	4.44506	2.80545e-42	4.34448e-40
TNFRSF17	3.38453	1.02005e-41	1.52356e-39
IGKV3D-20	4.48819	2.49222e-41	3.65748e-39
IGHV3-11	3.01495	2.77268e-41	4.04555e-39
UCHL1	5.15025	3.55558e-41	5.09942e-39
IGLV3-27	4.38465	4.03726e-41	5.72519e-39
IGHV5-51	2.7106	5.15221e-41	7.26547e-39
IGLV5-45	3.97166	1.3144e-40	1.83304e-38
MYL9	3.73876	1.3517e-40	1.8747e-38
TREML1	2.93119	2.77031e-40	3.7799e-38
FAM20A	3.31935	5.14284e-40	6.8324e-38
C1QC	3.54736	7.44227e-40	9.83549e-38
IGLV3-19	3.96144	8.93831e-40	1.17511e-37
IGHV3-15	2.70617	1.32556e-39	1.73367e-37
IGKV1D-33	3.37287	2.04172e-39	2.64292e-37
BHLHA15	3.55111	2.88535e-39	3.71592e-37
KIF18B	2.99591	3.9825e-39	5.10285e-37
HBD	6.32856	7.38013e-39	9.36127e-37
C1QB	2.89427	7.78055e-39	9.81983e-37
KIF14	2.61359	1.08953e-38	1.36825e-36
SPARC	2.63584	1.46583e-38	1.82269e-36
CAV1	3.31105	1.71039e-38	2.11636e-36
IGHV3-7	2.71765	3.76405e-38	4.63474e-36
IGKV1-16	3.03736	5.15462e-38	6.28564e-36
IGKV1-27	3.12392	5.40979e-38	6.5651e-36
GALNT14	3.25537	5.73917e-38	6.93149e-36
IGKV1-8	2.90231	6.97038e-38	8.3784e-36
ITGA2B	3.10652	2.28033e-37	2.70235e-35
DEPDC1	3.54379	3.1279e-37	3.68946e-35
CYSLTR2	-1.85913	8.15059e-37	9.52487e-35
ACOXL	3.97661	1.05713e-36	1.22968e-34
IGKV1-12	3.3146	2.66326e-36	3.05573e-34
IGLV1-40	3.04621	3.11123e-36	3.55356e-34
IGHA2	3.46232	5.8599e-36	6.66287e-34
IGHV2-5	3.11734	6.73234e-36	7.55278e-34
CMTM5	2.82658	8.03612e-36	8.97556e-34
IGLV3-16	3.91023	8.19849e-36	9.11657e-34
IGHV4-39	3.57823	8.94862e-36	9.90707e-34
IGHV3-49	3.33647	9.43578e-36	1.04008e-33
EGF	2.82027	1.1589e-35	1.27187e-33
H2BC11	2.54414	2.11458e-35	2.31066e-33
FBXO30	-1.19115	3.26744e-35	3.55503e-33
IGKV2D-29	4.51303	3.34225e-35	3.62082e-33
RAP1GAP	5.66529	6.56157e-35	7.07809e-33
CDC25C	3.94078	6.79888e-35	7.30286e-33
ABLIM3	2.80617	1.47769e-34	1.57384e-32
SELENBP1	6.03377	2.24069e-34	2.36651e-32
HBA2	6.48696	2.45429e-34	2.5813e-32
TICRR	2.55753	2.91116e-34	3.04911e-32
IGKV5-2	3.46193	1.10897e-33	1.14724e-31
SELP	2.53675	1.514e-33	1.54722e-31
CA1	6.5619	1.84023e-33	1.87302e-31
IGHA1	3.22653	3.65043e-33	3.64206e-31
SPTB	2.98169	4.84217e-33	4.81205e-31
RNASE2	2.51913	7.08626e-33	6.95997e-31
H2AC14	3.32798	1.2287e-32	1.17927e-30
GPRC5D	3.4073	1.8469e-32	1.75922e-30
MAOB	4.52474	4.71731e-32	4.44307e-30
TTLL7	2.5559	9.61728e-32	8.79563e-30
IGHV3-13	3.8224	1.25561e-31	1.14419e-29
SLC6A9	3.4582	5.16774e-31	4.59311e-29
PIMREG	2.57273	7.10659e-31	6.29419e-29
GATA1	2.57982	8.99532e-31	7.91149e-29
LINC02284	2.55295	1.14856e-30	1.00318e-28
KLF1	3.23075	1.46959e-30	1.27476e-28
IGHV4-61	2.79397	1.72833e-30	1.49406e-28
IGKV2D-30	3.83617	1.90267e-30	1.63915e-28
TGFB1I1	2.61942	2.13323e-30	1.83153e-28
ZNF304	-1.58776	2.97708e-30	2.53877e-28
SLC6A8	2.61424	6.66389e-30	5.64463e-28
IGLV5-37	4.63638	6.76379e-30	5.71008e-28
MFSD2B	2.57019	6.99869e-30	5.8887e-28
E2F7	2.72309	7.43201e-30	6.23252e-28
ALAS2	6.29471	1.119e-29	9.23067e-28
SLC16A14	2.59736	1.15194e-29	9.44064e-28
PTGR1	2.75304	1.19911e-29	9.79544e-28
IGKV2-28	3.03387	3.3699e-29	2.69187e-27
OSBP2	3.12787	4.8663e-29	3.86274e-27
IGKV2-24	4.03488	7.09958e-29	5.58279e-27
ALDH1A1	-1.52554	7.95087e-29	6.21349e-27
RTN1	-1.47109	8.16823e-29	6.36365e-27
H2AC12	2.63888	1.65761e-28	1.26699e-26
SLC4A1	5.6192	1.66141e-28	1.26699e-26
IGHV2-70	4.16844	1.99634e-28	1.51326e-26
IGHV6-1	2.8081	2.15663e-28	1.62987e-26
EPB42	5.52018	2.63177e-28	1.97712e-26
AHSP	6.1264	2.76829e-28	2.07351e-26
ADAMTS2	6.27154	3.45986e-28	2.56111e-26
IGHV1-2	3.57151	4.70167e-28	3.47016e-26
S100A12	2.54936	1.91913e-27	1.36075e-25
E2F8	2.80508	1.95432e-27	1.38182e-25
IGHV3-69-1	3.39276	2.73235e-27	1.92117e-25
IGLV3-21	2.89755	2.96271e-27	2.07735e-25
KLRK1	-1.77761	3.54376e-27	2.47104e-25
IGKV1-17	4.11649	4.0792e-27	2.82102e-25
IGLV2-8	2.54791	4.33375e-27	2.98886e-25
IGHV1-69	2.85293	5.28514e-27	3.6252e-25
IGLV3-9	2.88692	1.02449e-26	6.8413e-25
PF4V1	2.98209	3.1186e-26	2.01846e-24
PPARG	3.15894	3.16579e-26	2.04068e-24
CAV2	2.78285	3.17719e-26	2.04068e-24
SAMD14	3.28548	6.52897e-26	4.1201e-24
IGKV1-6	2.96784	8.01506e-26	5.03274e-24
IGKV1D-12	4.08324	8.26421e-26	5.17631e-24
HBM	6.44175	8.771e-26	5.46661e-24
ITGB3	2.53191	1.14233e-25	7.01572e-24
H2BC17	3.73527	1.22754e-25	7.48444e-24
IL1R2	3.70235	2.00543e-25	1.2024e-23
SLC4A10	-2.73606	2.0751e-25	1.24122e-23
ADGRD1	-1.47506	3.49695e-25	2.07694e-23
MND1	3.10672	4.3942e-25	2.5795e-23
SCUBE1	3.23633	5.95868e-25	3.434e-23
ZNF419	-1.10764	5.98561e-25	3.44166e-23
IGKV3D-11	2.54782	6.88365e-25	3.93116e-23
DEPP1	3.87552	8.04578e-25	4.56085e-23
ANXA3	3.90336	8.08574e-25	4.566e-23
CRIP2	-1.54041	8.81715e-25	4.92395e-23
IFIT1B	6.05967	1.5536e-24	8.52519e-23
IGLV7-43	2.61128	1.68891e-24	9.20768e-23
FER1L4	2.66153	3.31731e-24	1.76657e-22
CLEC2L	3.13227	4.293e-24	2.26229e-22
ZNF607	-1.29556	1.01193e-23	5.18115e-22
IGHV1OR15-1	2.78256	1.01464e-23	5.18454e-22
IGLV1-36	3.08129	1.81771e-23	9.1218e-22
LINC00877	-1.35339	2.32777e-23	1.15437e-21
GYPB	6.50247	2.36225e-23	1.16843e-21
SEMA4C	-1.04619	3.58062e-23	1.75159e-21
TNNT1	3.00992	4.69513e-23	2.27039e-21
IGHV4-28	2.64083	5.5846e-23	2.69535e-21
CROCC2	-2.30897	1.0298e-22	4.81373e-21
SMIM1	2.69183	1.43344e-22	6.59069e-21
IGLV8-61	3.07545	1.47084e-22	6.75036e-21
RAMACL	2.77142	1.54812e-22	7.06647e-21
PLOD2	2.53404	2.88373e-22	1.28606e-20
ADGRE3	-1.56835	4.44637e-22	1.95489e-20
MIXL1	3.2343	4.51881e-22	1.98027e-20
PCYT1B	2.5073	5.17705e-22	2.25698e-20
IGKV1D-16	3.76394	6.59159e-22	2.83933e-20
SEZ6L	-1.41901	1.12893e-21	4.78931e-20
PTGDR2	-1.65018	1.71022e-21	7.1591e-20
RHAG	5.68949	2.07674e-21	8.65035e-20
ADAMTS5	-2.56785	2.33881e-21	9.69398e-20
IGLV1-41	3.74392	4.58019e-21	1.85873e-19
LIPH	2.75906	5.21978e-21	2.10476e-19
IGHG4	2.81889	5.47076e-21	2.20244e-19
IGKV1D-39	3.07433	6.02387e-21	2.41356e-19
SLC35D3	3.13633	7.95129e-21	3.16572e-19
IGHV1-3	2.89664	8.25156e-21	3.2698e-19
IGHV3-48	2.71086	8.6355e-21	3.41122e-19
MBLAC2	-1.08098	1.05897e-20	4.13786e-19
PLXNB3	3.04875	1.09384e-20	4.26091e-19
OR2W3	2.62518	1.40226e-20	5.40578e-19
GRB14	2.79212	1.45393e-20	5.59454e-19
IGHV4-55	3.47297	2.57683e-20	9.66485e-19
IGKV1-13	4.50979	3.02099e-20	1.12306e-18
IGLV4-60	2.92452	3.11938e-20	1.15454e-18
LCN2	2.70136	3.57824e-20	1.3205e-18
SIGLEC11	2.52115	4.15656e-20	1.525e-18
DCC	3.7342	4.76561e-20	1.74592e-18
IGKV1-9	3.05732	5.1228e-20	1.87134e-18
MET	2.8231	8.14681e-20	2.94194e-18
IGHV3-53	2.56136	1.00433e-19	3.60614e-18
CD200R1	-1.25375	1.04467e-19	3.73505e-18
RAB3IL1	2.9014	1.37574e-19	4.88417e-18
UICLM	-2.11955	1.45484e-19	5.15773e-18
FBXO43	2.60324	1.49466e-19	5.28405e-18
CYP19A1	5.22301	1.60188e-19	5.63158e-18
IGLVI-70	3.80688	2.01151e-19	6.99373e-18
WFDC1	4.93439	2.58944e-19	8.86876e-18
TAGAP	-1.56818	4.48546e-19	1.50761e-17
ZNF543	-1.16025	4.78155e-19	1.605e-17
IFITM3P2	2.78061	5.1426e-19	1.71933e-17
LTF	4.50966	8.00521e-19	2.64141e-17
H3C2	2.81095	8.50053e-19	2.79388e-17
HBQ1	2.84277	1.13334e-18	3.69131e-17
IGHV3-64	3.23656	1.20037e-18	3.90461e-17
SPTA1	3.28058	1.50065e-18	4.83772e-17
H3C3	3.61828	1.82043e-18	5.80193e-17
HBB	4.59733	2.17355e-18	6.87529e-17
HERC2P2	-1.23281	2.31117e-18	7.28322e-17
IGF1	4.13626	4.55155e-18	1.40797e-16
IQGAP3	2.78765	7.32739e-18	2.23649e-16
LNCAROD	2.92739	1.25514e-17	3.76273e-16
KLRK1-AS1	-1.21385	2.40746e-17	6.97693e-16
H3C8	3.37713	2.55447e-17	7.37757e-16
IGLV10-54	3.17804	3.80812e-17	1.08127e-15
LINC01482	3.04205	3.88852e-17	1.10162e-15
GRAP	-1.01244	5.16991e-17	1.44838e-15
DMC1	2.7819	6.28227e-17	1.74261e-15
GPR174	-1.0243	6.48722e-17	1.79551e-15
MMP8	4.22259	7.12345e-17	1.95658e-15
ZNF284	-1.11846	7.17757e-17	1.96931e-15
IGLC6	2.87302	9.25386e-17	2.51168e-15
IGLV2-18	3.046	1.46815e-16	3.88054e-15
OR2B6	3.53444	1.58872e-16	4.18606e-15
PIR	2.80506	1.95702e-16	5.10849e-15
IGHV2-26	4.82469	2.18229e-16	5.67305e-15
BBS10	-1.16817	2.46738e-16	6.38132e-15
IGHV1-45	3.8708	2.81769e-16	7.25018e-15
PRTN3	5.00118	3.1289e-16	8.0264e-15
IGHV4-4	3.70746	3.18067e-16	8.15092e-15
IGKV3-7	2.71988	3.83932e-16	9.799e-15
IGHV3-43	2.54651	3.95789e-16	1.00508e-14
ADAMTS10	-1.1039	4.1985e-16	1.06511e-14
ZBTB46	-1.01007	4.99827e-16	1.25914e-14
RPL29P11	3.94654	5.00994e-16	1.26083e-14
CASS4	-1.02822	6.94872e-16	1.72298e-14
IGKV6D-21	3.2817	7.30436e-16	1.80761e-14
OTOF	2.87838	7.90581e-16	1.95454e-14
MAGI2-AS3	2.51005	1.08124e-15	2.63442e-14
ZNF571	-1.04029	1.31e-15	3.15827e-14
SYN2	2.60757	1.52627e-15	3.65869e-14
IGHV2-70D	3.66006	1.55936e-15	3.72739e-14
LEKR1	-1.29398	1.65738e-15	3.94303e-14
AMIGO1	-1.06028	1.70384e-15	4.04214e-14
IGKV2D-28	2.73704	1.8409e-15	4.35721e-14
TARM1	3.28521	2.11931e-15	4.99491e-14
CHST8	2.69739	2.62321e-15	6.1367e-14
IGHV3OR16-13	3.19116	2.84972e-15	6.64198e-14
DCHS1	-1.2357	2.89248e-15	6.73542e-14
GIMAP8	-1.1234	3.08425e-15	7.1359e-14
IGKV3OR2-268	4.02069	3.96338e-15	9.07014e-14
RUNDC3A	3.31361	4.065e-15	9.27746e-14
GLDCP1	3.39222	6.49556e-15	1.44155e-13
KLC3	4.48234	7.10349e-15	1.56736e-13
IGHV7-4-1	5.13355	8.6057e-15	1.88237e-13
ZNF563	-1.0303	9.06022e-15	1.97153e-13
GPR68	-1.00355	1.14292e-14	2.45529e-13
FN1	2.77452	1.35036e-14	2.87888e-13
GCKR	4.86125	1.52723e-14	3.22597e-13
MLPH	4.57057	1.61746e-14	3.3995e-13
ASS1	3.57557	1.70808e-14	3.57211e-13
HCAR2	-1.47262	2.4704e-14	5.07799e-13
CCL25	2.93041	2.86918e-14	5.84535e-13
IGKV1D-17	3.31833	3.09628e-14	6.28266e-13
WDR5B	-1.04124	3.21397e-14	6.50057e-13
RETN	2.50982	3.2403e-14	6.54333e-13
ZNF540	-1.06797	3.51815e-14	7.0874e-13
ABCC13	3.9649	3.56138e-14	7.15167e-13
ADGRE4P	-1.30648	3.74596e-14	7.51037e-13
GPR132	-1.09346	3.84966e-14	7.70603e-13
NHS	-1.14966	3.8574e-14	7.71541e-13
ZNF10	-1.01321	4.01541e-14	8.0124e-13
MPZL3	-1.06927	4.13247e-14	8.22648e-13
ZNF600	-1.04261	4.54985e-14	9.00764e-13
TNFAIP8L3	3.3426	4.83669e-14	9.54555e-13
IGKV1D-13	3.69108	5.52892e-14	1.08187e-12
GALNT5	2.52881	6.86682e-14	1.33538e-12
H3C12	2.8829	1.16035e-13	2.19561e-12
ELANE	2.78832	1.52019e-13	2.84032e-12
TCTEX1D1	2.73265	1.72824e-13	3.20531e-12
LPAR1	-1.25787	2.23735e-13	4.10133e-12
IGHV3-73	2.52066	2.41256e-13	4.41288e-12
IFITM10	2.83852	2.5033e-13	4.56378e-12
CPE	3.48878	2.58624e-13	4.69316e-12
PGLYRP1	4.19179	2.74504e-13	4.95285e-12
DGKI	2.89186	2.81774e-13	5.06952e-12
LINC00964	2.50009	3.84272e-13	6.83565e-12
RNASE3	2.66198	4.3546e-13	7.68663e-12
IL18RAP	-1.08203	5.00759e-13	8.7901e-12
IGKV2D-24	3.39796	5.49715e-13	9.58944e-12
ARL5B	-1.87756	5.93886e-13	1.03243e-11
HBG2	4.87468	6.47298e-13	1.11606e-11
EDNRB	2.89474	6.79132e-13	1.16855e-11
IGKV7-3	2.75005	7.41878e-13	1.27218e-11
IGLV4-3	2.58917	8.41115e-13	1.43553e-11
ZFHX4	2.6859	9.569e-13	1.62654e-11
PKD1P5	-1.97987	9.98198e-13	1.69104e-11
MMP2	3.37851	1.04483e-12	1.76176e-11
MT1G	2.95834	1.06429e-12	1.79219e-11
GSTM5	3.1039	1.10659e-12	1.85845e-11
LINC00402	-1.1261	1.17722e-12	1.96921e-11
HBA1	3.7422	1.28156e-12	2.12823e-11
BTG2	-1.01526	1.49502e-12	2.46006e-11
GYPA	5.67056	1.64319e-12	2.6881e-11
IGKV6-21	2.64389	2.38087e-12	3.82789e-11
ELOVL4	-1.5138	2.48609e-12	3.98944e-11
NOG	-1.79495	2.72374e-12	4.34867e-11
LINC00887	3.18382	2.73488e-12	4.3637e-11
IL1B	-1.58791	3.02594e-12	4.80725e-11
SLC19A2	-1.16118	3.34589e-12	5.29178e-11
CD5L	3.78807	4.31024e-12	6.6912e-11
XIRP2	2.51959	4.45109e-12	6.90138e-11
GAL3ST4	-1.13132	4.7085e-12	7.27368e-11
GPR18	-1.36903	4.99765e-12	7.68275e-11
PCOLCE2	4.82889	9.56726e-12	1.42392e-10
ARFGEF3	2.87084	9.83342e-12	1.46009e-10
ITGA8	2.86948	9.86756e-12	1.4643e-10
PLA2G7	-1.13949	1.29371e-11	1.89529e-10
CASC8	-2.47122	1.38444e-11	2.01651e-10
RADIL	2.6706	1.46337e-11	2.12534e-10
ZNF14	-1.14819	1.49687e-11	2.169e-10
ANO2	2.77951	1.5827e-11	2.2868e-10
ADORA1	-2.47135	1.64136e-11	2.36885e-10
TRPC1	-1.05439	2.15199e-11	3.06031e-10
GRIN2A	3.21883	2.18315e-11	3.09764e-10
EPPK1	-1.22145	2.33646e-11	3.30402e-10
C3	-1.12898	2.7534e-11	3.8335e-10
SLC17A7	3.11371	2.82341e-11	3.92881e-10
IL23R	-1.81535	2.99003e-11	4.14922e-10
IGKV2-29	2.50007	3.41765e-11	4.71411e-10
TYMSOS	3.79344	4.5107e-11	6.13465e-10
FILIP1L	-1.55718	4.99586e-11	6.74001e-10
IGLV1-50	3.5432	5.08016e-11	6.85007e-10
CNN1	2.80041	5.62344e-11	7.53834e-10
CEACAM8	3.96233	6.17483e-11	8.23811e-10
RNF182	4.13868	6.24543e-11	8.32462e-10
SPSB4	3.51599	7.78305e-11	1.02376e-09
ZNF239	-1.08158	9.11055e-11	1.18854e-09
HCAR3	-1.15441	9.31077e-11	1.21333e-09
OTOGL	3.02055	9.54347e-11	1.24109e-09
TJP1	3.02705	9.69156e-11	1.25841e-09
OLFM1	-1.80624	1.17102e-10	1.50427e-09
KNDC1	-1.44395	1.27683e-10	1.63285e-09
IGKV1D-27	2.84056	1.30721e-10	1.66903e-09
FAM83A	2.81655	1.3275e-10	1.6915e-09
IGHV1-69-2	5.24687	1.33406e-10	1.69901e-09
FBXO16	3.10534	1.46042e-10	1.84596e-09
FCRL4	3.00116	1.56672e-10	1.97637e-09
CXCL13	3.7379	1.56843e-10	1.97754e-09
CCL4	-1.35606	1.61288e-10	2.03053e-09
KLHDC8A	3.10257	1.62232e-10	2.04039e-09
NTRK3	2.66736	1.69812e-10	2.12935e-09
PPFIA4	-1.44398	1.81289e-10	2.26651e-09
EXOC3L4	2.515	1.82523e-10	2.28081e-09
GABRE	3.40297	1.91968e-10	2.39291e-09
IGKV2D-40	3.5715	2.27244e-10	2.79946e-09
H2BC14	4.05879	2.65146e-10	3.23168e-09
CD209	-1.38926	3.19173e-10	3.85113e-09
ANKRD20A9P	2.89035	3.96551e-10	4.72157e-09
INAVA	2.73225	4.64361e-10	5.45712e-09
RBP4	3.50355	5.55098e-10	6.46598e-09
TRPM6	2.53101	7.52984e-10	8.56549e-09
SPDEF	3.07547	7.75361e-10	8.80813e-09
TSPO2	3.17068	8.23765e-10	9.32443e-09
FEM1C	-1.03465	8.70952e-10	9.79705e-09
IL23A	-1.29781	8.78451e-10	9.877e-09
CXCR4	-1.03917	9.21345e-10	1.03179e-08
FLNC	3.34961	9.26423e-10	1.03656e-08
RUNX1T1	2.89046	1.07862e-09	1.1952e-08
FASLG	-1.02081	1.15843e-09	1.27802e-08
TIFAB	-1.29572	1.23967e-09	1.3592e-08
GJA4	2.87315	1.4897e-09	1.61664e-08
LNCTAM34A	3.15213	1.53058e-09	1.65744e-08
GLDN	2.52971	1.62125e-09	1.74962e-08
FST	2.55441	1.98398e-09	2.1095e-08
LNC-LBCS	3.06183	2.01937e-09	2.14532e-08
CCL3	-1.02001	2.14333e-09	2.27128e-08
KIF4B	2.98485	2.14908e-09	2.27642e-08
PRSS21	-1.71827	2.55726e-09	2.67844e-08
KCNK9	2.5593	2.6818e-09	2.79964e-08
EDAR	-1.12069	2.72522e-09	2.84139e-08
CCRL2	-1.50642	3.01736e-09	3.12533e-08
COL14A1	4.71574	3.2043e-09	3.30674e-08
NPIPA9	2.5853	3.57733e-09	3.67517e-08
ACCSL	2.81971	3.64369e-09	3.73878e-08
LRRN3	-1.4296	3.65752e-09	3.75145e-08
TRBV6-4	-1.53989	4.07015e-09	4.16115e-08
FAM72C	2.5061	4.07476e-09	4.16418e-08
CATSPERD	3.21783	4.60774e-09	4.66169e-08
RPS15AP27	-2.97048	4.87238e-09	4.90776e-08
IGHV3-65	3.27266	5.29317e-09	5.29989e-08
CREB3L1	2.8875	5.67736e-09	5.65541e-08
SPP1	2.96237	5.77579e-09	5.74665e-08
PPP1R17	-1.89165	5.85853e-09	5.81979e-08
PWRN1	2.55483	5.88558e-09	5.84437e-08
GALR1	2.7653	5.91816e-09	5.8721e-08
DEFA3	4.76873	6.09138e-09	6.02503e-08
MUC5AC	2.58242	6.25708e-09	6.17681e-08
TPTE2P1	3.35898	6.43875e-09	6.34375e-08
B3GALT5	3.62603	6.6203e-09	6.50738e-08
BIRC7	-2.67267	7.80095e-09	7.58227e-08
DPEP1	3.07931	8.27104e-09	8.02066e-08
DLX6-AS1	2.92244	8.38324e-09	8.12321e-08
LRP2	2.53392	8.53884e-09	8.26131e-08
TRAJ33	-1.61619	8.63296e-09	8.34597e-08
TMEM272	-1.28465	8.86506e-09	8.55397e-08
TRDV2	-2.26265	8.8647e-09	8.55397e-08
JCAD	3.04235	8.89752e-09	8.58201e-08
PPIAP31	-1.68865	9.60129e-09	9.22206e-08
CPXM2	3.13524	1.01828e-08	9.72508e-08
IGLV5-48	2.84387	1.06445e-08	1.01507e-07
SPDYC	2.5306	1.074e-08	1.0234e-07
ZNF835	-1.41679	1.1048e-08	1.05108e-07
IGHV3-52	3.43974	1.1319e-08	1.07452e-07
MYH16	3.48682	1.20674e-08	1.14127e-07
MIR124-1HG	3.72658	1.3737e-08	1.28473e-07
CD83	-1.45524	1.40018e-08	1.30756e-07
LINC01801	-1.18202	1.40849e-08	1.31483e-07
MMP1	2.78128	1.51663e-08	1.40901e-07
CDC20P1	2.76225	1.66366e-08	1.53264e-07
SCAT8	-1.3515	1.6755e-08	1.54241e-07
KCNQ2	2.57609	1.72566e-08	1.58627e-07
LINC00570	3.99357	1.88065e-08	1.71562e-07
SPIC	2.93852	1.92064e-08	1.74958e-07
LINC02772	3.37751	1.95266e-08	1.77746e-07
CFAP74	2.70332	2.20475e-08	1.99399e-07
PCAT7	3.13796	2.42032e-08	2.17416e-07
PIEZO2	2.64865	2.43735e-08	2.18789e-07
LINC00882	2.53204	2.56959e-08	2.29843e-07
CD177	3.38929	2.62507e-08	2.34307e-07
FAM135B	2.9095	2.86291e-08	2.54367e-07
EFCAB15P	-1.33356	3.23493e-08	2.85311e-07
MYL4	2.97764	3.31761e-08	2.91815e-07
DSC1	-1.41584	3.50515e-08	3.07105e-07
RBKS	-1.07038	3.62399e-08	3.16638e-07
HKDC1	-1.04817	3.62311e-08	3.16638e-07
SPDYA	-1.1363	3.64226e-08	3.18124e-07
NKAIN2	3.08809	3.70958e-08	3.23668e-07
IL22	2.56023	4.80997e-08	4.13251e-07
HMGA2	2.53737	4.84427e-08	4.16057e-07
CCL20	-2.21247	5.14428e-08	4.39878e-07
IL1A	-2.56508	6.36049e-08	5.34637e-07
PTGER4	-1.03592	6.80985e-08	5.70319e-07
ZNF331	-1.50813	7.3012e-08	6.07039e-07
LINC01287	2.68897	7.8701e-08	6.50694e-07
LINC00499	2.9353	8.79905e-08	7.24652e-07
ZNF547	-1.14709	9.00783e-08	7.40879e-07
HIF3A	2.57557	9.62986e-08	7.86911e-07
H1-6	2.92563	1.02938e-07	8.36559e-07
PDE1C	2.56899	1.0661e-07	8.63621e-07
CCDC184	-1.45191	1.08001e-07	8.74329e-07
AVP	3.90861	1.17517e-07	9.4681e-07
XKR4	3.60765	1.35597e-07	1.08143e-06
KL	-1.37318	1.36096e-07	1.08507e-06
RORC	-1.05041	1.41023e-07	1.12249e-06
SLC6A19	4.87299	1.45691e-07	1.15537e-06
PHEX	-1.27096	1.76779e-07	1.3815e-06
FDPSP3	-1.29946	1.91088e-07	1.4844e-06
FAXC	3.67755	1.95351e-07	1.51492e-06
IGLV3-6	2.679	2.1656e-07	1.66405e-06
RPS6P25	-1.03703	2.2076e-07	1.69375e-06
TRAPPC12-AS1	-1.30505	2.2134e-07	1.69716e-06
HEPACAM2	3.18926	2.47846e-07	1.88438e-06
OR10A2	3.47838	2.56123e-07	1.94263e-06
COL2A1	2.74929	2.57897e-07	1.95256e-06
IGKV1-37	3.00076	2.65892e-07	2.00948e-06
ANKRD26P1	3.24482	2.75166e-07	2.0715e-06
LINC00452	2.8099	3.12116e-07	2.32265e-06
CCL7	3.12001	3.33807e-07	2.47386e-06
GPR20	-1.30759	3.48912e-07	2.57899e-06
CTSE	3.95724	3.54885e-07	2.617e-06
LINC01322	2.79681	3.75648e-07	2.76044e-06
LRTM2	2.70248	4.26659e-07	3.10188e-06
CEP170P1	-1.12893	4.50359e-07	3.26197e-06
NPM1P20	-1.45428	4.50758e-07	3.26392e-06
ATF3	-1.35839	4.63522e-07	3.34866e-06
CNTN1	3.04986	4.70205e-07	3.39305e-06
TDRD6	-1.11055	4.73545e-07	3.41521e-06
LINC01091	2.53108	4.98117e-07	3.57709e-06
SLC47A1	-1.22668	5.08219e-07	3.64238e-06
SOX8	-1.0062	5.1097e-07	3.6569e-06
OLAH	3.55566	5.18451e-07	3.70415e-06
LINC01606	2.94109	5.75433e-07	4.07779e-06
ZNF702P	-1.18478	6.0947e-07	4.29967e-06
SHISA3	2.96889	6.8972e-07	4.82269e-06
MTND4LP30	6.66532	6.97846e-07	4.87816e-06
ERRFI1	-1.34947	7.44957e-07	5.18022e-06
ZBTB8B	3.15076	7.74867e-07	5.36898e-06
LINC01954	2.79911	8.26585e-07	5.68984e-06
PTCHD1	3.09477	8.30317e-07	5.71397e-06
SLC4A5	-1.09897	8.53811e-07	5.85808e-06
C8orf86	2.83127	9.31709e-07	6.33231e-06
TRAJ32	-1.00334	9.38629e-07	6.37419e-06
APOB	2.77679	1.01333e-06	6.83914e-06
MICD	3.46549	1.02319e-06	6.90202e-06
SHISA7	2.89555	1.19415e-06	7.92607e-06
TNNI1	2.68679	1.20561e-06	7.99368e-06
LINC02128	3.48184	1.27725e-06	8.42002e-06
PDZRN4	3.7837	1.30279e-06	8.56829e-06
HBG1	5.79561	1.31131e-06	8.61309e-06
ARL4D	-1.01172	1.34487e-06	8.8106e-06
CASC2	2.50646	1.36404e-06	8.91995e-06
PRSS35	-2.29826	1.37327e-06	8.97338e-06
TMEM256P2	-1.16716	1.45117e-06	9.42934e-06
OLR1	-2.32056	1.48684e-06	9.64305e-06
LINC02295	-1.06669	1.51167e-06	9.78399e-06
DEFA4	4.84123	1.52899e-06	9.88091e-06
INTS4P2	-2.01582	1.62027e-06	1.04121e-05
PLA2G2F	2.54829	1.62564e-06	1.0444e-05
RNU2-6P	-1.75041	1.65379e-06	1.06167e-05
PMP22	-1.0369	1.73432e-06	1.10827e-05
GPR78	4.17589	1.85615e-06	1.18017e-05
ZNF165	-1.34885	1.86593e-06	1.18609e-05
SOX21-AS1	4.12861	1.91258e-06	1.21483e-05
CDH12	3.16398	2.15135e-06	1.35254e-05
SLC35F3	-1.05377	2.18345e-06	1.37101e-05
LINC01218	3.28631	2.27997e-06	1.42524e-05
SEC1P	-1.43542	2.4245e-06	1.50626e-05
IGHV3OR15-7	3.30284	2.50837e-06	1.55301e-05
TRIM55	3.12918	2.51504e-06	1.55638e-05
RP1	2.8471	2.55083e-06	1.57659e-05
CYP4F2	2.84876	2.62618e-06	1.6188e-05
NOVA1	2.57183	2.74455e-06	1.68273e-05
GABRB2	2.82145	2.85974e-06	1.74403e-05
LRRC74B	2.73096	2.86695e-06	1.74674e-05
TNFAIP6	-1.82818	2.93794e-06	1.78784e-05
FKBP9P1	2.84604	2.98117e-06	1.81283e-05
HES1	-1.37937	3.1919e-06	1.93213e-05
SIK1	-1.7901	3.37379e-06	2.0313e-05
SHANK3	2.51237	3.4471e-06	2.069e-05
THSD4	3.18228	3.60133e-06	2.15721e-05
SORCS3	-1.128	3.86161e-06	2.29622e-05
TMC7	2.76854	4.20081e-06	2.47519e-05
FRMPD2	2.59398	4.23216e-06	2.49249e-05
HAS2-AS1	3.02408	4.86655e-06	2.82312e-05
MUC22	3.27188	5.15166e-06	2.9723e-05
MMP2-AS1	-1.77791	5.60046e-06	3.20632e-05
DAAM2	4.96505	5.66186e-06	3.2394e-05
MXRA8	-1.13063	5.8908e-06	3.3596e-05
ZNF385B	2.97073	6.8032e-06	3.83575e-05
KRT73-AS1	-1.15461	6.88631e-06	3.87395e-05
PITX1	2.50192	7.07741e-06	3.97172e-05
SLC18A1	-1.40319	7.08739e-06	3.97555e-05
IGKV2OR22-4	3.85489	7.34683e-06	4.1083e-05
VSX1	2.86108	7.46846e-06	4.17077e-05
LINC01227	3.34251	7.58661e-06	4.23114e-05
PRRT1	-1.07863	7.76858e-06	4.32307e-05
NRCAM	-1.4837	8.09425e-06	4.48748e-05
OR2B11	-1.30187	8.16042e-06	4.5192e-05
LRRC4C	3.47615	8.28318e-06	4.58015e-05
TNFAIP3	-1.12645	9.36099e-06	5.1256e-05
STK32A	3.89753	1.01722e-05	5.53302e-05
QRSL1P3	-1.15796	1.05775e-05	5.73697e-05
ARHGAP28	2.72226	1.16795e-05	6.2954e-05
EYA1	2.97618	1.2333e-05	6.6222e-05
CD248	-1.07852	1.23928e-05	6.65006e-05
TIMP4	4.67872	1.2485e-05	6.69383e-05
CACHD1	-1.25991	1.31886e-05	7.02631e-05
TNF	-1.15168	1.32373e-05	7.04187e-05
GJB2	-2.55531	1.36232e-05	7.24256e-05
PALMD	3.33941	1.41761e-05	7.50647e-05
KCNT2	2.64927	1.46153e-05	7.70832e-05
NR4A2	-1.28944	1.46611e-05	7.72763e-05
IGKV3D-7	2.64598	1.58195e-05	8.26914e-05
PI3	4.34296	1.60035e-05	8.36013e-05
SRSF12	-1.08836	1.62508e-05	8.46653e-05
ASB18	2.52595	1.64084e-05	8.53277e-05
SERF1A	-1.67675	1.71422e-05	8.86503e-05
INO80B	-1.032	1.71619e-05	8.87341e-05
CDH22	2.60527	1.76844e-05	9.11373e-05
IRF6	-1.02395	1.79236e-05	9.22569e-05
IL9R	-1.08426	2.00396e-05	0.00010219
TRGV5P	-1.22058	2.0508e-05	0.000104325
IGHV1OR21-1	5.30767	2.12359e-05	0.000107811
OLFM4	4.56548	2.15683e-05	0.000109367
TTLL6	2.65599	2.19214e-05	0.000111001
SRRM3	3.4584	2.3781e-05	0.000119745
LYPD3	-1.31101	2.39459e-05	0.000120505
UTS2R	3.58086	2.41782e-05	0.000121575
MYO16	-1.20366	2.52619e-05	0.000126545
RNU4-38P	2.58945	2.54893e-05	0.000127583
KCNA5	-1.09188	2.55036e-05	0.000127629
REXO1L1P	2.52179	2.60611e-05	0.000130161
CREM	-1.03999	2.63105e-05	0.000131277
MEG3	-1.41911	2.70064e-05	0.00013443
KCNH5	2.68232	2.71861e-05	0.000135218
LINC01565	2.61789	2.81241e-05	0.000139471
EYA4	2.5878	2.84207e-05	0.000140831
RNF17	3.02132	2.8894e-05	0.000142952
LINC02395	3.1919	3.03517e-05	0.000149666
EIF2S2P6	-1.47704	3.14205e-05	0.000154303
TMEM74	3.03004	3.29249e-05	0.000161095
PRR15	2.68084	3.43228e-05	0.000167319
CCDC137P	-1.45429	3.56334e-05	0.00017284
MYH6	2.68704	3.64546e-05	0.000176315
BEGAIN	-1.1574	3.6812e-05	0.000177839
CTH	-1.02323	3.91471e-05	0.000188291
CRISP3	4.25857	3.96391e-05	0.00019044
FOXJ1	-1.47492	4.06104e-05	0.000194736
MTCO3P12	-1.57446	4.48377e-05	0.000212943
PPIAL4C	-2.05131	4.89356e-05	0.000230583
IGKV1OR2-108	2.8993	4.92318e-05	0.000231762
OPRK1	2.90422	4.9833e-05	0.00023433
PCDH17	2.70791	5.0033e-05	0.000235139
LINC01355	-1.01799	5.06149e-05	0.000237653
ABCG4	2.53527	5.09415e-05	0.00023892
TRAJ2	-1.13607	5.25764e-05	0.000245352
HLA-DQA2	-1.47223	5.33665e-05	0.00024863
LRRTM4	2.95518	5.78951e-05	0.000268145
SOD1P3	-1.18644	5.86028e-05	0.000271092
OR2M3	2.56766	6.53217e-05	0.000298813
PLK2	-1.18819	6.65476e-05	0.000303815
LINC02882	2.65134	6.81875e-05	0.000310684
PKLR	2.63309	7.07281e-05	0.000321505
CACNA1S	2.69788	7.25584e-05	0.000329114
PRELP	2.77153	7.63807e-05	0.000344779
CNTNAP3B	3.28853	8.48221e-05	0.000379221
KLRC4	-1.07528	8.55965e-05	0.000382209
WNT9A	2.72438	8.95616e-05	0.000398719
DDC	2.6066	9.32646e-05	0.00041345
RND1	-1.19766	9.42912e-05	0.000417415
NKAIN1	2.73878	0.000104338	0.000457001
ZP2	2.86616	0.000114436	0.00049769
HNF1A-AS1	2.68846	0.000116491	0.000505235
IGLV2-34	3.9267	0.000120026	0.000518953
TDRD5	4.27334	0.000134543	0.000574837
OR5BA1P	2.71614	0.000134586	0.000574921
PLPPR4	-1.58146	0.000134665	0.000575066
CHST3	2.93621	0.000140521	0.000597335
CRTAC1	2.75629	0.000144058	0.000610425
RN7SL388P	-1.49246	0.000145606	0.000616261
NRARP	-1.50374	0.000149185	0.000630246
TRAJ44	-1.01746	0.000152957	0.000644348
TRAJ41	-1.14816	0.000154081	0.000648434
BMP4	-1.63518	0.000160794	0.000673988
FZD10-AS1	2.50221	0.000161531	0.000676402
GFRA1	3.18168	0.000172581	0.000717674
SCN10A	2.75287	0.0001759	0.000730394
RN7SL124P	-1.91281	0.000181107	0.000750658
HLA-DQB2	-1.13964	0.000181843	0.000753337
TNNI3	3.70725	0.000205414	0.000841869
GYG2	2.627	0.000210165	0.000859804
IGLV3-22	2.76359	0.00021424	0.000874915
SLC2A4	2.54672	0.00022978	0.000932043
RN7SL3	2.87271	0.000232059	0.00094038
COL5A3	-1.01855	0.000232498	0.000941859
ROBO2	2.65429	0.000236654	0.000957159
FAM245B	2.78772	0.000248775	0.000999456
ALX4	3.13485	0.000249038	0.00100035
FOSB	-1.05032	0.000254606	0.00102012
B3GALT5-AS1	3.10226	0.000264261	0.00105362
SMCO2	3.41581	0.00027213	0.00108277
PCDHB1	2.82114	0.000285177	0.00112879
IGLV3-13	-1.58948	0.000286109	0.00113197
ZSWIM5P2	2.53964	0.00028778	0.00113787
LINC01643	2.62814	0.000319337	0.00124721
GPR26	2.71523	0.000325329	0.00126806
EGFR	2.60701	0.000352765	0.00136384
DDX59-AS1	2.66735	0.000368198	0.00141829
SEMA6D	2.80009	0.000419998	0.00159279
DCLK1	2.79066	0.000421856	0.0015992
RIPK4	-1.47462	0.000432295	0.001635
IGHD6-13	2.98356	0.000436124	0.00164775
OR7E122P	3.54591	0.000441016	0.00166474
SNORA5A	-1.07092	0.000450933	0.00169837
NR4A3	-1.18422	0.000462676	0.00173767
IGHV1-12	2.96067	0.000467006	0.00175185
PAUPAR	2.61039	0.00047393	0.00177439
ASTN1	2.56792	0.000491185	0.00183293
LINC01685	-1.15584	0.000497306	0.00185311
IGHV5-10-1	3.11456	0.000518168	0.00192065
MYBPHL	2.84249	0.000520208	0.00192707
TRIM29	2.92925	0.000528795	0.00195373
NOX4	3.01549	0.000532115	0.00196455
LINC01833	3.2339	0.000555955	0.00204093
INHBB	3.68388	0.000557287	0.00204463
TRAJ3	-1.24372	0.000564564	0.00206802
LINC02263	2.74031	0.000577516	0.00211087
GAS6-DT	2.77702	0.000607267	0.00220905
COL3A1	2.5486	0.000628939	0.00227608
LINC01285	2.57885	0.0006435	0.00232112
LINC02506	-2.05718	0.00064521	0.00232696
IGKV1D-37	2.50809	0.000667881	0.00239878
LINC01395	-1.07065	0.000688982	0.0024644
AOC4P	3.25872	0.000754054	0.00267567
RN7SKP271	-1.39666	0.000814457	0.0028661
PLA2G4F	3.39881	0.000817346	0.00287586
CNTNAP5	2.91741	0.000822088	0.00289054
LINC01644	-1.02794	0.000829401	0.00291381
DKK1	4.2798	0.000881727	0.00307964
RPLP0P2	2.92616	0.000888514	0.00309777
FAM222A-AS1	-1.63363	0.000910528	0.00316709
LINC00431	-1.55266	0.000938935	0.00325379
TRIM75P	2.88252	0.000968481	0.00334287
TMEM233	3.31436	0.00100612	0.00345718
HTR6	-1.00224	0.00101962	0.00349737
C20orf202	-1.35949	0.00109545	0.00373011
RN7SL555P	-1.02825	0.00110747	0.00376343
ACOD1	-1.23596	0.00117786	0.00397426
ERN2	3.84237	0.00125704	0.00420879
LINC01208	3.05521	0.00127251	0.00425609
SFRP2	3.28887	0.00130519	0.00435329
TRAJ14	-1.38901	0.00134909	0.0044831
TSPAN12	2.77737	0.00137564	0.00456113
SHISA2	-1.1123	0.00145024	0.00478086
LINC00552	3.27545	0.00148055	0.00486806
CYP27C1	3.38495	0.0015069	0.00494246
ATCAY	2.53072	0.00150816	0.00494465
EEF1A1P14	-1.1938	0.00157549	0.00513804
TRH	-1.28938	0.00170265	0.00551075
PLG	2.98395	0.00175485	0.00566162
TRGJP	-1.18711	0.00182138	0.00584779
SYTL5	-1.42367	0.00195381	0.0062357
TRDN	4.35631	0.00195782	0.00624612
LRRC15	3.14325	0.00205654	0.00651985
LINC02133	2.59427	0.00212428	0.00670515
GRIA2	3.497	0.00213182	0.00672641
SCYGR4	3.58392	0.00217868	0.00685884
DNMT3L	2.70487	0.00237032	0.0073985
RPL34P33	2.94009	0.00249199	0.00773047
SYCP2L	-1.21729	0.0025976	0.00801867
ANKRD11P1	3.27357	0.00261346	0.00806269
MAPK15	3.03861	0.00262665	0.00810042
B3GNT3	-1.10711	0.00264597	0.00815203
AMMECR1-IT1	3.20814	0.00271509	0.00833547
GAPDHP68	2.74089	0.00273251	0.00838381
SLC5A4-AS1	-1.03668	0.00278414	0.00852154
LINC00691	4.07643	0.00283263	0.00865319
SLC8A2	3.48901	0.00290985	0.008858
PRSS55	2.92078	0.00292652	0.00890013
NES	3.4434	0.00305477	0.00925339
TRAJ56	-1.23388	0.00308004	0.00932234
CHRM2	2.84835	0.00308928	0.00934559
ARGFX	2.70271	0.00313781	0.00948219
FCN3	3.10013	0.00315207	0.00952072
CNGA3	4.39999	0.00325532	0.00979273
LINC01551	2.56422	0.00327376	0.00984116
SHOX	3.41719	0.00341439	0.0102031
LINC00905	3.42709	0.00347287	0.010362
SERPINA10	2.85737	0.00348632	0.0103984
ANGPTL5	-1.17324	0.00349623	0.0104243
LINC00837	3.72148	0.0035203	0.0104849
PTX4	-1.0613	0.00394213	0.0115962
TMPRSS11B	5.99075	0.00408575	0.0119754
PFN1P6	-1.416	0.00438655	0.0127329
FAM187B2P	-1.50019	0.0044518	0.0129007
FBXL7	3.44828	0.00458241	0.0132133
BSN-DT	2.51406	0.00464219	0.0133567
LBX1-AS1	3.13556	0.0046491	0.0133726
BRCA1P1	-1.33996	0.00465406	0.0133811
COX6CP14	-1.66518	0.00508459	0.0144582
LINC01913	2.81197	0.00516073	0.0146433
RNF224	2.56893	0.00517435	0.0146737
LINC00261	3.35296	0.00533477	0.0150711
PCSK2	3.53248	0.00554477	0.0155893
LINC01239	2.67851	0.00555763	0.0156164
DCX	3.00484	0.00566139	0.0158642
OR6K3	2.7628	0.00598248	0.016642
PLA2G5	2.52744	0.00601941	0.0167263
FABP4	4.01705	0.00604935	0.0168003
RPSAP48	3.52562	0.00630346	0.0174083
GPC6	2.56953	0.00635136	0.0175157
MTCYBP23	-1.00832	0.00677824	0.018541
RFPL4A	-1.56351	0.00722451	0.0195982
C4orf54	2.62699	0.00750137	0.020247
GABRR1	2.78393	0.00770888	0.0207339
PYGO1	3.18283	0.00775528	0.0208409
PRR35	2.65022	0.00777354	0.0208833
LINC01170	2.63658	0.00789354	0.0211697
HCN4	2.8316	0.00807312	0.0215962
GHRHR	2.85955	0.00838223	0.0223049
RCBTB2P1	-1.10763	0.00854315	0.0226662
SEC14L4	4.14837	0.00858696	0.0227585
USH1G	3.51186	0.00865236	0.0229102
PCDHB14	2.5433	0.00938565	0.0246092
MLNR	2.83383	0.00950736	0.024887
WASF3-AS1	2.5349	0.00987621	0.025735
CMA1	2.92557	0.0101082	0.0262555
LINC02389	3.23607	0.010255	0.0265931
ONECUT3	5.42303	0.0112434	0.0287487
GAD2	5.17572	0.0112793	0.0288258
BRD7P4	-1.11138	0.0112861	0.0288363
LINC02547	2.67833	0.0113269	0.0289153
BVES-AS1	3.2182	0.0119592	0.0302812
PCDH10	4.42293	0.0130297	0.0326287
AGMO	3.03735	0.0132949	0.0331862
CNTN5	3.19255	0.0138144	0.034257
AIPL1	6.03241	0.0139254	0.0345103
PFN1P4	-1.03438	0.01411	0.034901
ARSI	2.61891	0.014282	0.0352745
RNU6-379P	4.79038	0.0147342	0.0362249
OR10K2	2.51548	0.015086	0.0369638
ADAMTS20	2.69212	0.0152127	0.037231
TBXT	-1.00357	0.0153273	0.0374858
MIR4307HG	2.96459	0.015833	0.0385545
ZNF969P	3.10564	0.0158626	0.0386118
C11orf72	3.21157	0.0160082	0.0389098
C5orf60	2.88078	0.0161797	0.0392398
PCDHB13	2.72717	0.0162532	0.0393955
P2RX6P	3.10003	0.0163394	0.0395625
PSG1	2.70211	0.0163728	0.0396283
AKR1B10	2.77752	0.0170715	0.0411105
C10orf71	2.68078	0.018002	0.0430431
ODF1	5.40604	0.0182559	0.0435635
SLC6A5	3.07756	0.0194043	0.0459478
MYH4	2.7564	0.0210216	0.049173
OR2AE1	4.66935	0.0211345	0.0494052
MYLK2	5.79567	0.0213229	0.0497856
PRLHR	2.64424	0.0213858	0.0499049

## Sheet: Convalescent_vs_Health
gene_symbol	log2FoldChange	pvalue	padj
C1D	-2.53305	3.1862e-16	6.50366e-12
IGKV3D-11	3.8339	1.16762e-09	6.08103e-06
NAIPP3	3.5549	1.19166e-09	6.08103e-06
GSTM3	-3.44423	1.00366e-08	4.09735e-05
ST3GAL6-AS1	3.56254	8.21089e-08	0.00023943
SPIN3	1.36812	2.68424e-07	0.000684883
FST	5.20766	8.97027e-07	0.00183101
RPS2P7	2.21347	1.35345e-06	0.00251152
SEPTIN7P3	5.0758	2.60636e-06	0.00443342
POU5F1B	2.0777	8.24899e-06	0.0129522
AMFR	-1.09992	1.35588e-05	0.0197687
EXPH5	-1.87479	2.21693e-05	0.0282825
SLC25A4	-1.08892	2.89486e-05	0.0347588

## Sheet: Convalescent_vs_Acute
gene_symbol	log2FoldChange	pvalue	padj
C1D	-2.99455	1.11715e-21	1.33349e-17
IGLV3-25	-6.78998	1.57242e-21	1.33349e-17
IGLV1-44	-5.68319	5.63549e-18	3.18612e-14
CCNA2	-4.0599	6.29029e-17	2.62081e-13
IGHG1	-5.86001	7.726e-17	2.62081e-13
IGHV3-33	-5.17741	4.95412e-16	1.40045e-12
IGLV2-11	-6.73287	1.52469e-15	3.69432e-12
IGHV4-59	-4.76702	4.3491e-15	9.22063e-12
IGHV3-21	-4.29423	1.01753e-14	1.91759e-11
MZB1	-4.18858	1.36619e-14	2.26477e-11
IGHV1-24	-6.29831	1.46881e-14	2.26477e-11
IGHV1-18	-4.38224	2.29113e-14	3.23832e-11
IGKV1-5	-4.00016	2.78453e-14	3.63296e-11
IGHV3-23	-4.36096	3.49352e-14	4.2324e-11
BIRC5	-4.30749	8.45201e-14	9.55697e-11
PLK1	-3.3445	1.80826e-13	1.91686e-10
IGLV4-69	-5.29535	3.07053e-13	3.06349e-10
SPAG5	-2.55643	6.99669e-13	6.59283e-10
IGLV1-47	-4.84517	7.75502e-13	6.92279e-10
IGKV4-1	-4.69971	8.78539e-13	7.45045e-10
IGHV3-7	-4.47721	9.7818e-13	7.90043e-10
MYBL2	-3.52895	1.11585e-12	8.60271e-10
IGLV6-57	-5.31902	1.21705e-12	8.97498e-10
RRM2	-3.13642	1.80121e-12	1.27293e-09
IGHV1-46	-4.36114	2.79306e-12	1.84281e-09
IGLV3-21	-5.63883	2.82489e-12	1.84281e-09
TPX2	-2.87219	3.37291e-12	2.08662e-09
IGLV9-49	-6.38338	3.44469e-12	2.08662e-09
IGLC3	-4.39138	3.68725e-12	2.15653e-09
IGLC2	-4.55271	8.61481e-12	4.87052e-09
IGLV3-1	-4.57523	1.84863e-11	1.01144e-08
SHCBP1	-2.68814	2.12608e-11	1.12689e-08
IGLV2-14	-3.95852	2.62782e-11	1.35062e-08
PTGDR2	3.1636	2.77011e-11	1.38188e-08
IGKV1-16	-5.54858	2.95933e-11	1.43409e-08
AURKB	-3.10295	3.59349e-11	1.69303e-08
IFI27	-8.6571	3.82417e-11	1.75302e-08
IGKC	-3.71556	3.95417e-11	1.76491e-08
MCM10	-4.14085	4.86908e-11	2.11755e-08
IGLV1-40	-4.56726	6.25471e-11	2.65215e-08
IGKV1-33	-5.05909	6.67518e-11	2.76141e-08
JCHAIN	-4.48386	6.92685e-11	2.79729e-08
SLC38A5	-1.62689	7.16246e-11	2.82517e-08
SPIN3	1.79264	8.37376e-11	3.22789e-08
IGKV3-11	-3.22005	1.05749e-10	3.89916e-08
IGLV2-23	-4.01855	1.03651e-10	3.89916e-08
IGKV2-30	-5.1514	1.11373e-10	4.01914e-08
TK1	-2.28782	1.4378e-10	5.0333e-08
UHRF1	-2.27066	1.45411e-10	5.0333e-08
IGHV3-15	-3.8802	1.68633e-10	5.60821e-08
IGHV3-30	-3.82997	1.65594e-10	5.60821e-08
KBTBD11	1.87453	2.10535e-10	6.8671e-08
MKI67	-2.8	2.62734e-10	8.40799e-08
IGHM	-2.9257	3.14551e-10	9.8798e-08
CCNB2	-3.17815	3.57532e-10	1.10256e-07
CDC20	-3.42095	4.07675e-10	1.23474e-07
CCNB1	-2.655	4.25132e-10	1.26503e-07
UBE2C	-3.26107	4.33741e-10	1.26839e-07
IGKV3-15	-3.2794	4.59282e-10	1.32032e-07
POU5F1B	3.18331	4.67383e-10	1.32121e-07
ZWINT	-2.26036	4.81728e-10	1.33944e-07
AMFR	-1.69815	6.04884e-10	1.65475e-07
IGHV4-39	-5.05876	7.51941e-10	2.02439e-07
IGHG3	-4.28049	9.46777e-10	2.47051e-07
CHPF	-2.01751	1.07641e-09	2.6543e-07
IGHV2-5	-4.50853	1.03524e-09	2.6543e-07
TYMS	-3.31368	1.07981e-09	2.6543e-07
CDC6	-3.06587	1.46304e-09	3.54496e-07
ACOT7	-1.71609	1.60405e-09	3.83186e-07
IGLV7-46	-4.65248	1.66961e-09	3.93309e-07
IGKV1-8	-4.25747	1.88833e-09	4.38739e-07
CDT1	-2.74219	2.06058e-09	4.7229e-07
RAD51	-2.644	2.20306e-09	4.98214e-07
STMN1	-1.68539	2.32966e-09	5.19913e-07
IGHV3-11	-3.88738	2.56391e-09	5.64759e-07
GLDC	-5.47816	2.60309e-09	5.66038e-07
MCM2	-1.90532	2.69607e-09	5.78835e-07
ITM2C	-1.95459	3.0571e-09	6.48143e-07
DTL	-2.73473	3.42216e-09	7.16583e-07
ALDH1A1	2.24872	3.70437e-09	7.66218e-07
CDC45	-3.07936	3.94059e-09	8.05256e-07
STIL	-2.5325	4.07893e-09	8.23605e-07
IGLV3-19	-4.95424	4.23132e-09	8.44323e-07
ZBTB46	1.7223	4.72783e-09	9.32427e-07
PYCR1	-3.68319	5.80108e-09	1.13094e-06
FOXM1	-2.36197	6.25158e-09	1.20492e-06
SLC2A5	-3.37905	7.56936e-09	1.42166e-06
CASC8	5.41255	7.62758e-09	1.42166e-06
E2F1	-2.70186	7.81934e-09	1.44156e-06
HMGA1	-1.09021	8.11304e-09	1.46569e-06
RECQL4	-1.72449	8.12304e-09	1.46569e-06
TNFRSF17	-4.28993	8.51481e-09	1.52021e-06
IGHV4-61	-4.6058	8.73594e-09	1.54344e-06
CACNA2D3	2.25319	8.92913e-09	1.56131e-06
ORC1	-2.96198	9.9003e-09	1.71346e-06
GINS2	-2.63325	1.20447e-08	2.06353e-06
KNTC1	-1.17265	1.22103e-08	2.071e-06
CENPF	-2.23938	1.24461e-08	2.08661e-06
IGHV3-20	-5.53985	1.25484e-08	2.08661e-06
SEC11C	-1.40142	1.32245e-08	2.17767e-06
MCM6	-1.59652	1.46494e-08	2.37236e-06
MTUS1	2.81568	1.48263e-08	2.37236e-06
IGHV1-2	-5.20139	1.4779e-08	2.37236e-06
FEN1	-1.34419	1.55596e-08	2.46642e-06
BUB1	-2.52891	1.59404e-08	2.50338e-06
TRIP13	-3.12436	1.62616e-08	2.50738e-06
TCF19	-1.34802	1.61889e-08	2.50738e-06
NCAPG	-2.90108	1.75708e-08	2.68485e-06
IGKV2D-29	-6.51539	1.87489e-08	2.83928e-06
IGKV3D-20	-5.55694	2.10135e-08	3.15407e-06
IGLV2-8	-3.81155	2.36851e-08	3.52389e-06
CDCA3	-2.57992	2.51836e-08	3.71425e-06
IGLV1-51	-5.19498	2.85253e-08	4.17083e-06
IGHV3-13	-5.94076	2.97925e-08	4.31889e-06
CEP55	-3.45623	3.09105e-08	4.44298e-06
CLSPN	-2.43892	3.74881e-08	5.29863e-06
TOP2A	-2.28811	3.74328e-08	5.29863e-06
GTSE1	-3.26049	3.7988e-08	5.32492e-06
CDCA2	-3.68871	4.14306e-08	5.75988e-06
LPAR1	2.58441	4.25598e-08	5.86875e-06
SLC25A4	-1.53307	4.49043e-08	6.14211e-06
HJURP	-2.70694	5.60485e-08	7.60511e-06
CDK1	-2.74558	5.93097e-08	7.98375e-06
IGHV5-51	-3.06035	7.10803e-08	9.49286e-06
RNASE1	-4.61227	7.23885e-08	9.59204e-06
MANF	-1.33313	7.32773e-08	9.63455e-06
GMNN	-1.86415	7.70215e-08	1.00489e-05
SKA1	-4.20974	7.82472e-08	1.01309e-05
SLCO4A1	-3.15197	8.2609e-08	1.06146e-05
IGKV3-20	-3.71797	8.73107e-08	1.10513e-05
ARNTL2	-3.23262	8.91232e-08	1.11972e-05
KCNN3	-3.99419	9.1994e-08	1.14729e-05
NDC80	-1.73304	9.55879e-08	1.18341e-05
GGH	-2.19079	9.75251e-08	1.19864e-05
PKMYT1	-2.56229	1.08907e-07	1.3289e-05
CCNF	-1.5627	1.25714e-07	1.52302e-05
IGKV1-12	-4.28962	1.32109e-07	1.5857e-05
DERL3	-2.5992	1.32757e-07	1.5857e-05
CTNNAL1	-2.28119	1.45365e-07	1.72415e-05
XK	-3.57717	1.58293e-07	1.86445e-05
KNL1	-2.23559	1.70661e-07	1.99627e-05
DEPDC1B	-3.60781	1.79952e-07	2.09052e-05
IGHA1	-3.80893	2.01294e-07	2.32255e-05
RTN1	1.89187	2.02836e-07	2.32453e-05
DLGAP5	-3.19702	2.57046e-07	2.92601e-05
GSTM3	-3.04487	2.62668e-07	2.97008e-05
H1-5	-2.79164	2.73888e-07	3.07643e-05
SPATS2	-1.30216	2.7838e-07	3.10632e-05
POU2AF1	-1.97468	2.85975e-07	3.17021e-05
IGHV3-49	-3.82378	3.18083e-07	3.50326e-05
LINC00877	1.9187	3.24028e-07	3.53193e-05
IFI27L1	-1.67505	3.24852e-07	3.53193e-05
KIF15	-2.22752	3.73255e-07	4.03235e-05
FAM135A	1.12608	3.79292e-07	4.07163e-05
FKBP11	-1.29174	4.35241e-07	4.64285e-05
IGLV3-10	-4.48508	4.62101e-07	4.89856e-05
IGHV6-1	-3.71054	4.95661e-07	5.22168e-05
MYL6B	-1.85728	5.20289e-07	5.4473e-05
TPST1	-3.35853	5.46037e-07	5.63953e-05
FANCG	-1.02525	5.6703e-07	5.79361e-05
KIF2C	-2.20851	6.0659e-07	6.12525e-05
IGLV3-16	-8.20812	6.0671e-07	6.12525e-05
KIF11	-1.80279	6.69554e-07	6.71971e-05
TXNDC5	-2.3102	6.86844e-07	6.85268e-05
DYNC2I2	-1.2823	7.23039e-07	7.16213e-05
IGHV4-34	-3.65691	7.36769e-07	7.22332e-05
GMPR	-2.6136	7.92789e-07	7.72787e-05
DHRS9	2.50584	8.61663e-07	8.30379e-05
NT5DC2	-2.23806	8.58734e-07	8.30379e-05
SDC1	-5.89934	8.67036e-07	8.30836e-05
WFS1	-1.60682	8.7457e-07	8.31684e-05
IFITM3	-2.91562	8.77728e-07	8.31684e-05
IGLV3-27	-4.70891	9.51287e-07	8.91424e-05
MELK	-2.48366	1.02157e-06	9.52027e-05
PPARGC1B	1.08386	1.09522e-06	0.000101508
NAIPP3	2.74304	1.10482e-06	0.000101842
ABCB9	-2.22074	1.1207e-06	0.000102519
SMIM5	-2.95879	1.12426e-06	0.000102519
CLU	-2.78325	1.13747e-06	0.000103169
CKAP2L	-3.38885	1.39553e-06	0.000125902
HSP90B1	-1.08674	1.41159e-06	0.000126677
HERC2P3	-3.93445	1.45512e-06	0.000129897
GFI1B	-2.45957	1.51409e-06	0.000134453
ZNF555	1.23968	1.62364e-06	0.000142687
RMI2	-1.99867	1.65801e-06	0.000144956
TNFRSF8	1.53013	1.67963e-06	0.000146094
ANLN	-2.76123	1.76468e-06	0.000152708
TSPY26P	1.2686	1.8644e-06	0.000160518
SKA3	-3.0566	1.88753e-06	0.000161689
IGHV3-74	-3.09719	1.92477e-06	0.00016405
KIFC1	-2.22072	2.28489e-06	0.000191851
PSAT1	-1.76224	2.27509e-06	0.000191851
IGKV1-27	-3.2333	2.30785e-06	0.000192825
POLQ	-1.86458	2.36192e-06	0.000196375
MCM4	-1.34425	2.40668e-06	0.000199121
KIF20A	-3.01672	2.43394e-06	0.000200399
SEZ6L	1.77449	2.53077e-06	0.000207364
CDKN3	-2.12202	2.56535e-06	0.000209187
DHFR	-1.55348	2.59224e-06	0.000210368
IGHV2-70	-7.66073	2.88999e-06	0.000232308
IGHV3-53	-3.78443	2.98354e-06	0.000238697
NUF2	-1.77309	3.14429e-06	0.000248048
IGHV3-69-1	-7.52801	3.31309e-06	0.000260154
PTTG1	-1.47817	3.63219e-06	0.000281304
TUBA1C	-1.50422	3.63033e-06	0.000281304
LMAN1	-1.06669	3.76386e-06	0.000290176
B4GALT2	-1.63	3.98825e-06	0.000304706
IGLV4-60	-4.61626	4.43242e-06	0.000333284
HMGB3	-1.65777	4.44091e-06	0.000333284
NEK2	-3.50646	4.68488e-06	0.000346988
NCAPH	-1.57917	4.65089e-06	0.000346988
CHEK1	-1.70673	4.67174e-06	0.000346988
FAAH	1.16631	4.96945e-06	0.000363306
DNAJC25	-1.57042	5.04546e-06	0.000367279
ASB13	1.02297	5.08663e-06	0.000368694
ARHGEF10L	1.36858	5.13452e-06	0.000370465
ZBTB32	-2.25738	5.24644e-06	0.000373886
TBXA2R	-2.1653	5.44034e-06	0.000386082
MAD2L1	-1.40372	5.9979e-06	0.000420373
TMCC2	-2.36913	6.09174e-06	0.000425193
CENPA	-2.94262	6.28207e-06	0.000436681
TEDC2	-2.9066	6.65521e-06	0.000458858
SDF2L1	-1.08375	6.68531e-06	0.000459067
MT1F	-1.40069	6.76972e-06	0.000462989
PCNA	-1.1371	7.04723e-06	0.000480032
TTK	-2.47625	7.3052e-06	0.000495614
IGHV2-70D	-8.4587	7.65864e-06	0.000517523
CDCA5	-1.96663	8.11114e-06	0.000543767
LINC02724	1.80113	8.24834e-06	0.000550788
CD38	-1.64854	8.3629e-06	0.000554075
SLAMF7	-1.30495	9.02069e-06	0.000588461
ELL2	-1.77595	9.0936e-06	0.000590945
PDLIM1	-1.37327	9.16776e-06	0.00059349
CPNE5	-1.59892	9.26636e-06	0.000597592
TROAP	-2.47377	9.51994e-06	0.000609312
METTL7B	-4.90419	9.49495e-06	0.000609312
CHAF1B	-1.44836	1.00441e-05	0.000640441
PLK4	-1.37049	1.12602e-05	0.000712611
PKHD1L1	-2.51075	1.13019e-05	0.000712611
ADGRE3	1.86852	1.1363e-05	0.000713805
UCHL1	-6.91007	1.1443e-05	0.000716181
IGLV1-41	-7.55709	1.20619e-05	0.000752136
ADM	-2.45435	1.22657e-05	0.000759267
KIF4A	-2.421	1.22626e-05	0.000759267
GYPC	-1.06878	1.28492e-05	0.000789619
C1QC	-3.17682	1.37709e-05	0.000837163
LAMC1	-1.9471	1.44252e-05	0.000870696
CAV1	-3.54277	1.57888e-05	0.000942934
HELLS	-1.22283	1.62968e-05	0.000959757
BHLHA15	-4.74603	1.65075e-05	0.000967456
RAD54L	-2.18367	1.69867e-05	0.000989078
IGKV1D-8	-3.80378	1.70456e-05	0.000989078
ADRA2A	-6.4047	1.70863e-05	0.000989078
MRPL54	-1.03171	1.73168e-05	0.000995628
NMRK1	-1.04412	1.75736e-05	0.00100698
KIR2DL4	-2.67748	1.83382e-05	0.00104374
IGHV1-69D	-4.5446	1.87816e-05	0.00106185
IGKV2D-30	-4.66842	1.89794e-05	0.00106947
IGLV1-36	-5.05198	1.97987e-05	0.00111194
CRIP2	1.67587	2.00534e-05	0.00112253
CDCA8	-1.56344	2.05566e-05	0.00114315
OSBP2	-3.08265	2.05057e-05	0.00114315
ASPM	-1.78087	2.10978e-05	0.00116589
H2AC11	-1.74401	2.12367e-05	0.00116946
ARHGEF12	-1.5879	2.13998e-05	0.00117464
IGLV5-37	-5.69555	2.17295e-05	0.00118888
TRIM58	-2.28799	2.29254e-05	0.00124229
TNFRSF13B	-1.79819	2.41356e-05	0.00129137
ADGRD1	1.50373	2.42453e-05	0.00129316
DNM1	-2.28682	2.43655e-05	0.0012955
CARM1	-1.22837	2.45579e-05	0.00130165
CCNE1	-1.39916	2.54939e-05	0.00133871
PCYT1B	-3.42092	2.66516e-05	0.00139518
CRAT	-1.03129	2.69974e-05	0.00140044
TUBG1	-1.0427	2.69108e-05	0.00140044
THBD	-3.11036	2.69998e-05	0.00140044
FAM111B	-2.35225	2.83548e-05	0.00145735
H2BC9	-2.70975	2.92022e-05	0.00149484
IGHV1-69	-2.8932	2.92605e-05	0.00149484
MSC	-2.02802	2.94145e-05	0.0014982
TRMT6	-1.1091	2.97991e-05	0.00151324
PBK	-3.77439	3.15133e-05	0.00157669
IGHV4-28	-6.01946	3.15128e-05	0.00157669
FAM20A	-2.67137	3.18689e-05	0.00158979
RAD9B	1.48537	3.25723e-05	0.00162012
REC8	-1.00156	3.2869e-05	0.00162534
SMOX	-1.99382	3.2982e-05	0.00162618
SCAT8	2.02567	3.33339e-05	0.00163759
LINC00528	1.03961	3.34064e-05	0.00163759
MT1E	-2.28845	3.35974e-05	0.0016422
NUDT11	1.77153	3.39181e-05	0.00165201
SPTB	-2.69876	3.58287e-05	0.00173626
SPRY2	-2.82567	3.70846e-05	0.001792
SLC6A8	-2.58961	3.8692e-05	0.00185383
WASH6P	-1.8091	3.86094e-05	0.00185383
IGHV3-66	-3.55387	3.94258e-05	0.00188367
ITGA2B	-2.50706	3.97683e-05	0.00189469
NAPSB	-1.44469	4.03451e-05	0.00191143
SPRY3	1.23232	4.06887e-05	0.00192234
LINC01480	-3.39379	4.42015e-05	0.002071
PCLAF	-2.9485	4.5117e-05	0.00210228
ZSWIM1	1.11667	4.50119e-05	0.00210228
ZDHHC1	1.39553	4.70362e-05	0.00217379
RPL39L	-1.72362	4.74719e-05	0.00218203
DIAPH3	-3.04826	4.80809e-05	0.00220406
F2R	-1.17231	4.88874e-05	0.00222898
SPC25	-3.4621	5.1843e-05	0.00232676
S100Z	1.19756	5.25411e-05	0.00232676
ESCO2	-2.0355	5.2307e-05	0.00232676
PIF1	-1.61839	5.24797e-05	0.00232676
NT5M	-2.05896	5.21234e-05	0.00232676
SLC17A9	-1.00809	5.25318e-05	0.00232676
BRCA2	-1.00647	5.33621e-05	0.00233869
MT1X	-1.27779	5.33234e-05	0.00233869
WHAMMP3	-1.27176	5.3818e-05	0.0023526
FBXO5	-1.25082	5.44281e-05	0.00237315
ELOVL7	-2.13329	5.45912e-05	0.00237416
SPC24	-2.14163	5.66189e-05	0.00245604
AURKA	-1.42789	5.81862e-05	0.00250934
TFPI	-2.68061	5.88596e-05	0.00252253
IGHV2-26	-5.90678	5.94988e-05	0.00254196
BHLHE41	-2.58833	6.14087e-05	0.00261041
PCSK6	-2.38275	6.26183e-05	0.00265517
NBPF25P	1.32068	6.29785e-05	0.00266378
UBE2T	-1.3263	6.31401e-05	0.00266398
HROB	-1.90508	6.91629e-05	0.00288934
PLXNB3	-5.90338	7.29322e-05	0.00302446
CHAC2	-1.66053	7.39331e-05	0.00305849
UAP1	-1.22265	7.73278e-05	0.00317568
IGLV2-5	-3.44453	7.72534e-05	0.00317568
C1QB	-2.18823	7.98595e-05	0.003256
MPZL2	1.3437	7.98349e-05	0.003256
EXO1	-1.95873	8.21162e-05	0.0033237
SERPINE2	-2.1863	8.48055e-05	0.0033765
MFSD2B	-2.30315	8.59026e-05	0.00338836
H2BC8	-2.05449	8.71414e-05	0.00342141
HERC2P2	1.42879	8.71441e-05	0.00342141
IGLL5	-2.03707	9.10806e-05	0.00355131
CENPO	-1.00733	9.1304e-05	0.00355185
SNED1	1.37387	9.24972e-05	0.00359003
CDC25A	-2.20561	9.29562e-05	0.00359141
CENPM	-1.2704	9.87779e-05	0.00377893
PRKAR1B	-1.18203	9.97791e-05	0.00379935
IL12A	-1.8677	0.00010033	0.00380694
UICLM	2.30722	0.000105112	0.00397062
ZNF215	-5.54694	0.000107896	0.00404481
KLHL14	-1.98353	0.000108507	0.00404481
MAP1LC3A	-1.41144	0.000108391	0.00404481
IGLV5-45	-2.81076	0.000108218	0.00404481
SLC16A14	-3.3237	0.000111551	0.00414918
MT2A	-1.47447	0.000111884	0.00415245
CDK11A	-1.44758	0.000112514	0.00416671
RHOBTB1	-1.99794	0.000114664	0.00421712
BBS10	1.32353	0.000114443	0.00421712
C3	1.66917	0.000114234	0.00421712
MAOB	-4.65988	0.000121002	0.00442421
POLE2	-1.69967	0.000122006	0.00444948
SPRED1	1.43422	0.000122249	0.00444948
CENPE	-1.29712	0.000124271	0.00448964
EPDR1	-1.87457	0.000124261	0.00448964
LINC00484	-5.17599	0.000125924	0.00450721
GP6	-1.99389	0.00012596	0.00450721
CENPN	-1.16236	0.000128188	0.00456763
KIF18B	-2.4517	0.000129109	0.00457166
DLEU7	1.62603	0.000131663	0.00464271
AEBP1	-1.3696	0.000145833	0.00511049
FHL2	-1.9665	0.000146975	0.00513988
HMMR	-1.82281	0.000148347	0.00517717
ASF1B	-1.01216	0.00015042	0.00521733
RAB30	-1.31108	0.000153169	0.00528028
GATA1	-2.15507	0.000154533	0.00531651
IGHV4-55	-5.77532	0.000158766	0.00544005
H2AC6	-1.5901	0.000160599	0.00549179
CABLES1	-2.31388	0.000165101	0.00563437
ESAM	-1.77809	0.000166236	0.00566171
NFIX	-1.56594	0.00017411	0.00583613
SH3TC2	-1.95564	0.000179891	0.00599438
NEURL1	1.32828	0.000181985	0.00603932
OASL	-1.86344	0.000182308	0.00603932
PEAR1	-1.96086	0.00018472	0.00610727
AIFM3	1.19871	0.000187478	0.00617439
WASF1	-1.47193	0.000187958	0.00617822
TTLL7	-2.58209	0.0001894	0.00620959
DNA2	-1.37101	0.000189645	0.00620959
IGKV5-2	-3.88599	0.000197445	0.00640419
SLFN14	-1.84856	0.000198677	0.00640638
RPS2P7	1.56711	0.000198642	0.00640638
GALNT14	-3.13392	0.0002044	0.00657843
GP1BA	-1.81505	0.000204991	0.00658494
IGHV3OR16-13	-5.86453	0.000207829	0.00666348
SMTN	-1.21037	0.000223677	0.00707795
BUB1B	-1.60562	0.000225432	0.00710696
BMP6	-1.56111	0.000227945	0.00717287
GNG11	-1.68271	0.00023131	0.00725185
CDCP1	-1.96307	0.000232654	0.00726963
FAM30A	-1.3101	0.00024267	0.00755216
MTURN	-1.40676	0.000244853	0.00757837
MMRN1	-2.00768	0.000255548	0.00786634
CROCC2	2.05115	0.000265303	0.00806417
MYLK	-1.74781	0.000271138	0.0082121
CCNE2	-1.42217	0.000274213	0.00829041
CNKSR1	-1.50006	0.000276383	0.00834115
MT2P1	-1.74399	0.000278828	0.00838511
TP73	-2.24587	0.000281144	0.00841344
WNT11	-2.76814	0.000285056	0.00849708
KIF23	-1.34533	0.000284787	0.00849708
LAMA5	-1.65663	0.000288842	0.00856813
SPHK1	-1.33973	0.000294787	0.00869544
ADAMTS5	2.16437	0.000295944	0.00871442
IGKV1D-33	-2.71402	0.000300535	0.00881898
TIFAB	1.68612	0.00030804	0.00899567
SNCA	-1.46342	0.000324623	0.00939903
IGLV3-9	-2.33432	0.000335047	0.00964809
MTFR2	-1.6077	0.000336828	0.00968295
LEKR1	1.36445	0.000349002	0.00993192
REXO5	-1.74222	0.000352866	0.00997494
P2RX5	-1.11146	0.000352732	0.00997494
GPC1	-1.7366	0.000358523	0.0100672
PDE2A	-1.74702	0.000357358	0.0100672
HMGB1P6	-1.58522	0.000364054	0.0101391
H2BC11	-1.77329	0.000383093	0.0105825
ZC2HC1A	1.00652	0.000389828	0.0106536
RNASE2	-1.71797	0.000390065	0.0106536
IGHV3-64	-3.69154	0.000388772	0.0106536
ZBTB7C	2.3882	0.000387632	0.0106536
SEPTIN4	-1.64229	0.000403749	0.0109218
PDE5A	-1.28522	0.000408383	0.010973
IGHV1-58	-3.41288	0.000408875	0.010973
ANKRD9	-1.47615	0.000410924	0.0110106
RIPOR3	-1.48182	0.000414383	0.0110857
LAG3	-1.47359	0.000428308	0.0114043
KNDC1	1.93618	0.000430624	0.0114336
DENND5B	-1.11539	0.000430759	0.0114336
CTTN	-1.60402	0.000442242	0.0116654
PHKA1	-4.68402	0.000457508	0.0119381
LANCL3	-1.69406	0.000459609	0.0119745
EGFL7	-1.62017	0.000465456	0.0121083
TOX2	-1.2216	0.000478258	0.0123466
EPS8	1.01267	0.0004834	0.0124604
STXBP5-AS1	-1.17957	0.000506715	0.0130021
PARPBP	-1.10497	0.000509992	0.013034
CDCA7	-1.21589	0.000512356	0.0130645
GIMAP8	1.23713	0.000512999	0.0130645
NRGN	-1.47731	0.000521162	0.0131932
NCAPG2	-1.06997	0.000544085	0.0136729
E2F7	-2.5176	0.000557516	0.0139264
PALM2AKAP2	-1.03782	0.00056578	0.0141121
ARHGAP42	-1.81418	0.000574003	0.0142752
IGKV3-7	-4.57009	0.000585274	0.0145129
KIF14	-1.70207	0.00059438	0.014653
E2F8	-2.48051	0.000592815	0.014653
CENPU	-1.45648	0.000597898	0.0147184
DNM3	-1.41398	0.00060038	0.014758
FER1L4	-2.65665	0.000621656	0.0151947
AATBC	1.36948	0.000634241	0.015456
GZMH	-1.40138	0.000644584	0.0156855
GINS3	-1.18212	0.000659938	0.0159221
SLC25A10	-1.63275	0.000713534	0.0169976
JSRP1	-2.65126	0.000713094	0.0169976
TPPP3	1.36135	0.000743862	0.0175719
SELP	-1.53412	0.000765471	0.0179325
ZBTB6	1.03253	0.000772919	0.0180323
TUBB1	-1.4607	0.000780828	0.0181171
IGHJ3P	-1.90631	0.000792285	0.0183328
PRLR	1.33773	0.000806966	0.0185761
ST3GAL5-AS1	1.39798	0.000810663	0.0186058
MGLL	-1.29191	0.000822822	0.018821
RNVU1-27	1.90089	0.000833373	0.0189984
MIR181A1HG	-1.34652	0.000835998	0.0190327
CHI3L2	-1.21816	0.000853698	0.0193836
SH3RF1	1.04013	0.000861802	0.0194894
CYSLTR2	1.16046	0.000865013	0.019496
PLA2G7	1.36297	0.00088292	0.0196783
NHS	1.13566	0.000888141	0.0197428
CETP	-1.65182	0.000901099	0.0199785
ITGA7	-1.56276	0.000914115	0.0202142
KLF1	-2.01288	0.000918656	0.0202882
HID1	-1.05121	0.000923567	0.0203701
STAP1	-1.06218	0.000936895	0.0205306
CDKN2A	-1.22634	0.000973045	0.0212131
INO80B	1.54028	0.001	0.0216064
STRIP2	-1.54492	0.00100397	0.0216646
TMEM158	-1.54823	0.00102041	0.0219079
PPFIA4	1.78438	0.00104554	0.0223906
PPDPF	-1.05707	0.0010851	0.0230055
SLC6A9	-2.48419	0.00110112	0.0231426
FAAH2	1.01882	0.00110015	0.0231426
CD8A	-1.14431	0.00111411	0.0233868
ANKRD33B	-1.4244	0.00115584	0.0240963
GINS1	-1.47499	0.00115951	0.0241306
GABRR2	-1.42064	0.00120118	0.0248453
PTCRA	-1.3314	0.00120508	0.0248654
PARD3	-1.40933	0.0012088	0.0249118
H2AC14	-2.98335	0.00121183	0.0249439
H2BC4	-1.16431	0.00121361	0.0249504
PTGR1	-2.01486	0.0012177	0.0250041
DEPDC1	-2.13057	0.00123061	0.0251853
ZG16B	1.19199	0.00125492	0.0254221
CELSR1	-1.36139	0.00126386	0.0255195
ACOXL	-4.08081	0.00127657	0.0257455
EXPH5	-1.24458	0.00130062	0.0259222
LINC00243	1.15499	0.00132436	0.0263336
CDC25C	-2.95824	0.00132622	0.0263395
SEC22B2P	1.92892	0.00135293	0.0268073
LINC02362	-1.71615	0.00136244	0.0268182
ANKRD10-IT1	-1.27343	0.00135831	0.0268182
MIR3681HG	-3.8048	0.00138	0.0270905
DUX4L50	1.15847	0.0014058	0.0273752
DCAF12	-1.0924	0.00141333	0.0274587
TTC7B	-1.24611	0.00142118	0.0275166
C2orf88	-1.22618	0.00142825	0.0276221
TRIB1	-1.03407	0.00144295	0.0277282
ARG2	-1.75332	0.00144218	0.0277282
RPL32P1	1.55918	0.0014627	0.028001
COX20P1	-1.85929	0.00155033	0.0292494
PPIAP40	-3.47343	0.00159748	0.029939
ITIH1	1.03556	0.00159926	0.0299394
PGBD1	-1.33926	0.00162466	0.030248
TMOD1	-1.35113	0.00163243	0.0303592
WLS	1.0521	0.00164339	0.0305296
PRTFDC1	-3.87355	0.00164574	0.0305398
TMEM119	-1.3738	0.00166456	0.0307544
CENPP	-1.04245	0.00170162	0.0312626
CD209	1.52019	0.00173998	0.0314739
ABCC6	1.10317	0.00175852	0.0316964
SGO1	-1.12328	0.00176306	0.0317109
ZP1	1.24043	0.00178023	0.0318843
NCKAP1	-1.09802	0.0017928	0.0319874
TTC39C-AS1	1.4884	0.00179353	0.0319874
DHFRP1	-1.65704	0.00184758	0.0328477
PALD1	-1.28741	0.00187284	0.0332181
LYNX1	1.2636	0.00190701	0.0337271
ZNF711	-1.15677	0.00194311	0.0339571
USP18	-1.54955	0.00197851	0.0343827
ECM1	-1.74195	0.0019967	0.0345015
H2AC13	-2.10589	0.00206976	0.0352817
TTC24	-1.08319	0.00209218	0.035521
IGHJ5	-1.98238	0.00213071	0.0360669
CLDN5	-1.07122	0.00214988	0.0363188
MAPK11	-3.08911	0.00219189	0.0368001
SOX8	1.34088	0.00226051	0.0375888
IGHJ6	-2.69997	0.00226701	0.0376598
IGKJ5	-2.66178	0.00226957	0.0376655
HPDL	-1.51507	0.0023001	0.0379864
MAP1A	-1.06724	0.00232733	0.0383241
IGKJ4	-2.54481	0.0023898	0.0390495
ANK1	-1.03563	0.002417	0.0393046
RNVU1-25	2.075	0.00244656	0.0396334
MMP25	-1.11463	0.00253457	0.0405236
SEC22B4P	1.01647	0.0025748	0.04104
SYT17	1.1629	0.00257471	0.04104
RPL7AP64	1.30358	0.00261304	0.0413045
SLC16A13	-1.1478	0.00262218	0.0414075
POGLUT2	-1.56944	0.00270004	0.04213
MET	-2.74271	0.00270869	0.0421874
FA2H	-3.60691	0.00273326	0.0423262
GIMAP3P	1.67211	0.00276834	0.0427217
ANKRD13B	-1.77128	0.00280476	0.0432076
SLC27A2	-1.26292	0.00285427	0.0437714
ISM1	1.17885	0.00297893	0.044832
C1orf127	1.11046	0.00310954	0.046264
SPATA20	1.01069	0.00314614	0.0464679
DSCC1	-1.41581	0.00321559	0.047058
LYPD2	2.02919	0.0032397	0.0473286
DOCK1	-1.02275	0.00348536	0.049429
LINC01358	-2.42612	0.00349633	0.0494589
